# Supplementary material for: Deciphering cellular transcriptional alterations in Alzheimer’s disease brains
Source: Mol Neurodegener. 2020 Jul 13;15:38. doi: 10.1186/s13024-020-00392-6 (PMC7359236; doi:10.1186/s13024-020-00392-6)
Supplement: Supplementary file 2 — Additional file 2. [file 13024_2020_392_MOESM2_ESM.zip]

Archive with 3 entries (3 files):
- Supplementary_Tables_S1-S7_04-13-2020.xlsx
- Supplementary_Tables_S20-S23_06-21-2020.xlsx
- Supplementary_Tables_S8-S19_04-13-2020.xlsx
