# Supplementary material for: Deciphering cellular transcriptional alterations in Alzheimer’s disease brains
Source: Mol Neurodegener. 2020 Jul 13;15:38. doi: 10.1186/s13024-020-00392-6 (PMC7359236; doi:10.1186/s13024-020-00392-6)
Supplement: Supplementary file 2 — Additional file 2. [file 13024_2020_392_MOESM2_ESM.zip › Supplementary_Tables_S1-S7_04-13-2020.xlsx]

## Sheet: Table_Content
Table	Short Description	Columns Description		Remarks
s1	demographics of three RNAseq cohorts
s2	estimated cell proportion
s3	marker genes used in analyzing each RNAseq cohort
s4	cell intrinsic differential expression analysis results from CellCODE of three datasets	p.dxn	p values of difference of expression between AD and control
		beta.dxn	log2 fold change
		cell type	cell type that is most correlated with the difference
s5	cell intrinsic differential expression analysis results from PSEA of three datasets	p.celltype	p values of expression in control group in this cell type	when a cell type is not included in the model, the p value is assigned 1.1 and beta value assigned 0
		beta.celltype	relative expression in control group in this cel type
		p.celltype.diff	p value of difference of expression between AD and control group in this cell type
		beta.celltype.diff	difference of relative expression between AD and control group in this cell type
s6	cell intrinsic differential expression analysis results from WLC of three datasets	p.celltype	p value of expression in control group in this cell type	when a cell type is not included in the model, the p value is assigned 1.1 and beta value assigned 0
		beta.celltype	relative expression in control group in this cel type
		p.celltype.diff	p value of difference of expression between AD and control group in this cell type
		beta.celltype.diff	difference of relative expression between AD and control group in this cell type
s7	bulk differential express analysis results of three datasets	p.dxn	p values of difference of expression between AD and control
		beta.dxn	log2 fold change

## Sheet: s1_demographics
	DLPFC	TCX-Mayo	TCX-MSBB
Sample size	474	108	103
AD (Male/Female)	294 (89/205)	80 (31/49)	70 (21/49)
Control (Male/Female)	180 (80/100)	28 (11/17)	33 (15/18)
Age at death (AD/Controll)	90.0/86.4	85.0/90.0	85.5/84.0
Table S1. Ages equal to or above 90 were included as 90 in the datasets for patient confidentiality. The above table shows median age at death.

## Sheet: s2_proportion
DLPFC							TCX-Mayo							TCX-MSBB
sample	Neu	Oli	Mic	Ast	End		sample	Neu	Oli	Mic	Ast	End		sample	Neu	Oli	Mic	Ast	End
s_691_120605	0.414017	0.211522	0.0857256	0.20974	0.0789951		s_1183	0.146996	0.134151	0.13264	0.400195	0.186017		BM_22_166	0.567485	0.197827	0.0489746	0.15957	0.0261442
s_424_120507	0.231523	0.260597	0.0661205	0.30762	0.134139		s_1200	0.182549	0.300614	0.215454	0.220771	0.0806117		hB_RNA_10272	0.622255	0.131652	0.0715758	0.139752	0.0347657
s_237_120426	0.613097	0.146599	0.0490484	0.135576	0.0556804		s_731	0.471872	0.141594	0.0945585	0.222621	0.0693552		BM_22_61	0.631	0.107154	0.0582991	0.170574	0.0329723
s_480_120514	0.623967	0.111396	0.0423415	0.179893	0.0424019		s_791	0.215359	0.163585	0.0991215	0.386165	0.135768		hB_RNA_9220	0.471084	0.176156	0.0750998	0.22664	0.0510205
s_456_120507	0.306398	0.218061	0.0565014	0.331247	0.0877918		s_946	0.154987	0.321571	0.110961	0.317441	0.095041		BM_22_117	0.513113	0.202947	0.0909814	0.167324	0.025635
s_464_120514	0.159459	0.220449	0.0623599	0.458738	0.0989943		s_1047	0.507916	0.173162	0.0673691	0.178869	0.0726843		hB_RNA_7905	0.371441	0.234178	0.0540695	0.298234	0.0420776
s_694_120605	0.323037	0.249582	0.0680077	0.277594	0.0817805		s_1058	0.194183	0.294635	0.137863	0.255608	0.117711		BM_22_85	0.506556	0.231228	0.0622357	0.172738	0.0272425
s_314_120501	0.458439	0.1474	0.0942297	0.219102	0.0808298		s_742	0.285967	0.287746	0.141079	0.1956	0.0896064		BM_22_231	0.56452	0.183038	0.0473226	0.169889	0.0352297
s_671_120530	0.369295	0.198651	0.0885886	0.257355	0.0861107		s_766	0.302177	0.219517	0.0990968	0.258829	0.12038		BM_22_161	0.549644	0.141738	0.0888137	0.188888	0.0309171
s_638_120524	0.402645	0.191755	0.0632457	0.263633	0.0787211		s_933	0.540984	0.118591	0.106116	0.184359	0.0499512		BM_22_106	0.251522	0.291482	0.0986854	0.321959	0.0363513
s_332_120501	0.691633	0.106878	0.0437466	0.121485	0.0362581		s_1019	0.140391	0.267733	0.117137	0.348278	0.12646		hB_RNA_8225	0.395998	0.259555	0.0931423	0.217046	0.0342588
s_104_120418	0.407143	0.148377	0.0796393	0.276694	0.0881462		s_1103	0.461282	0.12481	0.100263	0.221347	0.0922989		hB_RNA_8295_resequenced	0.476939	0.201354	0.101822	0.180767	0.0391191
s_383_120503	0.648151	0.120218	0.0387606	0.154858	0.038012		s_1104	0.281205	0.19231	0.0663821	0.337004	0.123099		hB_RNA_9212	0.468122	0.179955	0.0808995	0.228767	0.0422568
s_12_120410	0.435198	0.186309	0.0614236	0.247368	0.0697011		s_141	0.169386	0.198665	0.171828	0.315079	0.145042		hB_RNA_9209	0.278382	0.198339	0.0833793	0.385392	0.0545081
s_474_120514	0.540003	0.183294	0.043034	0.159866	0.0738026		s_777	0.0724895	0.227543	0.182087	0.364479	0.153402		hB_RNA_8075	0.213122	0.340931	0.159719	0.242112	0.0441156
s_321_120501	0.541069	0.139107	0.0607315	0.206616	0.0524766		s_783	0.183228	0.185611	0.143395	0.212675	0.275091		hB_RNA_10242_resequenced	0.432372	0.225683	0.0738148	0.236036	0.0320939
s_434_120507	0.577056	0.132987	0.0573229	0.179725	0.0529089		s_786	0.312571	0.21939	0.109556	0.290562	0.0679204		hB_RNA_12211_resequenced	0.289823	0.216611	0.136649	0.28432	0.0725957
s_286_120430	0.66281	0.113779	0.0638497	0.107596	0.0519653		s_1045	0.340131	0.290125	0.0951982	0.196471	0.0780741		hB_RNA_8155	0.319862	0.278424	0.0434699	0.311659	0.0465853
s_162_120423	0.621506	0.108013	0.0487905	0.171826	0.0498642		s_1085	0.304645	0.16088	0.15665	0.279364	0.0984608		hB_RNA_12201_resequenced	0.411551	0.265429	0.0878234	0.183297	0.0518993
s_483_120515	0.669731	0.11383	0.0313399	0.14285	0.0422489		s_1114	0.147718	0.355622	0.100238	0.275675	0.120747		hB_RNA_8215	0.472849	0.222461	0.0683445	0.19753	0.0388156
s_403_120503	0.484111	0.165814	0.0774856	0.212647	0.0599431		s_1275	0.555918	0.179814	0.063707	0.16541	0.0351508		hB_RNA_8115	0.488191	0.175277	0.0732676	0.216518	0.046747
s_08_120410	0.283876	0.246151	0.0681999	0.324384	0.0773893		s_142	0.227484	0.159028	0.148062	0.300963	0.164462		hB_RNA_8125	0.248522	0.330109	0.0682094	0.302489	0.0506708
s_26_120411	0.411967	0.169243	0.059408	0.280363	0.0790194		s_787	0.198798	0.32061	0.118634	0.277407	0.0845507		BM_22_67	0.660838	0.136354	0.034813	0.142634	0.0253606
s_461_120514	0.447108	0.158252	0.0724591	0.232809	0.0893718		s_797	0.157591	0.387024	0.0995874	0.266332	0.0894659		BM_22_80	0.555779	0.168435	0.0693641	0.181	0.0254213
s_70_120417	0.449674	0.156275	0.0584291	0.265905	0.0697169		s_812	0.140522	0.25807	0.104784	0.349025	0.147599		hB_RNA_9148	0.395826	0.231346	0.108335	0.217806	0.0466875
s_19_120411	0.434697	0.161759	0.0929749	0.237044	0.0735251		s_966	0.330327	0.188403	0.132568	0.259032	0.089669		hB_RNA_9156	0.45551	0.173575	0.074822	0.247857	0.0482359
s_371_120502	0.539613	0.114038	0.0537445	0.214944	0.0776607		s_976	0.0515556	0.257296	0.107112	0.356535	0.227501		hB_RNA_7795	0.392465	0.218372	0.085461	0.251966	0.0517363
s_245_120426	0.552392	0.112148	0.0520928	0.22527	0.0580972		s_751	0.308813	0.169129	0.129398	0.292526	0.100134		BM_22_238	0.323294	0.367398	0.0500989	0.229404	0.029806
s_899_131010	0.340848	0.191446	0.12056	0.259487	0.0876598		s_892	0.446965	0.189483	0.0884649	0.205215	0.069872		hB_RNA_9211	0.353559	0.337499	0.0609969	0.208995	0.0389499
s_508_120515	0.648329	0.0985418	0.0545607	0.146958	0.0516109		s_948	0.129663	0.344963	0.0984252	0.297238	0.129711		BM_22_92	0.163833	0.404761	0.119078	0.243481	0.068847
s_180_120424	0.618558	0.103144	0.0680472	0.163491	0.0467594		s_1105	0.439727	0.143532	0.143709	0.192097	0.0809344		hB_RNA_9169	0.557331	0.157539	0.0334877	0.227506	0.0241365
s_145_120419	0.306129	0.282275	0.0401364	0.292744	0.0787147		s_1166	0.0987457	0.366753	0.122065	0.312322	0.100113		BM_22_63	0.312897	0.214937	0.0724237	0.368626	0.0311162
s_193_120424	0.620081	0.150726	0.0368357	0.141011	0.0513463		s_1203	0.324062	0.274926	0.112333	0.210242	0.0784362		hB_RNA_9172	0.469708	0.281829	0.0412392	0.186583	0.0206405
s_36_120416	0.457861	0.187475	0.0601398	0.210951	0.0835729		s_816	0.455885	0.240995	0.0845772	0.144719	0.0738238		hB_RNA_9177	0.509803	0.213553	0.080998	0.170504	0.0251422
s_431_120507	0.538194	0.172455	0.0603672	0.176716	0.0522675		s_1129	0.239529	0.32547	0.0794121	0.251359	0.104229		hB_RNA_9145	0.396446	0.213088	0.0527073	0.302488	0.0352716
s_677_120604	0.241896	0.132049	0.0937174	0.43225	0.100087		s_813	0.156407	0.205971	0.103568	0.373754	0.160299		hB_RNA_7705	0.524985	0.168746	0.0308306	0.239282	0.0361565
s_550_120517	0.436752	0.173609	0.0842062	0.212912	0.0925205		s_894	0.467912	0.135042	0.159613	0.183344	0.0540889		BM_22_163	0.485372	0.280575	0.0493006	0.159288	0.025464
s_715_120531	0.223593	0.25789	0.0543375	0.34	0.124179		s_149	0.19605	0.323404	0.114825	0.251726	0.113996		BM_22_36	0.33157	0.297055	0.0987156	0.241794	0.0308657
s_76_120417	0.433242	0.192952	0.118741	0.156132	0.098933		s_850	0.157658	0.382715	0.0896598	0.290994	0.0789737		hB_RNA_9221	0.312587	0.217576	0.10824	0.284613	0.0769843
s_722_120531	0.659388	0.105518	0.0575487	0.13924	0.0383064		s_1098	0.49979	0.17317	0.0633834	0.210937	0.0527195		BM_22_53	0.415842	0.199605	0.0587791	0.292827	0.0329471
s_666_120530	0.47556	0.171593	0.0702569	0.223673	0.0589171		s_1172	0.308541	0.115724	0.171173	0.323885	0.0806769		hB_RNA_10302	0.216534	0.323099	0.0685485	0.317986	0.0738321
s_670_120530	0.213496	0.191576	0.0745186	0.389734	0.130675		s_736	0.299243	0.269023	0.156417	0.207792	0.0675253		BM_22_152	0.4339	0.322933	0.0868658	0.13103	0.0252714
s_368_120502	0.525554	0.086701	0.0685833	0.261592	0.0575703		s_834	0.0992297	0.215394	0.0783779	0.420846	0.186152		hB_RNA_8135	0.361402	0.244276	0.0850777	0.257713	0.0515313
s_516_120515	0.537851	0.123141	0.0594705	0.209735	0.0698021		s_952	0.0948591	0.421866	0.0817029	0.28168	0.119892		BM_22_139	0.550947	0.143558	0.043061	0.243053	0.0193817
s_88_120417	0.577782	0.177261	0.0534763	0.140229	0.0512514		s_962	0.0902938	0.231839	0.105207	0.39667	0.17599		BM_22_18	0.552698	0.215112	0.0455263	0.161476	0.0251881
s_689_120604	0.411246	0.19079	0.0459013	0.28337	0.0686924		s_1137	0.567698	0.0918951	0.068177	0.207311	0.0649181		hB_RNA_9163	0.292017	0.196115	0.1341	0.305413	0.0723555
s_561_120517	0.315597	0.164087	0.140161	0.250003	0.130151		s_129	0.172193	0.194464	0.135297	0.342086	0.15596		BM_22_47	0.53968	0.22131	0.0553556	0.162831	0.0208231
s_271_120430	0.709701	0.139317	0.0389212	0.0411748	0.0708862		s_135	0.327685	0.158392	0.0825551	0.319705	0.111663		hB_RNA_9214	0.429397	0.264717	0.0561774	0.214564	0.0351452
s_497_120515	0.438402	0.159449	0.0489893	0.285856	0.0673045		s_744	0.361074	0.125974	0.116017	0.311191	0.085743		BM_22_255	0.258907	0.316075	0.073006	0.319661	0.032351
s_152_120419	0.50827	0.116454	0.171917	0.121212	0.0821471		s_775	0.667785	0.106357	0.0753214	0.10475	0.0457865		BM_22_72	0.560677	0.179699	0.082254	0.151894	0.025475
s_796_130701	0.604504	0.116508	0.0597983	0.167425	0.0517653		s_871	0.526633	0.113705	0.158365	0.120488	0.0808103		BM_22_94	0.379631	0.200258	0.0797947	0.300549	0.0397666
s_260_120426	0.476406	0.130995	0.091492	0.232409	0.0686984		s_1015	0.250426	0.254561	0.111844	0.31057	0.0725996		hB_RNA_7865	0.561218	0.187404	0.0734106	0.146335	0.0316311
s_523_120515	0.306213	0.16857	0.0655574	0.340987	0.118673		s_1036	0.338523	0.241903	0.212161	0.148313	0.059101		hB_RNA_10262	0.494549	0.176014	0.0996493	0.191827	0.0379607
s_378_120503	0.510745	0.168293	0.0761094	0.178471	0.0663812		s_1052	0.538582	0.262479	0.0925469	0.0643018	0.0420907		BM_22_76	0.571967	0.188218	0.0551917	0.162385	0.0222383
s_270_120430	0.452828	0.162488	0.0675762	0.22882	0.0882874		s_1123	0.226898	0.243006	0.14915	0.25791	0.123036		BM_22_37	0.558216	0.154704	0.0512904	0.206497	0.0292921
s_463_120514	0.275042	0.289056	0.0633123	0.288704	0.0838854		s_896	0.301013	0.200222	0.111406	0.264992	0.122367		BM_22_124	0.550771	0.232235	0.070226	0.122895	0.023873
s_568_120521	0.274449	0.277716	0.0758653	0.254505	0.117464		s_991	0.227491	0.241819	0.0751383	0.310799	0.144753		BM_22_243	0.507176	0.202258	0.0850047	0.177209	0.0283514
s_573_120521	0.590255	0.169094	0.0788655	0.107638	0.0541469		s_1005	0.3761	0.320209	0.0782812	0.173107	0.0523028		BM_22_144	0.505301	0.242194	0.0556384	0.170363	0.0265036
s_567_120521	0.562736	0.157826	0.0428338	0.179445	0.0571598		s_1119	0.175819	0.321389	0.162339	0.214945	0.125508		BM_22_2	0.529569	0.171109	0.102713	0.166559	0.0300495
s_646_120524	0.434317	0.103849	0.110257	0.268043	0.083533		s_1121	0.279548	0.170741	0.132692	0.297365	0.119655		BM_22_167	0.249148	0.335791	0.0620967	0.306468	0.0464956
s_721_120531	0.129589	0.234374	0.0675618	0.412684	0.155792		s_859	0.296089	0.276055	0.0909715	0.237933	0.0989514		hB_RNA_7725	0.628921	0.111849	0.0622256	0.155688	0.0413171
s_322_120501	0.268426	0.239671	0.0681454	0.32466	0.0990974		s_981	0.282873	0.244819	0.128984	0.232723	0.1106		hB_RNA_9205	0.434656	0.186003	0.0933277	0.24259	0.0434222
s_520_120515	0.554182	0.112511	0.0598847	0.219753	0.0536691		s_1010	0.18694	0.316114	0.0954222	0.326178	0.0753464		BM_22_113	0.494049	0.148559	0.0458432	0.283023	0.0285264
s_586_120522	0.415694	0.20717	0.0973752	0.19134	0.0884207		s_1029	0.216224	0.314195	0.0742459	0.268934	0.126401		BM_22_110	0.203938	0.290252	0.134546	0.291189	0.0800746
s_339_120501	0.347652	0.186351	0.109642	0.2461	0.110255		s_1089	0.280129	0.308168	0.0760026	0.249591	0.0861091		BM_22_234	0.477591	0.290641	0.0541186	0.152311	0.0253383
s_288_120430	0.425858	0.262601	0.0712214	0.15495	0.0853691		s_1302	0.504088	0.227899	0.0692704	0.15487	0.0438717		BM_22_65	0.623643	0.169994	0.0541428	0.128447	0.023773
s_413_120503	0.496508	0.157921	0.0496655	0.203723	0.0921829		s_732	0.497265	0.106494	0.084097	0.235403	0.0767404		BM_22_108	0.0834157	0.300312	0.0562083	0.505003	0.0550607
s_452_120507	0.521667	0.171688	0.0562777	0.177382	0.0729863		s_851	0.390848	0.149722	0.197689	0.181258	0.0804828		BM_22_40	0.571811	0.236567	0.0391179	0.130503	0.0220014
s_309_120430	0.426508	0.148056	0.0678282	0.246686	0.110922		s_1034	0.2505	0.186761	0.136754	0.318374	0.10761		BM_22_115	0.508871	0.229428	0.0726784	0.16304	0.0259827
s_509_120515	0.36455	0.182112	0.073309	0.309321	0.0707082		s_1046	0.20904	0.210286	0.10898	0.338109	0.133584		BM_22_91	0.531079	0.16812	0.0926811	0.173891	0.0342293
s_531_120516	0.305583	0.280234	0.0704068	0.197151	0.146625		s_1195	0.339532	0.310848	0.0714933	0.195936	0.082191		BM_22_189	0.561297	0.173466	0.059425	0.177635	0.0281772
s_515_120515	0.5328	0.122592	0.0647775	0.193869	0.0859614		s_1214	0.375226	0.210294	0.0832337	0.24132	0.0899267		BM_22_165	0.552072	0.145452	0.0696111	0.206389	0.026476
s_296_120430	0.542698	0.162846	0.0528257	0.174339	0.06729		s_1271	0.173257	0.192819	0.107104	0.458737	0.0680831		hB_RNA_8095	0.271481	0.290565	0.0904473	0.260178	0.0873283
s_574_120521	0.480086	0.155765	0.0840522	0.20488	0.0752169		s_828	0.248116	0.405456	0.068364	0.219725	0.0583392		BM_22_198	0.56163	0.185995	0.0488904	0.177334	0.0261503
s_468_120514	0.452895	0.163168	0.0883539	0.198464	0.0971202		s_843	0.0435734	0.185266	0.0989937	0.481733	0.190435		BM_22_170	0.582717	0.155808	0.0715107	0.160619	0.0293448
s_495_120515	0.555473	0.113719	0.0648228	0.200443	0.0655419		s_1078	0.145375	0.387588	0.120263	0.213079	0.133695		hB_RNA_9159	0.343484	0.134715	0.0816086	0.376451	0.0637406
s_360_120502	0.381187	0.166955	0.0601997	0.29308	0.0985794		s_1239	0.156886	0.135173	0.150235	0.392275	0.165432		BM_22_38	0.349725	0.251035	0.073512	0.286144	0.0395847
s_200_120424	0.455602	0.160219	0.0927737	0.223183	0.0682223		s_134	0.138491	0.164766	0.161761	0.313085	0.221897		BM_22_262	0.494781	0.233775	0.0543359	0.194622	0.0224865
s_678_120604	0.363598	0.203039	0.0593773	0.291052	0.0829334		s_746	0.338876	0.121039	0.127132	0.257324	0.155629		hB_RNA_7685	0.551621	0.162076	0.0492632	0.193643	0.0433971
s_687_120604	0.159627	0.261368	0.0499039	0.394321	0.134781		s_886	0.102795	0.301747	0.138603	0.326394	0.13046		hB_RNA_9203	0.571704	0.162036	0.0566072	0.178761	0.0308912
s_564_120517	0.484476	0.166052	0.0622239	0.217564	0.0696837		s_1926	0.247958	0.513105	0.0715545	0.0735227	0.09386		hB_RNA_9160	0.334947	0.302087	0.108995	0.217014	0.0369576
s_159_120423	0.305951	0.168814	0.0699482	0.37675	0.0785369		s_1964	0.526806	0.0825695	0.0832082	0.224433	0.0829834		BM_22_66	0.558904	0.187943	0.0430482	0.190147	0.0199581
s_29_120416	0.261816	0.156909	0.0998793	0.392824	0.0885726		s_1942	0.290631	0.143623	0.108431	0.327233	0.13008		hB_RNA_9218	0.162538	0.300096	0.0498398	0.409648	0.0778775
s_426_120507	0.601038	0.110665	0.0476947	0.188619	0.0519833		s_1936	0.540063	0.186557	0.0672653	0.153667	0.0524469		BM_22_172	0.250512	0.222507	0.126864	0.33567	0.0644466
s_620_120524	0.312659	0.102314	0.0725786	0.385931	0.126518		s_1956	0.456064	0.240173	0.085282	0.159625	0.0588553		BM_22_119	0.136495	0.484767	0.092814	0.214111	0.071813
s_425_120507	0.382049	0.231424	0.0576192	0.243929	0.0849791		s_1919	0.576237	0.145648	0.0674098	0.156163	0.0545427		BM_22_1111	0.529238	0.140312	0.0625631	0.21638	0.051507
s_234_120425	0.674645	0.117831	0.0455517	0.119469	0.0425028		s_1924	0.0717326	0.620486	0.104018	0.130046	0.0737174		BM_22_222	0.543472	0.253945	0.0422843	0.138617	0.0216822
s_547_120516	0.64331	0.147004	0.0534723	0.111961	0.0442524		s_1943	0.237304	0.219359	0.0743976	0.2981	0.170839		hB_RNA_7715	0.523347	0.185249	0.0642065	0.181583	0.045615
s_502_120515	0.685474	0.0988722	0.0548017	0.0987173	0.0621349		s_1951	0.307026	0.333051	0.10185	0.179246	0.078827		hB_RNA_9154	0.535059	0.15855	0.0559518	0.213224	0.0372143
s_526_120515	0.427334	0.181619	0.0748545	0.238716	0.0774765		s_7095	0.303572	0.196831	0.0959306	0.335427	0.0682392		BM_22_112	0.567929	0.174094	0.0541971	0.171009	0.0327711
s_626_120524	0.448399	0.135648	0.0655939	0.27576	0.0745981		s_1929	0.419601	0.328711	0.0781571	0.119161	0.0543695		BM_22_175	0.504638	0.224841	0.0565911	0.180484	0.0334455
s_396_120503	0.572761	0.126825	0.0638687	0.188757	0.0477883		s_1963	0.41666	0.200942	0.0834906	0.224405	0.0745025		BM_22_177	0.5411	0.202691	0.0656549	0.161753	0.0288016
s_617_120524	0.213682	0.236724	0.0781868	0.35912	0.112287		s_7099	0.508471	0.0858348	0.138199	0.217202	0.0502921		hB_RNA_7695	0.212612	0.315636	0.0404925	0.388198	0.0430612
s_544_120516	0.440146	0.179028	0.0886441	0.224665	0.0675157		s_1935	0.433193	0.22864	0.0955209	0.178036	0.0646097		hB_RNA_9152	0.351836	0.211436	0.0826076	0.311321	0.0427997
s_563_120517	0.44887	0.168735	0.108464	0.196149	0.0777821		s_1945	0.535211	0.239003	0.0625789	0.114482	0.0487252		BM_22_88	0.517309	0.222937	0.0993773	0.130981	0.0293966
s_572_120521	0.329894	0.215636	0.14059	0.216207	0.0976739		s_1923	0.430777	0.138583	0.14064	0.148027	0.141973		BM_22_269	0.547837	0.156358	0.0793703	0.191783	0.024652
s_243_120426	0.485867	0.179327	0.0673756	0.205751	0.0616794		s_1931	0.402001	0.2102	0.142555	0.194119	0.0511259		BM_22_159	0.577996	0.179862	0.0492399	0.165588	0.0273135
s_53_120417	0.233116	0.17329	0.152172	0.327202	0.114221		s_1932	0.334425	0.360187	0.0906339	0.168563	0.0461914		hB_RNA_7665	0.323299	0.302151	0.0842372	0.228329	0.0619833
s_537_120516	0.317333	0.191252	0.121375	0.235314	0.134726		s_1937	0.488618	0.222919	0.123568	0.13341	0.0314857		hB_RNA_7815	0.344595	0.291867	0.103426	0.220448	0.0396644
s_430_120507	0.643591	0.119399	0.112239	0.0561096	0.0686617		s_1941	0.500138	0.171781	0.0883524	0.162546	0.0771833		BM_22_156	0.508748	0.248748	0.0675338	0.145764	0.0292065
s_116_120418	0.420227	0.152	0.0736198	0.291573	0.0625792		s_1960	0.422035	0.106259	0.0921676	0.295434	0.0841049		BM_22_14	0.601357	0.15909	0.0538725	0.160858	0.0248217
s_485_120515	0.552882	0.142314	0.132047	0.0900394	0.0827173		s_7098	0.179198	0.595039	0.0567138	0.128333	0.0407154		BM_22_136	0.57242	0.142639	0.0568432	0.195213	0.0328851
s_224_120425	0.615034	0.107161	0.0582197	0.162775	0.0568103		s_1944	0.127243	0.278636	0.121498	0.37764	0.0949837		BM_22_62	0.461819	0.257093	0.0503121	0.202475	0.0283
s_363_120502	0.380638	0.191218	0.0537643	0.299191	0.0751898		s_1940	0.0849716	0.397933	0.0857886	0.107751	0.323556
s_177_120424	0.670932	0.104535	0.0491464	0.132432	0.0429544		s_1955	0.51313	0.27657	0.076716	0.0939917	0.0395919
s_34_120416	0.431241	0.173617	0.0715935	0.253519	0.0700293		s_1959	0.0730402	0.388576	0.081955	0.302657	0.153772
s_254_120426	0.27833	0.188232	0.118721	0.316186	0.0985301		s_1933	0.100466	0.468301	0.196188	0.196876	0.0381685
s_491_120515	0.354702	0.235304	0.0779271	0.21969	0.112378		s_1952	0.46649	0.249988	0.0862305	0.143666	0.0536255
s_679_120604	0.415118	0.147549	0.0911024	0.265387	0.0808431
s_542_120516	0.45624	0.241569	0.0483597	0.127735	0.126095
s_369_120502	0.628131	0.064015	0.0597899	0.174442	0.0736212
s_21_120411	0.54469	0.138483	0.0975023	0.151036	0.068288
s_228_120425	0.433033	0.216102	0.0764091	0.185628	0.0888272
s_543_120516	0.497332	0.204263	0.0704077	0.128492	0.099505
s_11_120410	0.246111	0.15094	0.0791582	0.408498	0.115292
s_476_120514	0.300609	0.341701	0.0447054	0.227338	0.0856461
s_276_120430	0.523502	0.14703	0.0516376	0.212014	0.0658155
s_359_120502	0.553143	0.146983	0.0644161	0.180389	0.0550692
s_03_120405	0.629656	0.0942977	0.0510509	0.178105	0.0468896
s_340_120501	0.52852	0.184422	0.104334	0.0768758	0.105849
s_507_120515	0.247727	0.232198	0.072274	0.310486	0.137315
s_93_120417	0.556813	0.131797	0.0664076	0.169213	0.0757694
s_173_120424	0.423762	0.169045	0.120597	0.205694	0.0809023
s_23_120411	0.468683	0.149692	0.0708814	0.243883	0.0668613
s_554_120517	0.44916	0.17807	0.0698977	0.171954	0.130918
s_498_120515	0.534533	0.159512	0.069178	0.158394	0.0783825
s_75_120417	0.442197	0.149299	0.0791732	0.254666	0.0746655
s_562_120517	0.475978	0.106501	0.0537486	0.280608	0.0831642
s_331_120501	0.491847	0.138756	0.0839853	0.203536	0.0818755
s_459_120514	0.398332	0.191829	0.0661812	0.250979	0.0926791
s_603_120523	0.65598	0.0870611	0.0373554	0.169591	0.0500128
s_548_120516	0.397855	0.216165	0.0872071	0.208774	0.089999
s_402_120503	0.420988	0.246501	0.0589494	0.190638	0.082923
s_407_120503	0.410518	0.152664	0.0566148	0.30164	0.0785636
s_213_120425	0.488421	0.109297	0.0933334	0.234615	0.0743334
s_232_120425	0.620782	0.11755	0.0778142	0.124936	0.0589176
s_487_120515	0.584	0.0785411	0.0396228	0.204741	0.0930949
s_540_120516	0.494398	0.144797	0.112843	0.141184	0.106778
s_462_120514	0.451088	0.181197	0.0542545	0.242237	0.0712235
s_505_120515	0.330439	0.152814	0.14398	0.28241	0.0903579
s_569_120521	0.174001	0.228401	0.114811	0.321892	0.160895
s_525_120515	0.528575	0.0878806	0.0492212	0.273716	0.060607
s_682_120604	0.403188	0.162385	0.0603005	0.285444	0.0886824
s_307_120430	0.402558	0.213194	0.0794123	0.187607	0.117229
s_506_120515	0.310324	0.192774	0.110532	0.260221	0.126149
s_481_120514	0.510865	0.169158	0.0692952	0.107533	0.143149
s_470_120514	0.705744	0.0995574	0.029449	0.130779	0.0344709
s_501_120515	0.289501	0.252882	0.0577724	0.278272	0.121573
s_399_120503	0.583325	0.122771	0.0519853	0.183221	0.0586973
s_551_120517	0.595079	0.109054	0.0522992	0.185971	0.0575977
s_610_120523	0.399431	0.160038	0.0806123	0.287106	0.0728128
s_511_120515	0.470657	0.132086	0.119815	0.189761	0.0876817
s_534_120516	0.214321	0.258283	0.0727176	0.369944	0.0847348
s_347_120501	0.501973	0.187594	0.0635425	0.191445	0.0554451
s_524_120515	0.471224	0.14372	0.0729957	0.242299	0.0697613
s_619_120524	0.255224	0.245162	0.0772989	0.335544	0.0867708
s_718_120531	0.520267	0.13277	0.0595631	0.21448	0.0729205
s_576_120521	0.233487	0.14941	0.105238	0.412913	0.0989527
s_492_120515	0.680294	0.107535	0.0474722	0.122185	0.0425135
s_555_120517	0.266428	0.185146	0.0691747	0.382088	0.097163
s_684_120604	0.499247	0.160834	0.0596613	0.214114	0.0661445
s_553_120517	0.278937	0.229924	0.0711943	0.335745	0.0842001
s_337_120501	0.600113	0.101082	0.0529536	0.153624	0.0922275
s_285_120430	0.516978	0.175509	0.0561597	0.193435	0.0579182
s_219_120425	0.489747	0.148216	0.0618964	0.251054	0.0490873
s_344_120501	0.259415	0.234938	0.096889	0.313927	0.0948306
s_306_120430	0.503709	0.199399	0.0483427	0.171	0.0775496
s_608_120523	0.335767	0.218239	0.0570041	0.289297	0.0996925
s_391_120503	0.417329	0.203297	0.0818821	0.217129	0.0803629
s_541_120516	0.534662	0.0933625	0.0519458	0.259344	0.0606857
s_206_120424	0.598728	0.130192	0.0491704	0.155007	0.0669031
s_513_120515	0.4316	0.16282	0.0604783	0.274627	0.070474
s_266_120430	0.436182	0.167213	0.0756877	0.246726	0.0741912
s_683_120604	0.310872	0.221787	0.0520777	0.29893	0.116334
s_450_120507	0.325019	0.166956	0.0627005	0.350675	0.0946494
s_304_120430	0.5911	0.0859737	0.0653602	0.206439	0.0511269
s_583_120522	0.563425	0.127608	0.0452873	0.202312	0.061368
s_489_120515	0.561046	0.101764	0.0636198	0.204805	0.0687651
s_289_120430	0.466726	0.176455	0.0488088	0.235782	0.0722276
s_170_120423	0.470311	0.144853	0.104984	0.201999	0.077853
s_130_120419	0.562389	0.145199	0.0550711	0.17217	0.0651718
s_176_120424	0.602728	0.14709	0.0428023	0.153496	0.0538833
s_418_120507	0.389371	0.180369	0.0704838	0.267514	0.0922626
s_188_120424	0.635475	0.128383	0.0545423	0.127111	0.0544891
s_384_120503	0.543513	0.130171	0.074835	0.180702	0.0707793
s_187_120424	0.595485	0.126836	0.0613767	0.170442	0.0458597
s_471_120514	0.498795	0.188508	0.0707505	0.180442	0.0615048
s_218_120425	0.602889	0.13237	0.0405804	0.170305	0.053855
s_412_120503	0.333644	0.115857	0.0730647	0.350116	0.127318
s_51_120416	0.555503	0.0789648	0.0721037	0.22872	0.0647078
s_449_120507	0.59508	0.089227	0.0453108	0.22861	0.0417726
s_32_120416	0.616489	0.0826847	0.0491136	0.188884	0.062829
s_65_120417	0.679334	0.0692734	0.026896	0.17644	0.0480562
s_54_120417	0.484213	0.146813	0.0824516	0.211479	0.0750436
s_521_120515	0.172822	0.255164	0.0680129	0.355359	0.148642
s_215_120425	0.594745	0.123494	0.0473983	0.176375	0.0579875
s_07_120410	0.54265	0.100221	0.049747	0.243527	0.0638537
s_633_120524	0.430114	0.170739	0.05696	0.255771	0.0864163
s_168_120423	0.706873	0.130161	0.0237694	0.0916407	0.0475561
s_284_120430	0.322972	0.120691	0.100127	0.359797	0.0964136
s_616_120524	0.431035	0.162548	0.0977967	0.240892	0.0677287
s_60_120417	0.24796	0.19312	0.0960634	0.352278	0.110578
s_453_120507	0.403339	0.207413	0.101124	0.184013	0.104111
s_35_120416	0.454668	0.166669	0.0785891	0.237973	0.0621012
s_185_120424	0.52451	0.171719	0.0537512	0.198624	0.0513957
s_231_120425	0.524846	0.149046	0.0586934	0.211098	0.056317
s_182_120424	0.700436	0.0984614	0.0304455	0.118699	0.0519573
s_45_120416	0.484017	0.13762	0.0808769	0.23589	0.0615958
s_155_120423	0.370039	0.116112	0.0793943	0.373966	0.0604889
s_267_120430	0.539396	0.110605	0.0616942	0.223834	0.0644714
s_190_120424	0.509748	0.0875139	0.056314	0.304427	0.0419965
s_82_120417	0.515673	0.081556	0.0874761	0.246066	0.0692296
s_517_120515	0.465123	0.128636	0.0621169	0.274986	0.0691386
s_438_120507	0.623903	0.092382	0.088372	0.147322	0.0480213
s_141_120419	0.608902	0.144472	0.0581329	0.136989	0.0515038
s_165_120423	0.600661	0.209284	0.0390502	0.0966745	0.05433
s_81_120417	0.552866	0.14005	0.054347	0.178509	0.0742287
s_90_120417	0.5788	0.120538	0.0749162	0.162429	0.0633168
s_414_120503	0.55419	0.162367	0.0507923	0.176782	0.0558689
s_121_120418	0.562031	0.141691	0.0644903	0.170286	0.0615025
s_355_120501	0.466863	0.199932	0.0779125	0.173511	0.0817822
s_448_120507	0.401193	0.192602	0.0838967	0.260495	0.0618138
s_142_120419	0.521264	0.126209	0.0681118	0.229265	0.05515
s_128_120419	0.587386	0.123267	0.0697672	0.164554	0.0550248
s_96_120417	0.256835	0.302158	0.0668052	0.277073	0.0971284
s_536_120516	0.480279	0.152921	0.0552783	0.238764	0.0727582
s_318_120501	0.342646	0.170795	0.0629789	0.313703	0.109876
s_604_120523	0.559214	0.168643	0.0651015	0.153209	0.0538332
s_136_120419	0.540525	0.154477	0.0488685	0.192785	0.0633454
s_37_120416	0.329405	0.254807	0.0675094	0.269575	0.0787044
s_68_120417	0.596676	0.137349	0.0622563	0.145866	0.0578525
s_69_120417	0.380922	0.202847	0.0906457	0.217862	0.107723
s_56_120417	0.407091	0.212283	0.0671281	0.21843	0.0950675
s_14_120410	0.320482	0.197741	0.0841554	0.306744	0.0908777
s_164_120423	0.577388	0.100203	0.0431382	0.215628	0.0636422
s_73_120417	0.525425	0.140386	0.0777391	0.203539	0.0529105
s_419_120507	0.359642	0.261407	0.06619	0.227126	0.0856354
s_20_120411	0.510072	0.120691	0.118327	0.174995	0.0759154
s_94_120417	0.577027	0.129833	0.04941	0.186555	0.0571752
s_680_120604	0.454887	0.174658	0.0641632	0.233544	0.0727477
s_560_120517	0.343024	0.169812	0.0879124	0.299695	0.0995564
s_138_120419	0.601914	0.157011	0.0507467	0.142327	0.0480014
s_197_120424	0.453803	0.177371	0.0830076	0.222573	0.0632449
s_445_120507	0.226185	0.23249	0.0821959	0.367618	0.0915113
s_74_120417	0.644892	0.102717	0.05554	0.154981	0.0418708
s_80_120417	0.549766	0.114942	0.0742666	0.190165	0.0708599
s_05_120405	0.384344	0.247562	0.0565482	0.259039	0.0525081
s_549_120517	0.217539	0.310816	0.074412	0.293734	0.103499
s_364_120502	0.312218	0.230052	0.0604971	0.306018	0.091214
s_244_120426	0.406299	0.160431	0.105154	0.231334	0.0967823
s_415_120503	0.647505	0.118321	0.0550727	0.137164	0.0419375
s_283_120430	0.638447	0.108735	0.0342254	0.158572	0.0600205
s_575_120521	0.542988	0.151728	0.0627178	0.172533	0.0700335
s_166_120423	0.471306	0.175198	0.0490316	0.239025	0.0654392
s_294_120430	0.458887	0.142404	0.0650221	0.250434	0.0832531
s_24_120411	0.544566	0.169247	0.0668604	0.140037	0.07929
s_443_120507	0.500847	0.148736	0.0675691	0.225118	0.0577303
s_406_120503	0.33468	0.199265	0.0989129	0.217433	0.149709
s_89_120417	0.607324	0.131245	0.0530665	0.151946	0.0564184
s_119_120418	0.355612	0.153697	0.12975	0.278497	0.0824432
s_78_120417	0.354884	0.137556	0.108968	0.311783	0.0868094
s_416_120503	0.591693	0.100366	0.0440127	0.186346	0.0775823
s_281_120430	0.42547	0.135534	0.0840168	0.249361	0.105618
s_375_120502	0.487092	0.124656	0.0707263	0.249764	0.0677614
s_602_120523	0.542822	0.123586	0.0751405	0.192496	0.0659548
s_578_120521	0.528755	0.145086	0.062156	0.199204	0.0647991
s_494_120515	0.50526	0.223229	0.091074	0.118762	0.061675
s_693_120605	0.672955	0.0921715	0.0464772	0.14753	0.0408665
s_125_120419	0.565497	0.114898	0.072332	0.19243	0.0548425
s_259_120426	0.34436	0.183233	0.118129	0.226404	0.127875
s_160_120423	0.394111	0.133491	0.0944368	0.275305	0.102656
s_255_120426	0.527454	0.15962	0.0591039	0.190103	0.0637191
s_625_120524	0.501002	0.186818	0.0605983	0.187482	0.0641003
s_52_120416	0.175842	0.212824	0.101881	0.355153	0.154299
s_473_120514	0.59615	0.134604	0.047578	0.178395	0.043273
s_590_120522	0.531756	0.137607	0.0469745	0.217892	0.0657708
s_01_120405	0.244657	0.233991	0.202057	0.235456	0.0838406
s_532_120516	0.395291	0.145308	0.0881485	0.262277	0.108975
s_25_120411	0.589742	0.12018	0.0503141	0.181073	0.0586917
s_02_120405	0.58639	0.149385	0.0658825	0.138191	0.060151
s_488_120515	0.524285	0.215	0.0474854	0.140565	0.0726652
s_397_120503	0.430881	0.160748	0.067314	0.263191	0.0778656
s_596_120522	0.666419	0.138052	0.064799	0.0785328	0.0521973
s_366_120502	0.440432	0.179085	0.0780491	0.213503	0.0889311
s_28_120411	0.58595	0.113103	0.0797996	0.1685	0.0526474
s_98_120417	0.520133	0.154071	0.0639721	0.205874	0.0559509
s_290_120430	0.440638	0.0753857	0.0860088	0.287761	0.110207
s_47_120416	0.584184	0.169432	0.0558416	0.122905	0.0676386
s_280_120430	0.478474	0.157429	0.0706981	0.207929	0.0854697
s_349_120501	0.569632	0.131671	0.0781281	0.165977	0.0545917
s_358_120502	0.437975	0.200723	0.0820392	0.172984	0.106279
s_345_120501	0.516966	0.155971	0.0502955	0.211012	0.0657552
s_79_120417	0.710456	0.126982	0.0287453	0.0578483	0.0759679
s_393_120503	0.434162	0.147795	0.0846843	0.274219	0.0591398
s_335_120501	0.480964	0.149198	0.0668935	0.218088	0.0848567
s_146_120419	0.662891	0.10003	0.0471122	0.139447	0.0505197
s_109_120418	0.664061	0.0939877	0.0537542	0.148191	0.0400057
s_336_120501	0.39298	0.210709	0.0684651	0.264572	0.0632745
s_64_120417	0.618818	0.101049	0.0527564	0.171587	0.0557897
s_370_120502	0.314335	0.18016	0.0712047	0.334529	0.0997718
s_126_120419	0.43577	0.139237	0.0858111	0.238332	0.100849
s_30_120416	0.561674	0.150487	0.0508978	0.180064	0.0568766
s_236_120425	0.361003	0.197509	0.0542975	0.297082	0.0901095
s_587_120522	0.458239	0.230089	0.0512533	0.189894	0.0705246
s_277_120430	0.609482	0.169229	0.0436173	0.121335	0.0563371
s_528_120515	0.619154	0.117149	0.0531843	0.15826	0.0522534
s_388_120503	0.621339	0.147187	0.0614435	0.126346	0.0436852
s_122_120418	0.448033	0.18018	0.0675587	0.233225	0.0710027
s_390_120503	0.612548	0.160829	0.0546193	0.110058	0.0619446
s_300_120430	0.53625	0.118519	0.120183	0.160771	0.0642777
s_39_120416	0.632135	0.0856216	0.0532082	0.1617	0.0673349
s_599_120523	0.420376	0.145972	0.069671	0.3068	0.0571812
s_787_130530	0.535205	0.149281	0.0627487	0.197683	0.0550835
s_901_131010	0.503792	0.144558	0.0748281	0.210641	0.0661815
s_943_131101	0.410162	0.188847	0.100258	0.226997	0.0737357
s_591_120522	0.522363	0.119988	0.0544335	0.230744	0.0724719
s_844_130830	0.234577	0.188604	0.0522544	0.445472	0.0790919
s_594_120522	0.146858	0.168707	0.0537148	0.455056	0.175665
s_269_120430	0.1925	0.109097	0.126061	0.453819	0.118523
s_577_120521	0.507757	0.143215	0.0432942	0.24818	0.0575538
s_120_120418	0.267095	0.301479	0.046128	0.259338	0.125961
s_350_120501	0.22874	0.307488	0.0628753	0.332081	0.0688155
s_807_130701	0.477869	0.154083	0.0562314	0.223819	0.0879967
s_861_130911	0.585231	0.111485	0.053959	0.193083	0.0562423
s_58_120417	0.644135	0.0842275	0.0518659	0.176268	0.0435036
s_248_120426	0.374411	0.192827	0.0869868	0.278987	0.0667883
s_631_120524	0.604253	0.115068	0.0619317	0.166445	0.0523028
s_940_131101	0.435867	0.170142	0.0665336	0.254429	0.0730284
s_632_120524	0.432158	0.196729	0.0649885	0.232015	0.0741095
s_174_120424	0.230749	0.171196	0.123678	0.360097	0.114281
s_885_130923	0.400921	0.173989	0.0835597	0.248867	0.0926629
s_329_120501	0.377071	0.120459	0.0665903	0.32978	0.106099
s_713_120531	0.530341	0.139081	0.0452506	0.206277	0.0790504
s_630_120524	0.286833	0.255221	0.0589122	0.267929	0.131105
s_709_120531	0.276819	0.214016	0.112464	0.274264	0.122438
s_949_131107	0.339419	0.151089	0.0550527	0.354539	0.0998997
s_799_130701	0.152285	0.237665	0.0586331	0.413196	0.138221
s_493_120515	0.332897	0.203159	0.0609997	0.320602	0.0823416
s_932_131101	0.473484	0.198152	0.0896751	0.167633	0.0710559
s_186_120424	0.391035	0.240744	0.0697805	0.204653	0.0937887
s_695_120605	0.406763	0.172609	0.0664954	0.286092	0.068041
s_881_130918	0.493745	0.161264	0.0457888	0.231369	0.0678323
s_703_120605	0.421664	0.170877	0.107769	0.19876	0.10093
s_66_120417	0.537627	0.177776	0.0601508	0.161166	0.0632795
s_410_120503	0.345948	0.202659	0.0608241	0.306376	0.0841924
s_846_130830	0.331897	0.115698	0.0928883	0.363857	0.0956596
s_181_120424	0.475378	0.234045	0.0586394	0.172727	0.0592106
s_805_130701	0.548306	0.24034	0.0406767	0.0483237	0.122353
s_790_130530	0.560263	0.146397	0.0437041	0.176097	0.0735389
s_656_120529	0.171255	0.1458	0.0707357	0.485571	0.126639
s_900_131010	0.444093	0.198675	0.0660152	0.216437	0.0747797
s_939_131101	0.520721	0.158662	0.0436185	0.21198	0.065018
s_201_120424	0.354656	0.167637	0.118955	0.272847	0.0859061
s_477_120514	0.577201	0.111329	0.084187	0.172224	0.0550588
s_708_120531	0.562542	0.141504	0.0475666	0.201361	0.0470267
s_923_131031	0.293905	0.214236	0.0711985	0.306885	0.113776
s_905_131010	0.30601	0.159411	0.0904892	0.349119	0.094971
s_705_120605	0.415922	0.203767	0.0581362	0.245765	0.0764091
s_641_120524	0.49477	0.164879	0.0821876	0.172664	0.0854991
s_847_130830	0.470504	0.17161	0.0835924	0.181577	0.0927161
s_797_130701	0.388256	0.105345	0.104929	0.299542	0.101927
s_707_120531	0.381641	0.191374	0.0666799	0.276885	0.0834196
s_367_120502	0.267338	0.158285	0.0546567	0.40177	0.11795
s_191_120424	0.60001	0.12829	0.0650492	0.161907	0.0447443
s_227_120425	0.258545	0.177006	0.0942566	0.326893	0.143299
s_222_120425	0.186865	0.200165	0.086926	0.395475	0.130569
s_934_131101	0.280638	0.272547	0.0981223	0.225709	0.122984
s_423_120507	0.437347	0.162137	0.0613562	0.264219	0.0749411
s_793_130530	0.389976	0.154329	0.0719718	0.3045	0.0792231
s_781_130528	0.414876	0.213397	0.0754389	0.213552	0.0827359
s_229_120425	0.531467	0.168492	0.0471305	0.158926	0.0939857
s_214_120425	0.480013	0.133136	0.0646485	0.250108	0.072094
s_256_120426	0.144104	0.179466	0.160787	0.307223	0.208419
s_657_120529	0.669446	0.146355	0.0539032	0.0733715	0.0569243
s_299_120430	0.354741	0.175943	0.0926495	0.300157	0.0765096
s_845_130830	0.581435	0.143812	0.0695171	0.158752	0.0464831
s_958_131107	0.25648	0.222315	0.0800939	0.332385	0.108726
s_710_120531	0.297333	0.226221	0.0647248	0.294153	0.117569
s_394_120503	0.255313	0.217468	0.0419775	0.398609	0.0866326
s_922_131031	0.477893	0.158099	0.0866094	0.213982	0.0634162
s_811_130702	0.332299	0.165382	0.0698733	0.352351	0.0800953
s_945_131107	0.338285	0.19322	0.118201	0.237058	0.113236
s_942_131101	0.342741	0.201224	0.089224	0.302993	0.0638177
s_203_120424	0.420352	0.174233	0.0618882	0.28664	0.0568868
s_893_130923	0.408928	0.242796	0.0917684	0.179518	0.0769908
s_937_131101	0.497899	0.131871	0.128114	0.142689	0.0994281
s_768_130523	0.564576	0.106561	0.0567158	0.203056	0.0690919
s_716_120531	0.0829082	0.181452	0.065405	0.455872	0.214363
s_372_120502	0.31403	0.18785	0.0862175	0.322863	0.0890391
s_820_130725	0.475747	0.15911	0.076804	0.209288	0.079051
s_826_130725	0.524628	0.151002	0.0558026	0.209885	0.0586825
s_927_131031	0.580486	0.124269	0.0561545	0.168083	0.0710081
s_665_120530	0.207633	0.219283	0.098329	0.383774	0.0909816
s_892_130923	0.598437	0.0798013	0.0673977	0.190742	0.0636214
s_648_120529	0.457773	0.182635	0.0679624	0.201632	0.0899975
s_936_131101	0.337505	0.254865	0.0586305	0.264827	0.084172
s_941_131101	0.474201	0.154616	0.068549	0.223859	0.0787751
s_950_131107	0.54307	0.121421	0.0578582	0.214761	0.0628899
s_676_120604	0.156887	0.190895	0.146571	0.355123	0.150524
s_405_120503	0.636035	0.119759	0.0499094	0.139677	0.0546195
s_924_131031	0.572457	0.134599	0.0656595	0.173228	0.054056
s_251_120426	0.200616	0.267532	0.0776216	0.348016	0.106215
s_38_120416	0.255484	0.172611	0.0806877	0.399889	0.0913283
s_273_120430	0.268244	0.153412	0.0931906	0.37962	0.105533
s_108_120418	0.564993	0.156662	0.0674767	0.157098	0.05377
s_310_120430	0.120224	0.204472	0.122827	0.420914	0.131563
s_810_130702	0.237099	0.264033	0.0677426	0.306632	0.124493
s_77_120417	0.437632	0.16921	0.103629	0.219037	0.0704922
s_72_120417	0.538177	0.14842	0.0569134	0.193527	0.0629624
s_935_131101	0.426448	0.210621	0.05064	0.237885	0.0744056
s_326_120501	0.478349	0.178387	0.0445845	0.19901	0.0996701
s_831_130725	0.548701	0.1271	0.0547785	0.214021	0.0553993
s_706_120605	0.10302	0.22341	0.0694464	0.472921	0.131202
s_720_120531	0.16077	0.288514	0.0565947	0.349544	0.144578
s_674_120530	0.258893	0.166802	0.0503891	0.411825	0.112092
s_252_120426	0.51598	0.149877	0.06854	0.212399	0.0532035
s_352_120501	0.137985	0.236861	0.0933424	0.371873	0.159939
s_292_120430	0.309276	0.263551	0.0536999	0.26463	0.108843
s_669_120530	0.365479	0.137657	0.0431779	0.369478	0.0842087
s_876_130918	0.510243	0.137471	0.080701	0.205389	0.0661958
s_704_120605	0.275999	0.238858	0.0570475	0.316971	0.111125
s_398_120503	0.243681	0.21644	0.0680615	0.32725	0.144568
s_698_120605	0.464378	0.138031	0.0700192	0.241066	0.0865062
s_427_120507	0.193006	0.371008	0.0765101	0.208363	0.151113
s_202_120424	0.41356	0.191736	0.0819218	0.221101	0.0916803
s_809_130702	0.490049	0.153341	0.0607815	0.234959	0.0608692
s_681_120604	0.708853	0.106102	0.0489519	0.0916862	0.0444068
s_951_131107	0.519695	0.162354	0.05011	0.197002	0.0708389
s_697_120605	0.404862	0.217879	0.0531347	0.196013	0.128112
s_763_130520	0.162258	0.390737	0.057789	0.315533	0.0736839
s_486_120515	0.137202	0.204135	0.139197	0.266482	0.252983
s_879_130918	0.56084	0.116768	0.0616175	0.194875	0.0658991
s_472_120514	0.395957	0.19359	0.0551556	0.255161	0.100137
s_862_130911	0.269565	0.214931	0.127938	0.285418	0.102147
s_775_130528	0.402472	0.282271	0.0682719	0.17264	0.0743456
s_435_120507	0.275428	0.30755	0.0620663	0.221013	0.133943
s_929_131031	0.234989	0.206509	0.0676896	0.355988	0.134825
s_584_120522	0.672231	0.0964886	0.0519957	0.117175	0.0621096
s_926_131031	0.516197	0.145146	0.0420511	0.230192	0.0664139
s_833_130729	0.184371	0.27218	0.0695822	0.37187	0.101996
s_895_130923	0.314965	0.149959	0.0847392	0.336479	0.113857
s_606_120523	0.266711	0.178871	0.0833218	0.368633	0.102463
s_556_120517	0.33943	0.209117	0.160008	0.206609	0.0848367
s_660_120530	0.613819	0.153379	0.0558993	0.119351	0.0575516
s_258_120426	0.542672	0.164631	0.0669287	0.172511	0.0532573
s_944_131107	0.431744	0.232649	0.0691134	0.193146	0.0733477
s_298_120430	0.366434	0.231476	0.0725609	0.22633	0.1032
s_887_130923	0.406783	0.151775	0.0680321	0.278523	0.0948868
s_767_130523	0.236598	0.209675	0.0804277	0.388788	0.0845117
s_792_130530	0.169478	0.22312	0.0700476	0.372106	0.165248
s_647_120529	0.629239	0.0806015	0.0462065	0.184526	0.0594267
s_444_120507	0.337235	0.202928	0.0685508	0.310829	0.0804568
s_724_120605	0.1392	0.189429	0.11285	0.40198	0.156541
s_857_130905	0.521864	0.120169	0.0618809	0.235723	0.0603633
s_864_130911	0.270336	0.168582	0.0802945	0.362413	0.118375
s_776_130528	0.536348	0.176647	0.0582591	0.180196	0.0485506
s_952_131107	0.486044	0.137112	0.0746949	0.217569	0.0845805
s_628_120524	0.503226	0.17516	0.0660316	0.159911	0.0956716
s_882_130918	0.344895	0.143792	0.0684028	0.363303	0.0796068
s_813_130702	0.584054	0.139533	0.0630822	0.143437	0.0698947
s_635_120524	0.127061	0.259436	0.0966805	0.356921	0.159902
s_654_120529	0.138932	0.205702	0.0701341	0.416974	0.168258
s_392_120503	0.456728	0.154094	0.108734	0.188634	0.0918094
s_663_120530	0.422018	0.164509	0.0571047	0.273071	0.0832982
s_644_120524	0.337976	0.184757	0.0687505	0.310101	0.0984155
s_581_120521	0.150366	0.166682	0.0593827	0.428481	0.195089
s_246_120426	0.0746179	0.2143	0.28078	0.181003	0.249299
s_769_130523	0.13098	0.16023	0.163984	0.329928	0.214877
s_821_130725	0.405342	0.165238	0.0623883	0.296298	0.0707339
s_662_120530	0.55442	0.14834	0.0630334	0.157254	0.0769522
s_884_130923	0.466713	0.175528	0.0781065	0.192359	0.0872932
s_909_131031	0.559038	0.106615	0.0936137	0.183581	0.0571527
s_664_120530	0.465402	0.189642	0.0616172	0.202426	0.0809136
s_957_131107	0.574046	0.122339	0.0527561	0.194299	0.0565591

## Sheet: s3_markers
DLPFC			TCX-Mayo			TCX-MSBB
Marker	Celltype		Marker	Celltype		Marker	Celltype
SYNPR	Neu		SYNPR	Neu		SYNPR	Neu
RELN	Neu		RELN	Neu		RELN	Neu
CNR1	Neu		CNR1	Neu		CNR1	Neu
GAD2	Neu		GAD2	Neu		GAD2	Neu
OPRK1	Neu		OPRK1	Neu		OPRK1	Neu
GABRB2	Neu		GABRB2	Neu		GABRB2	Neu
RAB3C	Neu		RAB3C	Neu		RAB3C	Neu
SYT1	Neu		SYT1	Neu		SYT1	Neu
KCNC2	Neu		KCNC2	Neu		KCNC2	Neu
ZMAT4	Neu		ZMAT4	Neu		ZMAT4	Neu
RIMBP2	Neu		RIMBP2	Neu		RIMBP2	Neu
CHGB	Neu		CHGB	Neu		CHGB	Neu
GABRA1	Neu		GABRA1	Neu		GABRA1	Neu
MYT1L	Neu		MYT1L	Neu		MYT1L	Neu
GAD1	Neu		GAD1	Neu		GAD1	Neu
TAC3	Neu		PTHLH	Neu		PTHLH	Neu
OLFM3	Neu		TAC3	Neu		TAC3	Neu
ARL4C	Neu		OLFM3	Neu		OLFM3	Neu
TAC1	Neu		ARL4C	Neu		ARL4C	Neu
GABBR2	Neu		TAC1	Neu		TAC1	Neu
SCG2	Neu		GABBR2	Neu		GABBR2	Neu
ZCCHC12	Neu		SCG2	Neu		SCG2	Neu
GALNTL6	Neu		ZCCHC12	Neu		ZCCHC12	Neu
SERTM1	Neu		GALNTL6	Neu		GALNTL6	Neu
STMN2	Neu		SERTM1	Neu		SERTM1	Neu
VWC2L	Neu		STMN2	Neu		STMN2	Neu
SNAP25	Neu		VWC2L	Neu		VWC2L	Neu
INA	Neu		SNAP25	Neu		SNAP25	Neu
SRRM4	Neu		INA	Neu		INA	Neu
DLX1	Neu		SRRM4	Neu		SRRM4	Neu
GDA	Neu		DLX1	Neu		DLX1	Neu
PLCXD3	Neu		GDA	Neu		GDA	Neu
SYT4	Neu		PLCXD3	Neu		PLCXD3	Neu
PGM2L1	Neu		SYT4	Neu		SYT4	Neu
KIT	Neu		PGM2L1	Neu		PGM2L1	Neu
SCN8A	Neu		KIT	Neu		KIT	Neu
PCSK2	Neu		SCN8A	Neu		SCN8A	Neu
ENTPD3	Neu		PCSK2	Neu		PCSK2	Neu
GPR83	Neu		ENTPD3	Neu		ENTPD3	Neu
RYR2	Neu		GPR83	Neu		GPR83	Neu
KCNQ5	Neu		RYR2	Neu		RYR2	Neu
KCNJ3	Neu		KCNQ5	Neu		KCNQ5	Neu
STXBP5L	Neu		KCNJ3	Neu		KCNJ3	Neu
RTN1	Neu		STXBP5L	Neu		STXBP5L	Neu
FRMPD4	Neu		RTN1	Neu		RTN1	Neu
GABRG2	Neu		FRMPD4	Neu		FRMPD4	Neu
SV2C	Neu		GABRG2	Neu		GABRG2	Neu
CAMKV	Neu		CAMKV	Neu		SV2C	Neu
ZNF804A	Neu		ZNF804A	Neu		CAMKV	Neu
GRIN3A	Neu		GRIN3A	Neu		ZNF804A	Neu
DLX6	Neu		PCP4L1	Neu		GRIN3A	Neu
PCP4L1	Neu		UCHL1	Neu		DLX6	Neu
UCHL1	Neu		SPHKAP	Neu		PCP4L1	Neu
SPHKAP	Neu		VSNL1	Neu		UCHL1	Neu
VSNL1	Neu		VIP	Neu		SPHKAP	Neu
VIP	Neu		PPM1E	Neu		VSNL1	Neu
PPM1E	Neu		ELAVL2	Neu		VIP	Neu
ELAVL2	Neu		BTBD11	Neu		PPM1E	Neu
BTBD11	Neu		PCDH8	Neu		ELAVL2	Neu
PCDH8	Neu		FGF13	Neu		BTBD11	Neu
FGF13	Neu		PNMA2	Neu		PCDH8	Neu
PNMA2	Neu		VSTM2A	Neu		FGF13	Neu
VSTM2A	Neu		SCN2A	Neu		PNMA2	Neu
SCN2A	Neu		NELL2	Neu		VSTM2A	Neu
NELL2	Neu		CAP2	Neu		SCN2A	Neu
GABRG3	Neu		LANCL3	Neu		NELL2	Neu
CAP2	Neu		SYT13	Neu		GABRG3	Neu
LANCL3	Neu		REEP1	Neu		CAP2	Neu
SYT13	Neu		CKMT1B	Neu		LANCL3	Neu
REEP1	Neu		SYT16	Neu		SYT13	Neu
CKMT1B	Neu		ROBO2	Neu		REEP1	Neu
SYT16	Neu		CALB2	Neu		CKMT1B	Neu
ROBO2	Neu		GRIA1	Neu		SYT16	Neu
CALB2	Neu		CHRM3	Neu		ROBO2	Neu
GRIA1	Neu		CAMK1G	Neu		CALB2	Neu
CHRM3	Neu		CDH9	Neu		GRIA1	Neu
CAMK1G	Neu		CLSTN2	Neu		CHRM3	Neu
CD24	Neu		FSTL5	Neu		CAMK1G	Neu
CDH9	Neu		GPR158	Neu		CD24	Neu
CLSTN2	Neu		PCLO	Neu		CDH9	Neu
FSTL5	Neu		DISP2	Neu		CLSTN2	Neu
GPR158	Neu		CCK	Neu		FSTL5	Neu
PCLO	Neu		PRMT8	Neu		GPR158	Neu
DISP2	Neu		GRIN2A	Neu		PCLO	Neu
CCK	Neu		LINGO2	Neu		DISP2	Neu
PRMT8	Neu		SLC4A10	Neu		CCK	Neu
GRIN2A	Neu		RAB3B	Neu		PRMT8	Neu
LINGO2	Neu		UGT8	Oli		GRIN2A	Neu
SLC4A10	Neu		PLP1	Oli		LINGO2	Neu
RAB3B	Neu		ERMN	Oli		SLC4A10	Neu
UGT8	Oli		CNDP1	Oli		RAB3B	Neu
PLP1	Oli		CLDN11	Oli		UGT8	Oli
ERMN	Oli		MAG	Oli		PLP1	Oli
CNDP1	Oli		CDH19	Oli		ERMN	Oli
CLDN11	Oli		TF	Oli		CNDP1	Oli
MAG	Oli		FOLH1	Oli		CLDN11	Oli
CDH19	Oli		KLK6	Oli		MAG	Oli
TF	Oli		CNTN2	Oli		CDH19	Oli
FOLH1	Oli		MOBP	Oli		TF	Oli
KLK6	Oli		SH3TC2	Oli		FOLH1	Oli
CNTN2	Oli		ST18	Oli		KLK6	Oli
MOBP	Oli		ERBB3	Oli		CNTN2	Oli
SH3TC2	Oli		MYRF	Oli		MOBP	Oli
ST18	Oli		MOG	Oli		SH3TC2	Oli
ERBB3	Oli		CLCA4	Oli		ST18	Oli
MYRF	Oli		SLAIN1	Oli		ERBB3	Oli
MOG	Oli		OPALIN	Oli		MYRF	Oli
CLCA4	Oli		CNP	Oli		MOG	Oli
SLAIN1	Oli		ENPP2	Oli		CLCA4	Oli
OPALIN	Oli		CYB5R2	Oli		SLAIN1	Oli
CNP	Oli		HHIP	Oli		OPALIN	Oli
ENPP2	Oli		QDPR	Oli		CNP	Oli
CYB5R2	Oli		CTNNA3	Oli		ENPP2	Oli
HHIP	Oli		PAIP2B	Oli		CYB5R2	Oli
QDPR	Oli		LDB3	Oli		HHIP	Oli
CTNNA3	Oli		ANLN	Oli		QDPR	Oli
PAIP2B	Oli		GJB1	Oli		CTNNA3	Oli
LDB3	Oli		LPAR1	Oli		PAIP2B	Oli
ANLN	Oli		CLDND1	Oli		LDB3	Oli
GJB1	Oli		CARNS1	Oli		ANLN	Oli
LPAR1	Oli		PIP4K2A	Oli		GJB1	Oli
CLDND1	Oli		BCAS1	Oli		LPAR1	Oli
CARNS1	Oli		TMEM144	Oli		CLDND1	Oli
PIP4K2A	Oli		CREB5	Oli		CARNS1	Oli
BCAS1	Oli		MBP	Oli		PIP4K2A	Oli
TMEM144	Oli		SLC5A11	Oli		BCAS1	Oli
CREB5	Oli		PLCL1	Oli		TMEM144	Oli
MBP	Oli		2020-09-04	Oli		CREB5	Oli
SLC5A11	Oli		NINJ2	Oli		MBP	Oli
ZNF488	Oli		CD22	Oli		SLC5A11	Oli
PLCL1	Oli		KCNH8	Oli		ZNF488	Oli
2020-09-04	Oli		FA2H	Oli		PLCL1	Oli
NINJ2	Oli		CERCAM	Oli		2020-09-04	Oli
CD22	Oli		TRIM59	Oli		NINJ2	Oli
KCNH8	Oli		RHOU	Oli		CD22	Oli
FA2H	Oli		CDK19	Oli		KCNH8	Oli
CERCAM	Oli		SLC44A1	Oli		FA2H	Oli
TRIM59	Oli		TULP4	Oli		CERCAM	Oli
RHOU	Oli		PXK	Oli		TRIM59	Oli
CDK19	Oli		PLEKHH1	Oli		RHOU	Oli
SLC44A1	Oli		GPR37	Oli		CDK19	Oli
TULP4	Oli		MAP6D1	Oli		SLC44A1	Oli
PXK	Oli		KIF6	Oli		TULP4	Oli
PLEKHH1	Oli		SGK2	Oli		PXK	Oli
GPR37	Oli		TMEM206	Oli		PLEKHH1	Oli
MAP6D1	Oli		TTLL7	Oli		GPR37	Oli
KIF6	Oli		TMEM235	Oli		MAP6D1	Oli
SGK2	Oli		TTL	Oli		KIF6	Oli
TMEM206	Oli		FAM107B	Oli		ADAMTS18	Oli
TTLL7	Oli		SCD	Oli		SGK2	Oli
TMEM235	Oli		CCP110	Oli		TMEM206	Oli
TTL	Oli		PEX5L	Oli		TTLL7	Oli
FAM107B	Oli		CDH1	Oli		TMEM235	Oli
SCD	Oli		FAM222A	Oli		TTL	Oli
CCP110	Oli		ABCA8	Oli		FAM107B	Oli
PEX5L	Oli		TGFA	Oli		SCD	Oli
FAM222A	Oli		PTPDC1	Oli		CCP110	Oli
ABCA8	Oli		BCHE	Oli		PEX5L	Oli
TGFA	Oli		SLC24A2	Oli		CDH1	Oli
PTPDC1	Oli		KCNJ2	Oli		FAM222A	Oli
BCHE	Oli		PIEZO2	Oli		ABCA8	Oli
SLC24A2	Oli		RAPGEF5	Oli		TGFA	Oli
KCNJ2	Oli		LHFPL3	Oli		PTPDC1	Oli
PIEZO2	Oli		PDE1C	Oli		BCHE	Oli
RAPGEF5	Oli		ASPA	Oli		SLC24A2	Oli
LHFPL3	Oli		RTKN	Oli		KCNJ2	Oli
PDE1C	Oli		SOX8	Oli		PIEZO2	Oli
ASPA	Oli		RAB33A	Oli		RAPGEF5	Oli
RTKN	Oli		LRP2	Oli		LHFPL3	Oli
SOX8	Oli		CLMN	Oli		PDE1C	Oli
RAB33A	Oli		S1PR5	Oli		ASPA	Oli
LRP2	Oli		PKP4	Oli		RTKN	Oli
CLMN	Oli		HSPA2	Oli		SOX8	Oli
S1PR5	Oli		ITGAX	Mic		RAB33A	Oli
PKP4	Oli		CD74	Mic		LRP2	Oli
HSPA2	Oli		C1QB	Mic		CLMN	Oli
ITGAX	Mic		FOLR2	Mic		S1PR5	Oli
CD74	Mic		TLR1	Mic		PKP4	Oli
C1QB	Mic		SLA	Mic		HSPA2	Oli
FOLR2	Mic		P2RX4	Mic		ITGAX	Mic
SLA	Mic		ARHGAP25	Mic		CD74	Mic
P2RX4	Mic		KBTBD8	Mic		C1QB	Mic
ARHGAP25	Mic		HLA-DPA1	Mic		FOLR2	Mic
KBTBD8	Mic		HAVCR2	Mic		TLR1	Mic
HLA-DPA1	Mic		MSR1	Mic		SLA	Mic
HAVCR2	Mic		FPR1	Mic		P2RX4	Mic
FPR1	Mic		PLEK	Mic		ARHGAP25	Mic
PLEK	Mic		PIK3AP1	Mic		KBTBD8	Mic
C3AR1	Mic		FAM105A	Mic		TNFSF18	Mic
TREM2	Mic		C3AR1	Mic		HLA-DPA1	Mic
CD14	Mic		TREM2	Mic		HAVCR2	Mic
CD300A	Mic		CD14	Mic		MSR1	Mic
C3	Mic		CD300A	Mic		FPR1	Mic
VSIG4	Mic		C3	Mic		PLEK	Mic
OLR1	Mic		VSIG4	Mic		PIK3AP1	Mic
PTPRC	Mic		OLR1	Mic		C3AR1	Mic
LCP1	Mic		PTPRC	Mic		TREM2	Mic
PTAFR	Mic		LCP1	Mic		CD14	Mic
NLRP3	Mic		PTAFR	Mic		CD300A	Mic
TLR2	Mic		NLRP3	Mic		C3	Mic
CD83	Mic		TLR2	Mic		VSIG4	Mic
PTPN6	Mic		CD83	Mic		OLR1	Mic
SLC2A5	Mic		PTPN6	Mic		PTPRC	Mic
HLA-DMA	Mic		SAMSN1	Mic		LCP1	Mic
IGSF6	Mic		DOCK8	Mic		PTAFR	Mic
TRIB1	Mic		SLC2A5	Mic		NLRP3	Mic
THEMIS2	Mic		HLA-DMA	Mic		TLR2	Mic
RGS10	Mic		IGSF6	Mic		CD83	Mic
HLA-DRA	Mic		BCL2A1	Mic		PTPN6	Mic
GPR34	Mic		TRIB1	Mic		PIK3CG	Mic
SH2B3	Mic		GPR183	Mic		SAMSN1	Mic
REL	Mic		THEMIS2	Mic		DOCK8	Mic
CD53	Mic		MPEG1	Mic		SLC2A5	Mic
TCOF1	Mic		IL10RA	Mic		HLA-DMA	Mic
BLNK	Mic		RGS10	Mic		ATP8B4	Mic
UBAC2	Mic		HPGDS	Mic		IGSF6	Mic
HLA-DPB1	Mic		MS4A14	Mic		TRIB1	Mic
DAGLB	Mic		ANKRD22	Mic		GPR183	Mic
B3GNT5	Mic		HLA-DRA	Mic		THEMIS2	Mic
IRAK2	Mic		GPR34	Mic		MPEG1	Mic
TYROBP	Mic		SH2B3	Mic		IL10RA	Mic
BATF3	Mic		REL	Mic		RGS10	Mic
SOCS6	Mic		CD53	Mic		HLA-DRA	Mic
CH25H	Mic		TCOF1	Mic		GPR34	Mic
FCGR1B	Mic		LILRB4	Mic		SH2B3	Mic
CX3CR1	Mic		BLNK	Mic		REL	Mic
LHFPL2	Mic		UBAC2	Mic		CD53	Mic
C5AR1	Mic		HLA-DPB1	Mic		TCOF1	Mic
CLEC7A	Mic		DAGLB	Mic		LILRB4	Mic
CD84	Mic		B3GNT5	Mic		BLNK	Mic
FCGR3A	Mic		IRAK2	Mic		UBAC2	Mic
C1QA	Mic		TYROBP	Mic		HLA-DPB1	Mic
SYNDIG1	Mic		BATF3	Mic		DAGLB	Mic
SELPLG	Mic		SOCS6	Mic		B3GNT5	Mic
SLC11A1	Mic		CH25H	Mic		IRAK2	Mic
AQP4	Ast		FCGR1B	Mic		TYROBP	Mic
BMPR1B	Ast		CX3CR1	Mic		BATF3	Mic
ETNPPL	Ast		LHFPL2	Mic		SOCS6	Mic
GJB6	Ast		C5AR1	Mic		CH25H	Mic
GJA1	Ast		CLEC7A	Mic		IKZF1	Mic
FGFR3	Ast		CD84	Mic		CX3CR1	Mic
SLC25A18	Ast		FCGR3A	Mic		LHFPL2	Mic
SLC1A2	Ast		C1QA	Mic		C5AR1	Mic
SDC4	Ast		SYNDIG1	Mic		CLEC7A	Mic
GFAP	Ast		SELPLG	Mic		CD84	Mic
EDNRB	Ast		TNFRSF13C	Mic		FCGR3A	Mic
ALDH1L1	Ast		SLC11A1	Mic		C1QA	Mic
CHI3L1	Ast		GPR98	Ast		SYNDIG1	Mic
CLDN10	Ast		AQP4	Ast		SELPLG	Mic
AGT	Ast		BMPR1B	Ast		SLC11A1	Mic
SLCO1C1	Ast		ETNPPL	Ast		AQP4	Ast
SLC4A4	Ast		GJB6	Ast		BMPR1B	Ast
GPAM	Ast		GJA1	Ast		ETNPPL	Ast
SLC14A1	Ast		FGFR3	Ast		GJB6	Ast
IL33	Ast		SLC25A18	Ast		GJA1	Ast
ID4	Ast		SLC1A2	Ast		FGFR3	Ast
ACSBG1	Ast		SDC4	Ast		SLC25A18	Ast
MLC1	Ast		GFAP	Ast		SLC1A2	Ast
MGST1	Ast		EDNRB	Ast		SDC4	Ast
SLC39A12	Ast		ALDH1L1	Ast		GFAP	Ast
NCAN	Ast		CHI3L1	Ast		EDNRB	Ast
ATP1B2	Ast		CLDN10	Ast		ALDH1L1	Ast
WIF1	Ast		AGT	Ast		CHI3L1	Ast
PAPLN	Ast		SLCO1C1	Ast		CLDN10	Ast
GPR37L1	Ast		SLC4A4	Ast		AGT	Ast
CLU	Ast		GPAM	Ast		SLCO1C1	Ast
RGS20	Ast		SLC14A1	Ast		SLC4A4	Ast
GLI3	Ast		IL33	Ast		GPAM	Ast
PRSS35	Ast		ID4	Ast		SLC14A1	Ast
SLC13A5	Ast		ACSBG1	Ast		IL33	Ast
P2RY1	Ast		MLC1	Ast		ID4	Ast
EFEMP1	Ast		MGST1	Ast		ACSBG1	Ast
TPD52L1	Ast		SLC39A12	Ast		MLC1	Ast
SOX9	Ast		NCAN	Ast		MGST1	Ast
ACOT11	Ast		ATP1B2	Ast		SLC39A12	Ast
STON2	Ast		WIF1	Ast		NCAN	Ast
SFXN5	Ast		PAPLN	Ast		ATP1B2	Ast
BBOX1	Ast		GPR37L1	Ast		WIF1	Ast
GPC5	Ast		CLU	Ast		PAPLN	Ast
PRDM16	Ast		RGS20	Ast		GPR37L1	Ast
TRIL	Ast		GLI3	Ast		CLU	Ast
MRVI1	Ast		PRSS35	Ast		RGS20	Ast
A2ML1	Ast		SLC13A5	Ast		GLI3	Ast
ELOVL2	Ast		P2RY1	Ast		PRSS35	Ast
SLC7A10	Ast		EFEMP1	Ast		SLC13A5	Ast
SLC25A48	Ast		TPD52L1	Ast		P2RY1	Ast
SCARA3	Ast		SOX9	Ast		EFEMP1	Ast
CPE	Ast		ACOT11	Ast		TPD52L1	Ast
PSD2	Ast		STON2	Ast		SOX9	Ast
RANBP3L	Ast		SFXN5	Ast		ACOT11	Ast
PAX6	Ast		BBOX1	Ast		STON2	Ast
LHX2	Ast		GPR125	Ast		SFXN5	Ast
GLUD1	Ast		GPC5	Ast		BBOX1	Ast
HEPH	Ast		PRDM16	Ast		GPC5	Ast
SLC6A11	Ast		MRVI1	Ast		PRDM16	Ast
F3	Ast		A2ML1	Ast		TRIL	Ast
HSD17B6	Ast		ELOVL2	Ast		MRVI1	Ast
PPP1R1B	Ast		SLC7A10	Ast		A2ML1	Ast
RFX4	Ast		SLC25A48	Ast		ELOVL2	Ast
CABLES1	Ast		SCARA3	Ast		SLC7A10	Ast
PLIN5	Ast		LAMA1	Ast		SLC25A48	Ast
PLA2G5	Ast		CPE	Ast		SCARA3	Ast
MT3	Ast		PSD2	Ast		LAMA1	Ast
STOX1	Ast		RANBP3L	Ast		CPE	Ast
MOXD1	Ast		PAX6	Ast		PSD2	Ast
ACSS1	Ast		LHX2	Ast		RANBP3L	Ast
ADORA2B	Ast		GLUD1	Ast		PAX6	Ast
SPON1	Ast		HEPH	Ast		LHX2	Ast
LRIG1	Ast		SLC6A11	Ast		GLUD1	Ast
PAMR1	Ast		F3	Ast		HEPH	Ast
RGR	Ast		HSD17B6	Ast		SLC6A11	Ast
TUBB2B	Ast		PPP1R1B	Ast		F3	Ast
GLIS3	Ast		RFX4	Ast		HSD17B6	Ast
DIO2	Ast		CABLES1	Ast		PPP1R1B	Ast
AMOT	Ast		PLIN5	Ast		RFX4	Ast
ALDOC	Ast		LRRC16A	Ast		CABLES1	Ast
RYR3	Ast		PLA2G5	Ast		PLIN5	Ast
SELENBP1	Ast		MT3	Ast		PLA2G5	Ast
OAF	Ast		STOX1	Ast		MT3	Ast
AIFM3	Ast		MOXD1	Ast		STOX1	Ast
AHCYL1	Ast		ACSS1	Ast		MOXD1	Ast
GABRG1	Ast		ADORA2B	Ast		ACSS1	Ast
APOLD1	End		LRIG1	Ast		ADORA2B	Ast
CD34	End		PAMR1	Ast		SPON1	Ast
TGM2	End		RGR	Ast		LRIG1	Ast
IFI27	End		TUBB2B	Ast		PAMR1	Ast
IFITM1	End		GLIS3	Ast		RGR	Ast
TM4SF1	End		DIO2	Ast		TUBB2B	Ast
ITIH5	End		AMOT	Ast		GLIS3	Ast
CFH	End		ALDOC	Ast		DIO2	Ast
TM4SF18	End		RYR3	Ast		AMOT	Ast
MECOM	End		SELENBP1	Ast		ALDOC	Ast
VWF	End		OAF	Ast		RYR3	Ast
ANXA3	End		AIFM3	Ast		SELENBP1	Ast
ITGA1	End		AHCYL1	Ast		OAF	Ast
CYSLTR2	End		GABRG1	Ast		AIFM3	Ast
ABCB1	End		APOLD1	End		AHCYL1	Ast
ABCG2	End		SDPR	End		GABRG1	Ast
ATP10A	End		CD34	End		APOLD1	End
EDN3	End		TGM2	End		CD34	End
ERG	End		IFI27	End		TGM2	End
SLC6A12	End		GPR116	End		IFI27	End
HIGD1B	End		IFITM1	End		IFITM1	End
PODXL	End		TM4SF1	End		TM4SF1	End
MYCT1	End		ITIH5	End		ITIH5	End
EBF1	End		CFH	End		CFH	End
EMCN	End		TM4SF18	End		TM4SF18	End
CLDN5	End		MECOM	End		MECOM	End
NOSTRIN	End		VWF	End		VWF	End
ESAM	End		ANXA3	End		ANXA3	End
PTPRB	End		ITGA1	End		ITGA1	End
TBX3	End		CYSLTR2	End		CYSLTR2	End
PALMD	End		ABCB1	End		ABCB1	End
LEF1	End		ABCG2	End		ABCG2	End
GNG11	End		ATP10A	End		ATP10A	End
CDH5	End		EDN3	End		EDN3	End
LRRC32	End		ERG	End		ERG	End
SEMA3G	End		SLC6A12	End		SLC6A12	End
OMD	End		HIGD1B	End		HIGD1B	End
FN1	End		PODXL	End		PODXL	End
CYYR1	End		MYCT1	End		MYCT1	End
CFI	End		EBF1	End		EBF1	End
ADCY4	End		EMCN	End		EMCN	End
RGS5	End		CLDN5	End		CLDN5	End
COBLL1	End		NOSTRIN	End		NOSTRIN	End
SYNE2	End		ESAM	End		ESAM	End
IL1RL1	End		PTPRB	End		PTPRB	End
BGN	End		TBX3	End		TBX3	End
SMOC2	End		ELTD1	End		PALMD	End
IGF2	End		PALMD	End		LEF1	End
BTNL9	End		LEF1	End		GNG11	End
FOXC1	End		GNG11	End		CDH5	End
EPAS1	End		CDH5	End		LRRC32	End
THSD4	End		LRRC32	End		SEMA3G	End
FOXF1	End		SEMA3G	End		OMD	End
CXCL1	End		OMD	End		FN1	End
COL1A2	End		FN1	End		CYYR1	End
GPX3	End		CYYR1	End		CFI	End
FHL5	End		CFI	End		RGS5	End
ANXA1	End		ADCY4	End		COBLL1	End
CDH6	End		RGS5	End		SYNE2	End
RERGL	End		KIAA1462	End		IL1RL1	End
CYP1B1	End		COBLL1	End		BGN	End
NOTCH3	End		SYNE2	End		SMOC2	End
DCN	End		IL1RL1	End		VCAM1	End
SLC38A5	End		BGN	End		IGF2	End
PEAR1	End		SMOC2	End		BTNL9	End
SLC2A1	End		VCAM1	End		FOXC1	End
TMEM204	End		IGF2	End		EPAS1	End
TIE1	End		BTNL9	End		THSD4	End
MYH11	End		FOXC1	End		FOXF1	End
PDLIM1	End		EPAS1	End		CXCL1	End
S100A10	End		THSD4	End		COL1A2	End
SLC6A13	End		FOXF1	End		GPX3	End
SLC7A5	End		CXCL1	End		FHL5	End
MYL9	End		COL1A2	End		ANXA1	End
NET1	End		GPX3	End		CDH6	End
ROBO4	End		FHL5	End		RERGL	End
ST6GALNAC1	End		ANXA1	End		CYP1B1	End
CLIC5	End		CDH6	End		NOTCH3	End
ENG	End		RERGL	End		DCN	End
SOX7	End		CYP1B1	End		SLC38A5	End
MATN3	End		NOTCH3	End		PEAR1	End
GJC1	End		DCN	End		SLC2A1	End
HEG1	End		SLC38A5	End		TMEM204	End
GGT5	End		PEAR1	End		DSP	End
GATA2	End		SLC2A1	End		TIE1	End
ACTA2	End		TMEM204	End		MYH11	End
SLCO4A1	End		DSP	End		PDLIM1	End
APOL3	End		TIE1	End		S100A10	End
			MYH11	End		SLC6A13	End
			PDLIM1	End		SLC7A5	End
			S100A10	End		MYL9	End
			SLC6A13	End		NET1	End
			SLC7A5	End		ROBO4	End
			MYL9	End		ST6GALNAC1	End
			NET1	End		CLIC5	End
			ROBO4	End		ENG	End
			ST6GALNAC1	End		MATN3	End
			CLIC5	End		GJC1	End
			ENG	End		HEG1	End
			SOX7	End		GGT5	End
			MATN3	End		GATA2	End
			GJC1	End		ACTA2	End
			HEG1	End		SLCO4A1	End
			GGT5	End		APOL3	End
			GATA2	End
			ACTA2	End
			SLCO4A1	End
			APOL3	End

## Sheet: s4_CI-DEG_CellCODE
DLPFC								TCX-Mayo								TCX-MSBB
Gene	medianCQN.AD	medianCQN.control	p.dxn	beta.dxn	CellType			Gene	medianCQN.AD	medianCQN.control	p.dxn	beta.dxn	CellType			Gene	medianCQN.AD	medianCQN.control	p.dxn	beta.dxn	CellType
NOC2L	5.14044	5.14798	0.51018	-0.00968848	Ast			SAMD11	4.62256	4.87465	0.015144	-0.228409	Oli			TSPAN6	2.68528	2.49484	0.380308	0.085508	Mic
KLHL17	3.72331	3.61402	0.0035429	0.115561	Ast			NOC2L	5.48487	5.84655	1.06226e-05	-0.169573	Oli			DPM1	4.60951	4.67476	0.816755	-0.0151294	Neu
HES4	4.98324	5.09332	0.00888951	-0.126616	Neu			KLHL17	3.58299	3.20548	0.00149712	0.391962	End			SCYL3	2.41627	2.59202	0.274214	-0.0650513	Oli
ISG15	5.83801	5.92533	0.440654	0.0576329	Neu			HES4	5.57737	6.18854	0.0003958	-0.575144	Oli			C1orf112	1.58822	1.64077	0.920125	-0.00579599	End
AGRN	5.10142	5.11384	0.32217	0.0293017	Oli			ISG15	6.3564	6.8027	0.143204	-0.249233	Oli			FGR	2.56264	2.22165	0.143274	0.169116	End
C1orf159	3.87269	4.01608	0.16819	-0.0370608	Mic			AGRN	5.39524	5.29533	0.750328	0.0284195	Mic			CFH	3.09871	3.05766	0.912243	0.011519	Oli
TNFRSF18	1.85162	2.15254	0.00281355	-0.191211	Mic			C1orf159	3.06392	3.43822	0.00172402	-0.264737	Oli			FUCA2	3.58238	3.54064	0.118821	-0.0809563	Ast
SDF4	6.37724	6.39585	0.0820854	-0.0316072	Ast			TNFRSF18	1.83142	2.82274	0.0547377	-0.377751	Neu			GCLC	3.95764	3.9064	0.10939	-0.0774916	Oli
B3GALT6	4.49053	4.5419	0.992569	0.00017474	End			TNFRSF4	1.75933	2.06553	0.366494	-0.135406	Oli			NFYA	4.77018	4.65882	0.746893	0.0158268	Oli
UBE2J2	5.27421	5.2577	0.711926	-0.00576004	Ast			SDF4	6.2085	6.13797	0.742891	-0.0121847	Ast			STPG1	2.26994	2.27724	0.599258	0.0401836	Oli
SCNN1D	4.66537	4.7284	0.716425	-0.00902693	Mic			B3GALT6	4.98247	5.23116	0.132467	-0.111582	Ast			NIPAL3	5.51124	5.40662	0.787748	-0.0105057	Oli
ACAP3	6.95706	6.92381	0.157808	0.0306382	Ast			FAM132A	1.4629	2.00898	0.0796921	-0.298	End			LAS1L	4.07908	4.17513	0.542332	-0.0390273	Oli
PUSL1	2.25874	2.28068	0.966781	0.00107676	Mic			UBE2J2	4.92945	5.0894	0.00774353	-0.118337	Ast			ENPP4	5.71708	5.57381	0.864766	-0.00932771	Ast
INTS11	5.57825	5.57086	0.707702	-0.00534719	Neu			SCNN1D	4.14656	4.29951	0.879583	-0.0120898	End			SEMA3F	2.00377	1.60748	0.520262	0.0931999	End
CPTP	5.29311	5.30362	0.0194037	0.0359369	Ast			ACAP3	6.48806	6.70399	0.960764	-0.00425467	End			ANKIB1	5.77086	5.62974	0.92109	-0.00357431	End
DVL1	6.83429	6.79194	0.0032192	0.0594657	Oli			PUSL1	4.59416	4.66003	0.234923	-0.0650324	Ast			CYP51A1	2.37991	2.22873	0.947765	0.00836715	Oli
MXRA8	4.67808	4.75607	0.232686	-0.0407727	Neu			CPSF3L	5.19901	5.35642	0.155994	-0.078659	Mic			KRIT1	4.64986	4.575	0.265918	0.0466	End
AURKAIP1	7.09513	7.09233	0.211089	-0.0194152	Mic			GLTPD1	5.8533	6.02208	0.0215251	-0.109057	Oli			RAD52	3.99788	3.86318	0.517634	0.0610529	Oli
CCNL2	6.69557	6.65758	0.0766025	-0.0382898	Ast			TAS1R3	1.07432	1.15258	0.601064	0.0594943	Ast			BAD	4.81221	4.88451	0.418367	0.0385929	Ast
MRPL20	5.67241	5.70052	0.266594	-0.0197655	Oli			DVL1	7.58194	7.49389	0.0760543	0.102424	End			LAP3	5.26737	5.14844	0.118474	-0.125734	Ast
ANKRD65	4.86536	4.78473	0.845998	-0.00843366	Ast			MXRA8	4.99283	4.90263	0.611937	-0.0629784	End			HS3ST1	1.29677	1.30367	0.467607	0.0583483	Oli
TMEM88B	5.18426	5.1838	0.725212	0.0177402	Neu			AURKAIP1	7.8979	7.93579	0.0460608	-0.0648538	Neu			HECW1	4.43849	4.58859	0.694461	-0.0217208	End
VWA1	5.08543	5.06718	0.354367	-0.0270196	End			CCNL2	6.27251	6.35943	0.513066	-0.0550563	Oli			MAD1L1	3.34835	3.38995	0.646491	-0.0195382	Neu
ATAD3C	2.87295	2.63952	0.565727	0.0353735	Neu			MRPL20	6.70138	6.95151	1.8765e-05	-0.188019	End			LASP1	5.04808	5.07565	0.746209	-0.0118397	Mic
ATAD3B	4.44796	4.54696	0.0165816	-0.0749777	End			ANKRD65	6.07344	6.03315	0.378942	0.0868613	Ast			SNX11	4.07634	4.01579	0.893503	0.00788661	Oli
ATAD3A	4.78556	4.8438	0.541878	-0.010677	Neu			TMEM88B	7.24475	7.77766	0.0274591	-0.219775	End			TMEM176A	2.62202	2.44662	0.097635	-0.145431	Neu
TMEM240	5.36786	5.4791	0.0077361	0.0447352	Ast			VWA1	6.23228	6.34372	0.615585	-0.0392766	Ast			M6PR	4.79643	4.93455	0.212466	-0.0438883	Neu
SSU72	6.03393	5.9908	0.0567812	0.0247689	Neu			ATAD3C	2.71941	2.84011	0.734715	-0.0593597	Mic			KLHL13	1.3624	1.27881	0.31889	0.11592	Oli
FNDC10	5.41984	5.42636	0.119958	0.0453066	End			ATAD3B	3.42292	3.64108	0.132225	-0.120692	End			CYP26B1	3.58236	3.97891	0.374944	-0.103583	End
MIB2	5.73323	5.71396	0.0115983	0.0457004	End			ATAD3A	4.7509	4.9641	0.0685506	-0.0971104	Ast			ICA1	4.76106	4.99705	0.0242383	-0.166822	Oli
CDK11B	6.10911	6.01917	0.0964509	0.032509	Ast			TMEM240	6.39962	6.63128	0.734928	-0.0206385	Ast			DBNDD1	3.96255	3.99398	0.179705	0.0984215	End
SLC35E2B	4.8768	4.89583	0.698468	0.0126328	Ast			SSU72	6.26463	6.43169	0.0104255	-0.0953854	Ast			ALS2	4.23141	4.31517	0.367283	0.0418136	Neu
SLC35E2A	2.63273	2.70017	0.847365	-0.00929283	Neu			C1orf233	5.82858	6.19215	0.0669241	-0.22229	Mic			CASP10	0.890606	0.719502	0.361685	0.0757706	Oli
NADK	4.5513	4.56851	0.518385	-0.0129884	Oli			MIB2	5.29021	5.44707	0.527361	-0.0475937	Neu			CFLAR	3.12981	2.92735	0.737235	0.0133718	Oli
GNB1	8.437	8.47478	0.984695	0.000230719	Neu			CDK11B	5.32204	5.37281	0.976155	-0.00182579	Oli			NDUFAF7	3.97904	4.13805	0.908828	-0.00619335	Mic
CALML6	1.79142	1.73499	0.598793	0.0187968	Ast			SLC35E2B	6.21733	6.25764	0.420863	0.0560371	Mic			RBM5	4.70135	4.70999	0.46196	0.037928	End
CFAP74	2.6395	2.6898	0.420442	-0.0214735	Mic			CDK11A	4.16119	4.02843	0.432337	0.0732457	End			MTMR7	4.36963	4.58607	0.17317	-0.0627402	Oli
GABRD	7.51239	7.63185	0.81498	-0.00521193	End			SLC35E2	3.86783	3.60695	0.00701734	0.295478	Oli			SLC7A2	4.68004	4.13586	0.681872	-0.0628541	Neu
PRKCZ	4.48576	4.60573	0.777634	-0.00649036	Ast			NADK	4.87361	4.86171	0.175322	-0.0585904	Neu			ARF5	5.84559	6.17448	0.285056	-0.0496315	Oli
FAAP20	3.68445	3.64555	0.369793	0.0177938	Oli			GNB1	8.64684	8.66904	0.187334	0.0379589	Oli			SARM1	1.94545	2.03618	0.560272	0.0233642	Oli
SKI	5.87245	5.83682	0.0291872	0.0477816	Oli			TMEM52	1.80299	2.44876	0.00121109	-0.402031	Oli			POLDIP2	6.06952	6.1517	0.26148	-0.0371947	Oli
MORN1	2.57822	2.74733	0.0575005	-0.0452631	Neu			C1orf222	0.821973	1.29918	0.630393	-0.050078	Ast			PLXND1	4.12399	4.08877	0.897103	0.00684965	Oli
RER1	4.88932	4.95247	0.00177959	-0.0549517	Neu			GABRD	7.28235	7.97345	0.682531	-0.0469719	End			AK2	4.29575	4.23097	0.857578	-0.00614069	Ast
PEX10	3.59903	3.73333	0.00516023	-0.0806486	Neu			PRKCZ	5.93148	6.49572	0.00182395	-0.151524	End			CD38	1.62443	1.90097	0.377942	-0.145869	Ast
PLCH2	4.18176	4.31262	0.60079	0.0160585	Ast			C1orf86	4.71231	5.23081	3.36654e-06	-0.312663	Oli			FKBP4	5.93409	5.82517	0.604821	0.0554403	Mic
PANK4	4.04772	4.09109	0.415652	0.0175563	Neu			SKI	6.30622	5.99885	0.0449686	0.135975	Oli			KDM1A	5.09167	5.19648	0.898611	-0.00469908	Neu
HES5	2.82983	2.63356	0.408558	0.0746971	End			MORN1	2.03626	2.3513	0.432512	-0.0691972	Neu			RBM6	5.22702	5.05858	0.479046	0.055094	Oli
TNFRSF14	3.94451	3.93591	0.440062	-0.0206783	Ast			RER1	6.41371	6.48952	1.26792e-05	-0.156768	Oli			CAMKK1	5.62305	5.80171	0.840702	0.0133317	Oli
PRXL2B	5.27222	5.32907	0.630994	-0.00915911	Oli			PEX10	6.36919	6.45616	8.79709e-06	-0.201044	End			RECQL	3.38836	3.28179	0.385238	-0.0479513	Ast
PRDM16	3.41027	3.35631	0.987771	0.000350679	Oli			PLCH2	3.70527	4.11159	0.162564	-0.135422	Oli			VPS50	4.12069	4.26307	0.309488	0.045281	Oli
MEGF6	2.37367	2.35858	0.59812	-0.0230713	Mic			PANK4	4.03174	3.90284	0.000122365	0.289683	End			HSPB6	0.947932	1.10212	0.443576	-0.160152	End
TPRG1L	7.78475	7.86453	0.474472	-0.013778	Ast			HES5	3.15408	3.71119	0.0140519	-0.676978	End			ARHGAP33	3.78081	3.98966	0.338959	-0.0715945	Mic
WRAP73	3.65607	3.69619	0.00223541	-0.0424192	Oli			TNFRSF14	3.17363	3.27661	0.0021795	-0.235918	Neu			NDUFAB1	5.2993	5.52028	0.144672	-0.113069	Oli
LRRC47	5.53734	5.67096	0.753273	-0.00485072	Oli			FAM213B	6.66617	6.76851	0.501246	-0.0378654	Ast			PDK4	5.93047	5.40321	0.652696	0.0752575	Oli
CEP104	4.91097	4.80882	0.011233	0.0431916	Oli			MMEL1	4.23513	4.42083	0.0184705	-0.168661	Neu			ZMYND10	0.66985	0.406773	0.305315	0.145117	Mic
DFFB	3.92589	3.89684	0.488276	0.0183902	Neu			PRDM16	3.29853	2.69676	0.352814	0.0697088	Ast			ARX	2.30393	2.56646	0.0303744	-0.242462	Ast
C1orf174	4.04742	4.03829	0.0731768	0.0416086	Ast			MEGF6	1.711	1.67271	0.0580753	-0.239161	Oli			SLC25A13	3.76738	3.53334	0.762034	0.0187131	Ast
AJAP1	4.18626	4.24321	0.583085	0.0133407	Ast			TPRG1L	8.30226	8.33024	0.0347804	0.0952464	End			ST7	3.06686	3.1031	0.364909	0.0384438	Ast
NPHP4	3.44134	3.55668	0.836748	-0.00440487	Ast			WRAP73	2.99551	3.2041	0.0839165	-0.0859258	Ast			CDC27	5.09248	5.24702	0.527012	-0.0208263	Oli
KCNAB2	7.55828	7.67316	0.639933	-0.00872985	Ast			SMIM1	1.8108	1.91239	0.312769	-0.17369	Ast			HCCS	3.9264	4.08849	0.027273	-0.150875	End
CHD5	7.52419	7.58713	0.444905	0.0157429	Ast			LRRC47	6.69706	6.81918	0.827225	0.0104827	Oli			DVL2	3.76632	3.70542	0.739817	-0.0136346	Oli
RPL22	6.78179	6.74181	0.261438	-0.0179838	Neu			CEP104	4.73562	4.65669	0.212178	-0.0683557	Ast			UPF1	5.03921	5.04069	0.84226	0.00826945	Mic
RNF207	3.81882	3.86218	0.45342	0.0202658	Ast			DFFB	3.69382	3.86141	0.967608	0.00367505	Ast			SKAP2	3.92663	3.90342	0.300704	0.0464891	End
ICMT	5.5749	5.52838	0.0112963	0.0486706	Oli			C1orf174	4.06085	4.22067	0.066838	-0.0940473	Ast			SLC25A5	5.95514	6.01106	0.00886977	-0.185641	End
GPR153	3.85036	3.86981	0.223439	0.0459836	Ast			AJAP1	4.53941	4.75866	0.119218	0.129765	Mic			MCUB	1.95872	1.83881	0.48442	0.0869488	Ast
ACOT7	6.71099	6.98569	0.484658	-0.0142472	Ast			NPHP4	2.56233	2.53215	0.0151974	0.148639	Ast			POLR2J	3.9198	3.80568	0.410919	0.0545171	End
TNFRSF25	5.94054	5.9053	0.143387	0.0663921	Neu			KCNAB2	7.15491	7.19575	0.843205	0.0125317	End			DHX33	3.94704	4.04736	0.763111	-0.0119154	Mic
PLEKHG5	5.36801	5.54787	0.439444	-0.0198878	Neu			CHD5	6.62954	6.8139	0.136818	0.168365	Ast			THSD7A	2.96444	2.97435	0.852106	0.0129145	Mic
NOL9	4.79778	4.85226	0.915757	0.00189191	Mic			RPL22	7.60564	7.74044	0.00118674	-0.147778	Oli			LIG3	2.7508	2.83511	0.199186	-0.052001	Mic
ZBTB48	4.13001	4.15374	0.078869	-0.0314997	Mic			RNF207	2.8206	3.05524	0.828067	0.0223625	Mic			RPAP3	3.9867	3.98509	0.546218	-0.0208645	Oli
KLHL21	5.36369	5.35519	0.79609	-0.00720015	Mic			ICMT	6.11237	6.02009	0.812218	0.0103182	Oli			REXO5	1.30422	1.6415	0.229002	-0.101506	Oli
PHF13	4.07021	4.06055	0.545643	0.014776	Neu			GPR153	3.97871	3.86413	0.257356	-0.143145	Ast			CIAPIN1	4.60273	4.84107	0.589563	-0.0236717	Mic
THAP3	3.73351	3.78116	0.0113653	-0.0453405	Oli			ACOT7	6.00819	6.31752	0.633236	0.0233663	Oli			SPPL2B	3.21313	3.23236	0.559924	-0.0350143	Mic
DNAJC11	4.43245	4.55593	0.734809	-0.00816388	Neu			ESPN	1.95359	2.17914	0.852529	-0.0304591	Neu			FAM214B	3.15985	3.27867	0.22783	-0.0741897	Oli
CAMTA1	6.59441	6.63574	0.79373	-0.00596824	Neu			TNFRSF25	4.94409	4.66554	0.194892	0.265823	Oli			COPZ2	2.25041	2.06499	0.0496791	0.157629	Ast
VAMP3	6.65962	6.53836	0.592178	-0.00923374	Ast			PLEKHG5	4.96498	4.88736	0.103952	0.216747	Mic			PRKAR2B	5.93169	6.06365	0.686951	0.0262067	Oli
PER3	4.5734	4.65952	0.301523	-0.0240749	End			NOL9	4.2853	4.47019	0.0081617	-0.188126	Ast			MSL3	3.49124	3.48676	0.114032	0.0586889	End
PARK7	8.34323	8.33723	0.340601	0.0145086	Mic			ZBTB48	3.62544	3.74166	0.0973063	-0.0828052	Mic			CREBBP	4.33706	4.11297	0.339688	0.0437424	Oli
ERRFI1	5.196	5.1895	0.352394	-0.026422	Ast			KLHL21	5.78136	5.44963	0.103174	0.155162	Ast			TSPOAP1	5.32695	5.60532	0.00250141	-0.176803	Neu
SLC45A1	4.93627	5.14415	0.451899	-0.0131517	Neu			PHF13	4.68575	4.65525	0.795184	0.0177713	Neu			GCFC2	3.98213	3.97156	0.418653	0.0373231	End
RERE	6.77012	6.70567	0.000898166	0.065409	Neu			THAP3	5.35437	5.49783	0.0616592	-0.0715597	Oli			WDR54	3.34866	3.57649	0.119094	-0.105355	Oli
ENO1	9.28463	9.20249	0.895801	0.00355584	Ast			DNAJC11	5.49703	5.58554	0.705527	0.0136943	Ast			CROT	2.51349	2.74449	0.00826172	-0.149289	Mic
SLC2A5	3.39903	3.42165	0.00663554	-0.110336	End			CAMTA1	5.74427	6.2731	0.21323	-0.0703144	Ast			KMT2E	5.3496	5.21709	0.4546	0.0307419	Oli
H6PD	4.51049	4.43625	0.812838	-0.00500172	Mic			VAMP3	8.04842	7.57305	0.406333	0.0413723	Ast			RHBDD2	6.5227	6.50648	0.221407	0.056342	Ast
SPSB1	3.59708	3.4582	0.368136	0.0293715	Ast			PER3	5.25559	5.2804	0.245767	-0.0981728	Neu			SOX8	5.40419	5.14924	0.0856696	0.0812847	End
SLC25A33	5.11458	5.09907	0.12216	-0.0443405	Neu			UTS2	5.557	5.44053	0.455616	0.0832332	Oli			IBTK	4.69699	4.68468	0.00873917	-0.0982203	End
TMEM201	3.85113	3.81942	0.0599984	0.0288904	Oli			PARK7	8.92571	9.01827	0.433692	-0.0278949	Neu			ZNF195	3.79276	3.8921	0.956417	0.0028095	Oli
PIK3CD	4.16975	4.08082	0.0162306	0.0631252	Mic			ERRFI1	5.74032	5.54777	0.0713678	0.131066	Oli			MYCBP2	5.99539	6.13173	0.583537	0.021175	Neu
CLSTN1	8.78678	8.93301	0.388587	0.0193933	Neu			SLC45A1	4.50399	4.83867	0.985222	0.0010446	Ast			FBXL3	5.02994	4.96705	0.78467	-0.0112127	End
CTNNBIP1	5.08966	5.09419	0.8432	0.00454548	Neu			RERE	6.1853	6.05179	0.0172624	0.110541	End			PDK2	3.79282	3.81077	0.680859	-0.0212468	End
LZIC	4.82455	4.76949	0.93561	0.00223144	Oli			ENO1	9.58419	9.14358	0.000294964	0.263959	Oli			ITGA3	3.28281	3.42036	0.754213	-0.0136836	Neu
NMNAT1	3.60181	3.55718	0.857121	0.00371788	Oli			SLC2A5	3.52995	3.02105	0.62977	0.0727729	End			ZFX	4.8913	4.63978	0.21841	0.0369043	Ast
RBP7	3.33428	3.09562	0.662213	0.0206895	Ast			H6PD	4.64484	4.4683	0.116179	-0.113745	End			LAMP2	7.3341	6.92328	0.638589	-0.0326415	Ast
UBE4B	5.56575	5.57667	0.344016	0.0103967	Ast			SPSB1	4.41714	4.23379	0.0485761	0.211959	Ast			ITGA2B	1.30896	1.34303	0.139409	-0.138185	Neu
KIF1B	7.53877	7.49583	0.008988	0.0426006	Oli			SLC25A33	5.35961	5.23827	0.00353955	-0.237725	Oli			ASB4	0.708401	0.737233	0.918101	0.0151568	Oli
PGD	6.63268	6.66026	0.0244153	-0.0555823	End			TMEM201	3.55126	3.80361	0.0221913	-0.108752	End			GDE1	5.3542	5.22426	0.304911	0.0395283	End
CORT	2.55963	2.66257	0.709221	-0.0146035	Ast			PIK3CD	4.77848	5.19918	0.0103883	-0.236994	Oli			REX1BD	4.78033	5.0512	0.904814	-0.00803412	Oli
DFFA	6.03139	5.86894	0.241984	0.0332464	Oli			CLSTN1	8.65714	8.68669	0.000890978	0.139411	Mic			CRLF1	3.79489	3.90908	0.987716	0.00230504	End
PEX14	6.10505	6.22799	0.00347497	0.0568004	Ast			CTNNBIP1	6.01479	6.31561	0.0403761	-0.17862	End			AC003665.1	2.86737	2.76869	0.599802	0.0276518	Neu
TARDBP	5.8108	5.73323	0.56568	0.00842048	Neu			LZIC	6.42009	6.09512	0.171808	0.0832749	Mic			TMEM98	4.23928	3.87206	0.545792	0.0580711	End
MASP2	2.04277	2.2039	0.0977404	-0.0721835	Neu			NMNAT1	4.03515	4.01951	0.0814931	-0.105772	Oli			MAP3K14	2.0933	1.94362	0.852187	-0.0148533	End
SRM	6.52491	6.5998	0.253653	-0.01965	Ast			RBP7	5.36511	5.61542	0.647358	-0.0596817	Ast			ABCC8	4.24504	4.316	0.206307	-0.112039	Ast
EXOSC10	5.15856	5.19827	0.628821	-0.0095792	Neu			UBE4B	5.34139	5.43207	0.557883	0.0228449	Ast			CACNG3	4.23999	4.33484	0.82898	0.0219659	Ast
MTOR	4.94366	4.98179	0.266798	-0.0201459	Neu			KIF1B	7.8608	7.71626	0.000757547	0.164656	Mic			TMEM132A	5.40643	5.44799	0.51054	0.032841	Neu
UBIAD1	3.69556	3.65638	0.807072	-0.00365824	End			PGD	6.73883	6.48453	0.182282	0.119749	End			AP2B1	6.27498	6.29871	0.333809	-0.0382469	Mic
DISP3	3.14904	3.17996	0.505945	0.0293066	Oli			APITD1	4.42526	4.75794	0.0714518	-0.139503	Ast			TAC1	2.15849	3.06282	0.0495942	-0.354228	Oli
FBXO2	8.18889	8.06586	0.000757381	0.122256	Neu			APITD1-CORT	4.96586	5.30209	0.0767008	-0.145473	Neu			ZNF263	3.6635	3.75456	0.822239	-0.011552	Mic
FBXO44	7.76573	7.78475	0.00698641	0.0436443	Neu			CORT	4.70459	5.34949	0.00505628	-0.325375	Ast			CX3CL1	4.94029	5.09011	0.964243	-0.00281058	End
FBXO6	4.36156	4.32388	0.387558	-0.0158235	Ast			DFFA	5.59949	5.48214	0.00466871	-0.150289	Ast			SPATA20	4.46501	4.63755	0.101423	-0.138282	End
MAD2L2	4.31177	4.30163	0.0199123	-0.0514659	End			PEX14	5.65076	5.76202	0.88052	-0.00507415	End			CACNA1G	3.08858	3.24792	0.760266	0.0299214	End
AGTRAP	4.1748	4.09946	0.709513	-0.0147803	End			TARDBP	7.45841	7.34356	0.0362409	0.104774	Ast			TNFRSF12A	1.40112	0.937066	0.530424	0.139101	Neu
MTHFR	4.0679	4.10208	0.516184	-0.0128949	Mic			MASP2	2.88389	3.06598	0.943555	0.00656892	Ast			DLX6	0.608938	0.654453	0.69877	-0.0507958	Ast
CLCN6	5.80762	5.84253	0.467941	0.00942242	End			SRM	6.80457	6.98604	0.000504705	-0.176618	Oli			MAP3K9	4.41453	4.62083	0.543079	0.0298784	Oli
KIAA2013	5.4029	5.368	0.05466	0.0210557	Mic			EXOSC10	5.61615	5.55791	0.798078	-0.019118	Ast			RALA	4.60288	4.60714	0.999363	2.94176e-05	Mic
PLOD1	5.32091	5.11501	0.853156	0.00522619	Neu			MTOR	4.99685	4.85578	0.00126606	0.196504	End			KDM7A	3.31239	3.26805	0.894176	-0.00639427	End
MFN2	7.00155	6.99003	0.135908	-0.0245564	End			UBIAD1	3.8875	3.73988	0.775029	0.0158397	Ast			ETV1	3.20286	3.52742	0.0382337	-0.21604	End
MIIP	4.932	4.96018	0.0496336	-0.0414702	Oli			PTCHD2	2.99715	2.64006	0.153199	0.158984	End			AGK	3.90219	4.06541	0.358554	-0.0383268	Oli
TNFRSF1B	3.90246	3.77618	0.774561	-0.0110197	Neu			FBXO2	9.07319	8.70056	0.0422339	0.268383	End			ALDH3B1	0.654453	0.693058	0.469963	-0.0683293	End
VPS13D	5.50002	5.49396	0.18523	0.027969	Ast			FBXO44	7.66112	7.69924	0.120741	0.0731447	Mic			PHTF2	3.09341	3.1371	0.515265	-0.029122	Mic
DHRS3	5.35704	5.23543	0.854135	0.00543655	Oli			FBXO6	5.1378	5.11342	0.905831	0.00820541	Oli			FARP2	3.05655	3.00621	0.825597	-0.00779706	End
PDPN	3.49539	3.31636	0.0389495	0.109097	Ast			MAD2L2	4.46932	4.60287	0.0272236	-0.150327	Ast			USH1C	2.35044	2.2794	0.844911	-0.0235536	End
PRDM2	6.00938	6.07349	0.622934	0.00871325	Oli			DRAXIN	1.97928	1.96347	0.157395	-0.281383	End			GGCT	3.28089	3.48038	0.446839	-0.0635959	Oli
KAZN	4.25768	4.37702	0.0465948	-0.0430331	Neu			AGTRAP	4.77897	4.5801	0.000797263	-0.375941	Neu			DBF4	1.65198	1.73527	0.733938	0.0254871	Oli
TMEM51	3.63336	3.51676	0.194595	0.0411752	Neu			C1orf167	2.2235	2.32422	0.496274	0.0524075	Neu			IFRD1	4.08587	3.96993	0.381721	0.0606743	Neu
EFHD2	7.81868	7.84223	0.115734	0.036628	Ast			MTHFR	3.91655	4.02892	0.240217	-0.0499527	Ast			COX10	2.84659	2.88618	0.746345	0.0192383	Ast
CELA2B	2.40933	2.50371	0.193244	-0.0509192	Neu			CLCN6	5.92179	5.90328	0.00123867	0.140023	End			GTF2IRD1	2.96517	2.86472	0.750148	0.0159284	Mic
CASP9	4.20118	4.25827	0.00280144	-0.0598546	Neu			NPPA	3.20687	3.72078	0.00510506	-0.406346	Neu			PAF1	4.7405	4.57902	0.75702	0.0160765	End
DNAJC16	4.37787	4.41182	0.77569	0.0037077	Ast			KIAA2013	5.59141	5.5865	0.753436	-0.0136023	Mic			VPS41	5.35465	5.33131	0.263681	0.0323649	Oli
AGMAT	3.02742	3.02433	0.270705	0.0436956	Ast			PLOD1	5.23709	5.02089	0.44899	0.0813736	Oli			ARHGAP44	4.05366	4.15824	0.36069	0.0362997	Oli
DDI2	4.21573	4.21098	0.74196	-0.00564083	Neu			MFN2	7.20111	7.23545	0.341797	0.0385151	End			ELAC2	4.35747	4.47948	0.442752	-0.0313696	Ast
PLEKHM2	8.38488	8.21848	0.0930844	0.0431096	Ast			MIIP	5.17935	5.20464	0.32816	-0.0585734	Neu			SCIN	1.39678	0.773142	0.139484	-0.205136	Mic
SLC25A34	3.37147	3.35544	0.877913	-0.00561017	Oli			TNFRSF1B	4.47079	3.92594	0.871979	0.0221043	End			ARSD	2.26973	2.18894	0.173294	-0.113961	Ast
UQCRHL	4.06758	4.07346	0.22049	0.041447	Neu			VPS13D	5.65757	5.46901	0.000265886	0.212705	Neu			PNPLA4	3.07639	3.03711	0.615728	-0.0383884	End
SPEN	5.59346	5.5408	0.11195	0.0281284	Oli			DHRS3	5.60293	5.13621	0.415936	-0.0792156	End			ADIPOR2	5.66946	5.44445	0.695827	0.0234109	Ast
ZBTB17	5.33763	5.31193	0.00288922	0.0413664	Neu			PDPN	3.87782	3.22855	0.0992704	0.298952	End			CDKL3	1.41623	1.43981	0.99398	0.000557504	Ast
SRARP	2.89809	2.56064	0.0620092	0.0827	Ast			PRDM2	5.53016	5.87387	0.360313	-0.0438874	Ast			UPP2	2.50056	2.27639	0.0195109	0.247252	Ast
FAM131C	4.40008	4.34654	0.00131422	0.106639	Oli			KAZN	4.70117	4.91991	0.760522	-0.0226327	End			MARK4	3.80784	3.87445	0.120353	-0.0707551	Ast
EPHA2	2.53835	2.30631	0.575228	-0.0306322	Oli			TMEM51	3.70374	3.45908	0.255891	-0.128552	Oli			PROM1	0.999365	0.951572	0.803056	0.0322169	Ast
CPLANE2	4.42314	4.51569	0.245346	0.0413981	Neu			EFHD2	8.16024	8.25244	0.0105495	0.16499	Neu			CCDC124	4.11958	4.15407	0.577446	-0.0373093	Ast
FBXO42	4.46557	4.4977	0.942505	0.00109083	Oli			CELA2B	2.10326	2.24963	0.27979	0.103903	End			PAFAH1B1	6.90186	7.145	0.939084	-0.00207233	Oli
SZRD1	5.54599	5.33556	0.00146202	0.0596524	Neu			CASP9	3.76728	4.02359	1.23849e-05	-0.190621	End			NOS2	2.04406	2.35393	0.231951	-0.130217	Mic
NECAP2	4.67039	4.52804	0.386124	0.0140391	Neu			DNAJC16	4.11574	4.33402	0.0392051	-0.0763973	End			DNAH9	1.11636	1.14782	0.591758	0.0574543	Neu
NBPF1	2.76965	2.76618	0.0525129	-0.0930596	Neu			AGMAT	2.28045	2.67535	0.356055	-0.0914806	Ast			KIAA0100	5.57635	5.50603	0.000888993	0.130195	End
CROCC	5.39283	5.33906	0.0186455	0.0753506	Ast			DDI2	3.97988	4.21318	0.0165855	-0.0988788	Oli			GAS7	7.41124	7.51865	0.705378	-0.0177353	Oli
ATP13A2	7.11471	7.2683	0.17953	0.0197929	Ast			RSC1A1	4.49969	4.40714	0.257378	0.102347	Neu			TRAPPC6A	3.38803	3.44966	0.0149771	-0.231761	Oli
SDHB	6.6505	6.80909	0.0174473	-0.0465738	Neu			PLEKHM2	8.37767	7.99374	0.0102586	0.227275	Oli			MATK	4.49255	4.63307	0.428804	0.0522583	Oli
PADI2	6.70998	6.43423	0.00558499	0.0990333	Neu			SLC25A34	2.74089	2.68332	0.773053	-0.0337954	Neu			ST7L	2.7064	2.69522	0.41927	-0.0300011	Oli
RCC2	4.91238	4.84848	0.13511	0.0441642	Mic			FBLIM1	1.29562	1.00992	0.498377	0.110968	End			PAX6	2.6973	2.37362	0.741754	0.0273091	Neu
ARHGEF10L	4.62559	4.57438	0.000206358	0.068065	Mic			RP11-169K16.7	3.9155	4.49936	0.0357597	-0.193847	Ast			RPUSD1	3.59327	3.58451	0.888141	-0.0070679	Oli
IGSF21	6.78475	6.86018	0.559839	0.0142068	Ast			SPEN	5.88371	5.60947	0.0392018	0.144972	Ast			RHBDF1	2.26134	2.18116	0.723085	0.0238386	Ast
ALDH4A1	6.08039	6.14164	0.0277182	-0.0798235	Ast			ZBTB17	4.95149	5.02589	0.625017	-0.021426	Oli			LUC7L	4.98767	5.15045	0.442377	-0.0525641	End
IFFO2	4.14154	4.06686	0.335256	0.0213113	End			C1orf64	4.66543	4.02357	0.87613	0.0201856	End			CACNA2D2	2.85565	2.92146	0.758194	-0.0178362	Oli
UBR4	5.42816	5.4536	0.84032	0.00516492	Neu			HSPB7	1.86772	1.51974	0.700553	0.0768997	Ast			BAIAP3	5.93346	5.92601	0.20974	-0.12742	End
EMC1	5.20023	5.2767	0.0340812	-0.0271292	Mic			FAM131C	5.17926	5.20247	0.954635	-0.00702665	Ast			TSR3	4.44757	4.41505	0.5108	0.0464907	Mic
MRTO4	6.19365	6.29178	0.941736	0.00186586	Mic			EPHA2	2.69381	2.09277	0.00488407	0.42939	End			PIGQ	3.22708	3.26347	0.499416	0.0429872	Neu
AKR7A3	2.63454	2.62321	0.471845	0.0217634	End			RSG1	5.015	4.80575	0.222317	0.119911	End			CRAMP1	2.48158	2.63979	0.283302	-0.0437097	Oli
AKR7A2	5.77236	5.811	0.0294747	-0.0517863	Neu			FBXO42	4.08188	4.17862	0.586812	0.024454	Oli			TEAD3	1.30804	1.30477	0.110029	-0.190409	Oli
PQLC2	4.71723	4.6478	5.15162e-05	0.0768192	Oli			SZRD1	6.25533	5.92632	0.00519977	-0.139016	Oli			DNAJC11	3.97822	4.05206	0.76261	0.0107366	End
CAPZB	7.72869	7.76164	0.793637	-0.00279897	End			SPATA21	4.4524	4.02242	0.0396917	-0.105495	Oli			MYLIP	4.40503	4.19632	0.0256128	0.13596	Oli
MICOS10	4.83889	4.83342	0.142919	0.0490987	Ast			NECAP2	4.76682	4.58976	0.00131853	-0.148927	Oli			PSMB1	6.36519	6.34984	0.19336	-0.0484372	Mic
NBL1	5.43374	5.51263	0.523221	0.0215507	Oli			NBPF1	4.27268	4.41658	0.00443391	-0.365425	Mic			SYN1	6.86301	7.08896	0.813445	0.0210179	Ast
TMCO4	2.48115	2.4653	0.571251	-0.0156067	Ast			CROCC	4.06148	4.21328	0.420287	-0.0680464	Oli			JARID2	4.31035	4.30953	0.569913	0.0320448	Mic
OTUD3	4.51133	4.70701	0.0519618	-0.0561722	Neu			ATP13A2	6.48315	6.53793	0.0102714	0.125305	Neu			CDKL5	4.81652	4.98885	0.802209	0.00798438	Oli
PLA2G5	3.59594	3.35314	0.713838	0.021765	Ast			SDHB	7.20915	7.26118	0.49505	-0.0242297	Ast			CAMK1G	5.25682	5.61739	0.0758186	-0.189585	End
UBXN10	3.03991	3.27942	0.335528	-0.0338153	Neu			PADI2	7.15728	6.7514	0.620124	0.0490144	Ast			NADK	3.99719	3.95579	0.196991	0.0420372	Oli
CAMK2N1	9.80088	9.733	0.0561672	0.073898	Neu			RCC2	5.93912	5.77104	0.527997	0.0432721	Mic			CYTH3	4.89953	4.80866	0.0637441	0.0942829	Ast
MUL1	5.41444	5.40892	0.21567	0.0244383	Ast			ARHGEF10L	4.38254	4.14684	0.00816712	0.181852	Oli			ADAM22	5.12678	5.41247	0.799469	0.0103815	Oli
FAM43B	4.16406	4.15868	0.852461	-0.00785987	Mic			IGSF21	6.16494	6.29434	0.93564	0.00680996	Ast			SYPL1	4.931	4.59453	0.689423	-0.0333665	Oli
CDA	3.44546	3.16592	0.183793	0.0854128	Neu			RP13-279N23.2	5.70513	5.09478	0.813868	-0.0176674	Oli			CYB561	4.50529	4.6032	0.124104	0.134834	Ast
PINK1	5.10996	5.21113	0.251944	-0.0459519	Neu			ALDH4A1	7.09883	6.93727	0.00110706	-0.256485	Neu			SPAG9	6.27035	6.1609	0.14417	0.0358782	End
DDOST	5.99301	6.11159	0.00128243	-0.0758169	Neu			IFFO2	4.6855	4.52229	0.00305026	0.234592	Neu			CELSR3	4.21824	4.30752	0.983632	-0.00113661	End
KIF17	4.62795	4.79749	0.732089	0.00952665	Neu			UBR4	5.84145	5.62194	0.001043	0.217883	Oli			AASS	4.2864	4.31404	0.264513	-0.0761969	End
SH2D5	4.92194	5.27606	0.000384379	-0.0996549	Neu			EMC1	5.16129	5.39356	0.00323881	-0.155824	Oli			SS18L2	3.83871	3.90825	0.761304	-0.0284763	End
HP1BP3	7.05658	6.92211	0.0209179	0.0476142	Neu			MRTO4	6.16173	6.60798	0.00398073	-0.219487	Ast			MPND	3.4531	3.54306	0.307677	0.0639823	Ast
EIF4G3	6.22512	6.27407	0.187834	0.0164263	Mic			AKR7A3	3.06829	3.16447	0.1479	-0.141563	Ast			MGST1	2.72906	2.33786	0.597749	0.0538734	Ast
ECE1	5.77924	5.55098	8.38312e-06	0.081705	Ast			AKR7A2	6.79859	6.51337	0.365674	0.0504736	Oli			CRY1	3.13112	2.95199	0.389378	-0.059268	Ast
NBPF3	2.07698	2.26773	0.203674	-0.0749859	Neu			PQLC2	4.62832	4.63897	0.63265	-0.0235898	Ast			PGLYRP1	1.93529	2.15817	0.316096	-0.120078	Mic
ALPL	4.94822	4.96659	0.581231	-0.0264875	Neu			CAPZB	7.65328	7.73206	0.164153	-0.0449342	End			NFIX	6.26281	6.19212	0.823966	-0.0141707	Mic
RAP1GAP	7.31776	7.3444	0.208448	0.0283107	Mic			MINOS1-NBL1	8.4464	8.52745	0.270218	-0.0595119	Ast			ST3GAL1	3.77921	3.79424	0.318154	0.0669114	End
USP48	5.29342	5.30661	0.978364	0.000310367	Ast			MINOS1	6.36041	6.70031	0.00311576	-0.214354	Ast			PKD1	5.52666	5.4847	0.665177	-0.0374229	Mic
CDC42	7.45168	7.4939	0.188446	-0.0176249	Ast			NBL1	7.57376	7.68458	0.179129	-0.0924018	Oli			MAPK8IP2	6.46048	6.68143	0.798227	-0.00915736	Oli
ZBTB40	4.23475	4.14052	0.0481896	0.0444396	Ast			HTR6	1.87493	1.98717	0.125616	0.183562	Neu			MED24	4.42591	4.42577	0.606312	-0.0210712	End
C1QA	6.12712	5.97583	0.173773	-0.0489283	End			TMCO4	2.14717	1.8321	0.205499	-0.0928232	End			RHOBTB2	4.87563	4.97771	0.569761	-0.0333598	Ast
C1QC	6.05908	5.95552	0.558538	-0.0201901	End			OTUD3	4.21334	4.47888	0.422049	-0.0666779	End			HEATR5B	4.59774	4.69533	0.51452	0.0218691	Oli
C1QB	6.38971	6.31151	0.254494	-0.0427295	End			PLA2G5	3.30713	3.53112	0.280526	-0.174678	Neu			SEC62	5.93386	5.88694	0.0524474	-0.0772894	Oli
EPHB2	2.69517	2.7057	0.707818	-0.00729083	Oli			UBXN10	3.2376	3.48001	0.507904	-0.0969883	End			RPS20	7.33149	7.24773	0.474374	0.0327694	End
KDM1A	5.75731	5.86051	0.190457	-0.0180396	Neu			CAMK2N1	10.806	11.0537	0.166629	-0.15111	Ast			CSDE1	7.31121	7.24461	0.866007	-0.00449376	Mic
LUZP1	5.92724	5.91413	0.0802086	0.0393788	Neu			MUL1	5.93473	5.74867	0.186462	0.0892658	Oli			UBE3C	4.64308	4.73036	0.25839	-0.0324243	Oli
HNRNPR	6.08538	6.0821	0.0841394	-0.0244282	Neu			FAM43B	4.94716	4.70469	0.00760638	0.359813	Mic			REV3L	4.34005	4.30925	0.574838	0.0282202	Neu
ZNF436	4.12593	4.17019	0.344445	-0.0279422	Mic			CDA	3.88268	2.9648	0.407967	0.163363	Ast			TENM1	2.38655	2.61839	0.329689	-0.061329	Oli
TCEA3	3.36915	3.28724	0.342938	0.0374666	Oli			PINK1	8.13196	8.14509	0.729445	-0.0177987	Oli			PAX7	0.509193	0.942834	0.773193	0.0422945	Oli
ASAP3	4.82779	4.88482	0.011113	-0.0762553	Oli			DDOST	7.01481	6.97933	0.638052	-0.025174	Oli			MASP2	2.11622	2.30623	0.358507	-0.0639474	Mic
ID3	5.8741	5.57121	0.191222	0.0692029	Oli			KIF17	3.90728	4.48768	0.284648	-0.11967	Ast			FAM76A	3.79996	3.77565	0.466656	-0.0501084	Neu
RPL11	8.97092	8.81821	0.42945	-0.01347	Neu			SH2D5	4.77921	5.033	0.882623	-0.0131419	Ast			TRAF3IP3	0.510482	0.514493	0.982246	-0.00195127	End
ELOA	4.66774	4.61315	0.299704	-0.0132628	End			HP1BP3	7.24251	7.04749	0.592	0.0285795	End			POMT2	3.01069	2.91037	0.0861241	0.0523144	End
PITHD1	8.08263	8.15047	0.21405	0.0169879	Ast			EIF4G3	6.23348	6.37243	0.0434941	0.097592	Ast			VTA1	3.63222	3.71694	0.159313	-0.0795821	End
LYPLA2	5.53785	5.53664	0.639802	-0.00601495	Oli			ECE1	5.71995	5.13233	0.514088	0.0476568	End			MLXIPL	3.38908	3.39434	0.673095	-0.0375104	Oli
GALE	4.18596	4.25753	0.00926396	-0.0454165	Neu			NBPF3	2.5972	2.82592	0.363171	-0.0870438	Ast			BAZ1B	5.75994	5.64545	0.0984609	0.0512694	Oli
HMGCL	4.41324	4.39402	0.0694693	-0.0461419	Oli			ALPL	5.29028	4.77363	0.560344	-0.0858999	End			RANBP9	5.77431	5.80572	0.944934	0.00279507	End
FUCA1	4.3549	4.47248	0.278496	-0.0278926	Oli			RAP1GAP	7.06422	7.17019	0.12318	0.113492	Neu			SPRTN	2.52868	2.58328	0.426626	-0.0464412	Ast
PNRC2	6.62135	6.49894	0.993047	-0.000224323	Neu			USP48	5.18247	5.33723	0.580029	-0.0253403	End			EEF1AKNMT	4.15035	4.1333	0.326463	0.0457844	Neu
SRSF10	5.1886	5.1446	0.77869	-0.00334008	Neu			LDLRAD2	1.90738	1.98525	0.0839204	-0.195035	Mic			DYRK4	2.06867	2.01524	0.819077	0.0153364	Ast
STPG1	3.8765	4.01625	0.473229	-0.0139499	Ast			HSPG2	2.3014	1.7045	0.306582	0.112496	End			ZNF207	4.22523	4.19159	0.547629	0.0210437	Oli
NIPAL3	6.14582	6.05931	0.385894	0.0133101	Neu			CDC42	7.93735	7.98418	0.722928	-0.0122502	Ast			UQCRC1	6.45735	6.72401	0.533323	-0.0286276	Oli
RCAN3	1.75346	1.65568	0.668295	0.0138628	Ast			ZBTB40	4.39489	3.98435	0.00244597	0.241699	Ast			STARD3NL	4.25899	4.27878	0.565897	-0.0271753	End
SRRM1	6.58474	6.57053	0.81385	-0.00533617	Mic			C1QA	7.49029	6.61915	0.728631	-0.0443457	End			CD9	5.43269	5.34047	0.0466825	-0.174699	Ast
CLIC4	6.15961	5.93208	0.0661441	-0.0770537	Ast			C1QC	7.42141	6.19388	0.0236247	0.273476	End			HHATL	5.11864	5.1258	0.865356	-0.0170513	Ast
SYF2	5.88038	5.78834	0.0453111	0.0303814	Neu			C1QB	7.3848	6.32085	0.185975	0.168977	End			NCAPD2	3.52545	3.36501	0.412402	-0.0383171	End
RSRP1	6.20036	6.20628	0.570577	-0.014729	Ast			EPHB2	2.37471	2.74268	0.857328	-0.0149608	End			IFFO1	4.29248	4.33696	0.963961	-0.00260655	Oli
RHD	2.02569	1.99883	0.642131	0.0973918	Mic			KDM1A	5.56331	5.53073	0.000657009	0.118451	Ast			PHF7	2.50857	2.71688	0.0246505	-0.178199	Neu
TMEM50A	6.17322	6.13968	0.826328	-0.00319336	Oli			LUZP1	5.06999	5.11733	0.00829218	0.201286	Neu			SEMA3G	2.5056	2.70666	0.484147	-0.0984863	Ast
MACO1	5.62991	5.61976	0.000383633	0.0464335	Neu			HTR1D	2.29153	2.31145	0.301025	-0.198511	Ast			NISCH	6.20633	6.2508	0.407639	0.0403364	Ast
LDLRAP1	3.67264	3.34902	0.0478387	0.0635858	Oli			HNRNPR	6.30859	6.37765	0.154099	-0.0513223	Ast			STAB1	3.08552	2.77938	0.680457	0.0496993	Oli
MAN1C1	4.99892	5.05495	0.160668	0.0285934	Ast			ZNF436	5.12516	5.1444	0.246044	0.0900411	Mic			FUZ	4.00848	3.88754	0.0216489	0.128495	End
SELENON	5.52271	5.51178	0.981286	-0.000389136	Oli			TCEA3	3.57727	3.36674	0.956592	0.00597656	End			SLC6A13	1.82986	1.76346	0.23271	0.161994	Oli
MTFR1L	5.49579	5.46617	0.525264	-0.0106651	Neu			ASAP3	4.95029	4.57483	0.267637	0.101094	End			IDS	7.88893	7.88557	0.688958	-0.031753	End
AUNIP	2.2662	2.29969	0.932855	0.00260942	Neu			ID3	7.17919	6.24842	0.471984	0.0977113	End			PRSS3	3.28888	3.4784	0.215458	0.113287	Oli
PAQR7	4.27608	4.27893	0.869907	-0.00408258	Mic			RPL11	9.57568	9.57341	0.0137718	-0.152673	End			ZNF200	1.68782	1.75132	0.941791	-0.0044274	Mic
STMN1	8.42367	8.46781	0.585104	0.0125622	Neu			TCEB3	5.05437	5.09602	0.00110455	-0.111578	Oli			CD4	2.93566	2.68596	0.750828	-0.0233123	Ast
PAFAH2	3.44926	3.39624	0.215124	-0.0235072	Neu			PITHD1	8.60179	8.82694	0.621217	0.0193058	Ast			LRRC23	3.22988	3.16795	0.616908	0.0299759	Oli
EXTL1	5.61493	5.78854	0.488741	-0.0177846	Ast			LYPLA2	5.91553	6.12063	0.192123	-0.0606221	Oli			BTK	1.03754	0.731268	0.209611	-0.116671	Ast
PDIK1L	3.55854	3.55783	0.265752	-0.0213351	End			GALE	3.63182	3.94664	0.276172	-0.0741799	Ast			HFE	1.17865	0.992327	0.651765	0.0358361	End
FAM110D	2.36618	2.17783	0.765388	0.0164022	Ast			HMGCL	3.91412	4.08134	8.92891e-05	-0.344367	Ast			SCMH1	4.1646	4.17733	0.857474	0.00971447	Neu
CNKSR1	2.83492	2.61789	0.0161328	0.112035	Neu			FUCA1	5.25147	5.2929	0.352999	-0.079952	Neu			FYN	5.46956	5.27784	0.0119444	0.115422	Oli
CEP85	3.91636	3.92848	0.131143	-0.0325483	Ast			PNRC2	7.8138	7.48555	0.0198014	0.15159	Neu			HIVEP2	5.40576	5.48358	0.381513	-0.049947	End
SH3BGRL3	6.21915	6.16334	0.818715	-0.00591914	Mic			SRSF10	5.39969	5.33622	0.438543	0.0318582	Ast			ELOA	4.23115	4.05614	0.918778	-0.00448122	Neu
UBXN11	4.94892	5.05056	0.84879	0.00443014	Neu			STPG1	3.795	4.03718	0.903036	-0.00773696	Ast			LYPLA2	4.02769	4.03206	0.916285	-0.00577144	End
DHDDS	4.93627	5.03187	0.466459	-0.0136565	Neu			NIPAL3	6.40169	6.62796	0.0293847	-0.113509	End			CLCN6	4.98433	5.03424	0.381521	-0.0395019	Ast
HMGN2	6.7521	6.8924	3.4301e-07	-0.21528	Oli			RCAN3	2.68861	3.05338	0.314234	-0.144237	Mic			AC080038.1	2.19889	2.17936	0.330195	-0.10535	Ast
RPS6KA1	3.43904	3.24727	0.312089	0.0188106	Mic			SRRM1	5.6994	5.7437	0.908739	-0.00819466	Ast			SLC6A7	5.04668	5.28628	0.860881	-0.0127565	End
ARID1A	5.38267	5.33017	0.293471	0.0148196	Ast			CLIC4	8.27434	7.5456	0.0382958	0.179817	Ast			TSPAN9	3.35019	3.35394	0.386507	-0.0869066	Oli
PIGV	3.83456	3.80934	0.286741	-0.0234199	Ast			SYF2	5.91305	5.97992	0.0171359	-0.0963093	Ast			BTBD7	3.62791	3.52061	0.193007	0.0509962	Neu
ZDHHC18	4.8686	4.82611	0.319176	0.0201157	Neu			C1orf63	6.17046	6.283	0.486728	-0.0717428	End			APBA3	2.18029	2.07699	0.511422	0.0496037	Oli
GPN2	5.03505	5.02516	0.03014	0.0322539	Oli			RHD	1.24191	1.5132	0.143626	-0.312303	Neu			MKS1	2.87149	2.97256	0.735429	-0.0179413	End
GPATCH3	4.60868	4.63692	0.135824	0.0326934	End			TMEM50A	7.20922	7.19572	0.471094	-0.0266141	Ast			ABHD5	3.61271	3.5114	0.599585	-0.0295371	End
NUDC	8.19524	8.19015	0.0111525	0.0329623	Neu			RHCE	3.77956	4.10186	0.0108773	-0.272611	Oli			ANOS1	3.64601	3.52088	0.513657	-0.0457688	Ast
KDF1	1.54987	1.5844	0.208615	0.0743394	Neu			TMEM57	5.79023	5.80217	0.11334	0.0821849	Mic			AKAP8L	4.51109	4.49079	0.740132	-0.0213782	Mic
TRNP1	6.00484	6.08633	0.934337	0.00189515	Ast			LDLRAP1	4.21455	4.05404	0.728043	0.0421879	Ast			MBTD1	3.52687	3.53224	0.812912	-0.00769438	End
SLC9A1	5.18756	5.25879	0.224126	0.0183763	Neu			MAN1C1	4.65084	4.66824	0.172758	0.124683	End			UTP18	5.11704	5.23687	0.0046754	-0.101111	End
WDTC1	6.5461	6.54353	0.00535512	0.0435637	Ast			SEPN1	6.64117	6.35215	0.69469	-0.0163002	End			RNF216	4.92663	4.84428	0.232413	0.0398926	Oli
TMEM222	5.68976	5.66484	0.537917	-0.0129811	Ast			RP1-317E23.6	7.36686	6.90615	0.00084304	0.219468	Oli			TTC19	4.80439	4.98227	0.25363	-0.0505592	Oli
MAP3K6	4.26225	4.16786	0.980484	-0.000749938	End			MTFR1L	6.11686	6.21298	0.00225579	-0.130674	Mic			PTBP1	3.72732	3.57433	0.362327	-0.0400866	Oli
GPR3	2.16084	2.56634	0.000736377	-0.283984	Neu			AUNIP	5.79555	5.78458	0.700325	-0.0165681	Ast			DPF1	3.65739	3.71136	0.648032	0.0339456	End
WASF2	6.72877	6.59879	0.445226	0.0193653	End			PAQR7	4.48854	4.54236	0.0376331	-0.141677	Mic			SYT7	6.18094	6.27493	0.157643	0.0875328	End
AHDC1	5.39529	5.43011	0.0888554	0.0315661	Ast			STMN1	8.83782	9.23953	0.102105	-0.0867532	Ast			LARS2	4.12537	4.11378	0.876226	0.0077164	Mic
FGR	3.80006	3.49961	0.14329	0.0557301	End			PAFAH2	3.70865	3.65559	0.198006	-0.07616	Ast			PIK3C2A	5.3512	5.36916	0.014711	-0.094071	End
IFI6	8.21979	8.31654	0.119855	0.114998	Oli			EXTL1	5.0707	5.42317	0.856363	0.0155833	Ast			PLAUR	1.46585	1.02185	0.379525	0.115607	Neu
FAM76A	4.5022	4.44739	0.802091	0.00614494	End			PDIK1L	4.28209	4.44529	0.501077	-0.0391857	End			ANLN	6.25933	5.49729	0.00306396	0.28894	End
STX12	6.53034	6.53708	0.0940941	-0.0269194	End			FAM110D	3.80792	3.12254	0.404715	0.138093	Ast			WIZ	3.57742	3.47926	0.616527	0.0300282	Neu
PPP1R8	5.2837	5.24804	0.0418572	-0.0289673	Ast			ZNF593	4.35671	4.59087	0.117095	-0.118885	Ast			RABGAP1	5.29932	5.32004	0.524408	0.0254491	End
THEMIS2	3.11541	3.09008	0.45456	-0.0295825	Neu			RP11-96L14.7	4.99373	5.23394	0.0946112	-0.143467	Ast			DCN	2.67365	2.22472	0.155499	0.127385	Oli
RPA2	6.17701	6.22642	0.159161	-0.0350043	Mic			CNKSR1	2.15365	2.42299	0.251349	-0.15888	End			QPCTL	2.87602	2.92054	0.0402052	-0.145507	End
XKR8	3.50294	3.29562	0.00298095	0.0754436	Neu			CEP85	4.49245	4.38307	0.0760041	0.147007	Neu			PPP5C	4.10628	4.24251	0.35353	-0.0350213	End
EYA3	4.48477	4.50572	0.300045	0.0192208	Mic			SH3BGRL3	7.98906	8.02685	0.165984	-0.0813805	Oli			CEP68	4.63291	4.8097	0.191119	-0.0571162	Oli
PTAFR	2.65589	2.45073	0.102239	0.0668144	Neu			UBXN11	5.22253	5.55804	0.00352262	-0.219365	Oli			MAP4K3	4.77392	4.84071	0.389573	-0.0232866	Neu
DNAJC8	7.29226	7.27859	0.00434147	0.0291998	Mic			CD52	3.90078	4.23435	0.432109	0.176797	Oli			ZBTB32	1.96074	1.7314	0.26236	0.11907	Oli
ATP5IF1	8.24637	8.40729	0.984025	0.000391287	Ast			DHDDS	4.32795	4.47717	0.446766	-0.0589743	Ast			TYROBP	3.44092	2.77906	0.21305	0.103059	Ast
SESN2	4.39586	4.45204	0.057067	-0.0588848	Ast			HMGN2	8.10991	8.30599	0.00611857	-0.268048	Neu			TMEM159	2.31982	2.27078	0.526652	-0.0769843	Mic
MED18	4.90814	4.88595	0.0442675	0.0694652	Neu			RPS6KA1	3.67182	3.85018	0.677575	-0.0265319	Ast			GABRA3	3.73016	3.8343	0.276908	0.0873203	End
PHACTR4	5.14299	4.94636	0.0144874	0.0632013	Ast			ARID1A	5.34192	4.8853	2.4372e-05	0.250788	Oli			BRCA1	1.8938	1.83942	0.79154	0.0179061	End
RCC1	3.03644	2.83923	0.125649	0.0649143	Neu			PIGV	4.61621	4.40509	0.899219	0.0078587	Oli			ERCC1	4.03065	4.04603	0.443027	-0.0285642	Oli
TRNAU1AP	4.94393	4.82315	0.216371	0.0242938	Neu			ZDHHC18	4.45671	4.48636	0.645964	-0.0322578	End			CD22	3.79717	3.50463	0.184132	0.143859	End
TAF12	4.71429	4.68691	0.453139	-0.0158797	Neu			SFN	1.66898	0.728053	0.266833	0.62404	End			SEMA3B	5.16534	4.90214	0.872842	-0.0141203	Ast
GMEB1	3.8219	3.78506	0.0903047	0.0340978	Oli			GPN2	5.43219	5.50208	0.05497	-0.0781705	End			MBTPS2	2.67647	2.84568	0.0406412	-0.152295	Oli
YTHDF2	5.90855	5.94316	0.935048	-0.00106014	Ast			GPATCH3	4.87566	5.23067	0.0152542	-0.15013	End			EXTL3	4.11461	4.11961	0.339627	-0.0406302	Oli
OPRD1	3.75275	3.76964	0.0105458	0.0782477	Ast			NUDC	7.90092	7.99565	0.41999	-0.0298409	Ast			ELOVL5	5.84778	5.57708	0.320908	-0.0731873	Mic
EPB41	3.51289	3.53702	0.282552	0.0262868	End			C1orf172	0.879521	1.18451	0.350489	0.223611	Ast			ALOX5	2.74005	2.49197	0.81003	-0.0246878	Ast
SRSF4	6.00664	5.9288	0.000157134	0.0447171	Oli			TRNP1	6.59181	6.99435	0.626147	-0.0329692	Ast			CALCOCO1	5.2242	5.1701	0.0553219	0.0858925	Oli
MECR	4.90516	5.14713	0.00104961	-0.0755901	Neu			FAM46B	1.52308	1.25143	0.38782	0.162829	End			UBR7	4.85849	4.79711	0.273716	0.0418326	Ast
PTPRU	5.0494	5.0061	0.0245016	0.0637739	Neu			SLC9A1	4.64499	4.93291	0.899806	-0.00726171	End			MAP4K5	4.88057	4.67633	0.0620159	0.097786	End
LAPTM5	5.43356	5.25479	0.983415	-0.000515174	Neu			WDTC1	6.04535	5.99966	0.278625	0.0401675	Ast			EHD3	6.39525	6.56341	0.0744166	0.0695063	Oli
SDC3	7.09798	7.0176	0.890867	0.00263809	Ast			TMEM222	5.18334	5.58999	4.38962e-05	-0.334357	Ast			PSMC4	5.90633	6.03032	0.319446	-0.04069	Mic
PUM1	6.58781	6.52908	0.0424822	0.0381522	Neu			MAP3K6	3.8069	3.37007	0.019372	0.293067	Ast			MAN2B2	3.87179	3.9214	0.895587	-0.00557632	Ast
NKAIN1	3.76573	3.85914	0.170049	-0.0629651	Neu			GPR3	2.28144	2.84375	0.484167	-0.145435	Neu			SLC7A14	4.96298	5.21334	0.335877	0.0605206	Oli
SNRNP40	4.49081	4.54653	0.057136	-0.033739	Neu			WASF2	6.79473	6.17725	0.286709	0.0687021	Ast			CLDN11	5.72799	5.42911	0.784872	-0.0223003	Ast
ZCCHC17	7.29828	7.33193	0.817351	0.00490893	Mic			AHDC1	5.43587	5.05439	2.00603e-07	0.349429	Oli			SLC25A39	4.4089	4.2557	0.0822338	0.0840123	Oli
FABP3	7.43992	7.59902	0.698636	-0.0105992	Oli			FGR	3.85348	3.0333	0.335293	0.129818	Ast			MVP	3.84515	3.61299	0.158551	-0.130762	Ast
TINAGL1	4.30022	4.12141	0.323762	0.042728	End			IFI6	8.17755	8.26805	0.207449	0.182252	End			NUB1	4.48322	4.34879	0.0771739	0.0641372	End
PEF1	6.93857	6.98128	0.751765	-0.00500532	Oli			FAM76A	4.28406	4.66713	0.000631632	-0.249278	Oli			PGM3	3.6705	3.686	0.16446	-0.0604069	Oli
COL16A1	5.6549	5.55685	0.522524	0.023664	Ast			STX12	7.19691	7.20826	0.441993	-0.0303037	End			RWDD2A	4.01494	4.2041	0.640522	-0.0216536	Oli
ADGRB2	6.79303	6.94951	0.531133	-0.0111691	Neu			PPP1R8	6.54202	6.44729	0.369334	0.0297692	Oli			CLK1	6.20798	6.14618	0.126376	0.138796	End
PTP4A2	7.68374	7.47624	0.00924945	0.0539586	Neu			THEMIS2	3.38285	3.39557	0.842282	0.0264846	Ast			POLR3B	3.18791	3.2522	0.164908	0.0691849	End
KHDRBS1	6.39642	6.53643	0.000327843	-0.08016	Neu			RPA2	7.268	7.23609	0.587763	-0.02737	Oli			ANGEL1	4.41536	4.37285	0.816477	0.0121152	End
TMEM39B	4.93699	4.93884	0.582413	0.0115179	End			XKR8	4.06936	3.68052	0.222596	0.0878187	Ast			RNF14	5.10752	5.21421	0.797906	-0.0109013	Oli
KPNA6	6.21148	6.17163	0.0406562	0.0406367	Ast			EYA3	4.3407	4.33476	0.613122	0.0280338	Ast			DNASE1L1	1.90675	2.09702	0.909362	-0.0112794	Oli
TXLNA	5.65912	5.52321	0.790628	0.00450468	Neu			PTAFR	2.26051	1.81889	0.0653339	-0.219799	Mic			DDX11	1.60335	1.60185	0.306485	0.202032	Mic
CCDC28B	3.3882	3.42548	0.342454	0.0200637	End			DNAJC8	7.80998	7.82475	0.321057	0.0218257	Ast			HEBP1	3.06477	3.00827	0.480202	-0.0416952	Oli
IQCC	2.73188	2.7743	0.0313657	-0.0480806	End			ATPIF1	7.9788	8.28067	0.104854	-0.0763115	Mic			MAMLD1	2.58414	2.74719	0.356446	-0.0704266	Mic
DCDC2B	1.90023	1.93481	0.971338	-0.00146448	Mic			SESN2	4.42182	4.15093	0.0761	0.214707	End			TACC3	0.931376	0.916888	0.471417	0.0598159	Mic
TMEM234	3.02167	3.11735	0.000166693	-0.0867749	Ast			MED18	5.30016	5.5006	0.225124	-0.0960489	Oli			UFL1	5.04129	5.00262	0.00522425	-0.121835	Ast
EIF3I	7.56781	7.56987	0.180232	-0.0156962	Neu			PHACTR4	4.52694	4.4769	0.00682642	-0.156765	Mic			POLA2	2.2736	2.20514	0.290471	-0.0693557	Ast
FAM167B	2.28689	2.08538	0.8047	-0.0163217	Ast			RCC1	3.85113	3.41296	0.131118	0.193652	Ast			ZC3H3	3.44688	3.53765	0.106822	-0.101631	Oli
HDAC1	5.02415	4.86128	0.375636	0.0150783	Neu			TRNAU1AP	4.21048	4.35339	0.0641046	-0.12083	Mic			CAPN1	4.42661	4.41447	0.425149	0.0366876	End
MARCKSL1	8.23698	8.21456	3.28719e-06	-0.100658	Oli			TAF12	5.53031	5.50053	0.965114	-0.00272132	Neu			MDH1	6.91912	7.24773	0.227384	-0.0656086	Oli
FAM229A	3.00522	2.95209	0.423547	0.0247914	End			GMEB1	3.15235	3.35159	0.0168812	-0.114632	Mic			SLC30A9	5.13876	5.28761	0.0471241	-0.0775593	Oli
BSDC1	6.33243	6.23035	0.0373133	0.0254913	Neu			YTHDF2	6.02053	6.10073	0.671327	0.0167651	Neu			MTMR11	2.78264	2.62466	0.161954	0.0867849	Ast
ZBTB8B	1.74651	1.7562	0.181565	-0.0455371	End			OPRD1	3.17615	2.6667	1.44625e-05	0.845335	Oli			COX15	4.78424	4.84878	0.546207	-0.0247704	Oli
ZBTB8A	3.42995	3.43788	0.200304	0.0445859	Ast			EPB41	3.91963	3.50158	0.194031	0.131384	Oli			CCDC88C	1.16288	1.11458	0.403341	0.0793802	Ast
ZBTB8OS	5.50407	5.48467	0.338899	0.0213425	Oli			TMEM200B	3.56349	3.37022	0.785472	0.0271827	Ast			YAF2	3.37713	3.44694	0.646453	0.0224104	End
RBBP4	5.80923	5.80962	0.00992987	-0.0305168	Neu			SRSF4	7.19547	7.02964	0.0353996	0.100328	Ast			ZMYND11	6.26633	6.22384	0.521481	0.0275706	End
SYNC	1.5554	1.54418	0.836586	0.00967768	Oli			MECR	4.31895	4.77072	0.00182724	-0.26533	End			WAS	1.9817	1.83462	0.976204	0.00308407	Oli
KIAA1522	5.15992	5.12815	0.169646	0.0386491	Neu			PTPRU	5.03326	4.85052	0.00545975	0.241515	End			BID	5.02123	5.09769	0.932696	-0.00455006	Mic
YARS	6.00961	6.18163	0.00209627	-0.064466	End			LAPTM5	6.35923	5.706	0.466586	-0.0609577	End			MATR3	2.85864	2.79998	0.391417	0.0638575	Oli
S100PBP	4.0066	3.92499	0.0327532	0.0336706	End			SDC3	7.54026	7.37512	0.337462	-0.0582308	Ast			XYLT2	3.6167	3.70435	0.109343	-0.0702423	Mic
FNDC5	4.89058	5.0304	0.109558	-0.0466804	Neu			PUM1	6.47931	6.52014	0.504258	0.0211885	Ast			STMN4	6.30754	6.24549	0.647905	0.0417635	Oli
HPCA	7.37918	7.57882	0.355459	-0.0241358	Neu			NKAIN1	4.2619	4.74191	0.0295634	-0.466523	Neu			NUDCD3	5.70444	5.82584	0.873846	0.00525924	Oli
TMEM54	5.04504	5.08412	0.594248	-0.0133184	End			SNRNP40	4.36347	4.41935	0.835069	-0.0105432	Ast			CHDH	3.96807	3.76604	0.0332163	0.151866	End
RNF19B	4.57607	4.76194	0.0675569	-0.0810348	Neu			ZCCHC17	7.88621	8.14136	0.000246125	-0.156066	Oli			IL20RA	0.84291	0.647886	0.106811	-0.211763	Mic
AK2	5.19932	5.13542	0.00876516	-0.0336026	Ast			FABP3	8.17159	8.46906	0.755357	0.0249878	Ast			CLCA4	2.74393	2.15252	0.000149847	0.442193	Ast
AZIN2	4.65978	4.82414	0.0561293	-0.0426686	Neu			TINAGL1	3.65099	3.15533	0.371365	-0.108014	Ast			GLT8D1	4.55199	4.57902	0.974844	0.00126662	Ast
TRIM62	3.72425	3.66	0.409581	0.0170309	Ast			HCRTR1	2.85948	3.00368	0.386771	0.0735444	Neu			ATP2C1	5.21902	5.29332	0.192593	-0.052024	Oli
ZNF362	5.91238	5.91991	0.640254	0.0075436	End			PEF1	6.88077	7.01297	0.148169	-0.0473041	Mic			SLC38A5	3.03093	2.84304	0.407752	0.12026	Ast
PHC2	6.68072	6.5998	0.169592	0.0275019	Neu			COL16A1	5.14805	5.23758	0.253717	-0.14324	End			RALBP1	5.666	5.58164	0.0208728	0.0846977	Mic
CSMD2	3.4527	3.52612	0.241223	-0.0228328	Ast			BAI2	6.76957	6.90236	0.903956	0.00650392	Ast			RUFY3	6.70986	6.82161	0.935957	-0.00171464	Oli
SMIM12	4.42201	4.50206	0.0814783	-0.0308145	Oli			PTP4A2	7.88786	7.94621	0.0162494	-0.195841	Oli			CNTN1	7.41315	7.48475	0.520564	-0.0340617	Oli
GJA4	3.62428	3.34961	0.816585	-0.0149419	Oli			KHDRBS1	6.91385	7.09972	0.110125	-0.11594	Ast			SLC11A1	1.90567	1.79337	0.318628	-0.197307	Ast
DLGAP3	6.78399	6.86617	0.0674588	0.0630109	Ast			TMEM39B	3.96413	4.22814	0.0240855	-0.137159	Oli			WWTR1	3.27073	2.78127	0.306249	0.0811864	Oli
ZMYM6	3.42993	3.43079	0.0589002	-0.0342117	Neu			KPNA6	5.82772	5.71464	0.0141899	0.131094	Oli			AGPS	3.95989	4.03608	0.332988	-0.0517443	Oli
ZMYM1	2.50965	2.50666	0.0420329	-0.0489803	Mic			TXLNA	5.81925	5.77583	0.420669	0.0448572	Ast			CXorf56	4.67924	4.75771	0.399057	-0.0431617	Oli
SFPQ	7.35122	7.36799	0.12124	-0.0327335	Neu			CCDC28B	4.00883	4.22889	0.0150603	-0.155334	Oli			ATP1A2	8.81441	8.65846	0.725519	0.0228345	Oli
ZMYM4	5.1898	5.20992	0.187293	-0.0155657	Neu			IQCC	3.57315	3.5942	0.681243	-0.0263225	Neu			TTC27	3.33456	3.3005	0.969426	-0.00190678	Oli
KIAA0319L	6.35024	6.37058	0.273118	0.0208993	Ast			DCDC2B	2.77399	2.88244	0.940732	0.0107386	End			ZNF582	2.73083	2.67404	0.36284	0.0453251	Mic
NCDN	8.97092	9.08573	0.128708	0.0444096	Ast			TMEM234	3.38348	3.49681	0.472488	-0.0528269	Mic			VSIG2	2.20424	2.51231	0.0645495	-0.271552	Neu
TFAP2E	4.16391	4.17407	0.372518	-0.0341812	Oli			EIF3I	8.29117	8.25259	0.685732	0.0144516	End			PHLDB1	4.31278	4.09343	0.944443	0.00473704	End
PSMB2	6.4948	6.59082	0.773617	-0.00779005	End			FAM167B	3.59729	2.74996	0.0447959	0.427154	Ast			PRDM11	2.69798	2.83697	0.237621	-0.0447147	Oli
C1orf216	6.72186	6.83164	0.373167	0.0167162	End			HDAC1	5.58263	5.16735	0.76665	-0.0202418	Ast			SYT13	6.39386	6.78124	0.749884	0.0167445	Oli
AGO4	5.03186	4.99978	0.328869	0.0190062	Oli			MARCKSL1	9.54224	9.6625	0.0317444	-0.183519	Oli			SNAI2	0.684568	0.439951	0.71727	0.0549724	Oli
AGO1	4.785	4.74545	0.822958	0.00304178	End			TSSK3	3.73862	3.44579	0.0598761	0.23646	Ast			CD74	6.58093	6.33872	0.344341	-0.0866816	Ast
AGO3	4.28807	4.22914	0.783138	0.00391983	Oli			FAM229A	3.96108	3.85717	0.227429	0.136955	Ast			HGF	2.18539	1.6443	0.949068	0.0109956	Neu
TEKT2	1.77631	1.59564	0.0340471	0.100009	End			BSDC1	6.44521	6.49543	0.0287629	-0.0674276	Ast			ZRANB1	3.93765	3.92353	0.306657	0.0487965	Mic
ADPRHL2	5.56839	5.52186	0.350998	0.0126141	Ast			RP1-27O5.3	2.76514	2.78976	0.717752	0.0249505	Ast			NCDN	8.58825	8.67308	0.0623742	0.105268	End
TRAPPC3	5.93268	5.96159	0.190975	0.0167687	Oli			ZBTB8B	1.78754	2.01147	0.0196357	-0.254529	End			ADGRA2	2.46204	2.46301	0.184104	0.0723075	End
MAP7D1	7.52682	7.57536	0.29352	0.0138985	Ast			ZBTB8A	2.8199	3.14215	0.00352954	-0.230374	Mic			ZFP64	2.11245	2.27121	0.259624	-0.0598906	End
THRAP3	6.95924	6.94277	0.340807	0.0115012	Oli			ZBTB8OS	4.60755	5.09081	0.00105384	-0.258878	Ast			MNAT1	4.3693	4.51305	0.224407	-0.0567392	End
SH3D21	3.19389	3.3309	0.89653	0.00415256	Mic			RBBP4	6.28934	6.20863	0.0318369	-0.0595821	End			SAMD4A	4.22007	3.74334	0.471165	0.0541202	Oli
EVA1B	3.11237	3.08491	0.269245	0.0414674	Mic			SYNC	6.4525	6.39856	0.00466708	-0.0996725	End			MRE11	3.16498	3.13944	0.585259	0.0220081	Oli
STK40	4.95689	4.90147	0.776752	0.00735399	Oli			KIAA1522	5.12617	4.96098	0.192696	0.129689	Mic			PLEKHB1	7.74372	7.14225	0.0255703	0.133247	Mic
LSM10	5.96809	5.95588	0.466507	0.0163799	Mic			YARS	5.73616	5.76852	0.157998	0.0962343	Neu			SERPINB1	4.1147	3.81799	0.958914	-0.00440397	Ast
OSCP1	4.7087	4.85465	0.116434	-0.0320353	End			S100PBP	4.04617	3.91904	0.312795	-0.0579759	Ast			SPAST	4.98005	4.9385	0.860628	-0.00697765	End
MRPS15	5.95255	5.89831	0.94752	0.0011149	Neu			FNDC5	5.01602	5.45938	0.0832885	-0.231271	End			NRXN3	4.63113	4.94241	0.135333	-0.0774619	Oli
CSF3R	2.34145	2.18011	0.219284	0.0591668	Neu			HPCA	8.19713	8.46293	0.206839	-0.0895961	Ast			OSBPL5	3.08865	3.206	0.0320074	-0.104667	Mic
GRIK3	3.8061	3.84852	0.70953	0.0107231	End			TMEM54	7.23508	7.2683	0.0946093	-0.119815	Mic			AQR	3.70988	3.66004	0.378073	0.030487	Oli
MEAF6	6.62411	6.68284	0.0253392	-0.0301255	Oli			RNF19B	5.11215	4.82611	0.0127576	0.257735	End			CPS1	1.08305	0.945747	0.169581	0.128318	Ast
SNIP1	4.00659	4.0149	0.273786	0.018183	Mic			AK2	5.44674	5.44755	0.0762417	-0.0824592	End			FHL1	5.79568	5.8762	0.408167	-0.0369024	Ast
DNALI1	4.11614	4.08772	0.565366	-0.0172211	Oli			ADC	3.98719	4.45695	0.00632402	-0.19529	End			RTF2	5.36868	5.28942	0.735356	0.012225	Ast
GNL2	4.26601	4.29321	0.125739	-0.0322113	Ast			TRIM62	4.18035	4.1911	0.50007	0.0496133	Ast			GABRA1	6.28125	6.40351	0.45072	-0.0425884	End
C1orf109	3.53278	3.58657	0.0457661	-0.0420135	Ast			ZNF362	5.77987	5.85191	0.0808491	-0.0920028	Neu			NLRP2	1.1248	1.02858	0.157029	0.336081	Ast
CDCA8	2.27421	2.28162	0.0372264	-0.0795475	Ast			PHC2	6.19982	6.12114	0.383302	0.045228	Ast			SLC45A4	4.96798	4.91774	0.610278	0.0362108	Neu
EPHA10	4.07657	4.29193	0.571293	-0.014806	Neu			ZSCAN20	1.85397	1.67172	0.0218582	0.233085	Neu			RNF10	5.56483	5.54687	0.38596	0.0235298	Oli
MANEAL	2.46255	2.7069	0.0818952	-0.0479461	Neu			CSMD2	2.60105	2.5898	0.0419518	0.182817	Mic			ZNF839	2.55694	2.6571	0.271834	-0.0621566	Mic
YRDC	4.14052	4.22813	0.478196	-0.0174223	Mic			SMIM12	4.06279	4.44036	0.0778042	-0.106766	Ast			ZDHHC6	3.96071	3.96749	0.925588	-0.00366244	Oli
C1orf122	6.54803	6.57053	0.148994	-0.0284351	Mic			GJB5	2.20428	2.40216	0.958016	-0.00836882	Oli			GRAMD1B	5.03859	5.21203	0.252537	0.0467972	Mic
MTF1	4.36982	4.213	0.000890845	0.0478635	Mic			GJA4	4.186	3.10691	0.021831	0.459369	End			RNH1	4.87641	4.80582	0.662387	0.0204738	Oli
INPP5B	3.98177	3.99686	0.0481286	-0.0427933	Mic			DLGAP3	6.30433	6.25233	0.114517	0.145832	Neu			NDUFS1	5.82956	5.8955	0.856329	-0.00563663	Oli
SF3A3	5.60543	5.61329	0.356888	-0.0106198	Oli			RP11-244H3.4	4.97987	4.62856	0.00113358	0.202217	Oli			RB1CC1	6.47484	6.55505	0.0691854	-0.10881	Ast
FHL3	3.92514	3.89549	0.300985	0.0232443	Mic			ZMYM6NB	5.86407	5.36837	0.906438	0.00783322	Ast			ERP44	4.34234	4.32821	0.770406	0.0104807	Mic
UTP11	4.96175	5.00712	0.969154	-0.000577469	End			ZMYM6	4.12127	4.26563	0.000357717	-0.130224	Ast			ALAS1	5.42382	5.45755	0.500095	-0.0328114	Mic
POU3F1	3.68998	3.64413	0.403669	0.0314117	Mic			ZMYM1	3.22485	3.0435	0.775154	0.0192921	Ast			BIRC3	1.53175	1.36095	0.662501	0.0516009	Oli
RRAGC	4.0097	3.94318	0.0194853	0.0439476	Neu			SFPQ	7.17767	7.24252	0.727087	-0.025573	Oli			AKAP11	6.7671	6.8464	0.167247	-0.045444	Neu
MYCBP	2.4283	2.43786	0.0036727	-0.0903563	Mic			ZMYM4	5.29561	5.37781	0.704189	-0.0145555	Ast			GLRX2	3.96048	4.24954	0.427494	-0.0847893	Oli
RHBDL2	4.32673	4.1389	0.00500555	0.0849184	Neu			KIAA0319L	5.68594	5.6741	0.256527	-0.0486758	Ast			SNAPC1	2.48851	2.40759	0.692656	0.0237354	Oli
AKIRIN1	6.79726	6.76305	0.768497	-0.00617286	End			NCDN	8.82068	8.78787	0.00455341	0.175507	End			DERA	3.45405	3.27652	0.431284	0.0386068	Ast
NDUFS5	10.5032	10.6057	0.770077	0.00870104	End			TFAP2E	4.11668	4.2542	0.647169	-0.0640459	End			STRAP	6.22397	6.26366	0.105168	-0.0519946	End
MACF1	7.15562	7.11421	0.182157	-0.0336534	Ast			PSMB2	7.44093	7.66914	0.124138	-0.0730801	Ast			DEF6	2.40432	2.14836	0.566466	-0.0459051	Ast
BMP8A	1.99253	1.97399	0.1147	0.0622818	Oli			C1orf216	6.92419	7.18002	0.050942	0.106468	Oli			PLEKHO1	4.11557	4.0204	0.292209	0.0658413	Mic
PABPC4	5.52405	5.54268	0.50412	-0.0121308	End			AGO4	4.62842	4.79965	0.0210272	-0.152763	Neu			GCLM	3.80194	3.77537	0.233574	-0.0805534	End
HEYL	2.89001	2.73165	0.274924	-0.063808	Neu			AGO1	4.85554	4.93157	0.011977	-0.1222	Oli			UBR2	5.05909	5.04568	0.720979	0.0132541	Oli
HPCAL4	7.18397	7.3387	0.986432	-0.000392376	Ast			AGO3	4.13616	4.0735	0.46908	-0.0386662	Ast			EHD2	3.48255	3.18144	0.151515	0.099175	Oli
PPIE	4.07746	4.12696	0.600434	-0.0115831	Neu			TEKT2	2.22792	2.12651	0.955851	0.00602388	Ast			CCDC28A	4.78567	4.89976	0.599564	-0.0303914	Neu
BMP8B	1.99508	1.92695	0.477908	-0.023159	Ast			ADPRHL2	6.39668	6.46994	0.977598	-0.00123145	Neu			RRAGD	5.54109	5.50449	0.123434	0.0597127	Mic
TRIT1	4.56012	4.54682	0.881735	0.00348794	Neu			COL8A2	1.47622	0.621547	0.00217053	0.498003	Neu			HSF2	4.48441	4.47919	0.982187	0.000989936	Neu
MFSD2A	4.81949	4.70742	0.586449	0.0245893	Ast			TRAPPC3	6.24463	6.33952	0.921929	0.00290354	Ast			PHF20	4.66159	4.62592	0.97192	0.00106324	Oli
CAP1	7.30941	7.27153	0.413041	-0.0111212	Mic			MAP7D1	7.52608	7.49058	0.101276	0.0812584	Neu			HSD17B6	3.51433	3.50594	0.115797	-0.167885	Ast
PPT1	7.1433	7.21367	0.00125281	-0.0569359	Mic			THRAP3	6.88684	6.84039	0.33909	0.041887	Ast			NR1H3	2.62712	2.50785	0.347826	0.0678132	Mic
RLF	4.44683	4.50628	0.920138	-0.00239712	Neu			SH3D21	3.46568	3.37228	0.005658	0.279041	Ast			TYMP	2.30129	2.14332	0.147442	-0.194557	Ast
ZMPSTE24	5.39901	5.25956	0.559506	0.0130604	Mic			EVA1B	5.66447	5.19992	0.0511235	0.144039	Ast			NCAPH2	5.31931	5.37864	0.815393	0.00860763	Neu
COL9A2	5.64645	5.44032	0.0938576	0.0501938	Ast			STK40	4.79596	4.47202	0.292157	0.0867236	End			TOMM34	5.10784	4.98885	0.0192702	0.157321	Mic
SMAP2	7.25092	7.4307	0.299255	0.0161411	Neu			LSM10	6.51222	6.53543	0.790035	-0.0162007	Ast			SEC63	4.06716	4.15211	0.0173692	-0.101853	End
ZFP69B	2.67436	2.82716	0.301244	-0.0305163	Neu			OSCP1	4.54653	4.78807	0.706513	-0.022714	Ast			KPNA6	5.41442	5.44013	0.958437	0.0014348	Ast
ZFP69	3.27193	3.23166	0.679434	0.0119207	Mic			MRPS15	6.28334	6.43206	0.158662	-0.0874553	Oli			VIM	5.57355	5.31461	0.742839	-0.0316386	Oli
EXO5	1.92774	1.95896	0.401093	0.0279817	End			CSF3R	2.63357	1.99391	0.475956	-0.102124	End			RTEL1-TNFRSF6B	1.0598	1.0476	0.387025	-0.0981594	Ast
ZNF684	2.61789	2.67235	0.0310759	-0.0640061	Oli			GRIK3	4.40126	4.31016	0.00991491	0.299206	Neu			FAS	2.56008	2.38573	0.938577	0.0106993	Mic
RIMS3	7.39679	7.50848	0.824952	-0.00450918	Ast			MEAF6	6.94716	7.29155	0.050574	-0.0695396	Ast			RNASET2	3.32824	3.1403	0.190994	0.0827851	End
NFYC	5.2953	5.34049	0.3326	0.0164163	Ast			SNIP1	4.04239	4.05796	0.921374	0.00442477	Oli			CD44	3.17637	2.86151	0.882921	0.0287646	Neu
KCNQ4	3.40413	3.55339	0.334627	0.0243963	Ast			DNALI1	4.6283	4.40726	0.180487	-0.115667	End			KCNG1	1.2119	1.13737	0.34854	0.132338	Ast
CITED4	4.14386	4.27103	0.744178	-0.01125	Ast			GNL2	4.19012	4.44392	0.119863	-0.111716	Oli			AGPAT4	4.88554	4.78277	0.0509517	0.0901815	End
CTPS1	3.76324	3.83581	0.865268	0.00419687	End			RSPO1	3.08416	3.94414	0.00709909	-0.474132	Oli			BTN3A1	2.79624	2.62086	0.15531	0.102818	Ast
SCMH1	5.09098	5.07097	0.00807764	0.0501748	Oli			C1orf109	3.97615	4.11851	0.380378	-0.046903	Neu			MIPEP	3.04028	3.13625	0.219936	-0.0716474	Mic
FOXO6	2.38845	2.32536	0.0860351	0.0728361	Ast			CDCA8	2.1342	2.32516	0.366697	-0.0754706	Neu			PRKCH	1.64822	1.36554	0.495844	0.0597524	Ast
HIVEP3	3.50179	3.47819	0.0322559	0.0505385	Mic			EPHA10	3.24769	3.54102	0.224427	-0.120051	Ast			IFNGR1	5.98936	5.78127	0.671303	0.0209287	Ast
FOXJ3	5.79573	5.88227	0.643675	-0.00530311	Ast			MANEAL	4.93142	5.13447	0.478639	-0.0507753	End			B4GALT7	3.2333	3.31976	0.935213	-0.00275607	Oli
RIMKLA	5.00337	5.03924	0.246596	0.0261432	Ast			YRDC	5.89462	5.96321	0.720384	0.0150493	Neu			VRK2	4.25418	3.61962	0.51922	0.0595413	End
ZMYND12	2.72997	2.90509	0.000506405	-0.144314	Neu			C1orf122	7.33917	7.35392	0.060959	-0.0880767	Oli			TNFRSF1B	3.59631	3.13944	0.56066	-0.0594525	Ast
PPCS	5.14933	5.22936	0.0859271	-0.0394918	Neu			MTF1	4.16458	4.08336	0.503157	-0.0315972	Ast			VEZT	4.70476	4.7803	0.716651	-0.0150427	Mic
CCDC30	3.60704	3.59153	0.801402	0.0061473	Ast			INPP5B	4.07315	4.32448	0.0165878	-0.170156	Mic			POU2F2	1.11196	1.22558	0.129268	-0.117125	End
PPIH	5.01691	5.17612	0.0932208	-0.0370508	Neu			SF3A3	5.47575	5.55258	0.25877	-0.0421486	Neu			BRD9	3.47551	3.50137	0.837537	-0.00825787	Mic
YBX1	8.02891	7.90783	0.26488	0.0220036	Oli			FHL3	4.51417	4.38749	0.154915	-0.113008	Ast			SNX1	4.61255	4.55452	0.401512	-0.0241762	End
P3H1	3.94721	3.91861	0.891983	0.00258999	Neu			UTP11L	5.16984	5.30332	0.00549823	-0.116639	Ast			TBPL1	3.89425	4.01411	0.773904	-0.015825	Oli
C1orf50	4.69683	4.78434	0.000520399	-0.071452	Oli			POU3F1	2.85385	2.93084	0.0462668	-0.239928	Ast			ARNTL2	3.41656	3.55386	0.847898	0.0108898	End
SVBP	5.19841	5.19463	0.37302	0.0241194	Neu			RRAGC	5.18511	5.1063	0.449623	0.0438761	Mic			BCLAF1	5.32117	5.34277	0.832532	-0.00758943	Neu
ERMAP	2.47593	2.36817	0.0904524	0.0501098	Ast			MYCBP	2.99571	3.11965	0.000252187	-0.211809	Neu			SLC39A9	4.78919	4.87041	0.630628	-0.0206979	Oli
ZNF691	3.94027	3.88702	0.193994	-0.0303393	Ast			GJA9	3.0321	3.16034	0.00166479	-0.219109	Oli			ANK1	3.31163	3.43058	0.845759	0.0216396	Oli
SLC2A1	6.50052	6.32991	0.847153	0.00670049	Oli			RHBDL2	4.13969	4.34558	0.00863433	-0.241868	Oli			TFB1M	2.98106	3.05849	0.461562	0.0453335	End
EBNA1BP2	5.61113	5.83024	0.141531	-0.0295643	Neu			AKIRIN1	7.41098	7.18426	0.00330216	0.148357	End			RABEP1	6.20485	6.16557	0.0808335	0.0542669	End
TMEM125	3.71093	3.57386	0.00538808	-0.14056	Oli			NDUFS5	10.6497	11.2097	0.0222129	-0.229357	Ast			HMGB3	3.02831	3.4502	0.000845077	-0.388683	Oli
TIE1	4.10356	3.9359	0.108653	0.0545239	Oli			MACF1	7.37971	7.07324	0.10225	0.140438	Ast			NUP160	3.33092	3.31395	0.843768	-0.00692765	Ast
ELOVL1	5.65399	5.45411	0.707953	0.00709797	Ast			BMP8A	3.7367	3.96452	0.143923	-0.144925	Oli			BAK1	2.87221	2.90084	0.201159	-0.0893992	Mic
MED8	5.12785	5.12416	0.645192	-0.00701314	Ast			PABPC4	5.22455	5.27909	0.0899125	-0.0628573	Oli			IKZF2	2.8442	2.50374	0.569399	0.0449081	End
SZT2	3.71744	3.74089	0.383202	-0.0160556	Mic			HEYL	2.81747	2.39141	0.280545	-0.179624	Ast			GRN	4.5256	4.40587	0.753689	0.0189522	Oli
HYI	3.56407	3.45837	0.00331278	0.0661525	Ast			NT5C1A	2.12129	1.89565	0.000869005	0.558604	Neu			FAM13B	5.43454	5.31316	0.00130128	0.151839	Mic
PTPRF	5.97669	6.0442	1.88347e-05	-0.0855432	Mic			HPCAL4	7.95257	8.05706	0.922681	0.00843734	Neu			ARHGAP31	3.78575	3.52278	0.482832	0.0447422	Oli
KDM4A	4.80518	4.82667	0.22033	0.0161755	Oli			PPIE	4.16182	4.59909	0.00170807	-0.239732	Oli			CENPQ	2.93014	2.95503	0.0491912	-0.156257	Oli
ST3GAL3	5.72693	5.81466	0.375197	-0.0191443	Oli			BMP8B	3.13746	3.38521	0.00240084	-0.189586	Ast			SARS	6.53017	6.6123	0.585237	0.0218721	End
IPO13	6.263	6.20781	0.119956	-0.0163367	Ast			OXCT2	0.806238	1.37872	0.112382	-0.193966	End			RANBP3	3.85343	3.79982	0.290505	0.0401014	Mic
DPH2	4.06277	4.21514	4.73016e-06	-0.100943	Neu			TRIT1	4.727	4.85283	0.790502	0.0213781	Mic			ARID4A	4.36889	4.35611	0.205339	0.0478698	Neu
ATP6V0B	7.175	7.21473	0.391825	-0.0143867	Oli			MFSD2A	4.76548	4.5688	0.0140389	-0.314099	Ast			EIPR1	3.93709	4.06268	0.956415	0.00215497	Mic
B4GALT2	6.09403	6.05333	0.329349	0.0190726	Neu			CAP1	7.76348	7.53758	0.00137235	0.110368	Ast			PNPLA6	5.21353	5.17786	0.225077	0.063624	Oli
CCDC24	4.41366	4.46754	0.284653	-0.0266943	Mic			PPT1	7.87299	7.74334	0.101895	0.0932036	Oli			IFT88	3.3565	3.33923	0.308527	-0.044585	End
SLC6A9	3.84869	3.48779	1.24572e-05	0.180179	Mic			RLF	4.82084	4.71001	0.016694	0.154082	Oli			ALG1	2.53547	2.69903	0.021424	-0.127383	End
DMAP1	5.74731	5.75748	0.357983	0.0139017	End			ZMPSTE24	6.67989	6.24505	0.00232428	0.214432	Oli			ZCCHC8	2.47755	2.33826	0.502806	0.0297411	Oli
ERI3	7.42633	7.45047	0.616988	-0.00621876	End			COL9A2	6.02922	6.32458	0.132708	-0.125144	Neu			ABCF2	5.40276	5.52636	0.0821149	-0.055802	Oli
RNF220	6.28002	6.19057	0.0360159	0.0439451	Neu			SMAP2	7.27139	7.42586	0.87553	0.00651315	Neu			CHPF2	4.84233	4.93242	0.801203	0.013575	Ast
TMEM53	3.29741	3.40008	0.0127324	-0.0539773	Neu			ZFP69B	3.15755	3.2494	0.0404806	0.156696	Neu			LRRC7	4.88223	5.02175	0.611909	0.0251796	Oli
ARMH1	4.2448	4.25311	0.780828	0.0105734	Mic			ZFP69	3.05293	3.29736	0.0495531	-0.178234	Mic			FUT8	5.05739	4.90819	0.706902	-0.0158877	Ast
RPS8	8.20549	8.14201	0.284181	-0.0162393	End			EXO5	2.89694	3.0651	0.612302	-0.0413611	Ast			UBA6	4.05274	4.08101	0.387352	-0.0401025	Ast
BEST4	1.75063	1.93876	0.341812	-0.0536493	Neu			ZNF684	3.07741	3.15051	0.542426	-0.0363246	Ast			GAB2	5.1581	5.01541	0.877238	0.00901967	Mic
PLK3	2.80806	2.79981	0.0833944	-0.0619328	Ast			RIMS3	7.39645	7.53531	0.000728829	0.219924	Mic			ATP6V0A1	6.05242	6.14981	0.648329	-0.0101126	End
BTBD19	3.23149	3.16782	0.0638204	0.0608702	Oli			NFYC	4.81755	5.05892	0.283778	-0.0425462	Ast			PIAS1	3.62193	3.60548	0.288893	-0.0338424	Ast
PTCH2	4.63116	4.65392	0.0625388	0.0495841	Ast			KCNQ4	2.61838	2.84016	0.984574	0.0014603	Ast			SLC4A7	4.58921	4.63408	0.218965	0.0613327	Mic
EIF2B3	4.69181	4.83525	0.317565	-0.0173312	Neu			CITED4	5.40232	5.75496	0.213645	-0.150674	Mic			APBA2	6.31226	6.58465	0.216885	0.0502845	Oli
HECTD3	4.87312	4.86396	0.973298	0.000507254	Mic			CTPS1	3.87534	3.82011	0.0260533	0.177904	Oli			MAP2K3	2.99922	2.92828	0.455359	-0.0650277	End
UROD	6.46158	6.48485	0.33275	0.0159087	Neu			SCMH1	5.10996	5.18768	0.255261	-0.0627275	Neu			TMSB10	8.89461	9.05781	0.580223	0.0349747	Mic
ZSWIM5	3.42216	3.42892	0.73501	0.00582369	Neu			FOXO6	3.62083	3.66621	0.683111	0.0656004	End			ASTE1	2.95032	3.06696	0.490795	-0.04356	Oli
MUTYH	4.16204	4.03962	0.610566	0.00930076	Neu			HIVEP3	2.92882	2.82253	0.00100544	0.309292	Mic			RNF19A	5.64169	5.57273	0.280944	0.0582746	Ast
TOE1	2.76316	2.78081	0.060054	-0.0477597	End			FOXJ3	5.84394	5.97877	0.782851	0.0103753	Oli			PEX3	4.53029	4.53972	0.14188	-0.066362	Ast
TESK2	3.45443	3.44598	0.365741	-0.0268485	Oli			RIMKLA	4.28134	4.5214	0.308742	0.0656808	Ast			GABARAPL2	7.01732	7.02682	0.464074	-0.0399432	Oli
CCDC163	3.3022	3.25449	0.691406	0.0265585	Oli			ZMYND12	3.41319	3.83569	0.00153277	-0.366678	Mic			SH3YL1	3.49164	3.4784	0.0345954	0.0975368	End
MMACHC	3.45528	3.47784	0.0334854	-0.0426059	Oli			PPCS	5.82718	5.89789	0.0707037	-0.137251	End			FAM136A	3.55451	3.72313	0.209996	-0.0875452	Oli
PRDX1	7.82127	7.7161	0.262095	-0.0353932	Ast			CCDC30	2.0546	2.42946	0.000522214	-0.200494	Oli			VCL	3.61241	3.5652	0.784797	-0.0172029	Oli
AKR1A1	5.64756	5.72269	0.0721905	-0.0363579	End			PPIH	4.89659	5.26809	0.0191115	-0.138092	Neu			DAPK2	1.2587	1.19034	0.966835	0.00260636	End
NASP	6.31819	6.20471	0.91471	-0.00221054	Neu			YBX1	8.58844	8.11544	0.289919	0.0505324	Ast			NSMAF	3.81049	3.94258	0.644788	0.0242103	End
GPBP1L1	5.42049	5.34811	0.61193	0.00622403	Ast			LEPRE1	2.88005	3.02182	0.208844	-0.0882661	Mic			ADSS	5.01038	5.03997	0.330343	-0.0473279	End
TMEM69	4.37067	4.38581	0.139609	-0.0304051	Ast			C1orf50	4.37861	4.76235	5.66369e-06	-0.26058	Oli			TIMP2	5.63204	5.46393	0.814575	-0.0156279	Oli
IPP	4.536	4.52874	0.582704	-0.0158087	Mic			CCDC23	6.60562	6.76213	0.0402028	-0.111712	End			RFC1	4.71845	4.65504	0.608544	0.0157727	Ast
MAST2	5.57211	5.67039	0.715295	0.00615963	Ast			ERMAP	3.91915	3.79779	0.0374543	-0.133023	End			TBC1D23	4.47132	4.40183	0.838632	-0.00725751	Oli
PIK3R3	4.89355	4.81135	0.28671	0.0307514	End			ZNF691	4.49614	4.74451	0.00233438	-0.21359	Ast			CUL3	3.85153	3.98347	0.247267	-0.0437625	Oli
TSPAN1	1.60881	1.49906	0.921394	0.00417697	End			SLC2A1	7.32308	6.59651	0.0271036	0.183	End			MYOM2	3.17979	3.28179	0.017775	0.245487	Neu
POMGNT1	5.92145	5.94819	2.14013e-05	-0.0642414	End			EBNA1BP2	5.8512	5.99725	0.568038	-0.0305612	Ast			CYP46A1	3.55035	3.65207	0.603517	0.0297176	Ast
LURAP1	2.98088	3.14383	0.0605244	-0.0657406	Neu			WDR65	1.70887	1.92431	0.375964	-0.073692	Ast			AC118549.1	4.60578	4.56285	0.182592	0.0479446	End
RAD54L	2.34683	2.30328	0.0348772	0.0872074	Neu			TMEM125	5.02902	5.86548	0.00954569	-0.493112	Neu			USP2	3.6852	3.72181	0.833931	-0.0143597	Mic
LRRC41	4.98339	5.05101	0.0163443	-0.0364401	Neu			TIE1	3.68014	3.20207	0.855398	-0.0196614	Ast			TUBG2	5.43089	5.50766	0.403719	-0.0593321	Mic
UQCRH	8.90568	8.9677	0.520728	0.0115019	End			CDC20	1.37422	1.53467	0.508154	0.110553	Ast			RPL26L1	3.26086	3.38337	0.551457	-0.0553111	Oli
NSUN4	3.87161	3.84193	0.609179	0.0078962	Neu			ELOVL1	7.26119	7.24879	0.644232	0.0248571	Ast			NSUN2	4.04017	4.18769	0.505479	-0.0473465	Ast
FAAH	6.0222	6.10435	0.948673	-0.00166079	Mic			MED8	5.86973	5.92907	0.571549	-0.0206175	Neu			FBXO42	3.7937	3.82947	0.0856895	0.050589	Neu
MKNK1	4.8247	4.86818	0.168706	-0.028735	Ast			SZT2	4.2634	4.1657	0.308618	0.0605447	Neu			MFAP3	4.21728	4.12231	0.424372	0.0441268	Mic
MOB3C	3.33681	3.11261	0.752354	-0.0084025	Neu			HYI	5.88741	5.84008	0.4726	0.0444835	Ast			MRI1	3.5393	3.49894	0.805474	-0.0189777	End
ATPAF1	6.82762	6.89853	6.49821e-05	-0.0698672	Ast			PTPRF	5.94527	5.69238	0.470425	0.0471794	Oli			METTL1	1.14495	1.34004	0.309121	-0.113111	Mic
EFCAB14	6.25629	6.11894	0.765287	-0.0046686	Ast			KDM4A	5.18779	5.11312	0.149215	0.056892	End			AGA	3.37076	3.43321	0.881496	0.0147624	Ast
CYP4X1	5.04111	5.24404	0.605104	-0.0119082	End			ST3GAL3	4.8179	5.24761	0.000471106	-0.26663	End			PI4K2B	1.92592	1.83282	0.505455	-0.0740338	Oli
CYP4Z1	1.99216	2.09023	0.529821	-0.026043	Ast			IPO13	6.45269	6.46297	0.119419	0.0546922	Ast			BOD1L1	4.31305	4.38217	0.577503	-0.0256656	Mic
TAL1	2.20324	1.85698	0.352636	0.0401512	Neu			DPH2	4.42537	4.46514	0.861541	0.00921957	Oli			MAT2B	4.82452	4.86307	0.115732	-0.0846345	Neu
CMPK1	6.74878	6.63473	0.225067	0.0227468	Mic			ATP6V0B	6.94354	7.21063	0.102235	-0.0658318	Ast			TLL1	1.59311	1.72379	0.854801	-0.0195925	End
SPATA6	3.36126	3.36603	9.97053e-06	-0.100762	Mic			B4GALT2	6.20556	6.41653	0.0521207	-0.138815	Oli			EDC4	4.30526	4.40007	0.0808378	-0.0665712	End
AGBL4	2.90682	3.1359	0.263575	-0.0306244	Oli			CCDC24	4.21718	4.39266	0.0938922	-0.11708	Ast			TRIO	5.4351	5.44701	0.343653	0.0415988	Mic
BEND5	5.53767	5.68474	0.973249	-0.000950365	End			SLC6A9	4.73622	4.24372	0.0401683	0.204638	Ast			VCAN	4.96635	4.781	0.638391	-0.0448752	End
ELAVL4	6.96832	6.98219	0.221536	0.0337733	Ast			DMAP1	5.15738	5.36131	0.00703514	-0.124152	End			CLEC16A	3.90109	3.941	0.62847	-0.0156141	Mic
FAF1	5.19235	5.23697	0.928647	0.00126118	Neu			ERI3	7.22314	7.2637	0.0886201	-0.0566385	Ast			MSR1	1.42355	0.80688	0.0771153	0.263259	Mic
CDKN2C	4.30037	4.19392	0.691196	0.0129884	Ast			RNF220	6.22686	6.34125	0.724807	0.02585	Oli			CDH1	1.04584	0.892988	0.778709	-0.0371062	Ast
RNF11	8.17757	8.20549	0.551574	-0.00847808	Oli			TMEM53	5.92013	5.86312	0.0143693	0.181891	Mic			MTREX	4.6177	4.62209	0.551187	-0.0172246	Oli
TTC39A	2.00108	1.95229	0.0968755	0.0500301	Ast			C1orf228	2.68582	3.05441	0.0358839	-0.264894	Ast			ZFYVE16	4.791	4.83734	0.850139	-0.011695	End
EPS15	6.79227	6.7904	0.227065	-0.0198439	Oli			RPS8	9.11283	9.19971	5.20784e-05	-0.211754	Oli			RIPOR1	4.53915	4.60842	0.421329	-0.0401809	Ast
OSBPL9	4.46472	4.42483	0.679404	-0.00716055	Ast			BEST4	0.879575	1.4822	0.0887182	-0.306492	Oli			RAI14	2.32726	2.11557	0.261981	-0.0866263	End
NRDC	6.62546	6.62513	0.720635	-0.00440476	End			PLK3	3.04376	2.75128	0.313687	0.103662	End			PNKP	3.10885	3.13272	0.844555	-0.0118184	Neu
RAB3B	2.92119	3.17937	0.117451	-0.0730174	Ast			TCTEX1D4	1.3009	0.79894	0.0935048	0.296021	End			PHLPP2	3.85142	4.07086	0.954019	-0.00144544	Oli
TXNDC12	5.52908	5.54702	0.0305234	-0.0279047	Neu			BTBD19	2.50129	2.12642	0.347787	0.104554	End			SPDL1	2.28351	2.37723	0.00377772	-0.170517	Mic
KTI12	2.71506	2.83921	0.15656	-0.0487058	Neu			PTCH2	3.17558	3.04141	0.370447	0.0831031	End			STAU2	4.75883	4.84465	0.529089	-0.0197714	Oli
BTF3L4	5.16741	5.2298	0.000487816	-0.0425855	Mic			EIF2B3	5.05288	5.237	0.945394	-0.00342057	End			PQLC2	3.67653	3.62444	0.0903751	0.083889	Mic
ZFYVE9	5.56187	5.60436	0.176082	0.0244931	Neu			HECTD3	4.98412	5.0094	0.753958	-0.0119403	Oli			CTNS	3.92258	3.72921	0.618434	0.0316345	Oli
CC2D1B	4.55606	4.46783	0.0383473	0.035445	Neu			UROD	6.68281	6.80774	0.0328132	-0.0876334	Neu			RTN4R	4.03449	4.2665	0.450004	0.0654878	Ast
PRPF38A	5.41917	5.36911	0.0344845	-0.0275849	Ast			ZSWIM5	2.99111	3.04542	0.549839	-0.0358195	Ast			PHF23	4.41396	4.38247	0.107864	0.10341	Mic
TUT4	4.43724	4.39373	0.411634	-0.0126288	Ast			HPDL	2.00486	1.97728	0.817998	-0.0438795	Ast			CDH10	5.17873	5.38382	0.705841	-0.0278689	Oli
GPX7	2.86246	2.89287	0.00503263	-0.0826113	Neu			MUTYH	3.63755	3.68524	0.410773	-0.0529608	Oli			INPP4A	5.03262	5.2012	0.421433	0.0221953	Mic
COA7	4.53979	4.65674	0.761977	0.00621548	Mic			TOE1	3.8213	3.88579	0.982093	0.0012884	Ast			RAB27B	3.9615	4.3448	0.837515	-0.0206601	Oli
ZYG11B	5.87869	5.9175	0.604785	0.00974681	Ast			TESK2	4.26438	4.1502	0.161866	-0.096251	Ast			PSMA4	3.93066	4.04961	0.740144	-0.0187922	Mic
ECHDC2	5.65617	5.56944	0.337689	-0.0270206	Mic			MMACHC	4.39538	4.60678	0.0261469	-0.13905	Ast			MYO16	2.3128	2.5075	0.645455	-0.0315172	Oli
SCP2	5.3432	5.30109	0.0362921	-0.0399071	Ast			PRDX1	10.7258	10.0373	0.00205563	0.276333	End			LSG1	4.11078	4.04334	0.057596	0.112978	Mic
PODN	2.27794	2.11603	0.601809	-0.0213033	Oli			AKR1A1	5.76874	5.90401	0.569764	-0.0391583	Mic			PARP3	3.67341	3.72073	0.593397	0.0306192	Ast
CZIB	5.40242	5.40729	0.0522397	-0.0362464	Oli			NASP	5.77515	5.90769	0.134219	-0.140932	Neu			TNC	2.57381	2.43785	0.179053	-0.272822	Ast
MAGOH	5.70168	5.7427	0.723415	-0.00666474	Neu			GPBP1L1	5.7188	5.69466	0.329861	-0.0354749	End			THAP3	2.96937	3.03311	0.58872	0.0338855	End
LRP8	3.82081	3.81742	0.184101	-0.0477116	Ast			TMEM69	5.65166	5.7318	0.58105	-0.0291848	End			RIPOR3	1.6911	1.47397	0.123835	0.144177	End
GLIS1	2.82916	2.84548	0.0408671	0.0710465	Neu			IPP	4.8579	4.91482	0.000936063	-0.191103	Mic			TDP1	2.65548	2.80555	0.0266563	-0.12084	Oli
NDC1	3.1869	3.24598	0.00442215	-0.0583641	Neu			MAST2	4.73035	4.67449	0.0168363	0.103092	Oli			AIFM2	2.85661	2.87474	0.327197	0.061717	Oli
YIPF1	5.27054	5.30551	0.0556011	-0.0403253	Ast			PIK3R3	5.27496	4.89725	0.00112725	0.361832	Mic			SPATA7	3.51139	3.64004	0.378007	-0.0755626	Mic
HSPB11	4.44471	4.49096	0.209024	-0.0233264	Neu			TSPAN1	1.84162	1.88027	0.0522512	0.255104	End			MED17	2.49801	2.54952	0.674322	0.022535	Neu
LRRC42	4.06008	4.00167	0.191983	0.0308507	Ast			POMGNT1	5.74813	5.78756	0.218037	-0.0497032	End			RETSAT	4.88183	4.90578	0.167848	-0.0689271	Oli
TMEM59	6.55514	6.55642	0.146101	-0.0212678	Mic			LURAP1	5.19122	4.93677	0.00104501	0.27192	Neu			CAPG	4.29462	3.86693	0.403031	0.0693502	Ast
TCEANC2	3.47531	3.44737	0.737751	-0.00690795	End			RAD54L	3.0875	3.32913	0.468459	-0.0688998	Mic			AP2S1	5.6564	5.77662	0.959981	-0.00222548	Oli
MRPL37	5.71355	5.83187	0.0131026	-0.0473094	Neu			LRRC41	5.2611	5.21164	0.551073	0.0264992	Ast			ADAM28	1.79068	1.60532	0.837683	-0.016887	End
SSBP3	7.6845	7.6304	0.0134894	0.0570116	Neu			UQCRH	9.35341	9.63439	0.23234	-0.0743157	Ast			DCUN1D1	4.39754	4.36734	0.0862548	-0.0854511	End
ACOT11	3.72879	3.69349	0.916129	-0.00359512	Mic			NSUN4	3.26238	3.39393	0.329653	-0.0431086	End			JADE2	4.82932	4.66346	0.0647524	0.108535	Ast
FAM151A	2.84951	2.69017	0.132345	0.0787215	End			FAAH	5.89108	6.22987	0.451516	-0.0649753	End			ZIC2	2.65701	2.55272	0.618271	0.063631	Mic
MROH7	2.34207	2.33404	0.4518	-0.0322877	Mic			KNCN	0.748368	1.55983	0.521932	-0.118309	Ast			LCP2	1.35536	1.07477	0.783312	-0.0250644	End
PARS2	2.3656	2.45786	0.0289579	-0.0769745	Neu			MKNK1	4.24482	4.2498	0.549545	-0.0473157	Oli			TRIT1	4.48531	4.53205	0.970588	0.00217082	Neu
DHCR24	7.09373	7.23979	0.401156	-0.0294559	Ast			MOB3C	3.69355	3.27366	0.507197	0.0491325	Ast			ADRB1	4.19351	4.23466	0.475298	0.0629816	Ast
USP24	5.20251	5.14828	0.946638	-0.000870653	Oli			ATPAF1	6.89542	6.97259	0.0037788	-0.143117	Ast			CUL7	4.07184	4.08292	0.3037	0.0425321	Ast
PLPP3	7.08725	7.13939	0.485151	0.017964	Neu			EFCAB14	7.28648	6.8839	0.440623	-0.0342913	Ast			CTNNA1	5.94763	5.75226	0.59346	-0.0215625	Ast
PRKAA2	4.39174	4.45966	0.757059	0.00696419	Oli			CYP4X1	5.08351	5.58197	0.86557	-0.018374	Mic			PHKA2	2.90159	2.82503	0.902282	0.00473665	End
DAB1	3.01674	3.09305	0.329162	-0.0238541	Neu			CYP4Z1	1.64569	2.00287	0.509385	0.126706	Neu			CNTLN	1.46756	1.33315	0.341801	0.0490369	Neu
OMA1	3.02639	2.95273	0.0571509	-0.050001	Neu			TAL1	2.71295	2.14506	0.894468	0.0172833	Mic			EPHA3	2.65828	2.78982	0.193955	-0.100389	End
MYSM1	4.55481	4.63803	0.0341299	-0.042161	Neu			STIL	1.00695	1.08997	0.531692	-0.0393625	Mic			HSPA5	6.456	6.38038	0.501274	-0.0773401	Oli
JUN	6.71566	6.72654	0.649608	0.0198062	Ast			CMPK1	7.47841	7.46137	0.787072	-0.0140012	Oli			GEMIN8	3.75565	3.74628	0.710155	0.0295072	Oli
FGGY	1.8966	1.96193	0.0175461	-0.0806744	End			SPATA6	3.7277	3.60267	0.000675788	-0.210078	Neu			OFD1	4.11038	3.94369	0.253897	0.0622831	End
HOOK1	4.21372	4.30078	0.117108	0.0350841	Ast			AGBL4	1.82839	2.28277	0.696574	0.0369768	Ast			GPM6B	9.21565	9.1006	0.895986	-0.00681131	End
CYP2J2	5.05727	4.8903	0.0387813	0.0625154	Neu			BEND5	5.14264	5.77604	0.0226088	-0.203383	Ast			PREX2	4.86842	4.60505	0.884615	0.00727935	Mic
NFIA	6.6075	6.37433	0.000231208	0.0841273	Mic			ELAVL4	5.94111	6.58779	0.522947	-0.057914	Ast			WDR37	5.5123	5.67645	0.991853	0.000336559	Oli
TM2D1	4.6953	4.74698	0.0109848	-0.042881	Ast			FAF1	5.24502	5.34805	0.832527	0.0088556	Oli			YTHDC2	3.88381	4.01494	0.0177153	-0.098092	Oli
PATJ	3.35027	3.38751	0.865774	-0.00341169	Oli			CDKN2C	4.43522	4.11855	0.402235	0.0880455	Mic			CTPS2	3.08829	3.02211	0.536027	-0.027733	Ast
USP1	5.15556	5.07681	0.713389	-0.00588426	Neu			RNF11	9.01675	9.01675	0.111919	0.0699558	Oli			ATP6V1H	6.03471	6.25773	0.929744	-0.00308605	End
DOCK7	3.87344	3.87208	0.0538027	-0.0485534	Mic			TTC39A	1.20012	1.56143	0.7079	0.0323299	Ast			POLR2B	5.37175	5.47631	0.426597	-0.0343384	Oli
ATG4C	5.05291	4.89396	0.8838	0.00298692	Oli			EPS15	7.31721	7.37155	0.372482	-0.0362707	Oli			FAM214A	3.32493	3.34003	0.80964	0.0114746	End
ALG6	3.05974	3.09506	0.00036706	-0.0831732	Oli			OSBPL9	4.61987	4.74001	0.0377465	-0.126709	Neu			ARAP2	5.7256	5.6437	0.548643	0.0263706	End
ITGB3BP	2.87628	2.90033	0.322213	-0.0479313	Mic			NRD1	6.59448	6.59463	0.381002	0.0315771	Oli			TPR	4.90659	4.92699	0.737323	-0.0185031	Ast
EFCAB7	3.89394	3.95278	0.0715332	-0.0364486	Oli			RAB3B	2.4774	2.92194	0.643053	0.0797598	End			CP	3.28169	3.36304	0.907573	0.0250443	Oli
PGM1	5.71775	5.73537	0.942195	-0.00175899	Neu			TXNDC12	6.02846	6.03146	0.0741364	-0.058409	Neu			KIAA0556	3.31712	3.23513	0.856437	0.00881076	End
CACHD1	4.62015	4.56641	0.403471	-0.022339	Neu			KTI12	4.26909	4.40609	0.948567	0.00480873	End			DTNBP1	3.8069	3.93507	0.764476	-0.0205575	Oli
RAVER2	4.41395	4.39486	0.588857	-0.0105893	Oli			BTF3L4	5.6003	5.81532	0.129462	-0.0619643	Ast			XK	3.50653	3.83004	0.727249	-0.0215055	Oli
JAK1	6.05667	6.03583	0.188373	-0.0286188	Oli			ZFYVE9	5.93142	6.00687	0.0110822	0.134742	End			ANO2	1.61584	1.25298	0.475189	0.0736986	Oli
AK4	5.61581	5.40777	0.0063649	0.0874582	Oli			CC2D1B	4.75688	4.94557	0.0681848	-0.0798252	Oli			C12orf4	3.96491	4.12946	0.206719	0.0570627	Mic
DNAJC6	6.73896	6.84662	0.0772365	-0.0426182	Mic			PRPF38A	5.63526	5.55666	0.0184662	-0.104351	End			SCML1	2.46283	2.55971	0.0359025	-0.185435	Oli
LEPROT	5.196	5.13129	0.692714	-0.00939362	Ast			ZCCHC11	3.99207	3.67955	0.993721	0.000444621	Ast			WWC3	4.35185	4.12455	0.93181	0.004094	End
LEPR	2.31224	2.34593	0.00464752	-0.0926716	Ast			GPX7	3.71903	3.50736	0.453872	-0.0561995	Ast			ARHGAP6	1.1854	1.10328	0.899649	0.0107182	Oli
PDE4B	5.11547	5.12697	0.0239567	-0.0713985	Neu			COA7	5.20693	5.01939	0.106589	0.161261	Neu			FAM184B	1.03893	1.15825	0.0276462	-0.16226	Mic
SGIP1	5.02342	5.05671	0.041022	-0.0426331	Neu			ZYG11B	6.04545	6.07405	0.331553	0.0530462	Oli			MAP4	6.11638	6.14078	0.531617	-0.030465	Neu
TCTEX1D1	2.9773	3.04088	0.155085	-0.0546865	Oli			ECHDC2	3.97884	4.05594	0.000498647	-0.388116	Neu			GOPC	4.9471	5.01987	0.674567	-0.0156955	Neu
WDR78	1.96502	1.87669	0.0662664	0.052412	Ast			SCP2	5.93413	5.8947	0.063329	-0.0985539	Oli			ROS1	2.3195	2.35809	0.578565	0.0950886	Oli
MIER1	4.63998	4.5279	0.0497548	0.0292024	Neu			PODN	2.80281	2.157	0.549885	-0.0636734	Ast			USP28	4.05463	4.16954	0.657863	0.0281731	Ast
SLC35D1	3.42823	3.41681	0.0155558	-0.0531296	End			SLC1A7	1.32717	0.958793	0.393019	-0.33919	End			HDAC9	2.85552	2.94561	0.329273	-0.0604943	Neu
IL12RB2	2.35742	2.49015	0.434459	-0.0295329	Ast			CPT2	4.81277	4.6964	0.00166738	-0.2366	Oli			TSPAN17	3.91643	3.82651	0.0262498	0.132198	Ast
SERBP1	6.34032	6.29727	0.885206	0.00179056	Oli			C1orf123	5.69078	5.9169	0.0348386	-0.151821	Ast			NOP16	2.55346	2.68527	0.269002	-0.0709072	End
GADD45A	5.02692	5.13554	0.00274197	-0.238197	End			MAGOH	6.41451	6.53858	0.0746022	-0.0872095	Neu			CC2D2A	3.50189	3.43348	0.141694	0.0831299	End
GNG12	4.53517	4.35391	0.0691269	0.0464785	Neu			LRP8	4.09914	3.91416	0.147874	0.132477	Oli			RRM2B	4.69237	4.66902	0.104634	-0.129756	Mic
DIRAS3	3.17171	3.23222	0.975915	-0.00131059	Oli			GLIS1	2.40005	2.35218	0.0259074	0.253677	End			ZNF800	4.13415	4.04683	0.213111	0.0687538	Oli
WLS	6.50835	6.43906	0.0321955	0.0651116	Oli			NDC1	3.80966	3.90705	0.513464	-0.0318994	End			SNX29	3.57135	3.56087	0.412072	-0.0381244	Ast
LRRC7	4.70477	4.82778	0.0456958	-0.0314366	Ast			YIPF1	6.10593	5.99631	0.0838451	0.121741	Neu			LMO3	5.68984	5.67403	0.120072	0.104785	End
LRRC40	5.08178	5.14593	0.300931	-0.0214455	Oli			HSPB11	4.84654	5.14208	0.00175886	-0.166989	Oli			MRPS10	5.15128	5.26352	0.419029	-0.0347142	Mic
SRSF11	7.78226	7.6906	0.0223425	0.0685033	Ast			LRRC42	5.0794	4.88095	0.0342863	0.116545	End			RSF1	4.33815	4.34164	0.450649	-0.0250219	End
ANKRD13C	4.89683	4.93955	0.621973	-0.00771059	Ast			TMEM59	7.80113	7.72455	0.851561	0.00692773	Ast			VPS13D	5.50368	5.55796	0.600806	-0.0147075	End
HHLA3	5.62156	5.64887	0.277161	-0.030557	Oli			TCEANC2	3.23619	3.30842	0.00136086	-0.260811	Oli			CELF2	6.05826	6.14618	0.750397	0.0153927	Ast
CTH	3.63816	3.72471	0.043254	-0.0622776	Mic			RP11-446E24.4	1.81609	1.81459	0.243584	-0.0964206	Oli			FAM120A	5.14546	5.02594	0.298156	0.0326715	Oli
ZRANB2	6.98524	6.96098	0.785639	-0.00432722	Oli			CYB5RL	1.86632	1.92246	0.344543	-0.0706093	Oli			R3HDM1	5.68572	5.63548	0.753009	0.030229	Ast
NEGR1	6.97046	7.01134	0.0576857	0.0567521	Ast			MRPL37	6.33974	6.51537	0.307016	-0.0392153	Ast			COL9A2	5.15974	4.83769	0.218136	0.0856058	Ast
FPGT	2.75262	2.66207	0.803248	-0.00760339	Mic			SSBP3	7.33785	7.44904	0.30736	0.0580537	End			KITLG	4.14412	4.339	0.636759	-0.0371791	Mic
ERICH3	5.68453	5.70562	0.00684886	0.0721245	End			ACOT11	2.60529	2.55848	0.76697	-0.0338689	Ast			ERCC8	2.37723	2.46609	0.219982	-0.0482605	Oli
CRYZ	4.23316	4.18827	0.906123	0.0055676	Mic			FAM151A	2.88827	2.67361	0.933843	0.0108924	Oli			H6PD	3.65229	3.65684	0.414912	-0.0486724	End
TYW3	4.53797	4.50839	0.86886	0.00369802	Oli			MROH7-TTC4	4.62976	4.81461	0.245538	-0.106048	Oli			VAMP3	6.21757	6.0103	0.0157862	-0.0815334	End
SLC44A5	3.09146	3.18349	0.0425274	-0.0542631	Neu			MROH7	2.93489	2.92006	0.338753	-0.138778	Ast			PER3	3.93684	3.97182	0.85859	-0.00982489	Oli
ACADM	5.58089	5.5394	0.12349	-0.0279521	Ast			TTC4	5.52699	5.69054	0.788963	-0.019663	Mic			EPN3	1.28338	1.27881	0.579821	0.0739515	End
RABGGTB	5.04213	5.06397	0.0403952	-0.0362133	Mic			PARS2	3.13777	3.06487	0.333656	0.0800194	Ast			LTBP1	3.19439	3.07385	0.226263	0.0903269	Oli
ST6GALNAC3	2.87653	2.71579	0.902097	0.0035352	Ast			DHCR24	7.55204	7.27584	0.00111774	0.406285	End			RCN1	2.91004	2.91925	0.850238	0.0159337	Mic
ST6GALNAC5	4.77565	5.06193	0.574921	0.0139157	Oli			USP24	5.27675	5.09307	0.00290783	0.147794	Ast			ELN	2.82441	2.569	0.0485479	0.191372	Oli
PIGK	4.64766	4.67165	0.277631	-0.018042	Ast			PPAP2B	7.91977	6.8387	0.523075	0.0517695	Oli			RFC2	3.70557	3.78304	0.0546479	-0.133538	Ast
AK5	7.57056	7.69289	0.080357	0.0350049	Ast			PRKAA2	3.88016	4.40137	0.0966527	-0.0955982	Ast			ARID1B	3.41706	3.39762	0.623142	0.0233456	Ast
AC118549.1	4.24809	4.13584	0.00227858	0.0411584	End			DAB1	3.29319	3.71079	0.000712926	-0.253918	End			CLPTM1L	4.18864	4.22204	0.568266	0.0278446	Mic
USP33	6.35286	6.35168	0.904437	0.00152639	Ast			OMA1	4.05506	3.97926	0.579039	-0.0471023	Neu			NEDD4L	4.3235	4.50418	0.764005	0.0109361	End
MIGA1	5.03461	5.09802	0.0713104	-0.0326815	Mic			MYSM1	4.75678	4.76302	0.123174	0.12721	Neu			PPP1R3F	5.1328	5.24702	0.616587	0.0242152	Oli
NEXN	2.89202	2.70017	0.00478586	0.112756	Neu			JUN	7.3592	7.05023	0.523826	0.0767116	End			HEXB	3.81361	3.90475	0.979389	0.00111418	Oli
FUBP1	5.7555	5.85303	0.000224953	-0.0840247	Oli			FGGY	2.07446	2.30795	0.00188128	-0.397568	Oli			PTCD2	2.21621	2.30147	0.784589	-0.0136129	Oli
DNAJB4	5.33986	5.26556	0.238567	-0.0467371	Oli			HOOK1	4.10881	4.5812	0.896512	-0.00865727	Ast			NEXMIF	3.31482	3.6151	0.995774	0.000261854	Oli
IFI44L	2.98952	2.89968	0.740364	0.0356326	Ast			CYP2J2	5.89012	5.55922	0.923852	-0.00922309	Ast			JKAMP	4.30496	4.25933	0.19263	0.048991	Mic
IFI44	4.57774	4.51344	0.795272	0.0154358	Ast			NFIA	5.45853	5.13269	0.770959	-0.0197137	Neu			DKK3	8.3796	8.3796	0.013859	0.150959	Mic
ADGRL4	4.0858	3.8166	0.756827	0.00988697	Ast			TM2D1	4.67474	4.97323	0.00223259	-0.180022	End			NFE2L3	4.179	4.1982	0.483802	0.0780102	End
ADGRL2	4.60239	4.6549	0.256781	0.0260878	End			INADL	2.74635	2.88566	0.315831	-0.10741	Neu			MCUR1	4.51722	4.45346	0.26011	0.0526208	Mic
TTLL7	6.87658	6.71675	0.127298	0.0324975	Mic			USP1	5.79903	5.62487	0.385658	0.0413118	Neu			LIMA1	2.9635	3.01979	0.141521	-0.0864799	Neu
PRKACB	7.79819	7.85914	0.114525	0.0173585	Ast			DOCK7	4.85702	4.11371	0.0181361	0.156211	End			LETMD1	4.19507	4.46755	0.196363	-0.0735371	Oli
RPF1	5.82129	5.80584	0.377812	0.0134603	Ast			ATG4C	6.52142	6.34576	0.104437	0.104603	Ast			SLC4A8	4.65986	4.77524	0.666005	0.0241577	Oli
GNG5	6.23752	6.18774	0.108038	-0.0474231	Ast			ALG6	3.45119	3.6245	0.00125245	-0.202236	Mic			LAMC3	0.984402	1.08231	0.685363	-0.0384451	Neu
CTBS	2.23207	2.2371	0.031511	-0.0822725	Mic			ITGB3BP	3.57694	3.63811	0.246905	-0.103908	Ast			MAPK9	5.37767	5.71155	0.133721	-0.0473105	Oli
SSX2IP	5.71585	5.7452	0.0241762	0.0343802	Ast			EFCAB7	4.00548	3.9882	0.131399	0.0955144	Oli			COL23A1	2.35934	2.46609	0.588587	-0.0494037	Neu
LPAR3	3.27082	3.13567	0.870939	0.0103599	Neu			PGM1	6.30545	5.90678	0.316696	0.0535617	Oli			BCAR1	3.96605	3.93211	0.821491	-0.0131447	Mic
C1orf52	5.43225	5.42521	0.41724	0.0126715	End			CACHD1	4.90486	4.50009	0.0461165	0.152762	Ast			FAM160A2	3.99895	4.12756	0.653603	-0.0211009	Ast
BCL10	3.6857	3.61746	0.805905	0.00592934	Neu			RAVER2	4.7292	4.21019	0.60494	0.0371349	End			HERPUD1	4.94546	4.85779	0.40382	0.0527826	Oli
DDAH1	7.94329	7.93165	0.0877686	-0.0279085	Oli			JAK1	6.50369	6.15649	0.000413353	0.1878	Oli			HOMER3	2.48906	2.30021	0.091346	0.15029	Ast
CCN1	4.33656	4.39767	0.341952	-0.074763	Ast			AK4	6.27706	5.86084	0.228601	0.0989756	Oli			POLQ	0.490659	0.773142	0.244864	-0.103096	Ast
ZNHIT6	5.25999	5.14665	0.0061045	0.0552175	Neu			DNAJC6	7.55971	7.52904	0.00146691	0.225274	Neu			PIK3CB	4.68301	4.90076	0.259819	0.0408009	End
COL24A1	3.63014	3.63802	0.198546	0.0744655	Ast			LEPR	3.54951	3.1441	0.990437	0.00232975	End			CYBA	3.39954	3.00741	0.778914	-0.0196758	Ast
ODF2L	4.51989	4.54962	0.870578	-0.00356759	Mic			LEPROT	6.17215	5.67465	0.00811571	-0.172974	End			THOC3	2.22717	2.63869	0.300112	-0.0992275	Oli
CLCA4	2.8962	2.39133	8.85605e-05	0.198948	Ast			PDE4B	5.98491	5.64587	0.00151994	0.246064	Neu			HEBP2	2.3224	1.99858	0.209392	0.117628	Oli
SH3GLB1	5.70221	5.55539	0.116478	0.023401	Neu			SGIP1	4.94593	5.28928	0.726093	-0.021966	Ast			MPHOSPH9	4.06012	4.08074	0.731299	0.0155463	End
SELENOF	6.99487	6.99401	0.0974904	-0.0356616	Ast			TCTEX1D1	2.86345	3.01894	0.980804	-0.00343038	Ast			PLEKHA5	4.04715	4.06569	0.135282	0.085162	Oli
HS2ST1	4.85961	4.81234	0.256969	0.0177673	Ast			INSL5	1.13214	1.01421	0.255308	0.26234	Oli			SIKE1	3.93453	4.05206	0.00987427	-0.121015	Mic
LMO4	8.64354	8.6202	0.000758754	0.0790051	Neu			WDR78	1.66045	1.81135	0.0716714	-0.150691	Neu			RRP12	3.42017	3.39325	0.431168	0.0367007	End
PKN2	4.54906	4.45021	0.572912	-0.00875571	End			MIER1	5.0164	5.02979	0.463242	-0.0292404	Oli			FNIP2	4.55266	4.4982	0.245122	0.0434571	Oli
GTF2B	4.86832	4.91267	0.268611	-0.0228965	Neu			SLC35D1	3.67331	3.65353	0.192927	-0.0921222	Ast			MSMO1	6.0195	5.83054	0.335515	0.0970255	Mic
KYAT3	4.96317	5.12476	0.319105	-0.0414971	Neu			IL12RB2	1.47483	2.00096	0.0543074	0.221544	Oli			TTC17	3.62754	3.64508	0.724269	0.0166733	End
RBMXL1	4.32787	4.26514	0.0544669	-0.0358579	Neu			SERBP1	6.61487	6.48688	0.236066	-0.0453294	Oli			ALX4	0.704282	0.630406	0.28682	0.105887	Oli
GBP3	2.35802	2.16345	0.794815	-0.0181735	Mic			GADD45A	5.87464	5.60413	0.127866	0.410798	Ast			FSTL4	4.10075	4.27821	0.73577	0.0226229	End
GBP1	2.62015	2.59728	0.0649157	-0.156375	End			GNG12	6.10009	4.97026	0.0656795	0.178569	End			FOXN3	3.90581	3.7255	0.445896	0.0404154	Oli
GBP2	3.10663	2.89923	0.124077	-0.0966729	End			DIRAS3	4.24755	4.47641	0.662247	-0.0697844	Ast			METTL24	2.24354	2.10329	0.00301007	0.246717	Ast
GBP4	3.2329	3.25783	0.379199	-0.0643757	Mic			WLS	7.10927	6.24198	0.00734811	0.21053	End			AKR7A2	5.21231	5.20619	0.601724	-0.0226594	End
LRRC8B	5.3253	5.47776	0.00604989	-0.0474248	Oli			LRRC7	4.65001	4.95456	0.183419	-0.112354	Ast			MRTO4	4.94436	5.12659	0.0206587	-0.106115	Mic
LRRC8C	3.2346	3.16184	0.45642	0.0158206	Mic			LRRC40	5.93491	6.14892	0.376492	-0.0586915	Ast			NNAT	4.88094	5.02933	0.538478	-0.0623123	End
LRRC8D	5.00093	4.96218	0.889344	-0.00202915	Mic			SRSF11	6.8905	6.76215	0.0296315	0.111208	Ast			USE1	3.75015	3.6924	0.106006	0.0820506	Neu
ZNF326	5.07681	4.9128	0.213032	0.0256388	End			ANKRD13C	5.36293	5.4748	0.779787	-0.0129444	Neu			MCF2L2	4.32777	4.34651	0.435418	-0.0612435	Ast
ZNF644	4.50516	4.38991	0.0332622	0.029034	Neu			HHLA3	6.16538	6.28329	0.0184545	-0.194309	Oli			NRIP2	4.0193	3.77619	0.306807	0.0959806	End
CDC7	4.05095	4.17047	0.107745	-0.0554344	Mic			CTH	4.15493	4.20373	0.0543148	-0.152646	End			LAMA3	1.48067	1.41195	0.385001	0.0556094	End
TGFBR3	3.80378	3.60916	0.745175	0.00947863	End			PTGER3	1.05096	1.53169	0.678235	-0.108443	Oli			AP5M1	4.31814	4.27631	0.875355	0.0085054	End
EPHX4	5.07127	5.17417	0.0344514	0.0463611	Ast			ZRANB2	7.37155	7.31531	0.0332742	0.101619	Oli			ANAPC4	3.49093	3.6274	0.474655	-0.0321252	Mic
BTBD8	1.54828	1.45555	0.617406	0.0209957	Mic			NEGR1	5.68522	6.3854	0.831936	-0.0150116	Ast			TRAPPC3	4.82315	4.81515	0.466095	-0.0351708	Mic
C1orf146	1.99435	2.00838	0.26804	0.0559644	Mic			FPGT	3.9813	3.72443	0.233728	0.0934873	Neu			THRAP3	6.13909	6.15911	0.433745	0.0295264	Mic
GLMN	4.60756	4.72909	0.774811	-0.00662746	End			FPGT-TNNI3K	2.24357	2.55286	0.213151	-0.135881	Ast			PHPT1	5.14732	4.94956	0.635436	0.0291238	End
RPAP2	4.82667	4.68775	0.000115357	0.0788801	Neu			TNNI3K	3.18329	3.50085	0.357681	-0.0977444	Ast			ENTPD2	2.20132	2.3083	0.534057	-0.086804	Ast
EVI5	4.39188	4.3394	0.000739137	0.0547915	Oli			C1orf173	4.80632	5.48841	0.585793	0.0334723	Ast			ARID4B	4.4324	4.38995	0.333572	-0.0247764	Oli
RPL5	9.00399	8.88509	0.00256735	0.0495004	Neu			CRYZ	5.30739	5.04539	0.50061	0.0931261	Ast			OPN3	2.43264	2.77773	0.495795	0.0517738	Oli
DIPK1A	5.87266	5.84458	0.0481769	0.0375846	Ast			TYW3	5.02024	4.9231	0.0481215	0.131128	Neu			SDCCAG8	4.95869	4.85848	0.671856	0.0200836	Oli
MTF2	4.84945	4.89483	0.288578	-0.0286629	Mic			SLC44A5	2.54755	3.22256	0.000689814	-0.310225	End			PTPRN	5.62858	5.8636	0.0826189	-0.0871246	End
TMED5	4.00358	3.91753	0.227416	-0.033077	Neu			ACADM	6.23224	6.14314	0.0683303	-0.0832369	Oli			HHAT	2.13619	2.01743	0.0351493	0.134262	End
CCDC18	2.56351	2.39162	0.404333	0.028303	Oli			RABGGTB	5.39707	5.5633	0.0445049	-0.119542	Oli			KIF1B	6.9871	6.94473	0.566348	-0.020025	Oli
DR1	4.37151	4.38425	0.37324	-0.0145543	End			MSH4	1.07652	0.987984	0.0761827	0.322154	End			FOXC1	2.42452	2.2002	0.387959	0.0799363	Oli
FNBP1L	4.8094	4.76013	0.393478	0.019086	Oli			ST6GALNAC3	4.12153	3.41735	0.0083194	0.21211	End			TBC1D22A	3.86024	3.81879	0.571767	-0.0240935	Mic
BCAR3	4.04168	3.92697	0.437807	0.0255882	End			ST6GALNAC5	4.70213	5.53016	0.0581218	-0.242064	Ast			SYNE2	2.92163	2.73824	0.092245	0.109595	Oli
DNTTIP2	5.06061	5.04111	0.728837	0.00594117	Neu			PIGK	5.52057	5.52414	0.166245	0.078851	Ast			PLEKHH1	5.79994	5.46583	0.421841	0.0561776	End
GCLM	4.87369	4.85367	0.176955	-0.032601	Mic			AK5	7.59456	7.93793	0.987149	0.00179364	Ast			ATP9A	7.75925	7.81569	0.159765	0.0432815	Oli
ARHGAP29	3.87238	3.77414	0.97292	-0.000899073	Oli			ZZZ3	4.73867	4.69577	0.599403	-0.0269646	Oli			CBLN4	4.24656	4.59263	0.109543	-0.16984	End
ABCD3	4.83762	4.78487	0.485831	0.00975656	Ast			USP33	6.56471	6.69707	0.212009	-0.0387865	End			FAM168A	6.54541	6.57468	0.831843	0.00804679	End
F3	7.0616	7.16966	0.0969446	-0.11254	End			FAM73A	5.24753	5.0712	0.227936	0.118884	Ast			RELT	2.13905	2.11968	0.17187	-0.122105	Oli
SLC44A3	3.57504	3.59947	0.415166	-0.0433607	End			NEXN	1.85676	1.64942	0.539683	0.071018	End			GALC	4.39309	4.29873	0.124743	-0.0617405	Ast
CNN3	7.74705	7.61249	0.237635	-0.0449875	End			FUBP1	6.06187	5.6328	1.84041e-05	0.353489	Oli			NOP58	4.90679	4.94131	0.999958	2.97516e-06	Neu
ALG14	3.0141	3.03172	0.694649	-0.0106231	Oli			DNAJB4	6.38106	5.95551	0.119216	0.224084	Ast			SZRD1	3.79388	3.36304	0.988169	0.000814673	Mic
TMEM56	4.80574	4.76668	0.161819	0.0327318	Neu			GIPC2	0.991718	1.23841	0.00759705	-0.331017	Ast			KCNH2	2.99066	3.16267	0.509673	0.0344103	Neu
RWDD3	2.49341	2.47921	0.800846	-0.00972581	Mic			IFI44L	2.75976	2.69016	0.823697	-0.0608647	Ast			CUL1	6.03794	6.08867	0.689678	0.0125816	Oli
PTBP2	4.79318	4.75719	0.220982	0.0196864	Mic			IFI44	4.75066	4.30707	0.27212	0.16847	Ast			FAM114A2	2.78007	2.72598	0.915264	0.00620734	End
DPYD	2.37251	2.18269	0.194346	0.033959	Mic			ELTD1	5.22821	4.28988	0.05948	0.206813	Oli			CYFIP2	6.42524	6.43814	0.0493925	0.0638148	End
SNX7	4.15767	4.09946	0.148668	0.0462068	End			LPHN2	5.17698	5.10458	0.00091782	0.308669	Oli			TAB2	5.21678	5.01725	0.174828	0.05875	Oli
PLPPR5	3.73475	3.81661	0.96852	0.00081208	Ast			TTLL7	7.16881	7.1192	0.740742	0.0225679	Ast			GINM1	5.26017	5.21966	0.679915	-0.0190261	Oli
PLPPR4	5.04866	5.28692	0.0722624	-0.0470415	Neu			PRKACB	8.21977	8.32564	0.158376	0.0565013	Neu			EIF2AK2	5.11381	5.09808	0.605804	0.018322	Neu
PALMD	2.7397	2.75516	0.279731	-0.0509229	Ast			SAMD13	1.57318	2.14755	0.00980089	-0.260876	Ast			USP36	3.37838	3.37065	0.152926	-0.0737656	Neu
AGL	4.28105	4.32758	0.0790292	-0.0409932	Ast			RPF1	6.5336	6.43789	0.121408	0.0611175	Oli			KMT2C	5.09257	4.81209	0.346758	0.0438893	Oli
SLC35A3	2.87874	2.82671	0.711539	-0.00866339	Neu			GNG5	7.45303	7.03434	0.156945	-0.0900982	End			CCDC85A	3.53874	3.73536	0.338511	0.0800759	Oli
MFSD14A	5.32218	5.27901	0.27743	-0.0278458	Ast			SPATA1	2.41539	2.22437	0.840575	-0.0184569	End			PUM2	6.06035	6.00799	0.99984	-7.80202e-06	End
SASS6	2.43083	2.25809	0.180475	0.0368381	Mic			CTBS	3.49198	3.31053	0.158038	-0.158203	End			MRPL43	4.05901	3.97156	0.935682	0.00445326	Mic
TRMT13	3.86781	3.71302	0.898092	0.00261705	End			SSX2IP	5.87234	6.15615	0.633286	-0.0235087	Ast			HPF1	4.41356	4.41168	0.44639	-0.0423215	Mic
LRRC39	3.5912	3.64799	0.397765	-0.0284944	Mic			LPAR3	3.44946	2.46235	0.0316033	-0.473284	End			ZFR	6.18281	6.01916	0.00659718	0.0996484	Oli
DBT	4.8105	4.77677	0.143567	-0.024703	Mic			SYDE2	1.00648	0.640943	0.0814706	0.197053	Oli			ZNF280C	2.21529	2.27764	0.929872	-0.0056188	Neu
RTCA	5.77237	5.88565	0.730147	0.00597506	Oli			C1orf52	5.97208	6.11952	0.995765	-0.000262666	Ast			PHF21B	1.75611	1.70568	0.929012	-0.00821513	Oli
CDC14A	2.34921	2.24348	0.562077	0.019018	Ast			BCL10	4.16182	4.13566	0.147627	-0.102388	Ast			TRAF1	3.16663	2.9869	0.397113	0.0765335	End
GPR88	2.30964	2.56865	0.361513	-0.0336238	Neu			DDAH1	7.82713	7.6536	0.349833	-0.043234	Ast			RC3H2	4.92794	4.93418	0.939764	-0.00243753	Oli
EXTL2	5.28969	5.34383	0.535613	0.0128612	Oli			CYR61	5.28225	4.51881	0.117809	0.371265	Mic			IL17RB	4.93524	4.67796	0.115327	0.175115	Neu
SLC30A7	3.71458	3.70257	0.299014	-0.0232162	Oli			ZNHIT6	5.07102	4.93864	0.488648	-0.0523829	Oli			TRAF3IP2	3.51024	3.2329	0.138857	0.104997	Neu
DPH5	4.3059	4.2925	0.439594	-0.0136047	Neu			COL24A1	1.9057	2.37426	0.626908	0.106135	Oli			GYG2	2.83824	2.59308	0.647203	0.0537631	Oli
S1PR1	6.35342	6.20496	0.509173	0.0189394	Oli			ODF2L	4.08955	4.28641	0.0899133	-0.0852978	Ast			DCBLD2	2.61179	2.61163	0.308953	0.0517497	End
OLFM3	4.84409	5.0663	0.0285235	-0.0458265	Neu			CLCA4	4.60556	4.25856	0.0578407	0.215227	Ast			SOAT1	3.50369	3.26291	0.182846	0.0640445	End
COL11A1	4.47957	4.42101	0.0031611	0.107862	Neu			SH3GLB1	6.43951	6.07437	0.471758	0.0359889	Ast			PKP2	1.13619	1.29177	0.646065	-0.0522719	Neu
RNPC3	5.19387	5.19431	0.358539	-0.0355328	End			2020-09-15	8.43393	8.23059	0.00902749	0.11468	Oli			MSH4	1.55264	1.30166	0.00657008	0.42382	Neu
AMY2B	4.97105	4.96045	0.700185	-0.0124356	Ast			HS2ST1	5.34757	5.02567	0.815221	0.0143091	Ast			GDI2	6.59839	6.55367	0.393007	-0.0352812	Ast
PRMT6	3.70494	3.74869	0.478372	-0.0226162	End			RP5-1052I5.2	5.70598	5.37152	0.0409875	0.190711	Mic			PRDM1	1.05467	0.904253	0.890993	-0.0157106	Neu
NTNG1	4.4378	4.56697	0.663319	-0.0119894	End			LMO4	7.58434	7.88523	0.910971	0.0102243	Ast			ATG5	4.12801	4.31122	0.998224	0.000113653	Mic
VAV3	2.54941	2.31226	0.0370355	0.09965	Ast			PKN2	5.1655	4.81682	0.0676631	0.088783	Ast			TMCC3	3.95255	3.58103	0.617564	0.0290739	Ast
SLC25A24	1.82783	1.73637	0.934483	-0.00331099	End			GTF2B	5.9658	5.93685	0.0888268	0.0725872	Neu			PITHD1	6.65109	6.83296	0.7574	-0.0105466	Oli
FAM102B	4.11919	4.23187	0.41436	-0.0173486	Neu			CCBL2	6.01366	6.15917	0.801495	-0.0312623	Ast			MTA3	4.38319	4.40183	0.239985	0.0406978	Ast
HENMT1	4.48495	4.64641	0.766648	0.00686543	Ast			RBMXL1	4.8033	4.82026	0.0591148	-0.127404	Oli			USP13	3.24313	3.35453	0.216112	-0.0651605	Mic
PRPF38B	6.32485	6.12114	0.00259434	0.0716195	Neu			GBP3	2.94314	2.39808	0.659955	0.127416	Oli			ATP11B	4.02624	3.97676	0.866599	0.00539672	Neu
STXBP3	5.49343	5.40143	0.945109	0.00081683	Neu			GBP1	3.07498	2.59075	0.445239	0.181516	Oli			CDK14	5.78377	5.95655	0.0624518	0.0717845	Oli
GPSM2	4.23607	4.10225	0.050079	0.0459941	Oli			GBP2	3.19001	2.86933	0.620016	-0.100152	End			SEC61A1	5.6202	5.50247	0.96002	-0.00187461	Neu
CLCC1	3.99104	4.06098	0.14135	-0.034368	Neu			GBP4	3.40046	3.03206	0.0539417	-0.385368	Oli			PPP1R12A	5.0808	5.1258	0.682485	0.0143286	Mic
WDR47	6.34085	6.4403	0.549936	-0.0140912	Mic			LRRC8B	5.90048	6.31186	0.0415494	-0.175873	Ast			RASGRF1	4.69041	4.81346	0.460168	-0.0598314	Oli
TAF13	7.25298	7.23307	0.53855	0.0142398	Neu			LRRC8C	3.63791	3.64506	0.379229	-0.0676	Ast			CAMK2B	6.55645	6.64542	9.97257e-05	0.162475	End
TMEM167B	5.50137	5.49004	0.234356	-0.0217977	Neu			RP11-302M6.4	5.06178	4.01618	0.00117504	0.512851	Oli			CROCC	3.43546	3.30614	0.00166129	0.285237	Oli
C1orf194	3.17708	3.20451	0.822356	0.00885142	Oli			LRRC8D	5.93249	5.90445	0.91006	0.00539244	Ast			POLR3E	3.50468	3.56734	0.0401488	-0.100205	Neu
KIAA1324	4.81162	4.90982	0.305709	0.0242366	Mic			ZNF326	4.77717	5.05772	0.0042474	-0.230535	Oli			ATP2B4	6.44856	6.39414	0.219909	0.0688579	Oli
SARS	7.48257	7.66866	0.0871909	-0.0304318	Neu			ZNF644	5.3308	5.02267	0.0969815	0.0930124	Ast			ZC3H11A	5.17337	4.98188	0.0725488	0.0803279	Oli
CELSR2	5.96049	5.97535	0.82902	0.0053472	End			HFM1	1.47491	1.64723	0.0817005	-0.296828	Neu			RIOK2	2.88764	3.01499	0.208391	-0.064162	Oli
PSRC1	6.21858	6.16941	0.602016	0.0157611	Neu			CDC7	4.00094	4.32291	0.925891	0.0104729	End			YIPF1	4.24306	4.23523	0.477139	0.0416884	Oli
MYBPHL	3.20678	3.25837	0.593859	-0.0248039	Neu			TGFBR3	4.46727	3.35141	0.0273336	0.237766	End			NDC1	3.46664	3.5106	0.125806	-0.0708919	Oli
SORT1	7.6883	7.64643	0.0492172	0.0330145	Neu			EPHX4	5.04089	5.25579	0.142973	0.127029	Oli			DGKG	4.50577	4.42633	0.0387134	0.140412	Ast
PSMA5	4.95019	5.12329	0.0797434	-0.0417405	Mic			SETSIP	0.98305	1.12706	0.661167	0.117842	Oli			FLYWCH1	4.56777	4.6901	0.896029	-0.00701659	Neu
ATXN7L2	3.89062	3.92467	0.380432	-0.0230874	Neu			BTBD8	3.46066	3.05738	0.132252	0.207757	Ast			UNKL	3.28437	3.30162	0.367673	0.0353339	Oli
CYB561D1	4.11967	4.08523	0.438762	0.0164464	End			C1orf146	1.78484	1.93973	0.833137	-0.0362465	End			TBXAS1	2.07414	1.69156	0.627571	0.0364261	Ast
AMIGO1	5.03301	5.12772	0.4261	-0.0162746	End			GLMN	4.9281	5.30978	0.261979	-0.0731773	Ast			PARP12	1.80868	1.5883	0.19778	0.114913	Ast
GPR61	2.23048	2.44936	0.0885853	-0.0613947	Ast			RPAP2	4.09308	4.26004	0.0983698	-0.0913894	Mic			ALDH18A1	4.61503	4.58332	0.851775	-0.00764978	Oli
GNAI3	3.86417	3.80747	0.699859	-0.00581371	Neu			EVI5	4.56514	4.65233	0.00204107	-0.152863	Oli			TARBP1	4.88257	5.33955	0.0476153	-0.24539	Ast
AMPD2	5.48551	5.48029	0.0505679	0.0350519	Ast			RPL5	9.24929	9.27373	0.165117	-0.0704341	Oli			GATB	2.74747	2.87249	0.710893	0.0242743	Mic
GSTM4	4.87822	4.8868	0.71103	0.00968196	Mic			FAM69A	7.32735	7.19244	0.0020586	0.149944	Ast			MXD1	3.81904	3.69214	0.446842	0.0487705	Ast
GSTM2	4.07675	4.00058	0.408866	-0.0272075	Ast			MTF2	4.18775	4.58829	0.0240104	-0.165111	Mic			CDK17	5.53503	5.5463	0.381026	0.0269657	Ast
GSTM5	4.79847	4.76573	0.243936	-0.144123	Ast			TMED5	5.33653	4.7931	0.0103173	0.245519	Mic			DNAJC25	2.59032	2.60473	0.240971	-0.0893375	End
GSTM3	6.72473	6.63028	0.237626	0.0527244	End			CCDC18	2.79247	2.49504	0.0595878	0.141694	End			SLC2A3	5.25769	5.22087	0.661566	-0.0429919	End
CSF1	4.06523	3.8815	0.691058	0.0163951	Neu			DR1	4.78807	4.80598	0.701132	-0.0196766	Ast			PSD	6.53315	6.6719	0.817673	-0.015757	Neu
AHCYL1	9.03147	8.99729	0.0309631	-0.0701757	Mic			FNBP1L	5.21348	4.89863	0.00340448	0.207033	Oli			CTDP1	3.01447	3.08491	0.903216	0.00520208	Ast
STRIP1	4.69167	4.75858	0.276676	-0.0186379	Neu			BCAR3	4.44836	3.70349	0.115148	0.133885	Oli			YBX3	2.19269	1.81963	0.651415	-0.0703669	Oli
SLC6A17	6.73274	7.04747	0.00578097	-0.0640923	End			DNTTIP2	5.01324	5.10397	0.692228	-0.0327895	Oli			STYK1	2.8389	3.29399	0.469843	0.0615787	Oli
KCNC4	4.43513	4.48913	0.0543842	0.0354371	Ast			GCLM	4.93505	4.7882	0.679591	0.0460864	Oli			WNK1	6.12831	5.92007	0.895842	-0.00765303	End
RBM15	2.94818	2.87052	0.127539	0.0351352	Ast			ARHGAP29	4.26264	3.4766	6.2924e-05	0.374617	Ast			CCAR1	4.82385	4.75332	0.433131	-0.0394965	Mic
SLC16A4	3.11459	2.98992	0.0399294	0.0580359	Neu			ABCD3	5.45114	5.2669	0.0695755	-0.0895456	End			OGFR	4.79404	4.75267	0.472648	-0.0373536	Oli
LAMTOR5	5.96116	5.99441	0.0549534	-0.0386763	End			F3	7.71716	7.31733	0.508909	0.125769	End			GNA15	2.10409	2.29515	0.041296	-0.233648	Oli
KCNA2	5.30142	5.29389	0.9605	0.00175345	Neu			SLC44A3	4.49087	3.91706	0.395031	0.120359	End			PIGV	3.70544	3.56789	0.0406013	0.0956821	End
CD53	4.94565	5.0028	0.0928493	-0.0704428	End			CNN3	8.81923	7.91644	0.00157178	0.366945	End			PTPRU	4.58455	4.59635	0.317607	0.0550855	Oli
LRIF1	4.62098	4.54443	0.595998	0.0144464	Neu			ALG14	2.31788	2.78487	3.95441e-05	-0.302722	Neu			SNRNP40	3.91698	3.95176	0.0274501	-0.104802	Oli
DRAM2	4.77944	4.63049	0.314386	0.0246558	Neu			TMEM56	5.75249	5.49434	0.0244264	0.138505	Oli			RIMBP2	4.50909	4.76033	0.72119	-0.0189635	End
CEPT1	2.87424	2.93412	0.156929	-0.0518574	Neu			TMEM56-RWDD3	6.27308	6.16661	0.731655	-0.0189041	Oli			COL11A1	3.413	3.39131	0.0931725	0.1814	Mic
PIFO	2.63503	2.48987	0.0856539	0.0877342	Ast			RWDD3	5.60846	5.6841	0.128605	-0.113385	End			QSER1	4.26393	4.17235	0.165492	-0.0453786	Ast
OVGP1	4.33555	4.45698	0.0983347	-0.0619675	Mic			PTBP2	4.75579	5.11723	0.000583694	-0.185707	Ast			MPC1	5.6399	5.64239	0.0773499	-0.0863466	Mic
WDR77	3.48814	3.5915	0.0667347	-0.0461887	Neu			DPYD	3.36582	3.14821	0.656711	-0.037785	Ast			ACAA1	3.26197	3.34887	0.141562	-0.0581255	Ast
ATP5PB	7.24883	7.33814	9.36864e-05	-0.066452	Ast			SNX7	5.45734	5.12983	0.0278788	0.182809	End			BCAT1	3.50814	3.86292	0.280411	-0.107329	Oli
C1orf162	4.32886	4.23706	0.982371	0.000769649	Neu			LPPR5	4.07131	4.74599	0.2042	-0.108471	Ast			HDAC7	3.02334	2.88305	0.220019	-0.0543116	Oli
TMIGD3	3.48779	3.49461	0.520429	-0.0319499	End			LPPR4	5.92055	6.2831	0.705411	-0.0460377	Oli			LZTS1	4.94622	5.16892	0.984589	0.00216545	Ast
ADORA3	3.13371	2.75046	0.000571053	0.175375	Neu			PALMD	2.63764	2.43181	0.019378	-0.301668	Mic			WNT8A	0.958963	1.21918	0.0973179	-0.271931	Neu
RAP1A	5.76628	5.56452	0.0297504	0.0342339	Neu			AGL	4.54187	4.68808	0.0526018	-0.178666	Neu			SPAG4	1.94232	2.04142	0.320455	-0.104522	Ast
INKA2	4.92636	4.90674	0.000186941	0.104951	Oli			SLC35A3	4.28841	4.24109	0.0272914	-0.147083	Ast			NCKAP1	5.25336	5.41493	0.433078	-0.0329838	Oli
DDX20	3.18173	3.16897	0.305983	0.0195627	Mic			HIAT1	6.95209	6.7391	0.000112138	0.169593	Oli			MRPS35	5.64421	5.74411	0.0298117	-0.0783557	Neu
KCND3	6.33243	6.30978	0.0354189	0.0494216	Neu			SASS6	3.06856	3.00679	0.896166	0.00932238	Ast			GUCY1B1	6.21253	6.42972	0.921554	-0.00376301	Oli
CTTNBP2NL	3.89595	3.87391	0.525684	-0.0101709	End			TRMT13	4.77294	4.56009	0.23887	0.0714341	Ast			SFSWAP	3.99651	3.94258	0.420143	0.0378938	Oli
WNT2B	2.96832	2.9027	0.277589	0.024666	Neu			LRRC39	5.15952	5.36751	0.649825	-0.0399761	Ast			TNK2	5.00997	4.96928	0.719498	-0.0213256	Oli
ST7L	2.93333	2.94784	0.374249	-0.0173647	Oli			DBT	4.53658	4.53391	0.035394	-0.106463	Oli			MON2	4.35381	4.35725	0.870901	-0.00411999	Ast
CAPZA1	6.04328	6.06401	9.63355e-05	-0.0688245	Oli			RTCA	5.95471	6.08372	0.882668	0.005578	Ast			CDH3	0.902381	1.36919	0.00160165	-0.366739	Neu
MOV10	4.15722	4.13135	0.467451	-0.0168093	Ast			CDC14A	3.30447	2.52672	0.273758	-0.0726667	End			ARSF	1.05788	1.12559	0.0844472	0.270641	Oli
RHOC	5.13112	4.97422	0.691401	0.0113485	End			GPR88	3.0079	3.51563	0.059696	-0.248423	Ast			GPBP1	5.803	5.79103	0.589359	0.0132961	End
PPM1J	2.21303	2.4162	0.00265758	-0.0913435	Neu			VCAM1	1.74208	1.15984	0.495003	-0.17999	Ast			DGAT2	1.1728	1.56587	0.493386	0.0602936	Mic
SLC16A1	5.82247	5.6124	0.318568	0.0686362	Ast			EXTL2	5.16487	5.27439	0.237161	0.083913	End			ZNF112	3.20687	3.22468	0.314766	0.0511651	End
LRIG2	4.00644	3.95697	0.010117	0.0401569	Oli			SLC30A7	3.50512	3.44946	0.434756	-0.0413829	Ast			CS	5.15066	5.20285	0.0133867	-0.0993202	End
MAGI3	4.67738	4.75369	0.120066	-0.0271218	Ast			DPH5	4.69773	4.74441	0.114701	-0.0661947	Oli			LTK	1.75864	1.9312	0.610553	-0.0616011	End
PHTF1	4.55382	4.58852	0.00352133	0.0457335	Ast			S1PR1	7.58986	6.4279	0.0108759	0.204463	Oli			ELMO2	4.77608	4.79267	0.462862	-0.0263441	Neu
RSBN1	5.0663	5.00282	0.0421256	0.0544144	Neu			OLFM3	4.77523	5.54021	0.8282	0.0179995	Ast			WAPL	4.90979	4.87041	0.996574	0.000104983	End
AP4B1	4.33755	4.43429	0.000715193	-0.0757999	Oli			COL11A1	3.55548	3.37213	0.323365	0.135186	End			VMP1	4.71235	4.72157	0.0197555	-0.1297	Ast
DCLRE1B	2.56635	2.50262	0.83936	0.00550717	End			RNPC3	5.15141	5.01051	0.0718133	0.181474	Ast			APPBP2	4.90009	4.91624	0.27909	-0.0539052	Oli
HIPK1	5.45229	5.39105	0.0713855	0.0359581	Oli			AMY2B	4.79447	4.9266	0.766515	0.0342703	End			POLD1	2.10992	1.97184	0.554967	0.0428719	Ast
OLFML3	2.43927	2.37514	0.508411	-0.0401559	Ast			AMY2A	2.57812	2.77647	0.661073	0.0656168	Neu			SEZ6	4.1409	4.33193	0.712487	-0.0268063	End
TRIM33	5.99643	5.96695	0.201368	0.0280866	Oli			PRMT6	4.74846	4.93045	0.013281	-0.260961	Neu			EIF4B	6.52708	6.50779	0.824482	-0.0113937	Ast
BCAS2	6.90805	7.06386	0.0556102	-0.0431822	Neu			NTNG1	2.26467	2.97522	0.0155251	-0.216951	Ast			BICRA	1.50181	1.61916	0.823728	-0.0179494	Mic
NRAS	4.707	4.70184	0.179922	-0.0225297	Ast			VAV3	2.62883	2.23719	0.0948711	0.228497	Oli			SPHK2	3.64277	3.62093	0.236666	0.0585308	Mic
CSDE1	8.0472	8.00783	0.69978	0.004538	End			SLC25A24	2.90047	2.74819	0.558775	0.0444651	End			RPL18	6.48313	6.48826	0.333701	-0.0449469	Ast
SIKE1	4.3576	4.35391	0.766608	0.00439595	Ast			FAM102B	4.35857	4.81055	0.111134	0.0906037	Ast			CA11	7.01145	6.90443	0.384751	0.0829132	Ast
NGF	1.84472	1.91467	0.20581	-0.0756407	Oli			HENMT1	4.88083	4.96633	0.127776	0.0936942	Oli			ISOC2	3.5766	3.61616	0.637771	0.0356994	Mic
SLC22A15	3.76104	3.68169	0.128332	0.0356948	Ast			PRPF38B	5.80025	5.4706	0.177938	0.0839923	Ast			U2AF2	5.54961	5.49527	0.150985	0.0583364	Oli
ATP1A1	8.20421	8.34474	0.108803	0.0280775	Ast			STXBP3	6.3111	6.26154	0.186603	-0.0534664	Ast			EPN1	3.40644	3.52822	0.270983	-0.0596372	Mic
CD58	3.01058	2.83442	0.178981	0.0461907	Ast			GPSM2	5.94544	5.73026	0.0882965	-0.098235	End			MED29	5.47521	5.6437	0.0447313	-0.116812	Neu
IGSF3	3.08789	3.2699	0.012399	-0.0602939	Neu			CLCC1	6.37011	6.14634	0.423548	-0.0315854	Ast			AHRR	0.635799	0.785697	0.0956189	-0.201256	End
PTGFRN	4.30007	4.37079	0.0302312	-0.0450752	Neu			WDR47	7.06804	7.13623	0.000125645	0.163964	Oli			ZNF275	3.6076	3.67001	0.0190271	-0.120379	Neu
CD101	1.65765	1.6374	0.719198	0.0128706	Ast			TAF13	8.27924	8.21107	0.993345	-0.000529155	Ast			MTMR1	4.16732	4.23352	0.148228	-0.0563859	Ast
TTF2	2.25845	2.26436	0.02065	-0.0818848	Oli			TMEM167B	6.42337	6.3754	0.357196	-0.0351709	Mic			GPC1	5.35304	5.48	0.0863704	-0.1323	Ast
TRIM45	3.29	3.44408	0.000257087	-0.124219	End			C1orf194	3.67376	3.91908	0.142856	-0.168367	Neu			ADCK1	2.5333	2.69384	0.449931	-0.0501546	Oli
MAN1A2	6.89975	6.87261	0.801692	0.00814893	End			KIAA1324	3.95899	4.49381	0.0925529	-0.127558	Ast			HAGH	4.52588	4.69867	0.340348	-0.0473426	Oli
GDAP2	2.20819	2.21559	0.2173	-0.0310285	Ast			SARS	7.378	7.31335	0.0141857	0.13298	Mic			RNF4	4.24727	4.30437	0.958591	0.00274249	Oli
WDR3	2.88715	2.91489	0.1176	-0.0342133	Neu			CELSR2	6.46246	6.29001	0.000645602	0.310366	Mic			CASP8	1.407	1.34303	0.25767	0.109878	Mic
WARS2	2.82107	2.86492	0.755881	-0.0106494	Oli			PSRC1	6.63758	6.65803	0.699163	0.0365267	Mic			LIMCH1	5.87783	5.74655	0.0892247	0.0446029	End
ZNF697	2.57152	2.67583	0.536511	0.0205381	End			MYBPHL	3.0655	3.36495	0.739529	0.056896	End			INTS13	3.636	3.30272	0.265649	0.0590684	Oli
PHGDH	6.74364	6.63339	0.012355	0.0755952	Neu			SORT1	8.44723	8.20643	0.0367304	0.162392	Oli			TM7SF3	5.27004	5.21463	0.0462678	0.0726624	End
NOTCH2	4.824	4.79819	0.858291	0.00519115	Oli			PSMA5	5.31262	5.70498	0.00477413	-0.186969	Ast			TSPAN32	0.770883	0.785697	0.409535	-0.111444	Oli
SEC22B	4.89227	4.91748	0.109894	-0.0204838	Neu			SYPL2	1.59222	1.14156	0.348386	0.150273	Ast			CCN5	0.763723	0.883322	0.097474	-0.212329	Mic
NBPF26	3.58786	3.47429	0.00303022	0.129518	Ast			ATXN7L2	3.02684	3.14045	0.488185	0.0687042	Neu			ST3GAL6	3.31924	3.2982	0.322665	0.0508855	Mic
FCGR1B	1.62809	1.62075	0.145042	-0.106442	End			CYB561D1	4.01467	3.95407	0.831827	0.0158934	End			ATP2C2	1.05718	1.22676	0.396707	0.0593065	Mic
SRGAP2C	4.41338	4.33769	0.914848	0.00253862	Oli			AMIGO1	5.59697	5.8471	0.234325	0.0659036	Mic			NGFR	1.39516	0.999531	0.289791	0.211165	Oli
NBPF15	4.20592	4.23389	0.647976	-0.0162568	Ast			GPR61	2.42214	2.82019	0.0332083	0.183272	Ast			CDON	2.30642	2.33659	0.346355	0.0578657	End
SRGAP2B	2.42719	2.42886	0.828875	-0.00925163	Oli			GNAI3	6.68211	6.20899	0.0636057	0.104232	End			TAF2	3.80516	3.81264	0.382422	0.0251664	Neu
NBPF20	1.67276	1.59298	0.650421	0.0122632	Mic			GNAT2	1.18292	0.736154	0.147305	0.257522	Mic			HIPK2	6.6283	6.27395	0.831315	0.0156531	Oli
GPR89A	2.67994	2.65392	0.773663	0.00739645	Oli			AMPD2	5.74118	5.76008	0.518859	0.0424062	Oli			TNPO3	5.09032	5.15606	0.751088	0.0122078	Neu
PDZK1	1.51492	1.54143	0.140423	-0.0555452	Oli			GSTM4	4.66517	4.71563	0.177469	-0.103771	End			RFXANK	3.53321	3.41407	0.0560205	0.107721	Ast
RNF115	5.51588	5.50508	0.0342861	0.0394237	Mic			GSTM2	5.4148	5.41589	0.00332231	-0.264426	Mic			TMEM161A	3.40203	3.37839	0.480267	0.0363179	Oli
POLR3C	4.30235	4.44738	0.197958	-0.033385	Neu			GSTM1	5.04405	5.78437	0.260755	-0.474102	Mic			LPAR2	1.33503	1.36827	0.93992	0.00596335	End
NUDT17	2.44227	2.49448	0.122146	-0.0560987	Oli			GSTM5	5.08789	5.27151	0.0487474	-0.550898	Mic			CTSA	4.14496	4.16981	0.496876	0.0270307	End
PIAS3	3.81119	3.83008	0.26446	-0.0328764	Neu			GSTM3	7.08247	6.6931	0.416204	0.0905604	End			SUGP2	6.17966	6.28955	0.740619	0.0180405	Mic
ANKRD35	5.17641	5.17224	0.8481	0.00419528	End			CSF1	4.76758	3.93463	0.0112369	0.352418	Ast			SLC12A2	5.19237	5.02893	0.826156	-0.011066	Ast
ITGA10	3.37272	3.00705	0.000298897	0.135485	Mic			AHCYL1	9.27135	8.56819	0.961067	0.00506328	End			SNX24	3.57523	3.74923	0.0799279	-0.0839132	Neu
PEX11B	6.48856	6.61021	0.62807	0.01063	Neu			STRIP1	4.7063	4.8023	0.272211	0.0562433	Neu			EYA2	2.05897	1.66272	0.00654311	0.226498	Mic
RBM8A	5.58017	5.57543	0.688565	-0.00743794	Mic			ALX3	3.54714	3.29735	0.0116866	0.241539	Ast			CNN2	1.24693	1.2829	0.615081	0.0669399	Oli
LIX1L	4.96089	4.84073	0.270168	0.0243556	Oli			SLC6A17	6.49515	6.90859	0.113998	0.11816	Neu			ABCA7	2.68206	2.65252	0.403014	0.0884724	Mic
ANKRD34A	5.06265	5.22126	0.658324	0.0132617	Ast			KCNC4	3.9469	4.2409	0.690011	-0.0269108	Ast			SNCAIP	0.980077	1.0449	0.981264	-0.00217692	Mic
POLR3GL	5.12402	5.04925	0.322246	0.0187967	Oli			RBM15	2.99538	2.99344	0.201492	0.0802099	End			DDX20	2.81741	2.98259	0.701964	0.0177277	Oli
TXNIP	7.34715	7.30225	0.317783	-0.061459	Ast			SLC16A4	3.6112	2.99683	0.0365973	0.159974	Ast			BTBD1	6.0958	6.12579	0.586667	-0.020812	Ast
NBPF12	4.39358	4.36184	0.660071	0.0142296	Ast			LAMTOR5	7.23724	7.3382	0.00233705	-0.0913781	Neu			FAR2	3.83094	4.03234	0.663268	-0.016601	Oli
PRKAB2	4.67277	4.66105	0.587039	-0.0154315	End			KCNA2	5.63292	5.51847	0.0048855	0.303511	Mic			BCAS1	6.35116	6.15819	0.370443	-0.0811401	Neu
FMO5	2.41705	2.33164	0.787481	0.0079361	Ast			KCNA3	1.10339	0.924729	0.010849	0.43149	End			CHI3L2	1.35612	0.973487	0.639537	0.145035	Mic
CHD1L	5.5691	5.50474	0.335373	0.0149251	Oli			CD53	5.8581	5.33861	0.104097	0.168053	Neu			SBNO2	2.7507	2.66962	0.142934	-0.150714	Oli
BCL9	4.49938	4.55439	0.841616	0.00360666	Neu			LRIF1	4.98972	5.11237	0.137808	-0.120572	Ast			PMS1	4.03661	4.06461	0.320929	0.0401203	End
ACP6	2.99324	3.03362	0.00517887	-0.0939427	End			DRAM2	5.4778	5.43173	0.201465	-0.091037	Neu			HMG20B	2.92099	2.71476	0.730013	0.0252664	Ast
GPR89B	2.71197	2.66381	0.808405	0.00570022	Neu			CEPT1	4.50791	4.38501	0.358758	0.0523047	Oli			CALCRL	3.62369	3.39434	0.548997	0.0435833	Oli
NBPF11	3.39607	3.39941	0.308406	-0.0313695	Neu			CHI3L2	2.77447	2.2359	0.455991	0.299834	End			TAF11	4.28751	4.33399	0.662242	-0.0224259	End
NBPF14	2.285	2.18007	0.0450865	0.0700739	Neu			PIFO	3.25643	2.91176	0.259085	-0.151139	End			ANKS1A	4.60032	4.42315	0.434305	0.0445975	Oli
PDE4DIP	5.84622	5.68398	0.0328861	0.0811582	Oli			OVGP1	3.7978	3.96904	0.566674	0.0857015	Ast			AP3D1	5.3786	5.48053	0.314126	-0.0279232	End
NBPF9	2.96449	3.00269	0.870212	-0.00527521	Ast			WDR77	5.41109	5.41227	0.217992	-0.0713576	End			ZNF76	3.30907	3.26605	0.31962	0.0529649	Oli
NBPF19	2.42722	2.32451	0.606663	0.0207968	Ast			ATP5F1	7.41488	7.47571	0.236828	-0.0480025	Ast			SLC9A3R2	4.05572	3.67803	0.314415	0.0682647	Oli
FCGR1A	3.09225	3.28631	0.151548	-0.0893078	End			C1orf162	4.62439	4.45179	0.872003	0.0280284	End			NTHL1	3.31617	3.42522	0.544879	-0.0427005	Oli
HIST2H2BE	4.84876	4.73594	0.461875	-0.0366643	End			ADORA3	4.18397	3.7526	0.960244	0.00598663	End			UHRF1BP1	3.48788	3.49056	0.904957	0.00472537	Mic
BOLA1	5.03069	5.0995	0.325019	0.0257458	Neu			RAP1A	6.62121	6.40381	0.752904	0.0167321	Ast			GNAI3	2.62572	2.54766	0.367129	-0.0479848	End
SV2A	8.20549	8.2586	0.247415	0.0213127	Neu			FAM212B	4.91282	5.00889	0.0286348	0.228696	Mic			IPO5	5.49831	5.64134	0.289436	-0.0354143	Mic
SF3B4	5.80623	5.81564	0.27014	0.0223541	Mic			DDX20	3.27363	3.32818	3.07768e-05	0.205035	Ast			OAT	6.91301	7.05359	0.942142	-0.00323906	Ast
MTMR11	3.45597	3.45958	0.580898	-0.0168015	Ast			KCND3	5.97578	5.92736	0.000657003	0.22945	Neu			WDR3	2.28285	2.62396	0.172867	-0.0982195	End
OTUD7B	5.11885	4.98038	0.0628816	0.0404401	End			CTTNBP2NL	4.23759	4.02575	0.740438	0.0144375	Mic			PKN2	4.61163	4.40616	0.250461	0.029864	Oli
VPS45	5.73263	5.72975	0.48264	-0.00950795	Ast			WNT2B	3.01394	3.13515	0.662719	-0.0253321	Oli			WDR18	3.83039	4.02613	0.0154208	-0.160866	Oli
PLEKHO1	5.7763	5.69429	0.0776273	0.0426186	Neu			ST7L	3.22551	3.31218	0.0335106	-0.0914982	End			TRAM2	2.65008	2.57405	0.951971	-0.00329617	Oli
ANP32E	6.65922	6.61088	0.0705971	-0.0399282	Oli			CAPZA1	6.7077	6.63104	0.973084	0.00104715	End			NTN1	2.03958	2.0311	0.98068	-0.00182443	Mic
CA14	2.63603	2.58984	0.0683124	-0.0680683	Ast			MOV10	3.45078	3.13818	0.459481	-0.0485537	End			GLP2R	1.45977	1.91269	0.848546	0.0318926	Oli
APH1A	5.55537	5.48044	0.044608	-0.0377881	Ast			RHOC	6.57934	6.17704	0.212303	-0.0918282	End			DGKA	2.29554	2.48981	0.112518	-0.0995285	End
C1orf54	4.57005	4.55816	0.00838701	-0.0900478	Oli			RP11-426L16.10	8.07635	7.51921	0.840852	0.013787	End			ERBB3	4.51654	4.17814	0.070276	0.0973585	End
CIART	4.20245	4.21168	0.198363	0.0523821	Oli			PPM1J	3.33571	3.55212	0.212956	0.0998228	Ast			ANKRD44	3.37086	3.25165	0.647334	0.0233466	Ast
MRPS21	8.14624	8.17134	0.137175	0.0190005	End			SLC16A1	6.37276	5.89914	0.338047	-0.168963	Neu			KARS	5.19718	5.24071	0.712424	-0.0172128	Oli
PRPF3	5.43984	5.43769	0.00506668	-0.0457975	Mic			LRIG2	4.07277	4.0952	0.463413	-0.0379598	Ast			ADAT1	4.11724	4.19129	0.636048	0.022623	End
RPRD2	5.68453	5.72497	0.975359	0.00063015	Mic			MAGI3	4.26141	4.22864	0.107547	0.115723	End			PDIA5	1.65804	1.58439	0.579565	0.0421004	Oli
TARS2	5.27359	5.36911	0.04452	-0.0330667	Mic			PHTF1	3.9968	4.12704	0.0296143	0.161353	Mic			TBC1D22B	3.49341	3.50708	0.563056	0.0282053	Neu
ECM1	4.42512	4.55298	0.0197399	-0.063858	Ast			RSBN1	4.68698	4.76031	0.307686	0.0427123	Ast			NDUFB4	5.10471	5.0488	0.947268	0.00290436	End
MCL1	7.09326	6.91923	0.994406	-0.000200189	End			AP4B1	4.18388	4.50046	0.118057	-0.109808	Ast			SPEN	4.95288	4.75631	0.624035	0.0214195	Oli
ENSA	7.68374	7.7271	0.877513	0.00237612	Oli			DCLRE1B	3.16725	3.03836	0.441986	-0.0597249	Oli			MYLK	3.60145	3.33402	0.301432	-0.0671187	End
GOLPH3L	4.70799	4.69138	0.202405	0.0285699	Ast			HIPK1	6.08274	5.73291	0.00238859	0.173774	End			ZC3H15	5.66367	5.73533	0.537384	-0.0150752	Ast
CTSS	3.27799	3.09125	0.309145	0.0368832	Mic			OLFML3	3.67742	2.96558	0.372359	0.148005	Neu			MAP2K4	5.91527	6.01671	0.0898466	0.0702573	End
CTSK	3.6728	3.62914	0.736683	0.0106442	Mic			SYT6	1.68735	1.76884	0.336297	-0.100966	Ast			TMEM206	4.74679	4.53455	0.445003	0.0470775	Ast
ARNT	4.82876	4.80868	0.742623	0.00393241	Oli			TRIM33	5.08451	5.20054	0.179204	-0.0651463	End			SNAP91	6.37702	6.45165	0.126646	0.0706421	End
SETDB1	3.92056	3.95188	0.912842	-0.00192559	Mic			BCAS2	7.80537	7.97767	0.05569	-0.0789109	Ast			SLK	5.37838	5.38761	0.670081	-0.0162734	Oli
CERS2	4.04948	3.8823	0.459303	-0.0290218	Ast			NRAS	5.56017	5.57799	0.260811	-0.0598264	Mic			CYB5R4	2.63699	2.63553	0.257014	-0.0458452	Oli
ANXA9	4.72031	4.38538	0.0080707	0.0879078	Neu			CSDE1	8.42487	8.2651	0.279688	0.0484391	Ast			GSTO2	2.36567	2.37041	0.619795	-0.0452383	Oli
MINDY1	5.13525	4.9259	0.0164196	0.0681713	Neu			SIKE1	4.59722	4.67938	0.0148677	-0.110253	Neu			SEC61A2	4.63121	4.7378	0.960964	0.00213496	Mic
PRUNE1	4.64835	4.61345	0.0408386	0.0340847	End			TSPAN2	1.51864	1.27884	0.569085	0.0850649	Oli			PRKCQ	3.65612	3.43791	0.721138	0.0268576	Ast
BNIPL	1.62909	1.34756	0.40993	0.0383841	Neu			NGF	1.58908	1.9055	0.494294	-0.121775	Oli			TLE2	3.83548	3.71	0.273282	0.089142	Oli
C1orf56	3.30313	3.23889	0.137881	0.0346213	End			CASQ2	1.46297	1.22339	0.534186	-0.12463	Ast			ASB1	4.8102	4.82672	0.323498	-0.0410541	Neu
CDC42SE1	5.50545	5.50785	0.00212929	-0.0633731	Oli			NHLH2	1.24643	2.03254	0.639097	-0.0627173	Mic			FAM107B	5.35417	4.99851	0.0846453	0.105411	Ast
MLLT11	6.5768	6.74623	0.605903	-0.0117301	Ast			SLC22A15	4.91555	4.86022	0.242143	0.0792975	End			ME1	4.67763	4.76164	0.95616	-0.00321328	Oli
GABPB2	4.83412	4.76796	0.485684	0.0209226	Neu			MAB21L3	3.41084	3.41776	0.761298	0.0438637	Ast			TBC1D1	4.11946	3.97676	0.0233535	0.126021	Neu
SEMA6C	4.56459	4.56865	0.00438371	0.0526766	Ast			ATP1A1	8.19319	8.26381	0.0109801	0.189976	End			CDK13	4.76434	4.77965	0.340783	0.0380545	Neu
TNFAIP8L2	2.34326	2.2547	0.241712	-0.0448489	Neu			CD58	4.38699	3.68349	0.906693	0.0085372	End			MTHFD2	2.39231	2.39753	0.240143	-0.174996	End
SCNM1	4.82133	4.78908	0.796821	0.00396409	Neu			IGSF3	2.36158	2.99627	0.0716301	-0.221324	Ast			SLC9A7	4.5218	4.81823	0.191797	0.0792383	End
LYSMD1	4.5074	4.56711	0.5613	-0.0124016	End			PTGFRN	4.2853	4.55498	0.566431	-0.0475796	Ast			FOXJ2	3.42596	3.471	0.430813	-0.0529532	Mic
VPS72	5.4838	5.44963	0.76904	0.00479167	Neu			CD101	0.929491	1.63424	0.033351	-0.288671	Ast			YBX1	6.1413	5.79033	0.833261	0.0121992	Oli
PIP5K1A	5.3451	5.33922	0.937676	-0.00139169	Neu			TTF2	2.2789	2.38223	0.101386	-0.141593	Oli			AC011529.1	4.10155	4.43329	0.0535569	-0.130938	End
PSMD4	7.963	7.96201	0.0468475	0.0259353	Neu			TRIM45	2.75922	3.16637	2.14334e-05	-0.378837	Ast			PPP2R5A	5.22617	5.12255	0.418256	0.0336091	End
ZNF687	3.77212	3.79593	0.650064	-0.00980047	End			MAN1A2	5.59818	5.62731	0.768358	0.0110071	Ast			CTNNA2	5.97682	6.04288	0.95079	0.00352397	Neu
PI4KB	5.94337	5.95653	0.0991152	-0.018545	Ast			GDAP2	2.64285	2.59484	0.43464	0.040466	Neu			ELAVL1	4.3554	4.35235	0.62306	0.0232052	Ast
RFX5	4.2182	4.19116	0.854401	-0.00581316	Mic			WDR3	3.19041	3.25992	0.417593	-0.0464276	Ast			TIE1	2.72991	2.43041	0.00206545	0.270402	Ast
SELENBP1	5.57157	5.55205	0.0513173	-0.0543602	Oli			WARS2	3.16231	3.27393	0.564674	-0.0510344	Oli			DIP2B	5.7689	5.60942	0.0342266	-0.0719893	Ast
PSMB4	7.90783	7.92876	0.510225	-0.0100306	End			ZNF697	2.60012	2.59699	0.284679	0.112148	Neu			SMARCD1	3.96801	4.06268	0.0167867	-0.104217	Ast
POGZ	6.36283	6.33949	0.490013	-0.0111827	Neu			PHGDH	6.87568	6.29042	0.0913311	0.118315	Oli			KDM4A	4.67908	4.72519	0.60915	0.01806	Mic
CGN	2.78847	2.6574	0.537535	0.0184777	Neu			NOTCH2	5.58456	4.24335	0.00728253	0.22446	Oli			NFYC	3.54104	3.6191	0.571557	-0.0269493	End
TUFT1	3.61434	3.75744	0.543624	-0.0138371	Oli			FCGR1B	2.51609	2.39511	0.829007	0.0415209	Ast			ZMYND12	1.76121	1.90489	0.54937	-0.0540159	End
SNX27	6.26588	6.24644	0.0025062	0.0473131	Mic			SRGAP2C	4.64289	3.96307	0.00296474	0.402662	Oli			SLC9A3	1.07012	0.894603	0.917548	-0.0178139	Mic
CELF3	6.41386	6.49262	0.552353	0.0155889	Mic			SRGAP2B	4.24803	3.57376	0.00047099	0.458253	Oli			NGEF	6.68471	6.93394	0.828854	0.0203223	Ast
RIIAD1	2.16281	2.42946	0.0103161	-0.103963	Neu			PDE4DIP	7.1564	6.71915	0.0313905	0.183845	Oli			CD84	1.73948	1.30857	0.184076	0.145021	Mic
MRPL9	4.44922	4.50037	0.0478333	-0.0392048	Oli			NUDT4P1	3.9636	3.10394	0.00316379	0.53233	Oli			ELOVL1	5.55136	5.19601	0.490636	0.0429655	Ast
TDRKH	3.72253	3.96377	5.845e-05	-0.105847	Neu			POLR3GL	6.72073	6.7208	0.00424522	-0.115278	Mic			SPI1	2.76108	2.34699	0.134135	-0.151983	End
THEM5	4.03889	4.19118	0.316152	-0.0415036	Oli			PEX11B	7.32899	7.49123	0.0509968	0.0772816	End			ZNRD1	1.15481	1.06174	0.854205	0.0156963	Oli
THEM4	4.82667	4.82034	0.23821	0.0272328	Mic			ITGA10	2.43095	1.40551	0.000861054	0.404381	Ast			MPPED2	2.54536	2.81979	0.307271	-0.0588247	Mic
S100A10	5.21519	4.93798	0.059177	0.097833	Ast			ANKRD35	4.57788	4.48783	0.0843533	-0.105226	End			ZBTB11	4.67347	4.68728	0.677707	0.0192947	Oli
S100A11	6.19314	6.17979	0.902988	-0.00482902	End			PIAS3	4.80098	4.77001	0.906214	0.00421367	Ast			ATXN3	2.71769	2.81753	0.530229	-0.0387323	Mic
S100A9	4.18073	4.22164	0.000802159	-0.490921	Neu			NUDT17	5.35288	5.50881	0.0320475	-0.12763	Mic			GOLGA5	4.787	4.80104	0.472685	-0.0309775	Oli
S100A8	3.29453	3.34432	0.00182463	-0.507717	Mic			POLR3C	4.68526	4.75351	0.355563	0.0684159	Mic			FGFR2	5.75824	5.53952	0.9712	0.00130077	End
S100A6	8.11476	8.06364	0.137114	0.0444121	Mic			CD160	3.04751	3.4818	0.198615	-0.16167	Ast			LRRC40	4.91706	5.01912	0.114697	-0.0799951	Mic
S100A4	2.75237	2.18828	0.00112428	0.288168	Mic			GPR89A	1.31703	1.79283	0.0226022	-0.209821	Mic			ISOC1	3.46734	3.36417	0.889287	0.0116945	Mic
S100A16	5.98227	5.81486	0.14393	-0.0549269	Ast			PRKAB2	5.38603	5.32629	0.108526	0.127322	Neu			EML1	3.43899	3.39104	0.738066	0.0168126	Neu
S100A13	4.79764	4.82653	0.892402	0.00523442	Mic			FMO5	2.64183	2.59529	0.0437452	-0.177866	Ast			TRMT11	4.92617	5.01394	0.276037	-0.0656511	End
S100A1	2.22606	2.35537	0.344986	-0.0480698	Neu			CHD1L	6.05473	6.12359	0.163813	-0.0824356	Oli			THUMPD1	4.50335	4.59045	0.716191	0.0115112	Oli
CHTOP	5.87329	5.8808	0.00559726	-0.0310148	Mic			BCL9	4.36914	4.22552	0.0436473	0.0919949	Oli			MSANTD3	3.71818	3.83378	0.197376	-0.0689843	End
SNAPIN	5.57086	5.56961	0.0211685	-0.0542353	Ast			ACP6	2.65687	2.60776	0.579431	-0.062246	End			KIF26A	0.963281	0.8674	0.288377	0.103835	Mic
ILF2	6.82561	6.83805	0.780007	-0.00498811	Mic			HIST2H3PS2	1.43648	1.2204	0.506819	0.146877	Oli			ATG2B	4.38869	4.41597	0.238034	-0.0321304	Oli
INTS3	4.6883	4.85932	4.118e-05	-0.108948	Oli			FCGR1A	2.71348	2.42193	0.807768	0.0428951	Ast			ARFGEF1	4.49506	4.50723	0.860699	0.00367955	End
SLC27A3	3.69352	3.67249	0.927903	0.00325131	Mic			HIST2H2BF	3.05197	2.8328	0.178835	0.13279	Neu			ZFAT	2.64845	2.6069	0.77878	0.0187739	Oli
GATAD2B	5.67113	5.66391	0.0996322	0.0263758	Ast			HIST2H2BE	6.65883	6.37446	0.58107	0.0701204	Ast			MTFR1	2.85626	2.76041	0.534379	0.0315601	End
DENND4B	5.78814	5.83904	0.875347	0.00279169	Ast			BOLA1	5.3271	5.47195	0.0209765	-0.156085	Neu			STAG3	3.02541	2.97192	0.40731	0.0504904	Ast
CRTC2	5.30285	5.25985	0.893675	0.00207377	Mic			SV2A	7.84497	8.17433	0.002511	0.149412	Neu			FECH	4.48604	4.47715	0.299985	0.0491906	Neu
SLC39A1	5.24482	5.15141	0.0773424	-0.0362143	End			SF3B4	6.1374	6.21117	0.0802009	-0.0835227	Neu			MYO9A	4.56932	4.70095	0.459921	0.0213021	Mic
CREB3L4	1.7741	1.77499	0.106391	-0.0552142	Mic			MTMR11	3.37501	3.22781	0.0340833	0.221339	End			PFKP	7.08382	7.05112	0.0136825	0.211376	Mic
JTB	7.42332	7.43621	0.25058	-0.022663	Mic			VPS45	5.57972	5.65581	0.316396	-0.0470797	Oli			IDI1	6.03065	5.97259	0.98163	-0.00179857	Ast
RAB13	6.07087	5.74056	0.0973685	0.0486573	Neu			PLEKHO1	5.03304	5.20937	0.0121028	-0.18918	Mic			SP100	1.75123	1.22248	0.983441	0.00732163	Oli
RPS27	10.5366	10.5032	0.170696	-0.0490539	End			ANP32E	7.29409	7.36239	0.0107299	-0.16626	Neu			KLF6	4.11917	4.11021	0.570405	-0.0383874	Oli
TPM3	6.78735	6.82026	0.784349	-0.00398993	Neu			CA14	3.26966	3.79733	0.044993	-0.276802	End			PLPP1	4.72917	4.66189	0.0161003	0.145101	Mic
C1orf43	7.78642	7.75594	0.61775	0.00769659	Mic			APH1A	6.61803	6.533	0.00262975	-0.161516	Oli			NEO1	5.23532	5.14631	0.224832	0.0555807	Oli
UBAP2L	6.21678	6.33187	0.545201	-0.00808712	Oli			C1orf54	6.27395	6.14668	0.0117341	-0.174896	Neu			TRAM1	5.45074	5.24367	0.921668	-0.00611903	Oli
HAX1	6.55865	6.62782	0.000483929	-0.0512328	Neu			C1orf51	4.26128	4.36411	0.6313	0.058162	Oli			PHKA1	2.74948	2.66214	0.647691	0.0324188	Oli
ATP8B2	4.932	4.91708	0.193428	0.0257687	Mic			PRPF3	5.05592	5.09904	0.178972	-0.0869432	Mic			TNFRSF1A	3.93001	3.73456	0.468035	-0.0670177	End
IL6R	3.71634	3.64994	0.372984	-0.0358696	End			RPRD2	5.08326	5.04042	0.0521198	0.0799537	Oli			CACNB1	4.45277	4.65628	0.171692	-0.0710988	End
SHE	2.64204	2.66531	0.0711885	-0.0585008	End			TARS2	4.9542	5.08178	0.9824	0.00100353	Oli			EVI5	4.58271	4.53423	0.839235	-0.00644464	End
TDRD10	2.19645	2.01603	0.940705	0.00336379	Ast			ECM1	3.49376	3.71969	0.07631	0.181497	End			STOML1	3.18331	3.50057	0.621304	-0.0348793	Oli
UBE2Q1	6.1778	6.16511	0.808269	0.0036519	Oli			ADAMTSL4	1.65264	1.38712	0.477355	-0.0952646	End			PKM	7.54285	7.75093	0.530814	-0.0334407	Oli
CHRNB2	3.63882	3.96452	0.124579	-0.0492137	Neu			MCL1	7.57963	7.09562	0.0514518	0.171465	End			DHX29	4.56933	4.58637	0.680373	-0.0142073	End
ADAR	7.11615	7.13837	0.483013	0.00996788	Oli			ENSA	7.55503	7.89339	0.0419584	-0.0941993	End			DNTTIP2	3.65445	3.68173	0.440639	-0.0476468	End
KCNN3	4.50965	4.30663	0.0565307	0.0645435	Neu			GOLPH3L	5.3168	5.11161	0.0108294	0.186604	Oli			METTL22	2.3544	2.37962	0.586652	-0.0248343	Neu
PMVK	7.57468	7.56372	0.101459	-0.0311935	Oli			CTSS	4.02651	3.28089	0.518018	0.0579549	Mic			TP53BP1	4.81088	4.92522	0.224202	0.043356	Neu
PBXIP1	8.08718	7.93455	5.17918e-05	0.112078	Neu			CTSK	4.62049	4.51982	0.0597828	0.231214	End			TRO	4.936	5.06716	0.977839	-0.00125931	Oli
PYGO2	5.55585	5.49952	0.783182	-0.00490353	Neu			ARNT	4.73207	4.75163	0.451206	0.0313988	Ast			RRP15	2.78491	2.96185	0.114388	-0.0947558	End
SHC1	4.10603	4.23115	1.56179e-05	-0.17063	Mic			SETDB1	4.22031	4.31765	0.551712	-0.0332953	Mic			RHOA	7.59826	7.43242	0.257564	-0.0409408	Ast
CKS1B	3.22881	3.14827	0.777006	0.0105577	Mic			CERS2	7.28408	6.9547	0.292541	0.0452448	Ast			DHX8	3.8838	3.94771	0.500277	-0.021234	Mic
FLAD1	4.3906	4.41691	0.00496259	-0.0384331	Mic			ANXA9	5.66224	5.43659	0.81823	-0.0185568	Ast			PRKCZ	4.47453	4.6805	0.0962855	0.0761583	End
ZBTB7B	4.29621	4.10778	0.0608186	0.058894	Neu			FAM63A	5.92334	5.48016	0.0575247	0.139028	Ast			IARS2	5.52127	5.54207	0.103407	-0.0487834	Neu
ADAM15	5.12682	5.1656	0.000418462	-0.0859557	Neu			PRUNE	5.47443	5.41189	0.0985526	0.0833271	Oli			SYT1	8.43087	8.60192	0.788319	-0.0138322	End
EFNA4	1.71917	1.63377	0.0287397	-0.101465	Neu			BNIPL	0.989183	1.02019	0.85593	0.0311015	Ast			NAV3	4.4952	4.71094	0.75751	-0.019871	Ast
EFNA3	4.56557	4.55802	0.570051	0.0190372	Neu			C1orf56	5.57522	5.58049	0.578588	-0.0304186	Ast			IDH3G	4.73603	4.79166	0.230167	-0.057839	End
EFNA1	4.77888	4.62266	0.231535	-0.057594	End			CDC42SE1	7.31008	7.31326	0.00954153	0.0915072	Ast			ROGDI	5.38028	5.2277	0.0552934	0.108537	Mic
SLC50A1	4.02287	3.91847	0.63562	-0.0107797	Neu			MLLT11	7.65532	7.88588	0.0211809	0.132284	Neu			PDZD4	7.62708	7.73966	0.581159	0.0369723	Ast
DPM3	6.32513	6.47088	0.0110704	-0.0522265	Mic			GABPB2	3.84497	4.03957	2.66677e-06	-0.362403	End			ATP2B3	5.0677	5.26533	0.778256	0.0201523	Ast
KRTCAP2	1.9856	1.93047	0.834096	-0.00570197	Oli			SEMA6C	4.0242	4.02321	0.0171743	0.168117	End			ROCK1	3.83715	3.58612	0.566573	0.0212847	Oli
TRIM46	4.54822	4.69501	0.520096	0.0127372	Ast			TNFAIP8L2	3.77976	3.53085	0.0349154	-0.246981	End			CBFB	4.55541	4.31912	0.209997	-0.0789924	Oli
THBS3	3.80995	3.84516	0.486914	-0.0188763	Ast			SCNM1	4.70141	4.99961	9.37233e-05	-0.216029	Oli			PDK3	4.99264	5.15161	0.601024	0.0243022	End
MTX1	3.17284	3.19654	0.413504	-0.0149629	Ast			LYSMD1	5.27655	5.38254	0.124497	0.07414	Neu			HYAL2	3.26675	2.93296	0.366451	0.100609	Ast
GBA	4.10413	4.21242	0.132588	-0.0518692	Neu			VPS72	5.46625	5.64469	0.457912	-0.0292781	Oli			HDAC4	4.33224	4.22647	0.460908	0.0415703	Ast
FAM189B	5.34747	5.32565	0.011442	0.0491674	Neu			PIP5K1A	5.30521	5.28064	0.682374	0.0227236	Ast			RASSF1	3.329	3.3613	0.409368	-0.043168	Ast
SCAMP3	5.93987	5.94971	0.032155	-0.0326934	Ast			PSMD4	7.67008	7.88372	0.00377424	-0.093819	Oli			FGFR3	6.60809	6.58752	0.164852	-0.110005	End
CLK2	5.51246	5.48012	0.490973	0.0121853	Neu			ZNF687	4.41332	4.31388	0.0895411	0.0773018	Oli			IFI35	2.8748	2.73391	0.55808	0.0503769	Oli
HCN3	3.96572	4.01935	0.128437	0.0336419	Mic			PI4KB	6.0819	5.9894	0.274189	0.034361	Ast			HEATR6	3.684	3.6526	0.542611	0.0323439	Mic
FDPS	4.76193	4.75243	0.781694	-0.00752268	Mic			RFX5	5.2388	5.08047	0.148161	0.103031	Ast			COASY	4.14315	4.1322	0.649941	-0.0254585	Mic
RUSC1	5.65749	5.76863	0.579399	-0.00929929	Ast			SELENBP1	6.03886	5.27532	0.690328	0.0319356	End			PLEKHH3	2.51625	2.57369	0.415255	-0.0560081	Mic
ASH1L	5.85343	5.82347	0.393214	0.0122208	Ast			PSMB4	8.40943	8.54663	0.897421	0.0061535	Ast			MEF2A	5.23095	5.17052	0.647133	0.0201765	Ast
MSTO1	2.81946	2.90966	0.00548269	-0.0834087	Neu			POGZ	5.99492	6.05051	0.984622	0.00143579	Ast			OTUD5	5.53661	5.6651	0.342601	0.0265851	Oli
YY1AP1	5.05378	5.09847	0.0811646	-0.0320941	Neu			CGN	2.28754	2.65641	0.516632	0.0700448	Ast			TFE3	5.12219	5.08039	0.667812	0.0151878	Mic
DAP3	5.79112	5.80983	0.29562	-0.014953	End			TUFT1	3.48632	3.66499	0.538559	0.0449366	End			TBC1D25	3.48815	3.5114	0.802112	0.0102902	End
GON4L	4.6147	4.64878	0.703999	-0.00734595	Ast			SNX27	6.33262	6.36478	0.486174	0.0349868	Oli			ACSL4	5.17401	5.29911	0.762918	0.0152797	Neu
SYT11	8.08489	8.159	0.237989	-0.0393828	Neu			CELF3	6.56841	6.90752	0.253158	-0.118675	Ast			INPP5A	5.36314	5.37201	0.255138	0.0637478	End
RIT1	4.35576	4.2627	0.941601	-0.00160435	Neu			RIIAD1	3.06373	3.67159	0.13269	-0.142217	Ast			GPKOW	5.31982	5.31875	0.147897	-0.0536261	Neu
KHDC4	5.44081	5.4234	0.368765	-0.0142617	Neu			MRPL9	6.86413	6.97259	0.483183	-0.0251634	Neu			GRIPAP1	5.35768	5.44603	0.194601	-0.056172	End
ARHGEF2	5.71548	5.72615	0.941847	-0.00107534	Mic			OAZ3	3.01616	3.29015	0.309737	-0.0557005	Ast			FTSJ1	4.11452	4.1013	0.674919	-0.0173107	Neu
SSR2	5.33127	5.34972	0.108061	-0.0241987	Neu			TDRKH	4.01888	4.41726	0.461225	-0.0426231	End			PRR11	0.719344	0.847022	0.226476	-0.14274	Mic
UBQLN4	6.27759	6.27784	0.722219	-0.00653484	End			C2CD4D	2.52019	2.87363	0.130976	0.154829	End			REEP1	5.09891	5.39203	0.1704	0.071022	Oli
LAMTOR2	6.2811	6.34199	0.022631	-0.0403039	Mic			THEM5	4.57666	4.91901	0.318143	0.109696	Ast			ATP11A	3.80985	3.66804	0.929095	-0.00455768	Neu
LMNA	5.13912	5.03793	0.368279	0.0265843	Neu			THEM4	4.13245	4.35672	0.11545	-0.127273	End			POLR1A	3.56914	3.67505	0.0727948	-0.0564258	End
SEMA4A	4.41352	4.41861	0.0628031	0.0607474	Oli			S100A10	6.60003	5.96614	0.50698	0.100766	End			LAPTM4A	5.23052	4.93816	0.0525697	-0.0979325	Mic
SLC25A44	5.0497	5.15065	0.550907	0.0127572	Mic			S100A11	7.17057	6.60823	0.712207	0.0418667	End			TTC7A	3.39693	3.25588	0.854567	0.00861694	Oli
PMF1	4.15463	4.10909	0.0568549	0.0579949	Oli			S100A9	7.08771	5.13123	0.110133	0.60304	Mic			IP6K2	4.72999	4.60476	0.0349522	0.101212	Mic
PAQR6	8.18763	8.10663	0.105281	-0.0572531	Ast			S100A12	3.86689	1.23154	0.00926821	1.36369	Neu			SRBD1	2.64353	2.73758	0.181354	-0.0846348	End
SMG5	6.76378	6.65049	0.112647	0.0310604	Neu			S100A8	6.30743	4.70103	0.0620998	0.837637	Neu			KIF2A	5.61277	5.53157	0.952424	-0.00192448	Ast
TMEM79	2.54368	2.49258	0.0185612	-0.0790555	Ast			S100A6	9.04949	8.78549	0.303534	0.130244	End			RASGRP2	3.05456	2.87282	0.00252362	0.172278	End
GLMP	2.7321	2.80757	0.00388357	-0.0710846	Neu			S100A4	4.97827	4.06606	0.418667	0.197796	Neu			PSME4	4.01673	3.94799	0.552067	-0.0291567	End
CCT3	7.26886	7.30998	0.0670914	-0.0356768	End			S100A16	7.17164	6.83259	0.0679863	-0.17762	Oli			IFT80	3.46342	3.38664	0.267601	0.0555774	Ast
C1orf61	7.27858	7.22982	0.0463339	-0.0656759	Neu			S100A14	1.59972	2.03724	0.00274671	-0.659245	Oli			SIRT2	5.81722	5.62128	0.08665	0.07544	End
MEF2D	6.02612	6.13866	0.851211	-0.00287648	Neu			S100A13	8.62612	8.50414	3.76913e-05	-0.356918	Neu			ERLEC1	5.94533	6.0579	0.00311528	-0.105234	Neu
NAXE	6.19393	6.21755	0.541633	-0.0148721	End			S100A1	7.94205	7.75738	7.65787e-05	-0.301484	Mic			PPP2R5B	5.97335	6.14078	0.545193	0.0260694	Oli
GPATCH4	5.50613	5.45926	0.203397	0.0309261	Ast			CHTOP	6.17897	6.246	0.308717	-0.0324382	End			PYGM	3.8842	3.57248	0.113442	0.2133	Mic
HAPLN2	7.34726	7.05339	0.117935	0.0615715	Neu			SNAPIN	7.11189	6.95198	0.751847	-0.0105371	Oli			MAST4	3.82813	3.87445	0.69653	0.0210558	End
BCAN	7.29117	7.15266	0.583244	0.0162451	Neu			ILF2	7.96425	7.80625	0.00051896	0.132536	Oli			ADGRF5	4.12758	4.03527	0.519621	0.0480846	Oli
NES	5.34414	5.12313	0.163106	0.0465976	Ast			INTS3	5.34652	5.37649	0.950115	-0.00379594	End			SDK2	2.13891	2.2794	0.333876	-0.0722893	Mic
CRABP2	4.47022	4.45741	0.0895357	0.0678284	End			SLC27A3	3.31945	3.37705	0.944123	0.00731424	End			NUP133	5.13686	5.14381	0.0644823	-0.0551969	End
ISG20L2	4.48421	4.40686	0.153939	0.0261654	Neu			GATAD2B	5.75217	5.86336	0.887138	-0.00827709	Ast			NUCKS1	7.65438	7.6443	0.0468281	-0.0731519	Ast
RRNAD1	4.91948	4.78668	0.139212	0.0280274	Neu			DENND4B	5.65476	5.42618	5.00456e-05	0.259466	Mic			VPS35	4.9922	5.12139	0.637902	-0.0222105	Oli
MRPL24	6.49895	6.52649	0.0423326	-0.036956	Mic			CRTC2	5.58012	5.57162	0.422284	0.047211	Ast			DNAJA2	5.77789	5.93125	0.72859	-0.0164641	Oli
HDGF	6.95712	6.81604	0.0838478	0.0277074	Neu			SLC39A1	6.04502	5.47536	0.0559871	0.132751	Ast			KCNAB2	6.0987	6.17894	0.83517	-0.0114445	Ast
PRCC	5.95344	5.98474	0.0617081	0.0244548	Ast			CREB3L4	2.87766	2.87852	0.0599375	-0.163737	Neu			ABCC9	2.88386	2.74183	0.829498	-0.0155319	Ast
PEAR1	2.70135	2.47815	0.819842	0.00817824	Oli			JTB	8.31851	8.20773	0.833544	0.009562	Neu			CLEC2D	0.627943	0.498594	0.138755	0.13331	End
ARHGEF11	5.98587	6.10135	0.567951	0.00864618	Neu			RAB13	6.5282	6.05204	0.696267	-0.038783	Ast			FUNDC1	4.3458	4.53205	0.0999176	-0.0912486	Oli
ETV3	3.53411	3.49172	0.928252	-0.00255857	Ast			RPS27	10.3785	10.5253	0.00157798	-0.287535	Neu			MAOB	5.8108	5.70665	0.370232	0.0729732	Oli
KIRREL1	1.62283	1.56356	0.640191	-0.0197733	Ast			TPM3	6.79147	6.98219	0.0130109	-0.120235	Oli			RORA	4.1676	4.10261	0.543309	-0.0467068	Oli
MNDA	2.59008	2.58027	0.0532845	-0.0873355	Mic			C1orf43	8.70165	8.55499	0.0223893	0.0858403	Oli			DRD4	0.932729	1.03964	0.418043	-0.123375	Mic
IFI16	4.14182	3.93574	0.392767	0.0321754	Neu			UBAP2L	6.00685	5.98706	0.116195	0.0577576	Ast			TGFBR3	3.4452	3.23095	0.175456	0.0843131	Oli
CADM3	7.63838	7.74624	0.00342084	0.0529115	Ast			HAX1	7.42006	7.39339	0.731448	0.0112184	Ast			ATP1B3	5.25555	5.28043	0.832799	-0.0144858	Mic
ACKR1	4.81473	4.7337	0.653341	-0.0281593	Ast			ATP8B2	4.90872	4.63863	0.011849	0.169073	Oli			NEDD4	1.71361	1.47231	0.0262087	0.169988	Oli
DUSP23	5.12211	5.15051	0.362099	-0.0281384	Mic			IL6R	3.31585	2.68968	0.431351	0.0925095	Mic			PIGB	2.40689	2.53724	0.294774	-0.0617034	Neu
TAGLN2	6.15936	5.99403	0.18577	-0.0403098	End			SHE	3.18899	2.32541	0.260327	-0.0927853	Ast			MAPK6	5.20181	5.33591	0.332707	-0.056317	Oli
KCNJ10	7.29444	6.97603	0.00203248	0.143778	Oli			TDRD10	1.46906	1.40034	0.00129842	-0.373028	Mic			GNB5	3.97314	4.24055	0.355265	-0.0428871	Oli
PIGM	4.34639	4.21501	0.0111442	0.0623309	End			UBE2Q1	6.70181	6.743	0.0170413	0.0842979	Oli			RAB27A	1.62135	1.57703	0.939177	-0.00662104	Oli
KCNJ9	7.18904	7.21072	0.10281	0.0443411	End			CHRNB2	4.57311	5.01536	0.849377	0.0156441	Ast			HDHD5	3.37587	3.34913	0.591795	0.0255701	Oli
IGSF8	8.13483	8.21197	0.231448	0.0204042	Ast			ADAR	7.24655	7.09121	2.89165e-06	0.187817	Oli			UFD1	2.89522	2.74313	0.892251	-0.00748073	Oli
ATP1A2	9.56923	9.51028	0.884818	0.00644424	Oli			KCNN3	5.46525	4.38672	0.121197	0.175158	Oli			LRP6	4.33855	4.28139	0.381393	-0.0313025	End
CASQ1	4.44133	4.56557	0.276354	0.041106	Ast			PMVK	7.9907	7.99017	0.0209064	-0.103869	Mic			PHRF1	4.78337	4.84071	0.885711	-0.006194	End
PEA15	9.81866	9.71679	0.0318435	0.0578331	End			PBXIP1	8.263	7.40508	0.361669	0.0663024	End			ELP1	5.53112	5.39925	0.0023809	0.194061	End
DCAF8	5.95566	5.93792	0.532557	0.0134483	Ast			PYGO2	6.35359	6.28814	0.671843	0.0204417	End			NUCB2	3.01837	3.08406	0.0196719	-0.0955463	End
PEX19	5.5176	5.57052	0.0212383	-0.0382864	End			SHC1	5.35184	4.91486	0.150638	0.151703	End			PFN2	7.4448	7.84677	0.0512054	-0.0724977	Oli
COPA	7.1855	7.20596	0.656267	0.00535376	Ast			CKS1B	4.13332	4.0794	0.139368	0.138216	Ast			PTPN3	2.71379	3.23038	0.473842	-0.074912	Oli
NCSTN	5.49173	5.47285	0.393318	-0.0135676	Ast			FLAD1	4.10117	4.26227	0.279576	-0.0441957	End			SPTB	3.51912	3.54717	0.336329	0.0662665	End
VANGL2	3.31491	3.21211	0.168586	0.0390754	Oli			ZBTB7B	5.08802	4.68355	0.0123766	0.221298	Neu			SLC44A1	6.01603	5.64485	0.447638	0.0394906	Ast
CD84	1.65214	1.2881	0.000139841	0.187407	Neu			ADAM15	4.85101	4.85653	0.323477	-0.0940699	Oli			TMEM260	3.28085	3.17502	0.0352606	0.0855777	Mic
F11R	3.28908	3.20186	0.372725	-0.0357926	End			EFNA4	2.64713	2.10446	0.321637	0.130333	End			SMG6	3.53779	3.50382	0.304595	0.0325933	Oli
TSTD1	3.80363	3.98746	0.190331	-0.0404332	Neu			EFNA3	5.76069	6.04764	0.628455	0.0325169	Mic			EXOC5	4.27753	4.24001	0.252587	-0.056895	Ast
USF1	6.36657	6.39734	0.918041	-0.00146448	Mic			EFNA3	5.59237	5.79523	0.0268453	0.223379	End			CLTCL1	1.86281	1.74303	0.757676	-0.0277672	Ast
ARHGAP30	2.31437	2.17734	0.229467	-0.0334908	Neu			EFNA1	5.83036	5.8135	0.496425	0.0907069	Ast			FGF22	1.24056	1.50421	0.206511	-0.129491	Mic
KLHDC9	5.43094	5.57282	0.00887707	-0.0548851	Neu			SLC50A1	4.67303	4.54396	0.434011	0.0619739	Ast			FSTL3	3.01754	2.82707	0.493258	0.0464427	Mic
PFDN2	8.52545	8.53295	0.724226	0.00690343	End			DPM3	6.4635	6.74843	0.00428534	-0.196363	Mic			DGCR2	6.21907	6.25378	0.845274	0.00893961	End
NIT1	4.61414	4.75845	9.21612e-06	-0.0915163	Neu			KRTCAP2	5.36668	5.53688	0.000471866	-0.245238	Oli			RNF126	3.43183	3.51979	0.211772	-0.0848919	Oli
DEDD	4.95874	4.86832	0.0538928	0.0302402	Neu			RP11-201K10.3	7.657	7.72372	0.00101294	-0.168836	Neu			MNT	2.7445	2.8072	0.00833917	-0.13723	End
UFC1	6.53772	6.51823	0.74355	0.00523881	Mic			TRIM46	3.7554	4.0822	0.796506	0.0165734	End			ZXDC	3.85851	3.72949	0.270047	0.0505459	End
USP21	5.20282	5.12934	0.406229	0.0188394	Mic			MUC1	2.5501	1.91651	0.197616	0.214186	End			JMJD6	4.09895	4.00364	0.393565	0.0876186	Neu
PPOX	4.36811	4.41366	0.518015	-0.0139098	Neu			THBS3	4.17272	4.08184	0.398686	-0.07318	Neu			POLB	3.39679	3.53119	0.119872	-0.0931583	Ast
B4GALT3	4.52215	4.52566	0.779547	-0.0045225	Mic			MTX1	4.82659	4.87452	0.995939	-0.000232121	Ast			ST6GALNAC1	1.10954	1.10091	0.603169	-0.0797974	Oli
ADAMTS4	3.28503	3.3529	0.00502847	-0.184768	End			GBA	5.43799	5.43637	0.824563	0.0150698	Ast			WIPI1	3.28862	3.25642	0.135825	0.0848032	End
NDUFS2	7.11995	7.17502	0.801618	-0.00509199	Neu			FAM189B	4.77688	4.66736	0.00637326	0.148904	Neu			FRMPD1	1.70055	1.72379	0.614166	0.0722339	Neu
FCER1G	4.71933	4.61552	0.0101581	-0.106451	End			SCAMP3	6.27391	6.2304	0.357764	0.0408482	Ast			GBA2	5.85352	5.85671	0.0250526	0.0845984	Mic
TOMM40L	3.5132	3.61046	0.156102	-0.0532362	Neu			CLK2	4.96174	4.94834	0.201287	0.0903668	Ast			NDST1	5.29179	5.28896	0.326571	-0.0445309	Neu
NR1I3	2.31196	2.31197	0.148386	0.0445823	Neu			HCN3	3.29319	3.43889	0.00252783	0.244882	Oli			ASNS	4.94085	5.21549	0.0615139	-0.0951813	End
PCP4L1	5.86524	6.16266	0.103665	-0.0535751	End			FDPS	6.49116	6.31107	0.00109685	0.186352	Neu			AP3M2	4.95646	5.22635	0.481819	-0.0391346	Oli
MPZ	3.11619	3.15021	0.163821	-0.0398583	Neu			RUSC1	5.34387	5.54853	0.00193201	0.156117	Mic			CNGB1	1.37268	1.75066	0.178745	-0.239356	Oli
SDHC	5.61704	5.66373	0.000341652	-0.0590079	Oli			ASH1L	6.08666	5.98238	0.343778	0.0394119	Ast			ST6GALNAC2	1.28741	0.913841	0.204498	0.149317	End
FCGR2A	2.31676	2.14379	0.860095	-0.00730865	Neu			MSTO1	3.20924	3.53898	0.245453	-0.0816131	Ast			PABPC1	5.80264	5.68132	0.532581	-0.0318135	Oli
FCGR3A	4.49841	4.56207	2.10998e-05	-0.214442	End			YY1AP1	5.9218	5.86423	0.0482604	0.0776171	Ast			TESK2	3.28453	2.99532	0.968654	-0.00203044	End
FCRLB	1.80275	2.18356	0.0056255	-0.120727	Neu			DAP3	5.64485	5.82158	0.0890723	-0.0780248	Neu			CFAP20	4.6607	4.74933	0.988044	0.00093242	Ast
DUSP12	4.76557	4.79276	0.244682	-0.023424	Neu			GON4L	3.88643	3.92966	0.833945	-0.0115494	Neu			CSNK2A2	4.24573	4.339	0.121427	-0.0492677	End
ATF6	4.93242	4.95589	0.570197	-0.00999804	Neu			SYT11	9.0508	8.57717	0.00212366	0.3259	Oli			AL162171.1	3.02315	2.96091	0.610062	0.0223171	Oli
OLFML2B	2.04643	2.0984	0.197791	-0.0791277	Ast			RIT1	4.74566	4.47116	0.240096	0.0638508	Ast			EIF2B3	4.18153	4.27821	0.219388	-0.0493086	Mic
NOS1AP	5.82347	5.83046	0.020116	0.0755448	Ast			KIAA0907	5.50349	5.45476	0.223115	0.0747449	Ast			CAMK2A	9.44543	9.5913	0.509785	0.0576768	Ast
C1orf226	1.96614	1.93915	0.498754	-0.0228762	End			ARHGEF2	5.78651	6.00726	0.364435	-0.0437744	Ast			TCOF1	3.19394	3.19249	0.839306	0.00699188	Ast
UHMK1	5.88797	5.85077	0.478252	0.0122512	Neu			SSR2	5.24164	5.44808	0.000799905	-0.183447	Oli			CDC42	6.46663	6.45165	0.0651039	-0.0778951	Neu
UAP1	5.03014	5.05743	0.868188	0.00384845	Mic			UBQLN4	6.73951	6.65196	0.179421	0.0598949	Ast			OSBPL3	3.33366	3.45874	0.821465	-0.0143982	End
DDR2	4.07243	3.89746	0.0618069	0.0532612	Neu			LAMTOR2	6.7728	6.94801	0.000458611	-0.181918	Neu			RAD18	2.29394	2.42213	0.147695	-0.0753319	Neu
HSD17B7	3.89306	3.68586	0.358525	0.0436843	Neu			MEX3A	1.17224	1.00089	0.829611	0.0284764	Oli			ATP2B1	6.86213	6.98022	0.0104563	0.0850781	Ast
RGS4	7.95014	8.09056	0.753836	-0.0069732	Oli			LMNA	5.04674	4.82793	0.840126	0.0217008	Ast			NCK2	5.02959	5.05744	0.42448	0.0441364	Mic
RGS5	7.25717	7.01897	0.0998872	0.0758311	Ast			SEMA4A	4.10493	4.31311	0.408343	-0.0918778	Ast			MAP4K4	6.06496	5.74655	0.595141	-0.0328817	Neu
PBX1	5.12536	5.15675	0.614947	0.00819995	End			SLC25A44	5.25715	5.28318	0.341838	0.0530045	Neu			MGAT4A	4.81279	4.71567	0.723581	0.0153117	Oli
RXRG	4.10208	3.97711	0.0521508	0.0879236	End			PMF1-BGLAP	6.75486	6.72685	0.125491	-0.0668819	Neu			RPL31	6.9563	6.98705	0.840279	-0.0139236	Mic
MGST3	6.52971	6.549	0.809468	-0.00491787	End			PMF1	5.67125	5.753	0.00567576	-0.160433	End			WDR1	4.93901	4.93455	0.921036	-0.00588664	Ast
ALDH9A1	6.02565	6.06331	0.000586301	-0.0854074	End			BGLAP	4.57079	4.69333	0.664965	-0.0528591	End			SNX13	3.9805	3.96485	0.625487	-0.0201323	Oli
TMCO1	5.37722	5.38992	0.00114371	-0.0504879	Oli			PAQR6	9.12829	9.79295	0.00251997	-0.438476	Oli			ARHGAP10	2.40473	2.33337	0.733571	-0.0252992	Neu
UCK2	3.95457	3.98866	0.777235	0.00448075	Mic			SMG5	6.8436	6.5633	0.00194486	0.174317	Ast			RPS6KA2	5.63786	5.55849	0.310459	0.0470783	End
FAM78B	3.94347	4.03621	0.765229	0.00650549	Oli			TMEM79	3.9051	4.00525	0.0453563	-0.132017	Ast			ING3	2.8432	2.85996	0.409862	0.0465624	Mic
POGK	5.35355	5.17057	0.0883764	0.0499019	End			C1orf85	4.34674	4.47974	0.0030832	-0.159958	End			VASH1	3.67359	3.62255	0.499063	-0.0453761	End
TADA1	4.50516	4.60629	0.523847	-0.0152396	End			CCT3	7.54973	7.45196	0.00308997	0.171657	Oli			BUD23	2.78361	2.92765	0.140423	-0.0955971	End
ILDR2	3.97549	3.96887	0.941897	-0.00169144	Ast			TSACC	1.52982	1.41755	0.60927	0.0896353	Ast			SEL1L	5.20764	5.29071	0.0476337	-0.0773592	Oli
MAEL	2.55697	2.76755	0.493914	0.0368992	End			C1orf61	6.73137	7.17206	6.72239e-06	-0.599347	Ast			TRIP13	0.635694	0.8674	0.0931604	0.236374	Neu
POU2F1	5.06296	5.05289	0.492187	0.0146112	Mic			MEF2D	6.39759	6.43146	0.0832082	0.0929362	End			ATP6AP1	5.86235	6.14618	0.498705	-0.0264243	Oli
CD247	1.85118	1.8545	0.884855	-0.00626285	Mic			APOA1BP	7.10195	7.20145	0.211849	-0.0587903	Oli			TCF3	2.68299	2.67568	0.805983	-0.0110264	Mic
CREG1	5.75019	5.76118	0.00615637	-0.0777743	Neu			GPATCH4	5.35257	5.42211	0.995468	-0.000429863	Oli			TRIB2	4.81331	4.96928	0.0594891	-0.145561	Mic
RCSD1	2.5759	2.48986	0.959804	0.00207352	Ast			HAPLN2	7.93015	7.81319	0.384236	0.103817	Ast			DAZAP1	3.92529	3.86479	0.118315	0.0731305	End
MPZL1	4.74503	4.65505	0.323879	-0.0162088	Ast			BCAN	7.51581	7.14101	0.995949	-0.000523953	Mic			MBD3	3.96911	3.86237	0.147208	0.073855	Neu
MPC2	6.78134	6.89932	0.668585	0.00688238	Ast			NES	5.59221	5.18225	0.900108	0.0110712	Ast			HLTF	5.07359	5.0855	0.300781	-0.054983	Neu
DCAF6	6.38999	6.45611	0.00271675	0.0430502	Ast			CRABP2	4.75519	4.99207	0.470821	-0.151981	Neu			FAM50A	4.89723	4.845	0.701692	0.0169591	Oli
GPR161	3.33914	3.29072	0.185929	0.029875	End			ISG20L2	4.27353	4.31177	0.116793	-0.0565907	Ast			FAM3A	3.92649	3.90961	0.816943	-0.00999237	Oli
TIPRL	6.04907	6.10508	0.269096	-0.012619	End			RRNAD1	4.99472	4.9375	0.125624	0.0762841	Ast			CPSF1	4.47977	4.43035	0.500838	0.0553406	Oli
SFT2D2	3.97806	3.73333	0.0344617	0.0548945	Oli			MRPL24	7.04657	7.21719	0.0129785	-0.125836	Oli			CYBRD1	5.41496	5.24411	0.307903	0.0791464	Oli
DPT	1.77225	1.8246	0.143341	0.0740415	Mic			HDGF	7.4716	7.11207	0.0573547	0.0842335	Ast			CDH19	3.68309	3.34913	0.674978	-0.0397891	Ast
ATP1B1	9.85526	10.1477	0.808149	0.00768737	Ast			PRCC	5.60753	5.75949	0.658969	0.0156596	Mic			PDCD2	3.39077	3.44169	0.445691	-0.0302109	Oli
NME7	3.26003	3.26712	0.98216	0.000520505	Neu			PEAR1	2.42738	1.61425	0.000711205	0.2984	Ast			SLC6A15	4.3687	4.58859	0.966387	0.00243428	Oli
BLZF1	4.41536	4.43653	0.0100514	-0.0431972	Neu			ARHGEF11	5.41613	5.50394	0.000110374	0.163706	End			RDH11	5.02332	4.96891	0.85945	-0.00790695	Mic
CCDC181	5.19933	5.13793	0.00347943	0.0808795	Neu			ETV3	3.8686	3.9537	0.0304346	-0.131914	Mic			PRKACA	4.26332	4.38701	0.00101109	-0.163302	End
SLC19A2	3.60218	3.71077	0.128323	-0.0436864	Ast			KIRREL	1.59394	1.13111	0.37742	0.0910915	Mic			ADGRL1	5.9657	6.03455	0.776557	-0.0160959	Ast
F5	1.505	1.68966	0.245482	-0.068166	Mic			MNDA	3.64315	2.97827	0.546414	0.0780099	Ast			ACTN1	4.76172	4.83634	0.675271	0.0266187	End
SELL	2.2513	1.9574	0.756569	-0.0208761	End			IFI16	4.83967	4.38446	0.0449883	0.258668	End			ZFYVE26	3.15753	3.09578	0.854554	-0.00641127	Ast
METTL18	3.43094	3.2856	0.333294	0.0342753	End			CADM3	8.88929	8.92459	0.0248275	0.158009	Oli			RPS6KA6	2.6773	2.75472	0.515041	-0.0331285	Oli
SCYL3	2.58878	2.58798	0.474324	0.0193113	Ast			DARC	5.74077	5.29306	0.0609328	0.383047	Ast			EPN2	4.68019	4.55756	0.283542	0.0408824	End
KIFAP3	7.13252	7.23927	0.171885	0.0213704	End			DUSP23	6.01023	6.05588	0.0543458	-0.16253	End			PTPN18	3.42748	3.37388	0.948374	-0.00412344	Mic
GORAB	3.25247	3.19522	0.207033	0.0340585	Ast			SLAMF8	3.95737	3.97877	0.452166	0.0629015	End			LIMS2	1.73145	1.83521	0.460635	-0.0728677	Oli
PRRX1	3.54992	3.4432	0.226249	-0.0500262	Neu			VSIG8	1.88588	2.13853	0.398232	-0.129269	End			ASIC4	2.06774	2.00582	0.52168	0.0665602	Neu
PRRC2C	7.48193	7.43623	0.0203371	0.0579615	Mic			TAGLN2	7.17659	6.70835	0.604492	0.0515057	Ast			SPEG	2.74236	2.91313	0.235658	-0.0606002	Oli
VAMP4	5.4234	5.45412	0.713659	0.0055767	Ast			PIGM	3.8429	3.5107	0.0596585	0.180706	Ast			LNX1	4.36772	4.64387	0.0735995	0.0846311	Oli
EEF1AKNMT	4.59705	4.64431	0.833169	0.00606529	Neu			KCNJ10	8.28781	7.65199	0.0954871	0.229567	Mic			ALDH3A2	5.22686	5.09211	0.120045	0.0850358	Oli
DNM3	5.90728	5.99191	0.0654108	-0.0277753	Oli			KCNJ9	7.56702	7.67088	0.640174	0.0401451	End			TFRC	5.29679	5.35514	0.0734931	-0.183698	Mic
PIGC	4.06332	4.02199	0.388431	0.0145428	Mic			IGSF8	8.47957	8.50782	0.0627613	0.104466	Oli			SREBF1	4.59497	4.51244	0.818337	-0.0238124	Ast
SUCO	4.20896	4.16609	0.0140668	-0.0377057	Ast			ATP1A2	10.1706	8.68444	0.030925	0.228182	Oli			TRPC5	2.6007	2.82571	0.557727	0.0374871	Oli
TNFSF4	1.56843	1.60508	0.234027	-0.0409526	End			ATP1A4	2.9132	1.32097	0.268224	0.237668	Oli			AFF4	5.54132	5.47631	0.148804	-0.0335214	Oli
PRDX6	8.26271	8.1701	0.0175229	0.0522538	Ast			CASQ1	4.99694	5.27484	0.917836	0.0117222	Ast			UBE2D1	3.69119	3.59929	0.458809	0.0561682	End
ANKRD45	2.10764	2.05	0.0668587	0.0771278	End			PEA15	11.6668	11.4661	0.267383	0.0765867	Mic			MPP5	4.64891	4.55663	0.799436	0.00829932	Ast
KLHL20	4.41607	4.35135	0.0588677	0.0318821	End			DCAF8	6.81727	6.82082	0.433816	-0.0374687	Oli			RHOBTB1	3.66392	3.63194	0.406042	0.0531023	End
DARS2	3.38175	3.42131	0.799981	-0.00532243	Neu			DCAF8	7.62747	7.33906	0.00391117	0.174572	Oli			SMC1A	3.91441	3.71643	0.142099	0.0568716	End
ZBTB37	3.22805	3.10802	0.828459	-0.00375327	Ast			PEX19	6.66616	6.55709	0.301888	0.044681	End			HSD17B10	4.2848	4.32504	0.552088	-0.0423468	Oli
RC3H1	4.16652	4.15215	0.552424	0.00737738	Neu			COPA	7.17877	7.0241	2.00286e-05	0.214411	Neu			MARK2	4.6064	4.56822	0.440335	-0.0409241	Mic
RABGAP1L	5.17509	5.16908	0.000752609	0.045778	Neu			NCSTN	6.35948	6.11719	0.0451654	0.0957811	End			CHFR	2.66724	2.69075	0.627909	-0.0192969	Oli
CACYBP	7.14479	7.22355	0.881522	-0.00379529	Ast			NHLH1	1.31558	1.66922	0.277705	0.166132	End			TRHDE	3.36047	3.60494	0.912107	-0.00887071	Oli
MRPS14	5.78935	5.72824	0.859416	0.00286223	Oli			VANGL2	4.28816	3.9081	0.640823	0.0451955	Oli			P4HA2	2.48335	2.49746	0.978947	-0.00249718	Ast
KIAA0040	2.53678	2.21652	0.513586	-0.042282	Oli			CD84	1.39371	0.903124	0.936117	-0.0106488	Ast			NFATC3	3.1924	3.04393	0.336847	0.0522358	Ast
TNR	5.80606	5.84602	0.0148888	-0.0802523	Neu			F11R	4.26686	3.86651	0.985051	-0.00230775	Ast			TRNT1	3.60266	3.62609	0.549715	0.0224406	Mic
COP1	4.91821	4.97335	0.847046	-0.00331332	Oli			RP11-544M22.13	5.20464	4.7096	0.315534	0.119438	Ast			ACADVL	6.30261	6.23763	0.185241	0.090268	Oli
ASTN1	5.92464	6.07444	0.186156	-0.0309347	Neu			TSTD1	5.1753	5.51795	0.14165	-0.172326	Ast			STK10	1.94559	1.63999	0.449262	0.0453755	Oli
BRINP2	6.35516	6.51888	0.671044	-0.0102991	Mic			USF1	6.92292	6.9857	0.780189	0.00841305	Ast			FBXW11	6.1964	6.1544	0.353033	0.0277186	Oli
RASAL2	4.87808	4.96831	0.918233	-0.0014647	Oli			ARHGAP30	2.6384	2.25628	0.653137	-0.0391847	Oli			ACAP1	1.44331	1.44334	0.0510806	-0.142601	Ast
RALGPS2	2.74397	2.71602	0.875774	-0.00339545	Oli			KLHDC9	5.59308	5.96178	0.115902	-0.128115	Neu			CRMP1	5.33338	5.46732	0.00615322	-0.102202	End
ANGPTL1	1.7187	1.62024	0.849814	0.0130392	Ast			PFDN2	8.66337	9.02909	0.0119703	-0.184104	Oli			EVC	2.05161	2.00276	0.300342	-0.0837871	Ast
FAM20B	6.10848	6.18668	0.851979	0.00310924	Ast			NIT1	5.33121	5.37931	0.374348	-0.0313193	Neu			DERL2	2.99788	3.01006	0.386292	-0.0489774	End
TOR3A	4.09743	4.07688	0.303471	-0.0209809	Ast			DEDD	6.08437	5.99631	0.0456996	0.0665321	Ast			SIDT1	3.19779	3.50355	0.153737	-0.107204	End
ABL2	5.02487	4.95603	0.00392241	0.0510374	Neu			UFC1	7.71982	7.65882	0.530971	0.023009	Ast			NDE1	3.22152	2.97827	0.116039	0.112698	End
SOAT1	3.83534	3.76697	0.340449	0.0210855	End			USP21	5.34225	5.18586	0.121795	0.115715	End			MRVI1	5.55408	5.34501	0.396157	0.0726499	Oli
TOR1AIP2	4.77902	4.82047	0.972903	0.000587105	End			PPOX	3.76819	4.06939	0.00326999	-0.148828	Neu			TMEM38A	5.08292	5.23031	0.279557	0.0652006	Oli
TOR1AIP1	4.77606	4.69363	0.70704	0.00659346	Ast			B4GALT3	4.92313	4.95286	0.816223	-0.011366	End			AP1M1	3.68987	3.77164	0.546718	-0.0307265	Ast
CEP350	4.81375	4.66258	0.36901	0.01607	Neu			ADAMTS4	4.07253	4.32684	0.582934	0.0793996	Ast			PVR	4.7399	4.84428	0.725747	-0.0177754	Mic
QSOX1	4.65574	4.75032	0.0212025	-0.0449607	Oli			NDUFS2	6.86895	6.96178	0.01168	0.138303	Oli			XRCC1	3.25798	3.37172	0.124082	-0.086421	Ast
ACBD6	4.51526	4.61373	0.663223	0.00887534	Neu			FCER1G	6.28588	5.21642	0.108364	0.21451	End			SCARB1	3.87632	3.78171	0.519463	0.0330194	Oli
XPR1	4.81739	4.83781	0.285595	0.0145878	End			TOMM40L	5.73815	5.94287	0.685054	0.023861	Ast			MCM2	2.28871	2.56468	0.354013	-0.0852012	Oli
KIAA1614	2.62218	2.57591	0.309676	0.0237533	End			NR1I3	4.51466	4.80947	0.0755909	-0.102309	Ast			MOV10L1	1.12496	1.39043	0.24564	-0.105531	Neu
STX6	5.30064	5.28816	0.142803	0.0181265	Mic			PCP4L1	6.00626	6.47204	0.174924	-0.148943	Ast			PANX2	4.21965	4.07496	0.720337	0.0351121	Ast
MR1	2.03542	2.06491	0.000334396	-0.113008	End			MPZ	3.28212	3.31063	0.678793	-0.0714724	Neu			SELENOO	4.5937	4.68697	0.840607	-0.0136799	End
IER5	4.6957	4.80031	0.380624	0.0269987	Ast			SDHC	7.95628	7.83865	0.368088	-0.0388746	Ast			ALPK1	0.751342	0.669661	0.0631721	-0.142506	Ast
CACNA1E	4.82792	4.89557	0.594229	0.00941956	Ast			C1orf192	7.50828	7.37013	0.994533	0.000429963	Neu			LLGL2	1.3985	1.10091	0.195279	0.131569	End
GLUL	11.0052	10.6415	0.0675449	0.106647	Neu			FCGR2A	3.66354	2.81877	0.155402	0.173692	End			PDE8A	4.8882	4.70317	0.184542	-0.065948	End
RNASEL	2.70064	2.80987	0.000684151	-0.0974636	Neu			HSPA6	2.45358	1.98638	0.615604	-0.193025	End			CLCN4	6.16319	6.20727	0.296854	0.054209	Oli
RGS16	3.74182	3.77447	0.934052	0.0059858	Ast			FCGR3A	5.56216	4.96333	0.305034	0.161908	Oli			NLE1	2.96681	3.26546	0.0122399	-0.131039	Oli
NPL	4.64627	4.56012	0.880476	-0.00497829	Mic			FCGR3B	2.75687	1.12577	0.00133012	0.70829	Mic			SDHA	5.1801	5.29159	0.588158	-0.0246539	Oli
DHX9	6.67578	6.69553	0.532836	0.0104271	Oli			FCRLB	1.85406	2.39592	0.0552136	-0.279516	Ast			SMARCE1	2.50351	2.52277	0.24085	-0.0558979	Oli
LAMC1	3.99315	3.88413	0.155673	0.0264196	Mic			DUSP12	5.67154	5.79078	0.329962	-0.0464298	Mic			GSDMB	3.17758	3.09548	0.312187	0.117367	Oli
NMNAT2	6.47337	6.72802	0.0486038	-0.0321058	Ast			ATF6	4.93996	4.60958	0.0790843	0.111662	Oli			KDM5A	4.58893	4.54745	0.197462	0.0366827	Oli
SMG7	5.77964	5.80983	0.394673	-0.0108499	Neu			OLFML2B	3.04382	2.89359	0.032891	0.321864	Mic			ADAM11	5.57246	5.79505	0.39326	-0.0433812	Oli
ARPC5	4.7811	4.73594	0.779462	-0.00417286	Mic			NOS1AP	4.49601	4.7779	0.00958403	0.228454	Mic			PPP2R3A	3.48261	3.42739	0.417579	-0.0305226	End
RGL1	5.85482	5.88018	0.11982	-0.0466046	Ast			RP11-565P22.6	3.69663	3.37133	9.92576e-05	0.677777	Mic			FERMT2	4.52322	4.45194	0.144658	-0.0837665	Oli
COLGALT2	5.30584	5.25802	0.556111	0.0120431	Mic			C1orf226	2.5789	2.36781	0.000302599	0.372287	Neu			PTGS2	2.18254	2.21996	0.591599	-0.0721989	End
TSEN15	5.53787	5.59542	0.491826	-0.0145381	Mic			C1orf111	1.20567	0.293725	2.97621e-06	1.2011	End			MAP3K13	2.9881	3.1257	0.226985	-0.0567455	End
C1orf21	5.51794	5.52459	0.272638	0.021355	Oli			SH2D1B	1.89878	1.724	0.00563447	0.615936	Ast			ST6GAL1	4.11295	4.01251	0.10634	-0.0683476	Ast
EDEM3	4.70602	4.69893	0.0375312	-0.0422435	Neu			UHMK1	6.83027	6.8436	0.311981	0.0568976	Ast			FRY	4.4114	4.55201	0.346132	0.037144	Oli
RNF2	3.91921	4.01354	0.75352	-0.0064661	Ast			UAP1	5.72185	5.74009	0.0863214	0.13688	End			PICALM	6.7041	6.42077	0.968092	0.00169752	End
TRMT1L	4.58768	4.60532	0.26566	-0.0165529	Ast			DDR2	4.82727	3.74131	0.30417	0.109497	End			NSF	6.70127	6.85612	0.472381	0.0313116	Oli
SWT1	3.26842	3.16145	0.65405	0.0111545	Neu			HSD17B7	3.71505	3.50337	0.0172393	0.308492	End			CLASP1	5.3864	5.44445	0.33329	0.0278404	Ast
IVNS1ABP	5.61546	5.51077	0.496237	0.0184535	Mic			RGS4	7.36653	8.22787	0.873626	-0.0234671	Ast			MRPS34	4.81502	4.80451	0.386514	0.0416352	Mic
TPR	5.34365	5.31255	0.332346	0.0167044	Oli			RGS5	7.26023	6.94117	0.931949	-0.0137249	End			NOTCH3	2.83843	2.73985	0.155186	-0.1432	End
ODR4	4.98465	4.92436	0.20604	-0.0298742	End			PBX1	4.9974	5.16899	0.0307123	-0.142685	Ast			CLNS1A	5.50476	5.51183	0.28699	-0.0323088	End
OCLM	1.77271	1.86395	0.539754	-0.0333605	Mic			RXRG	4.48646	4.50846	0.00132822	-0.483289	Neu			PPP2R2C	6.12665	6.19117	0.0664126	0.0751773	Ast
PDC	1.66465	1.89256	0.573821	0.033712	End			MGST3	6.14251	6.44559	0.00486181	-0.193606	Ast			TEAD2	1.32074	1.02728	0.963229	-0.00651755	End
PTGS2	2.06423	2.16375	0.339188	-0.0666871	Ast			ALDH9A1	7.39917	6.89501	0.453533	-0.0365139	Oli			EED	2.85881	2.86658	0.30845	-0.0521684	Mic
PLA2G4A	2.25246	2.29694	0.0138611	-0.124348	Neu			TMCO1	6.55802	6.3499	0.0971965	-0.0689389	Oli			CDHR2	1.56364	1.66539	0.439739	0.0603521	Ast
BRINP3	4.57648	4.60728	0.80623	-0.00588457	Ast			UCK2	3.9996	4.17933	0.154478	-0.0720046	End			SNCB	7.01381	7.28283	0.974244	-0.00231718	End
RGS1	3.02288	2.54048	0.0761542	0.281687	Neu			FAM78B	2.81939	3.25965	0.101553	0.104265	Ast			TSG101	3.84779	3.92543	0.0794114	-0.0670881	End
RGS2	5.48684	5.51607	0.871844	0.00689853	Neu			POGK	6.16104	5.88477	0.598203	0.0421767	Ast			NCBP3	3.2087	3.12599	0.571414	0.0175246	End
UCHL5	5.24192	5.37849	0.0921693	-0.0273843	Neu			TADA1	5.47113	5.40233	0.0837887	0.106598	Neu			MGLL	5.55447	5.63495	0.6142	0.0257933	Ast
RO60	4.91734	4.87057	0.68592	0.00751483	End			ILDR2	4.22168	3.85565	0.869665	-0.0234864	End			NTN4	3.79769	4.06541	0.211152	-0.109342	Oli
GLRX2	5.38557	5.59221	0.442185	-0.0231707	Ast			MAEL	2.59274	3.05728	0.358292	-0.130459	Ast			BCS1L	3.25194	3.31313	0.452364	-0.03434	End
CDC73	4.49025	4.39911	0.135955	0.0278335	Oli			POU2F1	4.05138	4.06315	0.187665	-0.0811198	Neu			NUAK1	6.06505	6.27911	0.789825	-0.0141431	Mic
B3GALT2	5.3022	5.25651	0.108063	0.0567431	End			CD247	1.21619	1.60397	0.293505	-0.132209	End			DPP8	4.96375	5.10049	0.0081163	-0.105414	Oli
KCNT2	2.60542	2.74728	0.02234	-0.0723122	Neu			CREG1	7.10111	6.87492	0.136209	0.0937748	Ast			SLC24A1	1.33015	1.51634	0.0458101	-0.145346	Neu
CFH	4.20304	3.96601	0.623401	0.0254418	Ast			RCSD1	2.64938	2.44343	0.0474432	-0.230678	Mic			ZNF532	4.77201	4.66033	0.339348	0.0417166	Oli
ZBTB41	4.57076	4.51821	0.617536	0.0073453	Mic			MPZL1	4.77862	4.54223	0.0741655	-0.0947905	Neu			SCARF1	2.37163	2.36639	0.666214	-0.0324756	Oli
CRB1	3.31038	3.27868	0.745325	0.00813344	End			MPC2	7.3865	7.68887	0.0277138	-0.0805936	Ast			LMAN1	4.48157	4.40154	0.0842341	-0.0770524	Oli
DENND1B	2.33132	2.32863	0.219951	-0.0232484	Neu			DCAF6	6.25257	6.43968	0.779737	0.013977	Oli			HACD3	6.1081	6.11133	0.321881	0.0474254	Neu
C1orf53	3.15138	3.30364	0.855	-0.00787303	Neu			GPR161	1.91004	1.57581	0.0422913	0.195785	Mic			IPCEF1	4.92971	5.20449	0.389687	-0.0625537	End
NEK7	5.38237	5.07201	0.220101	0.0347761	End			TIPRL	6.45791	6.33639	0.0256406	0.147928	End			ZZEF1	4.1736	4.20354	0.315156	-0.0367342	Ast
PTPRC	1.62439	1.46233	0.468037	-0.0268201	Neu			SFT2D2	5.15191	4.68659	0.933383	0.00634438	End			ENO1	8.52883	8.56141	0.606248	0.0234498	End
ZNF281	5.19826	5.10495	0.47093	0.0153297	End			TBX19	1.31749	1.41773	0.205265	-0.171614	Oli			MYDGF	4.4423	4.50542	0.37411	-0.0738747	Ast
DDX59	3.18899	3.18366	0.700368	-0.00885395	Mic			DPT	1.50338	2.04295	0.716358	-0.0676146	Mic			ANO8	4.05599	4.09559	0.325014	-0.068741	Oli
CAMSAP2	6.56985	6.52681	0.00614019	0.0524198	Neu			ATP1B1	10.4183	10.6874	0.0242899	0.193076	Mic			TUBE1	3.46362	3.50708	0.513526	0.0390643	End
KIF21B	4.90504	4.90023	0.0691577	0.055515	End			NME7	6.63612	7.01736	0.0179489	-0.247753	Ast			ARHGEF10L	4.13157	4.09719	0.733903	0.0162972	Ast
TMEM9	7.00197	7.05607	0.83729	-0.00283355	Oli			BLZF1	4.85161	4.82751	0.263364	0.0597207	Mic			WSCD2	4.44737	4.5076	0.139009	0.084296	Ast
TNNT2	4.92163	4.87807	0.0193055	0.0899896	Neu			CCDC181	4.66578	4.87135	0.500659	0.0529931	Ast			KCNQ2	5.83978	5.92672	0.432955	0.0400614	Ast
PHLDA3	6.11283	6.07973	0.898359	0.00240209	Ast			SLC19A2	3.98386	3.89905	0.499917	0.0490005	Oli			TACR2	1.43027	1.49296	0.314995	0.095797	Ast
CSRP1	8.18132	7.90606	0.000284274	0.121627	Neu			C1orf112	2.8586	2.94384	0.737147	0.0203324	Ast			ACTR6	4.43951	4.58701	0.222685	-0.133115	Oli
NAV1	5.14548	5.09274	0.606973	-0.00769449	Ast			SELL	4.04755	3.54874	0.765848	0.0608212	Ast			TIPIN	2.75957	2.72089	0.428794	0.0572755	End
IPO9	5.67411	5.68138	0.00647592	0.0299938	End			METTL18	4.86022	4.78882	0.507175	0.0628714	Neu			SRI	6.08668	6.07451	0.0369031	-0.0984719	Ast
SHISA4	7.42692	7.50459	0.000951359	-0.0651087	Oli			SCYL3	3.25965	3.44435	0.592948	-0.0359477	Mic			EIF4G3	5.59173	5.58815	0.521991	0.0254558	Ast
LMOD1	3.37661	3.38132	0.051347	-0.123684	Neu			KIFAP3	6.93087	7.12148	0.00851162	0.0981179	Neu			NUP37	1.34292	1.42155	0.381107	-0.0755045	Neu
TIMM17A	5.56769	5.66576	0.428468	-0.0176051	Mic			GORAB	3.59349	3.53991	0.0378779	0.119392	Ast			SEMA3A	2.84899	3.03741	0.750808	0.0250008	End
RNPEP	4.72267	4.68956	0.887638	0.00235352	Neu			PRRX1	3.3335	2.78673	0.645259	0.0642811	End			SEMA3C	3.54293	3.21358	0.0172174	0.259041	Neu
GPR37L1	7.06573	7.00064	0.33188	0.0246518	Neu			FMO4	2.40253	2.17718	0.0239762	-0.270552	Oli			TTC38	3.27594	3.02302	0.990178	-0.000859624	Ast
ARL8A	7.01804	7.04237	0.974573	0.000479255	Neu			PRRC2C	5.8925	5.9081	0.397595	0.0369522	Ast			ACAT1	4.5641	4.62993	0.822728	-0.0114773	End
UBE2T	4.69236	4.86142	0.205027	-0.0383623	Ast			VAMP4	6.02609	6.11282	0.471537	-0.0351613	Ast			GRAMD4	5.00345	5.10623	0.453215	0.0368025	End
PPP1R12B	5.01302	5.02692	0.830832	-0.00297594	Neu			METTL13	4.92957	4.65757	0.0463267	0.134411	Oli			ZNF638	5.71613	5.66689	0.390312	0.036987	End
SYT2	2.86766	3.05837	0.527358	-0.0444355	Oli			DNM3	6.10183	6.3764	0.577769	0.0379317	End			SLC25A40	3.90273	3.97756	0.0600481	-0.122279	End
KDM5B	4.22569	4.28391	0.353811	-0.0134016	Oli			PIGC	4.10128	4.20785	0.756791	-0.0113086	Oli			TIMM21	3.29056	3.19279	0.74609	0.0151445	End
RABIF	4.92791	4.96618	0.176187	0.0292698	End			SUCO	4.83988	4.82602	0.0800952	-0.0768139	End			ADD2	5.73516	5.92529	0.559501	-0.0222173	End
KLHL12	5.5999	5.63424	0.14211	-0.026584	Ast			TNFSF4	2.06621	2.05752	0.897984	-0.0120114	Neu			RASAL2	4.07493	4.24419	0.852654	-0.00666651	End
ADIPOR1	6.40055	6.41179	0.105313	-0.023337	Mic			PRDX6	9.11793	8.59847	0.264976	0.0798367	End			VPS9D1	4.43516	4.41867	0.327588	0.0537677	Oli
CYB5R1	4.84932	4.91805	0.0305022	-0.0486112	Neu			ANKRD45	3.33082	2.69648	0.0527301	0.229928	Mic			ZNF37A	3.52062	3.45928	0.0524334	0.0701672	Oli
TMEM183A	5.93683	6.02287	0.404764	0.0145653	Ast			KLHL20	4.3753	4.25326	0.121152	0.0757387	Oli			MARK3	4.80809	4.76404	0.232369	0.0541827	Oli
PPFIA4	6.19365	6.23641	0.382549	0.0188604	End			CENPL	1.98718	2.18426	0.259209	-0.0844223	Oli			SLC25A3	6.03739	6.17448	0.338869	-0.0321186	Oli
ADORA1	6.6412	6.5313	1.18302e-06	0.12816	Mic			DARS2	4.05084	3.62624	0.0788109	0.125285	Oli			FNDC3B	2.50691	2.24286	0.61272	-0.0334186	Oli
CHI3L1	6.0505	5.75532	0.826087	0.0279212	Neu			ZBTB37	4.18364	3.83608	0.561344	-0.0361823	Ast			FOSL2	5.22783	5.12863	0.654741	-0.0582201	End
BTG2	5.39706	5.29289	0.340859	-0.0443709	Ast			RC3H1	4.39464	4.43053	0.844695	0.0100772	Oli			CACNG5	1.30123	1.62771	0.010093	-0.324734	End
PRELP	5.22858	4.8896	5.83604e-06	0.220094	Oli			RABGAP1L	5.15663	5.56456	0.305779	-0.0475477	End			CACNG4	2.85152	2.9829	0.939817	-0.00945927	End
ATP2B4	6.34304	6.38386	0.711659	-0.0079055	Neu			GPR52	1.85478	2.05049	0.370849	0.183233	Neu			FRYL	5.05078	4.76098	0.00277765	0.11659	End
ZC3H11A	5.94118	5.82963	0.726047	0.00631633	Ast			CACYBP	7.27363	7.39058	0.117598	0.124062	Mic			TMEM131	3.52594	3.55411	0.703326	-0.00810183	Neu
ZBED6	1.61142	1.54655	0.980351	0.00156233	End			MRPS14	6.74605	6.65667	0.0918617	-0.0692523	End			FSCN1	6.21703	6.30434	0.386715	-0.0489586	End
SNRPE	6.12017	6.14935	0.0639611	-0.0400418	Ast			KIAA0040	2.94353	2.42482	0.0448347	0.468673	Neu			ACTB	9.68288	9.87287	0.162789	-0.0978963	Neu
SOX13	4.01461	3.89699	0.423068	0.020991	Oli			TNR	6.77469	6.51	0.650713	0.0619267	Mic			PLD1	3.02269	2.78591	0.739437	0.0190829	Ast
ETNK2	1.79365	1.73219	0.784431	-0.00985085	Mic			RFWD2	4.81105	4.92584	0.716283	-0.0134955	Neu			DLG1	5.20032	5.13897	0.6535	-0.0162148	Oli
GOLT1A	2.2578	2.47047	0.0673862	-0.113042	End			ASTN1	6.15696	5.99355	0.0174871	0.177048	Oli			RAB7A	6.49073	6.41508	0.76313	-0.0165024	Mic
PLEKHA6	6.36082	6.34334	0.301476	0.0228678	End			BRINP2	6.14431	6.20602	0.320874	-0.0865267	Ast			BCAP29	4.6252	4.74705	0.380803	-0.0509894	End
PPP1R15B	4.93228	4.9165	0.491646	-0.0179398	Oli			SEC16B	2.84718	3.01263	0.313721	0.101762	Ast			SEC31B	3.11516	3.22092	0.428008	-0.0592446	Mic
PIK3C2B	4.26628	4.17367	0.600135	0.0127831	Ast			RASAL2	4.1224	4.32457	0.0707148	0.0964214	Oli			SART3	4.38869	4.3776	0.422625	0.0227741	End
MDM4	5.38366	5.30929	0.378272	0.0208487	End			RALGPS2	2.5999	2.41727	0.0117374	0.275574	Neu			TUBA3D	1.05133	1.3351	0.0397746	-0.246774	Oli
LRRN2	4.47767	4.54008	0.0755626	0.0503775	End			ANGPTL1	2.60317	1.85257	0.599109	-0.100612	Oli			EXOSC7	3.30069	3.36725	0.083725	-0.0814438	Oli
NFASC	6.50999	6.45426	0.403349	0.0148641	End			FAM20B	6.33152	6.38095	0.0255062	0.0874494	Oli			KIFAP3	6.27498	6.44058	0.747452	-0.01245	Oli
CNTN2	6.26006	6.13127	0.341851	-0.019945	Ast			TOR3A	4.4475	4.26201	0.704364	-0.0252595	Mic			MKRN2	5.40906	5.4678	0.625206	-0.0188188	Oli
TMEM81	4.87991	4.84549	0.0293446	0.070954	Neu			ABL2	4.35462	4.38527	0.0332588	0.0949556	Neu			MCM6	3.48086	3.72791	0.0700972	-0.130148	Mic
RBBP5	5.14932	5.17057	0.205717	0.023071	Ast			SOAT1	4.11233	3.68073	0.0173314	0.171705	Ast			REXO2	3.41939	3.29536	0.0350905	0.0862051	Oli
DSTYK	6.60115	6.55414	0.0186724	0.0505379	Neu			FAM163A	1.01868	1.6343	0.15065	-0.293489	Neu			RBM7	1.70093	1.5107	0.95699	-0.00399177	End
TMCC2	6.96745	6.85981	6.03673e-05	0.119645	Neu			TOR1AIP2	4.31314	4.59797	3.05202e-07	-0.267972	Ast			RBMS2	2.86311	2.78192	0.324629	-0.0650885	End
KLHDC8A	3.40696	3.42839	0.259599	0.0341495	Ast			TOR1AIP1	5.34324	5.06473	0.107133	-0.0792044	End			BAZ2A	4.08337	3.98054	0.205711	-0.0493237	Mic
CDK18	6.35114	6.08467	0.00420387	0.0892125	Neu			CEP350	5.04214	4.70802	0.291907	0.0760791	Ast			PTPN23	4.69698	4.59605	0.960961	-0.00245195	Mic
MFSD4A	5.34906	5.46198	0.610898	-0.012236	Ast			QSOX1	4.42661	4.60665	0.882861	-0.0088278	End			MLH1	4.68339	4.73384	0.92969	0.00399531	Ast
ELK4	3.51625	3.45563	0.272382	-0.0196214	Mic			LHX4	1.62384	1.34526	0.166147	0.177728	Ast			UNG	4.88326	4.66739	0.0621587	0.113132	Oli
SLC45A3	3.1607	2.93995	0.131304	0.0474222	Ast			RP5-1180C10.2	2.89961	2.84879	0.932232	0.0126181	Ast			FMO4	1.01893	0.739185	0.163958	0.136491	Ast
NUCKS1	8.74733	8.65656	0.0439875	0.0644497	Neu			XPR1	4.59699	4.73116	0.980538	-0.000982697	Ast			KLHL20	3.60602	3.6044	0.978921	-0.00109616	End
RAB29	5.09642	4.85255	0.0111516	0.0784231	Neu			KIAA1614	2.89246	2.93717	0.980392	0.00220053	Ast			RGS11	4.31601	4.2945	0.954789	0.00519283	Ast
SLC41A1	5.19827	5.10969	0.614679	0.01247	Oli			STX6	5.77869	5.91042	0.592894	-0.0214869	Mic			SLC46A1	1.78266	1.80322	0.561285	-0.0403642	Oli
PM20D1	2.08695	2.01795	0.535952	0.0792687	End			MR1	2.657	2.08191	0.730855	0.0357735	End			PLXNA2	4.88645	4.93313	0.462456	0.0328943	Oli
SRGAP2	4.80462	4.80785	0.338757	-0.0178128	Oli			IER5	5.78093	5.90289	0.688968	0.0478799	Mic			SPAG5	3.23276	3.09203	0.137484	0.144484	Neu
IKBKE	1.63015	1.54088	0.865251	-0.00753949	Neu			CACNA1E	4.82076	5.08028	0.0456946	0.158947	Neu			ANKRD13A	4.0235	3.84686	0.0383858	0.0730605	End
RASSF5	3.12787	3.18001	0.109909	-0.0379098	Oli			GLUL	10.9502	10.0408	0.0850133	0.224555	End			TPD52	4.74054	5.0512	0.411059	-0.0720014	Oli
EIF2D	4.19147	4.1693	0.0131902	-0.0427183	Ast			RNASEL	2.8839	2.76658	0.492369	-0.0550155	End			ACACB	3.36526	3.20773	0.223529	0.110558	Oli
DYRK3	1.71866	1.73409	0.233531	-0.0444428	End			RGS16	3.57849	3.2095	0.0936433	0.451265	End			TRAF4	2.76913	2.68095	0.68639	0.0271408	End
MAPKAPK2	5.58475	5.3157	0.00928076	0.0735586	Neu			RGS8	0.30532	0.508865	0.859772	0.041409	Ast			PAG1	3.49677	3.43028	0.313305	-0.0568596	Neu
PFKFB2	4.75241	4.67431	0.0907551	0.0584792	Oli			NPL	4.36374	4.05352	0.127357	-0.146339	End			GPATCH1	3.23727	3.25956	0.342763	0.0439918	Oli
YOD1	3.70444	3.67075	0.388949	0.0218227	Ast			DHX9	7.00434	6.68718	0.000347629	0.19895	Oli			NT5C2	4.26714	4.26677	0.762953	0.0154919	Ast
CD55	3.87941	3.80703	0.640058	-0.0141892	Ast			LAMC1	4.20623	3.47347	0.00011954	0.280146	End			AP002956.1	4.34131	4.291	0.0111827	-0.264577	Mic
CD46	5.40193	5.40973	0.464529	-0.0188698	Ast			NMNAT2	6.26824	6.9964	0.404304	0.0704341	End			GPC4	2.62193	2.59984	0.752475	0.0237211	Oli
CD34	4.28936	4.09622	0.575264	0.0305202	Oli			SMG7	5.76532	5.80126	0.709738	-0.013874	Mic			MBNL3	0.901808	1.06174	0.00176245	-0.224271	Mic
PLXNA2	5.33378	5.35276	0.626766	-0.00823	Mic			NCF2	2.70853	1.93206	0.270038	0.149741	End			CAMSAP3	3.6148	3.71054	0.809473	0.0165173	Ast
CAMK1G	6.79726	6.98306	0.517058	-0.0196228	End			ARPC5	6.51079	6.58332	0.063857	-0.0810475	Oli			RAP1GAP	6.24562	6.38727	0.552279	0.0493691	End
LAMB3	2.58859	2.65093	0.627486	0.0226432	End			RGL1	6.74112	6.34798	0.000417288	0.240933	End			XAB2	4.07338	4.07663	0.679665	0.0165972	Mic
G0S2	3.02781	2.85988	0.521888	0.0562917	Neu			COLGALT2	5.49703	5.58289	0.477221	-0.0460331	Mic			ARHGEF1	3.21638	3.0404	0.847897	-0.0105166	End
HSD11B1	3.99869	3.85192	0.279336	-0.0781048	Ast			TSEN15	6.47271	6.46353	0.873877	0.00777079	Neu			MAP2K7	3.59395	3.52795	0.943436	0.00250447	End
UTP25	3.02558	3.05293	0.577938	0.00998494	Neu			C1orf21	5.80627	5.69248	0.403833	0.0507171	Ast			DGKD	3.45673	3.38391	0.874027	0.00709541	Ast
SYT14	3.09681	3.08191	0.432395	0.0139714	Neu			EDEM3	5.25776	4.94443	0.025231	0.137267	Oli			CTTNBP2	4.31432	4.19434	0.868149	0.0104615	Mic
SERTAD4	3.09802	3.0178	0.00260241	0.12248	Neu			FAM129A	1.89689	1.34503	0.404543	0.10832	End			ACTL6B	5.07334	5.316	0.427076	0.043393	Oli
HHAT	2.4073	2.41617	0.0304815	0.0617421	End			RNF2	4.39082	4.61941	0.511373	-0.0372116	Ast			RARB	3.85087	3.85356	0.00790743	0.173001	Ast
KCNH1	1.48069	1.73774	0.262698	-0.052886	Neu			TRMT1L	4.90588	4.90325	0.471995	0.03115	Mic			TOP2B	6.40306	6.4418	0.0585116	-0.0770814	Ast
RCOR3	4.74126	4.78668	0.52016	-0.0113199	Neu			SWT1	3.41114	3.25059	0.287008	0.0606029	Ast			TM9SF3	5.5887	5.48205	0.1743	-0.0945401	Oli
TRAF5	2.77501	2.82381	0.94061	-0.00226441	Mic			IVNS1ABP	6.22214	5.9339	0.00934513	0.221145	Ast			NFKB2	1.95783	1.52346	0.938167	-0.00902776	Oli
SLC30A1	5.06368	4.92365	0.0722788	0.062483	Ast			PRG4	2.46269	2.91179	9.9664e-05	-0.359023	Mic			UBE2T	2.39486	2.89524	0.15361	-0.135911	Oli
LPGAT1	5.50956	5.48532	0.870675	-0.001988	Ast			TPR	5.1187	5.12026	0.110746	-0.127109	Mic			PPP1R12B	4.42372	4.39206	0.55028	0.0225138	End
INTS7	3.69255	3.65332	0.0152194	0.0507013	Neu			C1orf27	5.38992	5.19185	0.0788192	-0.121769	Ast			DNAJC10	3.35438	3.47371	0.0822848	-0.0979038	Oli
PPP2R5A	5.91645	5.83904	0.476643	-0.0126236	Ast			OCLM	2.44031	2.12757	0.129791	0.30408	Ast			GTF3C1	5.12666	5.1001	0.188759	0.0351116	Neu
TMEM206	4.25625	4.18306	0.254468	-0.0285073	Ast			PDC	1.28205	1.25583	0.448176	0.135336	Ast			IL4R	2.75692	2.69003	0.110561	-0.230922	Ast
NENF	7.52748	7.47313	0.579729	0.0125418	Ast			PTGS2	2.90889	2.90878	0.851193	0.0304401	Oli			USP33	5.91648	5.9695	0.969879	0.00101261	Neu
ATF3	2.97064	2.94093	0.373905	-0.0711425	Neu			PLA2G4A	3.69248	3.00701	0.00183692	0.387522	End			PAK3	5.35223	5.65107	0.606702	-0.0205229	Oli
BATF3	2.86675	3.04825	0.0101013	-0.0972026	End			BRINP3	4.84741	4.57505	0.411002	0.091088	Neu			DCX	2.15582	2.18851	0.958019	-0.00335661	Oli
NSL1	4.76851	4.67837	0.130368	0.0235511	End			RGS18	1.9549	0.879279	0.573143	0.103628	End			SNRPA	3.48378	3.57917	0.38712	-0.0506861	Neu
TATDN3	4.95076	4.98495	0.135995	-0.0354605	Mic			RGS1	5.01062	3.38814	0.545123	0.2667	End			SPAG6	0.750624	0.848673	0.73275	-0.0657689	Mic
FLVCR1	3.96349	4.01298	0.922077	-0.00260242	Mic			MIR4426	5.41716	5.78022	0.000828236	-0.333847	Oli			EXOSC5	3.60131	3.79744	0.56371	-0.0434527	Ast
ANGEL2	4.86917	4.86859	0.989133	-0.000256998	Neu			RGS2	6.36931	6.42429	0.997914	-0.000326062	Ast			DYNC1I2	5.78213	5.71155	0.632347	-0.0183722	End
RPS6KC1	5.1969	5.27207	0.832641	-0.00279832	Mic			UCHL5	5.133	5.41946	0.127464	-0.0911173	Ast			APBB1IP	2.50787	2.52607	0.263999	-0.0954379	Ast
PROX1	2.92798	2.82581	0.335937	0.0262835	Ast			TROVE2	5.37371	5.06636	0.532914	-0.0240166	Ast			LRCH4	1.50259	1.54915	0.0506824	-0.134285	Mic
SMYD2	5.58389	5.64446	0.435644	0.0189886	Oli			GLRX2	5.88057	6.1804	0.471157	0.0602646	Ast			FAM76B	3.15288	3.0902	0.113052	-0.0822987	Ast
PTPN14	4.01816	4.02984	0.8095	0.00506811	Ast			CDC73	5.46778	5.12927	0.001871	0.160933	Mic			SIRT6	2.82442	2.96061	0.608298	-0.0296438	Neu
KCNK2	2.50587	2.53464	0.689725	0.0173247	End			B3GALT2	6.42502	6.31795	0.105141	0.220312	Neu			POLD3	2.88472	2.95113	0.789036	-0.0102151	Mic
KCTD3	5.90424	5.77805	0.0119652	0.0489113	Oli			KCNT2	3.06377	3.00901	0.0533678	0.199848	Neu			ACTN2	4.52089	4.64763	0.104546	0.0923871	Neu
ESRRG	2.57073	2.59777	0.306237	-0.0345531	Mic			CFH	4.73783	3.65924	0.00828829	0.372626	End			CAPZB	5.89842	5.96507	0.407197	-0.028392	Neu
GPATCH2	3.37449	3.39051	0.155028	0.0258001	End			CFHR1	1.73974	1.6736	0.763538	-0.0424317	Neu			GPR137B	5.21185	5.16765	0.543999	-0.0270542	Ast
RRP15	3.62167	3.58163	0.909262	-0.00265485	Oli			ZBTB41	5.49393	5.28004	0.0884709	0.103442	Oli			NAALAD2	3.72548	3.75967	0.189476	0.103655	Mic
TGFB2	3.55915	3.5281	0.855293	-0.010198	Oli			CRB1	3.27647	2.8957	0.379955	-0.0752902	Oli			JADE1	3.74046	3.89049	0.662771	-0.0225944	Mic
LYPLAL1	4.4598	4.41663	0.111779	-0.0423637	Ast			DENND1B	2.18899	2.3146	0.146508	-0.0860066	Ast			SLC25A43	2.61972	2.40684	0.0539814	0.166745	Oli
SLC30A10	2.79776	2.85778	0.98202	-0.00107005	Neu			C1orf53	3.60751	4.15494	0.00580595	-0.339933	Ast			UBE2A	3.94276	3.93345	0.521826	-0.0359942	Ast
EPRS	6.65499	6.61758	0.5665	-0.00916028	End			NEK7	6.6418	6.4912	0.027802	-0.19993	Oli			FGFR1	3.57621	3.52115	0.865417	-0.0113875	Oli
BPNT1	4.85748	4.91182	0.483538	0.0175472	Neu			PTPRC	2.77735	1.76079	0.460577	0.085694	Ast			FBLN1	2.68801	2.54047	0.793253	-0.0371914	Mic
IARS2	5.82288	5.80603	0.180882	-0.0338596	Neu			ZNF281	4.82992	4.86702	0.392134	0.0671086	End			ITGA8	2.2887	2.08134	0.142545	0.152793	Mic
RAB3GAP2	5.32548	5.32799	0.497311	0.0112901	Ast			DDX59	3.76676	3.68711	0.449665	-0.04114	Neu			MAP2	8.3203	8.43671	0.279031	0.0564297	End
MARK1	5.25495	5.32344	0.713101	-0.00497377	Oli			CAMSAP2	6.86504	6.92002	0.292915	0.0452219	Ast			PIAS2	3.61697	3.6518	0.293241	-0.0280548	Mic
C1orf115	7.53677	7.63984	0.0181244	0.0437145	Ast			KIF21B	4.84655	4.69075	0.169525	0.172493	Neu			AMPH	5.78678	5.91433	0.183492	0.0825835	End
2020-03-02	5.15482	5.22507	0.0224862	-0.051126	Ast			ASCL5	0.857819	0.892122	0.848594	-0.0194744	End			ARAF	3.50238	3.44939	0.297838	0.0525656	Mic
2020-03-01	3.05473	3.08569	0.318844	-0.0240635	Mic			TMEM9	6.67379	6.91034	8.01821e-05	-0.155639	Ast			MCCC1	4.81603	4.7937	0.385206	0.0393191	End
DUSP10	3.24112	3.08488	0.0247857	0.0703077	Ast			TNNT2	3.28153	3.44133	0.870678	-0.039324	Ast			FAP	0.798148	0.540409	0.00284509	0.26573	Oli
TAF1A	2.51869	2.47951	0.684719	0.0134307	Mic			PHLDA3	7.44688	7.43607	0.431591	0.0533179	Oli			NEBL	5.8769	5.72431	0.106549	0.0623536	Mic
MIA3	5.10701	5.13999	0.801229	0.00306266	Mic			CSRP1	8.62857	8.20945	0.982997	-0.00195912	End			ACER3	4.18836	4.04014	0.575642	-0.0272818	Ast
AIDA	4.91266	4.88553	0.0191418	-0.0634709	End			NAV1	5.44926	5.30368	0.399559	0.0512422	Mic			UBE2K	5.99896	6.04707	0.392308	-0.0500074	End
BROX	5.43488	5.32154	0.756725	0.00522916	Neu			IPO9	5.25893	5.25878	0.619811	0.0169164	Ast			PIK3C3	4.05732	4.042	0.811192	-0.00773717	End
DISP1	2.40846	2.34269	0.299816	-0.0271328	Ast			SHISA4	8.42701	8.48743	0.0341816	-0.115308	Oli			N4BP2	3.14634	3.11311	0.160692	0.0840652	Oli
SUSD4	5.48012	5.62392	0.32039	-0.0212424	End			LMOD1	4.42821	4.19098	0.396326	-0.155409	End			TIGAR	3.14947	3.12277	0.496325	0.0441198	End
CAPN2	5.97871	5.79491	0.934857	-0.00292023	Oli			TIMM17A	6.15295	6.3661	0.827706	0.0102714	Ast			TULP3	3.73712	3.57408	0.0949335	0.10321	Oli
TP53BP2	6.43787	6.39263	0.832107	-0.00422496	Oli			RNPEP	4.98323	5.03662	0.805535	-0.0177671	Ast			SYNJ2	5.58568	5.47286	0.989447	0.00063789	End
FBXO28	4.6981	4.73397	0.330607	-0.0160972	Ast			GPR37L1	7.05823	6.76872	0.0587866	-0.139302	Oli			ADCY2	4.44422	4.50418	0.95891	0.00244211	Ast
DEGS1	6.16614	6.12166	0.229436	0.0199358	Mic			ARL8A	8.31029	8.37376	0.761729	0.00968598	Ast			PPP2R5C	4.57514	4.73384	0.190713	-0.0609334	Oli
NVL	3.71679	3.73805	0.18691	-0.0271574	Mic			UBE2T	5.48029	5.86073	0.338325	0.0753126	Neu			RBFOX1	5.63728	5.75934	0.587023	-0.0268158	End
CNIH4	4.51709	4.4939	0.876461	-0.00227528	Mic			PPP1R12B	5.51398	5.7378	0.703548	-0.0297086	End			GNB1	7.523	7.55398	0.226397	0.040218	Mic
WDR26	5.63171	5.57526	0.0627174	0.0209142	Ast			SYT2	4.09648	3.75606	0.195491	0.4159	Ast			EDN1	3.53672	3.99343	0.0306404	-0.437658	Ast
CNIH3	3.86935	3.9174	0.0270006	0.0544465	Oli			KDM5B	4.17097	4.13841	0.105435	0.06147	End			MLLT10	4.29374	4.24641	0.550653	0.031323	Oli
LBR	3.84776	3.71678	0.501848	-0.0111206	Neu			RABIF	5.69981	5.73293	0.0147783	0.158864	End			ZCWPW1	2.80682	2.64762	0.817319	0.0183911	End
ENAH	5.73207	5.55358	0.00360908	0.0586313	Neu			KLHL12	6.21032	6.23108	0.0292188	0.0726815	End			ADCYAP1R1	6.50386	6.39652	0.116261	0.0831195	Mic
SRP9	8.52172	8.48538	0.0025231	-0.0463681	Ast			ADIPOR1	7.15954	6.99716	0.0943546	0.0471589	Oli			ITM2A	5.61125	5.47183	0.628991	0.0474247	Ast
EPHX1	7.51108	7.37096	0.610763	-0.0164055	End			CYB5R1	5.19071	5.17751	0.01659	-0.160125	Neu			NRDC	5.21774	5.29693	0.757768	0.00894604	Ast
TMEM63A	4.83987	4.71204	0.628741	-0.0131123	Ast			TMEM183A	6.41354	6.57954	0.149822	0.0643576	End			VDAC3	6.20207	6.4196	0.56737	-0.0231309	Oli
PYCR2	4.99414	5.03273	0.00393925	-0.0616494	Mic			PPFIA4	5.44018	5.43365	0.00717949	0.272036	End			PCM1	5.56047	5.5496	0.486813	0.0303664	End
SDE2	4.1148	4.07539	0.850553	-0.00411947	Oli			ADORA1	6.50627	6.50262	0.126168	0.114938	Neu			TNRC6C	4.46468	4.40386	0.901987	0.00582309	Oli
H3F3A	6.0458	6.02221	0.156144	-0.0312121	Mic			MYBPH	1.92453	0.722484	3.05095e-05	1.19965	End			CBFA2T2	4.12753	4.03527	0.221711	0.0452295	Oli
ACBD3	5.24528	5.20145	0.474471	0.0109379	End			CHI3L1	6.92614	5.78342	0.0167587	0.809697	End			BRINP1	5.73391	5.71278	0.170406	0.0890774	End
LIN9	1.49426	1.53697	0.0175141	-0.0768527	End			BTG2	7.15702	6.67405	0.164664	0.187156	Ast			ITCH	5.89087	5.82387	0.47108	-0.0140953	Ast
PARP1	6.52906	6.45401	0.826522	-0.00360155	Ast			FMOD	2.38331	1.15139	0.0337415	0.641439	End			TP53INP2	5.62657	5.68598	0.141963	-0.143683	End
STUM	4.90151	5.11662	0.891692	-0.00624164	Neu			PRELP	5.31645	4.22884	0.0191312	0.421565	End			SDF4	4.81687	4.78468	0.62351	0.0215431	Neu
ITPKB	7.80668	7.49285	2.44584e-05	0.158983	Neu			ATP2B4	7.02361	6.76711	0.000905113	0.228406	Oli			MYH7B	2.87825	2.86376	0.785416	0.0177083	Neu
PSEN2	4.09697	4.23432	0.30937	-0.0257859	Neu			ZC3H11A	6.61997	6.29645	0.00527229	0.192803	Ast			TOLLIP	6.22098	6.36022	0.959381	-0.00202712	Ast
COQ8A	4.95289	4.94436	0.0532305	0.0321457	Mic			ZBED6	4.84309	3.62755	8.64265e-06	0.82711	Oli			UBE2D4	3.68612	3.67984	0.96096	0.00210267	End
CDC42BPA	6.31873	6.23406	0.0173303	0.0387702	Neu			SNRPE	7.01852	7.16067	0.00713955	-0.120104	Oli			CLUL1	1.25311	1.31738	0.264866	0.221037	Ast
ZNF678	1.82483	1.7116	0.200534	-0.0329388	Ast			SOX13	3.74553	3.3598	0.86768	-0.012285	Ast			RUNX1T1	2.70294	2.69075	0.129919	0.0816249	End
SNAP47	4.66565	4.74698	0.801389	0.004179	End			ETNK2	3.26269	3.21069	0.102527	-0.17177	Mic			THOC1	3.32799	3.4385	0.698927	0.0211134	End
JMJD4	2.11006	2.10726	0.149574	-0.0418876	Oli			GOLT1A	1.93675	3.1253	0.00173025	-0.592045	End			FKBP7	1.02384	1.00793	0.864415	-0.0136521	Mic
ARF1	8.49252	8.55584	0.615508	-0.00649302	Ast			PLEKHA6	6.01071	5.91512	0.142768	0.107374	Ast			OSBPL6	3.71095	3.7535	0.891334	-0.00716078	End
C1orf35	5.16367	5.0777	0.0270436	0.0495056	Neu			PPP1R15B	5.96444	5.65707	0.0233241	0.1692	Mic			SLC1A3	8.52311	8.32553	0.549606	0.0457236	Oli
MRPL55	6.17853	6.3663	0.770315	-0.00755611	End			PIK3C2B	4.6474	4.43373	0.0138926	0.151975	Ast			XRCC5	6.7539	6.81973	0.488131	-0.0174956	Oli
GUK1	7.86003	7.86995	0.253068	-0.0147545	Mic			MDM4	4.91505	5.08494	0.0478946	-0.178395	Neu			LXN	1.71481	1.71973	0.292067	0.110774	Mic
GJC2	3.94858	3.84285	0.703729	0.0113164	Oli			LRRN2	4.23574	4.17874	0.0225963	0.227897	Neu			SP140	0.636853	0.719502	0.303636	-0.0937354	Mic
IBA57	2.93586	2.88097	0.45072	0.0148339	Mic			NFASC	6.73935	6.5674	0.0259336	0.16883	Oli			MKNK1	3.38854	3.45928	0.838806	-0.0123071	Mic
OBSCN	3.0225	3.03092	0.0385924	0.0685524	Oli			CNTN2	7.36848	7.23039	0.00313249	0.166339	Ast			TNS1	4.52598	4.24556	0.306245	-0.0602095	End
TRIM11	3.97114	3.938	0.436638	0.0205977	Neu			TMEM81	5.47211	5.45348	0.0216005	0.257467	Neu			REXO1	3.94275	4.06268	0.396897	-0.0670653	Mic
TRIM17	3.88169	3.97897	0.593088	0.0152212	Ast			RBBP5	4.94849	4.89805	0.0675617	0.102784	Neu			SAR1A	5.22986	5.32445	0.0263372	-0.0971147	End
HIST3H2A	3.65699	3.74328	0.899586	0.00445348	Ast			DSTYK	5.64256	5.65035	0.000508049	0.132012	Neu			CDC14A	2.19706	1.9279	0.342255	0.0646697	Oli
RNF187	7.8118	7.98313	0.18048	-0.0215073	Ast			TMCC2	6.91287	6.81541	0.00908343	0.196764	End			RAPGEF3	4.08229	3.7711	0.258283	0.0721695	End
RHOU	5.79927	5.56347	0.913914	-0.00259227	Ast			NUAK2	1.74749	1.24437	0.186638	0.199608	Ast			CEACAM1	0.972042	1.01213	0.684214	-0.0369395	End
RAB4A	5.91689	5.86296	0.809554	0.00551312	Oli			KLHDC8A	2.90065	3.30307	0.741802	-0.0308478	Neu			SENP1	2.64012	2.63517	0.823261	-0.0119579	Mic
CCSAP	5.58585	5.62775	0.113719	-0.0281832	Oli			CDK18	6.36075	6.15519	0.0629182	0.180636	Neu			CIC	4.85433	4.68886	0.70229	-0.0254305	Mic
ACTA1	1.53867	1.58276	0.89468	0.00589982	Neu			MFSD4	6.40544	6.683	0.249134	0.0846655	End			LIPE	3.47126	3.244	0.490732	0.0430498	End
NUP133	4.95588	5.0064	0.0221568	-0.0405653	Neu			ELK4	4.47888	4.25827	0.217491	0.054003	Ast			FDFT1	5.775	5.5744	0.00304462	0.166654	End
ABCB10	3.63672	3.65954	0.00454142	-0.0569892	End			SLC45A3	4.6062	4.66312	0.00924048	0.248298	Ast			PAFAH1B3	3.66264	3.61405	0.0433088	0.145797	End
TAF5L	3.58326	3.58512	0.552698	-0.010693	Ast			NUCKS1	8.64891	8.53285	0.201757	-0.0677801	Neu			OPHN1	4.68691	4.56039	0.104066	0.0839177	Oli
URB2	2.36532	2.39365	0.182919	-0.0348627	Neu			RAB7L1	5.77798	5.00447	0.0503945	0.201427	End			KIF22	3.13126	3.25588	0.442695	-0.0465438	Neu
GALNT2	4.22238	4.29564	0.263151	-0.0314795	Neu			SLC41A1	6.03491	5.34502	0.000275845	0.22375	Oli			CARMIL1	4.5454	4.4946	0.756702	0.0215973	Ast
PGBD5	5.8491	5.9066	0.149686	0.0215451	Ast			SLC26A9	1.3779	1.40176	0.519129	0.0900859	Ast			PGM1	4.71433	4.6032	0.766419	-0.0133092	Ast
COG2	3.7346	3.73144	0.228793	-0.0177652	Ast			EIF2D	5.71085	5.54997	0.449888	-0.0380653	Mic			DDX1	6.00358	6.1829	0.125675	-0.0462505	Neu
AGT	8.20678	8.20292	0.0502444	-0.0609863	Neu			DYRK3	2.26621	2.03237	0.104069	-0.17031	End			DNM2	3.93213	3.81158	0.0369237	-0.0604841	Ast
CAPN9	2.39336	2.24099	0.662495	-0.0188537	Ast			MAPKAPK2	5.77148	5.19552	0.500047	0.0555357	End			EPB41L2	5.37764	5.24367	0.312755	0.0495398	Oli
C1orf198	6.60249	6.45977	0.370463	-0.0204582	End			YOD1	4.74441	4.36569	0.00425706	0.311421	Ast			RIMS1	5.08289	5.30577	0.77234	-0.0213018	End
TTC13	3.96723	4.04109	0.047797	-0.0396133	Mic			PFKFB2	4.99236	4.71857	0.842311	0.0259626	Neu			MOXD1	3.13868	3.25897	0.057174	-0.265237	Ast
ARV1	5.61439	5.68361	0.0873585	-0.0360342	Neu			CD55	5.32462	4.88709	0.0869523	0.216957	Ast			STX7	4.03662	4.09155	0.259139	-0.0433984	Oli
FAM89A	3.74589	3.46455	0.140368	0.073511	End			CD46	6.28101	5.996	0.0274896	0.152373	Ast			RABL2B	2.80701	2.78093	0.494115	0.0291658	Ast
C1orf131	3.12493	3.12906	0.160589	-0.0273344	Neu			CD34	5.72748	4.93547	0.438722	0.115609	Ast			KEAP1	5.39955	5.28628	0.427602	0.0361069	Mic
GNPAT	5.75393	5.7377	0.0601273	-0.0257693	Mic			PLXNA2	5.06029	4.97677	0.000252233	0.23747	Mic			PTPRH	1.83085	1.71292	0.288084	-0.140398	Ast
EXOC8	3.62509	3.72769	0.131586	-0.0363871	Neu			CAMK1G	6.60823	6.91405	0.672534	0.0470223	Neu			DCT	0.81177	1.07342	0.126814	-0.146715	Oli
SPRTN	2.4683	2.40533	0.775451	-0.00612754	Ast			LAMB3	1.82063	2.23213	0.528811	0.0551814	Ast			SLC35C2	3.51816	3.64324	0.00475523	-0.13584	Neu
EGLN1	5.7187	5.59918	0.018768	0.0533893	End			G0S2	3.61484	3.51881	0.637803	-0.121111	Neu			CRYBG3	3.57395	3.27984	0.230493	0.0742107	End
TSNAX	4.93954	5.01245	0.966701	0.00115577	Neu			HSD11B1	5.98232	5.70409	0.0185422	0.487198	Oli			EPHA6	4.02257	4.06406	0.125326	0.107571	Ast
DISC1	1.73407	1.56682	0.914578	0.00285414	Ast			C1orf74	2.95138	3.11639	0.824709	-0.0257342	Mic			RFX3	4.25462	4.2355	0.997789	-0.000113321	End
SIPA1L2	5.12166	5.16904	0.392038	-0.0156184	Ast			DIEXF	3.20989	3.36154	0.516602	-0.0346729	End			RIF1	4.80268	4.7467	0.732494	-0.0134636	Ast
MAP10	1.64503	1.8958	0.24614	-0.0558532	Neu			SYT14	2.36423	2.32947	0.330218	0.106763	Neu			RAB21	3.67343	3.62228	0.171006	-0.0759447	End
NTPCR	4.13555	4.18727	0.0512407	-0.0450363	Oli			SERTAD4	2.7393	2.6247	0.00082993	0.380456	Neu			SLC4A4	5.59868	5.68952	0.503799	0.0372948	Neu
PCNX2	5.57246	5.63877	0.980882	-0.00065748	Ast			HHAT	2.39222	2.42016	0.40503	-0.0899921	Ast			SMARCA2	4.68598	4.62427	0.659919	-0.0179971	End
MAP3K21	2.55121	2.65638	0.827754	-0.00922464	End			KCNH1	2.92427	3.06669	0.00139612	0.526062	Neu			SESN1	5.08842	4.90819	0.029992	0.130987	Neu
KCNK1	5.81704	5.92507	0.731695	0.00973643	Neu			RCOR3	4.71757	4.86345	0.077922	-0.0953337	Neu			MID2	3.49355	3.39843	0.0320664	0.137702	Mic
SLC35F3	5.07155	5.09541	0.0637001	0.0483277	Ast			TRAF5	2.29058	2.44344	0.332999	-0.0855524	Oli			COL5A3	4.89033	4.59605	0.0115122	0.360717	Oli
COA6	5.72156	5.65764	0.173289	0.0382399	Neu			SLC30A1	6.20692	5.66763	0.450138	-0.0771745	Oli			PUM3	4.55523	4.69697	0.750673	-0.0202258	End
TARBP1	5.39092	5.72706	0.162515	-0.0687455	Neu			LPGAT1	6.10741	6.30352	0.539997	-0.034263	End			CPB2	1.89609	1.71627	0.464179	0.0859969	End
IRF2BP2	6.02798	5.80604	0.940054	0.00201841	Neu			INTS7	4.01123	3.9491	0.188375	0.0963448	Oli			KCNN2	4.47179	4.6032	0.0811979	-0.135065	Ast
TOMM20	8.35232	8.40729	0.256403	0.0182991	End			PPP2R5A	6.64897	6.44098	0.0785406	-0.102431	End			CNOT4	3.70865	3.72046	0.251234	0.0427934	Oli
RBM34	2.19065	2.19976	0.109042	0.0652461	Ast			TMEM206	5.6784	5.72975	0.451914	0.0620708	Ast			PSEN1	4.54772	4.39772	0.700366	0.013837	Ast
ARID4B	6.0245	5.92254	0.0779655	0.0407118	Mic			NENF	7.77268	8.08824	1.78858e-05	-0.28887	Oli			CPOX	4.76139	4.48782	0.327104	0.0505952	End
GGPS1	5.3198	5.26478	0.0127885	0.0343911	Neu			ATF3	3.94345	3.67786	0.795053	-0.0512069	Ast			CLDND1	7.16191	6.80856	0.119916	-0.0840029	End
B3GALNT2	3.00833	3.03647	0.452387	0.0187861	Mic			BATF3	2.97455	3.24989	0.241165	-0.161422	Oli			MOK	2.53414	2.50669	0.708069	0.0216852	Oli
GNG4	4.52201	4.6697	0.0549847	-0.0598652	Neu			NSL1	5.32769	5.24692	0.925027	0.00469343	Oli			HSP90AA1	9.1006	9.05781	0.855941	0.0162757	End
LYST	3.89489	3.8817	0.807133	-0.00316783	Neu			TATDN3	5.08824	5.44445	0.000964731	-0.261081	Oli			RBL1	2.76603	2.75702	0.673909	-0.0231074	Oli
NID1	2.9138	2.91315	0.303368	-0.0526949	Ast			FLVCR1	3.14182	3.5686	0.0361118	-0.157357	Mic			DLGAP4	4.11767	4.31006	0.379648	-0.0554432	Ast
GPR137B	5.66945	5.72195	0.000556962	-0.0861657	Oli			VASH2	1.09753	1.21668	0.392551	0.0832277	End			IGSF9B	4.24349	4.25683	0.465145	0.0823681	Oli
ERO1B	4.44683	4.40446	0.318698	0.0218437	Neu			ANGEL2	5.28424	5.44578	0.0107637	-0.144854	Ast			AP4E1	3.09152	3.07089	0.826789	0.00869025	Mic
LGALS8	4.56291	4.5895	0.857848	-0.00362919	Oli			RPS6KC1	5.39313	5.67741	0.504444	-0.0360335	Oli			RSBN1	4.13125	4.10776	0.605749	0.0170853	End
HEATR1	2.76615	2.85061	0.0860209	-0.037324	Neu			PROX1	3.9208	4.11877	0.53393	-0.0508892	Ast			MAGI3	4.4776	4.59635	0.388438	0.0481634	Oli
ACTN2	5.86114	5.99491	0.780514	0.00629306	End			SMYD2	5.40757	5.81518	0.506609	0.0558597	Ast			CXCL2	1.03854	0.888214	0.682079	-0.105293	End
MTR	4.25308	4.42568	0.00136015	-0.0981282	Neu			PTPN14	3.04456	3.08031	0.337461	-0.0686394	Ast			TCF7	1.71701	1.84247	0.125317	-0.109462	End
RYR2	5.5413	5.5536	0.393076	0.0218879	Ast			KCNK2	3.68391	3.43532	0.0961458	0.250873	End			OSTM1	4.32909	4.27462	0.525231	-0.0614368	Neu
CHRM3	4.61232	4.71331	0.0297498	0.0475388	Ast			KCTD3	6.43986	6.15696	0.408906	0.0606679	Ast			CDH7	1.33606	1.62135	0.132561	-0.107508	Oli
FMN2	5.7371	5.73457	0.710252	0.00561255	Ast			ESRRG	2.5846	2.60862	0.210697	0.135588	Ast			PCNP	6.784	6.75824	0.223685	-0.0692077	Neu
GREM2	3.77181	3.86766	0.391539	0.0306889	End			GPATCH2	3.26177	3.5037	0.163605	-0.0722259	End			EXD2	4.40749	4.318	0.0294268	0.0807287	Neu
RGS7	6.47519	6.69803	0.441809	-0.0138295	End			RRP15	3.42092	3.60053	0.00282754	-0.201276	Oli			ARG2	3.18948	3.14775	0.178023	0.0990836	Oli
FH	6.85665	7.01489	0.730525	-0.00849573	Neu			TGFB2	6.19608	4.92264	0.00124984	0.364318	End			MEF2C	6.04951	6.37479	0.484972	-0.0491111	Oli
OPN3	1.8836	2.25063	0.74938	-0.0179349	Neu			LYPLAL1	5.98301	5.89992	0.00437601	-0.1926	Mic			PTPRC	2.93421	2.43203	0.905019	-0.00734787	Ast
CHML	3.32893	3.61258	0.0355942	-0.0931005	Neu			SLC30A10	2.64844	2.33511	0.291005	-0.116543	Neu			UBA5	4.02146	4.18209	0.290686	-0.0483302	Oli
PLD5	2.4587	2.3518	0.0531036	0.0624016	Mic			EPRS	6.43243	6.10726	0.000795556	0.18304	Oli			STK17B	3.20045	3.14395	0.374359	0.100688	Ast
CEP170	4.89283	4.92677	0.0592889	-0.0240044	Neu			BPNT1	5.45461	5.45127	0.695949	-0.0157623	End			CDC14B	4.0538	3.9721	0.10412	-0.0745012	End
SDCCAG8	5.29405	5.26944	0.0607923	0.0467221	Neu			IARS2	6.52676	6.42224	0.373246	0.0547349	End			ZNF510	4.30511	4.36646	0.663335	0.017783	Oli
AKT3	5.89324	5.95697	0.836721	-0.00295135	Neu			RAB3GAP2	4.59897	4.61206	0.859613	0.00775798	End			LRP2	3.93367	3.28326	0.157985	0.15287	End
ZBTB18	7.6082	7.56713	0.0315603	0.0451593	Oli			MARK1	4.84206	5.35433	0.485347	-0.0322398	Ast			ZNF506	3.71508	3.63463	0.875921	-0.00693536	End
ADSS	5.40941	5.47206	0.523589	-0.0127553	Neu			C1orf115	7.39935	7.73994	0.753475	0.0199724	Ast			JMJD4	2.30828	2.37523	0.556492	-0.0414659	Mic
DESI2	3.77275	3.72032	0.749499	-0.00548303	End			2020-03-02	5.67026	5.52331	0.941475	0.00523534	Oli			DUSP12	3.51127	3.43709	0.135236	0.0735165	Mic
COX20	2.42242	2.43672	0.654285	-0.0161018	Neu			2020-03-01	3.83058	3.90899	0.385007	-0.0736233	Neu			AACS	3.46108	3.57248	0.869075	0.00771226	Oli
HNRNPU	6.99886	6.97263	0.899739	0.00168896	Ast			DUSP10	3.66299	3.75288	0.772549	-0.0267985	Ast			DELE1	4.78553	4.64387	0.918464	0.00508911	Oli
EFCAB2	3.49257	3.40554	0.0365861	0.0682752	Neu			TAF1A	2.88144	2.70693	0.904263	-0.00880743	Oli			CADPS2	5.89553	6.02882	0.476722	0.060882	Oli
KIF26B	2.42242	2.44468	0.0790815	-0.0632111	Neu			MIA3	5.28307	5.15796	0.000972331	0.124134	Ast			PCDHB4	3.71506	3.69028	0.289644	-0.0837592	End
SMYD3	3.83443	4.08947	0.847901	-0.00449558	Neu			AIDA	6.75867	6.71966	0.462237	-0.0398545	Oli			PCDHA6	1.33565	1.38941	0.471054	-0.0568416	Ast
TFB2M	3.3483	3.34702	0.303081	-0.0353127	Neu			BROX	6.14668	5.99364	0.342534	-0.0372282	Ast			PCDHGA2	1.67115	1.5091	0.956194	-0.0045819	Ast
CNST	5.5123	5.53891	0.000301666	0.0875969	Oli			DISP1	2.46412	2.26721	0.41929	0.0487845	End			HSPB11	3.27043	3.32425	0.26362	-0.0678722	Ast
SCCPDH	6.32625	6.37894	0.0179901	-0.0464628	Neu			TLR5	2.17774	1.5333	0.0798199	0.249382	End			PHLPP1	5.28827	4.96049	0.212864	0.0667933	End
AHCTF1	4.58333	4.57242	0.192492	0.020552	Neu			SUSD4	4.96594	5.44429	0.338904	-0.0592155	Ast			ATP8B1	2.33222	2.47027	0.986011	-0.00122492	Ast
ZNF670	2.10766	2.03575	0.25309	0.0442493	End			CAPN2	6.72792	5.83794	0.00771351	0.237154	End			IL12RB2	2.40776	2.65181	0.724314	0.0317637	Oli
ZNF669	3.2157	3.25356	0.162093	0.0478645	Ast			TP53BP2	6.88776	6.21646	0.815136	0.0133431	End			SMARCD3	4.9991	4.94097	0.0485875	0.110589	End
ZNF124	2.33875	2.32838	0.569921	-0.0228238	Neu			FBXO28	5.25932	5.28135	0.243631	0.05262	Neu			WDR70	3.35884	3.42142	0.38391	0.0375004	Ast
ZNF496	3.80503	3.8823	0.0136161	-0.0585957	Neu			DEGS1	7.4727	7.38587	0.151504	0.0627469	End			FYB1	2.49473	2.0501	0.325308	-0.076435	Ast
NLRP3	2.32923	2.49312	0.593325	-0.0289317	Neu			NVL	3.61432	3.98219	0.00535685	-0.209257	End			STRADB	4.29604	4.17176	0.94708	0.00313699	End
TRIM58	1.90428	1.84644	0.0645838	0.11276	Neu			CNIH4	4.72702	4.68307	0.855476	-0.00716385	End			BZW1	4.29478	4.44636	0.0110873	-0.181293	Oli
OR2L13	3.45578	3.39208	0.51976	0.0573468	Mic			WDR26	5.79273	5.77987	0.373992	0.0310094	End			C1QTNF3	2.14148	1.96326	0.548448	0.0414813	Ast
OR14I1	1.4128	1.7562	0.380217	-0.0660577	Neu			CNIH3	3.39415	3.98856	0.355236	-0.0873811	Ast			ME2	3.54779	3.60786	0.302431	-0.0597136	Neu
LYPD8	2.85718	3.04115	0.986125	-0.000601123	Oli			LBR	4.75284	4.46686	0.297753	0.0476454	Ast			C5orf22	3.91617	4.14962	0.00471267	-0.141953	End
SH3BP5L	5.08266	5.14058	0.313506	-0.0186407	Ast			ENAH	5.7135	5.48515	0.0225434	-0.168909	Ast			CCNT2	4.15034	4.1776	0.487769	-0.0219407	Oli
ZNF672	4.66871	4.63581	0.877735	-0.00302283	Neu			SRP9	9.94581	9.77503	0.404977	-0.0498009	Oli			FAM135A	4.02746	4.09128	0.0226634	-0.0855718	Ast
ZNF692	6.29122	6.17369	0.190515	0.0449171	Neu			EPHX1	8.35451	7.73127	0.653891	0.0420742	End			COL19A1	1.98043	2.1465	0.73964	-0.0207426	Oli
PGBD2	2.35566	2.33013	0.138783	-0.0502081	End			TMEM63A	5.68857	5.52395	0.99261	-0.000798315	Ast			EPB41L3	5.31293	5.4678	0.830235	0.00944155	End
FAM110C	2.24816	2.36093	0.802853	0.0103394	End			LEFTY1	2.32714	2.54648	0.999304	-0.000109059	Neu			COBLL1	1.67417	1.74365	0.223744	-0.0890238	Oli
SH3YL1	4.16564	4.17396	0.716422	-0.00618359	Mic			RP4-559A3.7	6.87276	6.82548	0.70175	-0.0290018	Neu			DLG3	4.6505	5.13069	0.994897	-0.000223851	Oli
ACP1	5.76279	5.8985	0.000397203	-0.0627005	Neu			PYCR2	6.34136	6.45502	0.00538525	-0.158345	End			KCNK2	2.85328	2.85422	0.934125	0.00707954	Ast
TMEM18	3.18327	3.1971	0.921505	0.00265514	Ast			SDE2	5.24812	5.07752	0.799203	-0.0144003	Neu			SERTAD4	2.25548	2.21819	0.0166317	0.227305	Neu
PXDN	2.81899	2.78222	0.093389	-0.0594747	Ast			H3F3A	5.98965	5.90166	0.724061	-0.0182772	Oli			TRAF5	1.86855	2.01323	0.82811	-0.0176641	Neu
MYT1L	6.12857	6.196	0.120585	0.0364446	Ast			ACBD3	5.93487	5.80512	0.192395	0.0581515	Neu			MRPL22	2.7281	2.75869	0.871342	0.00833219	Mic
EIPR1	4.62977	4.77705	0.0340349	-0.0386105	Oli			LIN9	2.54217	2.55511	0.500803	0.0558883	Mic			GEMIN5	4.03163	3.99451	0.613394	0.0180602	Ast
TRAPPC12	5.12239	5.19811	0.357304	-0.0137056	Neu			PARP1	6.90689	6.72124	0.196659	0.0627305	End			OPRK1	3.04599	3.0404	0.0454778	0.209244	End
ADI1	5.49069	5.46043	0.0410197	-0.0460134	Ast			C1orf95	6.04765	6.32631	0.992722	0.00136191	Ast			NFE2L1	6.54885	6.55229	0.192478	0.050555	Mic
RNASEH1	4.95092	4.88229	0.0178082	0.0593887	Ast			ITPKB	8.13949	7.11052	8.4635e-05	0.440419	End			SEMA5B	2.8319	2.97553	0.681946	-0.0432339	Mic
RPS7	7.69595	7.62175	0.616733	-0.00941316	Neu			PSEN2	3.98656	4.29197	0.066669	-0.134567	Neu			GSK3B	5.29646	5.36491	0.53406	-0.0188807	End
CMPK2	2.63178	2.70376	0.724779	-0.0172341	End			ADCK3	4.31275	4.47411	0.726801	-0.0197639	Mic			ITGB5	3.79024	3.60036	0.00798724	0.156638	End
RSAD2	2.84011	2.83577	0.090299	0.108043	Ast			CDC42BPA	6.13694	6.10048	0.62603	-0.0210793	Ast			ERC1	4.17332	4.02012	0.255378	0.0486861	Oli
RNF144A	5.90227	5.81041	0.240611	0.0257368	Neu			ZNF678	2.93891	2.78027	0.277323	0.0788895	Ast			XPO1	5.34541	5.27062	0.955948	0.00359218	Oli
ID2	7.18501	7.13441	0.508938	0.0226127	Ast			SNAP47	4.98782	5.16037	0.815233	0.0112296	Ast			RNF13	6.13235	5.91433	0.744406	-0.0125722	Ast
KIDINS220	6.16461	6.17399	0.0857589	-0.0241704	Neu			JMJD4	3.88619	4.15057	0.243238	-0.0891079	End			TRPM3	3.6294	3.45366	0.472769	0.0806049	End
MBOAT2	5.47054	5.36911	0.243784	-0.0166741	Mic			WNT9A	0.945968	1.47702	0.222554	-0.175586	Mic			PALB2	3.19221	3.23968	0.763914	0.0144521	Oli
ASAP2	3.2776	3.31771	0.567369	-0.0231889	Neu			ARF1	8.55219	8.62056	0.637601	-0.0138802	Mic			DOP1A	4.79908	4.96375	0.358352	-0.0480829	Neu
ITGB1BP1	5.61563	5.71587	0.541162	-0.0179979	Mic			C1orf35	4.02331	4.13079	0.0224552	-0.102172	Mic			LYRM2	3.87674	3.87067	0.622947	-0.0246596	Oli
CPSF3	4.69152	4.72908	0.0314683	-0.035694	Oli			MRPL55	5.96443	6.42938	0.00306636	-0.229915	Ast			BCKDHB	4.28558	4.27293	0.206645	-0.0618336	Mic
IAH1	4.5632	4.61959	0.014987	-0.0369636	Oli			GUK1	7.56741	7.8381	0.000111202	-0.218843	Oli			KAT6A	4.32238	4.22089	0.991361	0.000333913	Oli
ADAM17	3.89443	4.00819	0.154597	-0.0372733	Neu			GJC2	5.83261	5.83847	0.246382	0.0948363	Ast			TUT7	3.85059	3.72017	0.710509	-0.0154843	Oli
YWHAQ	8.49252	8.50336	0.0213963	-0.043024	Neu			IBA57	2.84563	2.89245	0.211258	-0.0701041	Neu			ULK2	4.55033	4.58517	0.182539	-0.0467275	End
TAF1B	3.00915	3.00354	0.572137	-0.0130796	Neu			OBSCN	2.58164	2.57082	0.194805	0.136379	Neu			TNPO1	5.09461	5.0034	0.541412	-0.0256358	Oli
GRHL1	1.47038	1.59511	0.0101002	-0.0733222	Ast			TRIM11	3.27004	3.43871	0.679855	-0.0297645	Ast			PLOD1	4.36889	4.24028	0.110797	0.126564	Mic
KLF11	2.00434	1.97288	0.323688	-0.0415993	Ast			TRIM17	3.59171	3.68141	0.175521	0.163747	Oli			P2RX5	0.977823	1.14089	0.97669	-0.00313304	Ast
CYS1	3.56507	3.64457	0.592123	0.020411	End			HIST3H2A	5.12614	5.12024	0.270746	0.131185	End			ITGAE	1.82147	1.87816	0.411876	-0.0767202	Oli
HPCAL1	6.52873	6.69133	0.590806	0.0203321	Ast			HIST3H2BB	0.861028	1.04817	0.811376	0.0482439	End			DIS3	3.49786	3.52956	0.594534	-0.0194082	Oli
ODC1	5.17595	5.25754	0.000329481	-0.128777	Ast			RNF187	7.99289	8.13274	0.919051	-0.00383517	Neu			PIBF1	4.09746	3.98425	0.430028	0.0403637	End
NOL10	4.14937	4.15925	0.857986	0.00291464	Ast			RHOU	7.45129	7.30111	0.606726	0.0323398	Ast			TDRD3	3.586	3.63655	0.0239888	-0.0908037	Neu
PDIA6	4.77408	4.86045	0.0328804	-0.11043	Neu			RAB4A	7.05826	6.91168	0.477412	0.035027	Ast			NUFIP1	2.92681	3.0275	0.129614	-0.0908134	End
KCNF1	5.54167	5.79728	0.0200935	-0.0669027	Neu			SPHAR	7.7058	7.70185	0.945545	-0.00356434	Ast			PDS5B	4.6623	4.68114	0.506421	0.0240225	End
C2orf50	1.94467	2.13478	0.341697	-0.037117	Neu			CCSAP	6.28655	6.3869	0.497207	0.0339377	End			OXCT1	5.96154	6.09458	0.634575	-0.0166187	Neu
PQLC3	3.45028	3.38595	0.00245091	-0.0850844	Ast			ACTA1	1.55305	2.19912	0.00662897	-0.397888	Mic			RRAGB	4.52982	4.67413	0.0656879	-0.0776714	Neu
ROCK2	6.4124	6.40115	0.00404508	0.0585966	Neu			NUP133	5.70528	5.55151	0.146671	0.0725472	Ast			CYLD	4.4706	4.42102	0.288467	0.0415809	Ast
E2F6	4.03801	3.94483	0.000884678	0.0530938	Ast			ABCB10	4.29086	4.31287	0.675537	0.0233707	Oli			SLC27A5	1.63525	1.6292	0.522443	0.0475173	Neu
GREB1	3.94661	3.98611	0.0425364	-0.0507017	Oli			TAF5L	3.69623	3.81639	0.29915	-0.0428616	End			ZNF324	3.33189	3.43709	0.406067	-0.0337156	Ast
NTSR2	6.45522	6.56063	0.114494	-0.0597248	Oli			URB2	2.95459	2.7716	0.0351428	0.143176	End			ZNF671	3.89013	3.99156	0.753542	-0.013524	Ast
LPIN1	5.86874	5.75733	0.0960824	0.0422836	Neu			GALNT2	5.07289	4.87124	0.887335	0.00818616	Oli			ZNF416	2.98463	3.1371	0.670383	-0.023318	Oli
TRIB2	5.76393	5.68661	0.448336	-0.0217629	Ast			PGBD5	6.774	6.87637	0.00606593	0.181904	End			ZNF586	4.19062	3.99156	0.261346	0.089328	Oli
FAM84A	5.59725	5.72827	0.902777	0.00331165	Ast			COG2	3.65793	3.62431	0.298074	0.0461563	Ast			ZNF446	1.9807	1.93384	0.696696	0.0216783	Oli
NBAS	5.11473	5.20115	0.676888	-0.00749975	Oli			AGT	9.4037	8.61068	0.443997	0.0972279	Oli			ZNF264	3.95937	4.00527	0.260149	-0.0373984	Oli
DDX1	7.12429	7.22514	0.0824534	0.0267078	Ast			CAPN9	3.01832	3.48443	1.17728e-05	-0.571656	End			RPS5	6.3065	6.25284	0.112662	-0.0996978	Neu
MYCN	2.10041	1.97218	0.433478	0.0270054	End			C1orf198	7.39887	7.18701	0.864783	-0.011873	Ast			FAT1	4.72369	4.58238	0.839615	-0.0149977	End
FAM49A	6.7189	6.78139	0.446044	-0.010195	Oli			TTC13	4.31202	4.24553	0.0824499	0.0883968	Ast			YTHDC1	4.63817	4.39206	0.89073	-0.00584601	Neu
VSNL1	9.83678	10.1832	0.650475	0.0133357	Ast			ARV1	6.45385	6.61084	0.321985	-0.0544933	Neu			CHMP2B	5.12197	5.11499	0.0630293	-0.100679	Ast
SMC6	4.1236	4.03311	0.061939	0.0359999	Neu			FAM89A	5.53267	4.873	0.331235	0.144163	End			SMAP2	5.97256	6.1044	0.832737	-0.0122308	Neu
GEN1	1.79628	1.84903	0.593775	-0.0205551	Ast			C1orf131	2.8236	2.91986	0.0395821	-0.0992573	End			PPIE	2.89671	2.96825	0.804772	-0.0149735	Ast
KCNS3	3.12439	3.09987	0.015932	0.114878	Mic			GNPAT	6.46073	6.41434	0.826935	-0.00818242	Ast			ZMPSTE24	5.30496	5.14844	0.898795	0.00668384	Oli
RDH14	4.55369	4.61134	0.811995	0.005144	Neu			EXOC8	4.55168	4.47764	0.0111475	0.157149	Neu			STARD7	6.68464	6.57043	0.234703	0.0544069	Mic
TTC32	4.13396	4.11172	0.0387305	-0.076671	Ast			SPRTN	3.08834	2.95808	0.209365	0.0773143	Oli			NOA1	3.47607	3.57839	0.355169	-0.0424857	End
WDR35	3.53127	3.60185	0.0794589	-0.0385399	Neu			EGLN1	6.47482	6.18242	0.041027	0.114645	Neu			REST	3.28196	3.0236	0.665587	-0.0227704	Neu
MATN3	2.54464	2.6242	0.00321512	-0.189159	Mic			TSNAX-DISC1	4.08925	3.99148	0.788701	0.0329929	Ast			SSH1	3.6183	3.56009	0.00840949	0.105993	Neu
LAPTM4A	7.70598	7.6413	0.489875	0.0150431	Ast			TSNAX	5.31971	5.64461	0.00477169	-0.247775	End			GSTP1	6.49214	6.32664	0.676756	0.0199056	Ast
PUM2	6.56129	6.52493	0.0673232	0.0281396	Mic			DISC1	2.29196	2.39741	0.00238089	-0.290301	Ast			APLP2	6.92116	6.94473	0.361343	-0.0381559	End
RHOB	8.58739	8.58141	0.719192	-0.0109463	Neu			SIPA1L2	4.8785	4.91604	0.152199	0.130473	Neu			FAM234B	5.4973	5.67584	0.895384	-0.00652596	Oli
HS1BP3	3.19636	3.06499	0.469626	0.0146445	Ast			MAP10	1.61875	2.18658	0.239852	-0.178784	End			SLCO1A2	4.99773	4.71827	0.204651	-0.0750279	End
LDAH	3.49644	3.50064	0.154138	-0.0349022	Mic			NTPCR	4.49687	4.96931	7.9453e-07	-0.377808	Ast			WBP11	3.95029	4.0058	0.18292	-0.0584592	End
KLHL29	3.07693	3.11596	0.595117	0.0128144	Mic			PCNXL2	4.27242	4.8816	0.0232421	-0.177867	End			EIF3I	6.18045	6.18936	0.603766	-0.0219683	Mic
ATAD2B	2.68758	2.63001	0.680137	-0.00693462	Ast			MLK4	2.13109	2.45589	0.80835	-0.0268562	End			NKAIN1	2.44322	2.4022	0.785759	0.037643	Mic
UBXN2A	4.21212	4.09858	0.651007	0.00974175	End			KCNK1	6.38985	6.61489	0.798268	0.0234415	End			COL16A1	4.64654	4.70221	0.294135	0.0890116	End
WDCP	3.01594	2.97938	0.551803	0.0150908	Mic			SLC35F3	5.03549	5.19711	0.0314881	0.184267	Neu			TXLNA	5.31028	5.1956	0.961902	0.00152367	Oli
FKBP1B	4.6788	4.79036	0.704898	0.0111771	End			COA6	6.96676	6.99724	0.268999	0.087363	Ast			NCOA1	5.61673	5.51285	0.287007	0.0629712	Mic
SF3B6	6.294	6.25179	0.34295	-0.02038	Ast			TARBP1	4.73756	5.49377	0.148437	-0.219399	Ast			AGBL5	3.71762	3.68173	0.120199	0.0548457	Mic
FAM228B	4.86944	4.75536	0.136596	0.0477121	Ast			IRF2BP2	7.16257	6.8901	0.0714442	0.130691	Ast			EFR3B	5.37928	5.55585	0.0968759	-0.0847507	Oli
TP53I3	2.93884	2.86165	0.479729	0.0219614	Ast			TOMM20	8.78317	9.00921	0.955046	-0.00304904	End			KIF3C	6.78754	6.77944	0.00170553	0.175219	Ast
PFN4	2.42802	2.48308	0.00820496	-0.110912	Ast			RBM34	5.70885	5.8603	0.250831	-0.0600778	Oli			RAB10	6.69109	6.59764	0.54258	0.0231057	Oli
FAM228A	1.99101	2.07946	0.781961	0.011418	End			ARID4B	5.3939	5.50678	0.00978935	-0.106625	Oli			HADHA	6.19273	6.13008	0.497851	-0.0223299	Ast
ITSN2	5.10376	5.0291	0.836501	0.00456871	Neu			GGPS1	5.22149	5.3274	0.206988	-0.0535401	Ast			MAPRE3	6.0846	6.12496	0.592061	-0.0297074	End
NCOA1	6.88879	6.80798	2.26349e-05	0.0738558	Neu			B3GALNT2	2.39203	2.10529	0.696232	0.028023	Ast			CAD	3.46655	3.51353	0.00593274	-0.125612	Ast
PTRHD1	3.82157	3.80548	0.00573494	0.0676907	Mic			GNG4	4.50704	5.00125	0.0156868	-0.228359	End			CD59	6.93831	6.69756	0.0812341	0.105161	Neu
CENPO	2.55358	2.47243	0.000263107	0.0835318	End			LYST	4.21371	4.1547	0.674796	0.0239403	Oli			CD82	3.897	3.70088	0.345984	0.0848409	Ast
ADCY3	3.63352	3.71888	0.441759	-0.0325023	Neu			NID1	3.10059	2.317	0.0370495	0.310175	End			BCORL1	2.00428	1.93551	0.503012	0.0452176	Oli
DNAJC27	4.26784	4.3263	0.370407	-0.0154795	Neu			GPR137B	6.94879	6.49512	0.170093	-0.0760284	Oli			ATRX	4.98089	4.93131	0.720466	-0.0106431	Neu
EFR3B	6.01354	6.15787	0.000313735	-0.0753574	Neu			ERO1LB	4.43165	4.34489	0.0613982	0.106298	Ast			AK6	3.60186	3.68626	0.303643	-0.107037	Oli
POMC	1.88039	2.06178	0.0985537	-0.136061	Ast			LGALS8	5.07587	5.21924	0.999278	4.65277e-05	Ast			MYNN	3.21839	3.23124	0.110634	-0.0630743	Mic
DNMT3A	4.17003	4.16087	0.926213	0.00169479	Oli			HEATR1	4.69138	4.66579	0.0466405	0.0876379	Ast			MECOM	1.61181	1.10824	0.22483	0.113278	Oli
DTNB	5.48563	5.60916	0.418817	0.0191549	Ast			ACTN2	5.35014	5.93073	0.615089	-0.0477992	Ast			SCAMP1	6.21464	6.33872	0.908847	-0.00580131	Oli
ASXL2	3.59983	3.51824	0.12453	0.0266746	End			MTR	4.49001	4.6544	0.0269585	-0.189569	Oli			PREP	4.44334	4.65912	0.486264	-0.0335798	Oli
KIF3C	7.11519	7.14629	0.133322	0.0390836	End			RYR2	4.68258	4.8934	0.000557749	0.287793	Neu			HACE1	4.12715	4.26621	0.25733	-0.0464189	Neu
RAB10	7.04929	6.98787	0.227619	-0.020882	Oli			CHRM3	4.10542	4.64926	0.62826	0.0571174	Ast			SEH1L	3.12719	3.36586	0.214272	-0.0888038	End
GAREM2	4.9242	4.47134	4.13845e-05	0.267228	Oli			FMN2	5.78311	5.56511	0.0554457	0.116284	Oli			WDR47	6.72076	6.87993	0.317427	0.0319328	Oli
HADHA	7.24932	7.21632	0.0271041	-0.0276422	Oli			GREM2	3.08165	3.70163	0.799385	0.0229741	Ast			WDFY1	4.94632	4.92413	0.754631	-0.0130851	Ast
HADHB	6.84949	6.8514	0.00604548	-0.0554154	Neu			RGS7	5.94405	6.72741	0.422698	-0.0595595	Ast			OVGP1	3.03246	3.31035	0.0920504	-0.213351	Oli
SELENOI	4.64488	4.74907	0.0571027	-0.0321633	Neu			FH	7.30584	7.35527	0.867322	0.00877097	Ast			SLC25A24	2.37275	2.25658	0.0463588	0.129355	End
DRC1	2.45814	2.61182	0.12618	-0.0679044	Neu			KMO	4.30471	4.94457	0.152934	-0.151429	Ast			MAP3K4	4.51242	4.52185	0.222142	0.0576453	Mic
KCNK3	3.86478	3.97068	0.574885	0.0127952	Ast			OPN3	5.33542	5.8073	0.979233	0.00261921	Ast			PILRA	2.7972	2.59454	0.124329	0.197944	Mic
SLC35F6	5.24071	5.23529	0.226073	-0.0156789	Oli			CHML	3.40047	4.12542	0.0619812	-0.240787	Ast			ABCB1	3.82517	3.44939	0.339652	0.072717	Oli
DPYSL5	5.14117	5.14918	0.298246	0.0387499	Mic			MAP1LC3C	2.12309	2.08829	0.235561	-0.178563	Neu			ZNF213	2.85278	3.01096	0.114794	-0.0914819	Oli
MAPRE3	8.65875	8.74424	0.0117493	0.0466824	Ast			PLD5	2.47436	2.67092	0.825373	-0.0213925	End			AKR1B1	5.31428	5.26751	0.110636	0.0743296	Oli
TMEM214	5.07653	5.0771	0.283372	-0.0134639	Ast			CEP170	5.02315	5.15121	0.557281	0.0251384	End			CPNE3	4.76281	4.61426	0.522784	-0.021975	Oli
AGBL5	4.44711	4.50149	0.193653	-0.0202399	Neu			SDCCAG8	5.11831	5.42194	0.00102542	-0.205341	End			RRN3	4.55619	4.53972	0.698641	-0.0182054	End
OST4	5.35654	5.41266	0.00521518	-0.0945829	End			AKT3	6.1718	6.22912	0.234608	0.0473373	Ast			CTTN	5.8581	5.88241	0.841735	0.00824859	Oli
EMILIN1	3.49828	3.43199	0.338065	0.0305271	Oli			ZBTB18	8.04089	8.10624	0.800018	0.0201698	Mic			MTIF2	4.50572	4.41224	0.0963032	0.0772236	Oli
KHK	3.08131	3.21588	0.540932	-0.0172327	Ast			ADSS	6.59236	6.67641	0.479694	0.0346187	Ast			DDHD2	4.83043	5.01207	0.111206	-0.0904518	Oli
CGREF1	4.77129	4.98611	0.47903	-0.0168712	Neu			C1orf101	1.18722	1.47805	0.586229	-0.0578406	Ast			TTC39A	1.45907	1.4503	0.0717306	0.146316	Mic
ABHD1	1.8098	1.67517	0.22613	0.0445613	End			DESI2	4.38552	4.40444	0.246567	-0.0531502	Ast			EPS15	6.39315	6.46663	0.0276417	-0.0615801	End
PREB	4.90532	4.86212	0.0938959	-0.034687	Ast			COX20	6.99002	7.03237	0.523266	-0.0420574	Neu			MGST2	2.71241	2.58009	0.354595	0.0593697	End
SLC5A6	4.95918	4.90574	0.806205	0.0136906	Ast			HNRNPU	7.65325	7.59576	0.807035	-0.00637029	Ast			CHERP	2.53744	2.60339	0.262173	-0.0809649	Mic
ATRAID	5.4125	5.36098	0.286552	-0.0228579	Mic			EFCAB2	3.20022	3.58386	2.1033e-05	-0.449359	End			ATG16L1	4.62966	4.69731	0.735043	-0.0136239	Oli
CAD	4.10806	4.16435	0.0432526	-0.0374789	Neu			KIF26B	2.03477	2.30871	0.120237	-0.160194	End			USP40	3.47793	3.47675	0.511872	0.0374772	End
SLC30A3	5.42525	5.7244	0.109408	-0.0528448	Oli			SMYD3	3.22227	3.6634	0.327889	-0.0803184	Ast			POMGNT1	4.87815	4.82872	0.50496	-0.0269395	Ast
DNAJC5G	4.10747	4.24737	0.734605	0.017312	Mic			TFB2M	4.62341	4.64657	0.0257909	0.148082	Oli			RAD54L	1.06804	0.944345	0.148125	0.190467	Oli
TRIM54	4.24207	4.47495	0.650992	0.0236539	Mic			CNST	5.66011	5.70553	0.00548857	0.185771	Mic			MAST2	3.7857	3.69821	0.67862	0.023407	Oli
UCN	4.43626	4.41083	0.0600953	-0.0524738	Neu			SCCPDH	7.33593	7.28434	0.206487	0.0692002	Oli			DNAJA1	7.48475	7.34368	0.402734	0.0689594	Neu
MPV17	5.3875	5.41525	0.0510301	-0.0322302	Neu			AHCTF1	4.70115	4.50005	0.00545724	0.135184	Ast			B4GALT1	2.24537	2.02054	0.242299	-0.0846957	Oli
GTF3C2	4.27421	4.28377	0.374138	-0.0137609	Neu			ZNF670	1.36596	1.27766	0.0178457	0.194256	Neu			CHMP5	6.00332	5.99296	0.168363	-0.0595429	Mic
EIF2B4	4.70506	4.67654	0.804421	-0.00336177	Neu			ZNF669	4.1079	4.19835	0.853476	0.0157672	Oli			NFX1	4.42833	4.55544	0.152202	-0.0698242	Mic
SNX17	6.20598	6.2792	0.0568396	-0.0363149	Neu			ZNF124	1.75622	1.76916	0.147976	0.134636	Ast			DIMT1	5.22298	5.17701	0.42775	-0.0394014	End
ZNF513	4.56039	4.56558	0.0320248	0.0412737	Oli			ZNF496	3.4969	3.50596	0.22375	-0.0593011	End			IPO11	3.43898	3.54198	0.751486	-0.0131971	Oli
PPM1G	6.43183	6.3982	0.000161961	0.0495587	Ast			NLRP3	1.7921	2.18898	0.0498714	-0.308228	End			FOLH1	4.44748	4.14988	0.898883	0.00988771	Ast
NRBP1	5.98007	6.01193	0.734352	-0.00405203	Neu			TRIM58	1.04507	1.46638	0.684172	0.0618646	End			EIF2AK1	4.92096	4.96265	0.117097	-0.0595273	End
KRTCAP3	2.57176	2.49503	0.505676	0.0196853	Neu			OR2W3	2.08837	2.30413	0.627326	0.0815832	Oli			EPDR1	6.08583	6.22979	0.000391727	0.216574	Mic
IFT172	5.63659	5.64812	0.203374	0.0259837	Ast			OR2L13	4.40595	4.45657	0.662492	-0.10289	End			SNX10	5.75836	6.19693	0.456339	-0.0634602	Oli
FNDC4	6.41389	6.46406	0.0577387	-0.0487231	Neu			OR14I1	2.27597	2.68562	0.0310959	0.470898	Oli			SEPHS1	4.58985	4.49168	0.160035	0.0665918	Neu
GCKR	1.69501	1.83592	0.00280909	-0.144412	End			SH3BP5L	5.01827	5.10315	0.999032	7.66125e-05	Ast			MRPL28	4.9753	5.048	0.970999	-0.00196428	Oli
ZNF512	5.08383	5.10568	0.338648	-0.0155972	Neu			ZNF672	4.77908	4.63541	0.345224	0.0514274	Ast			HBQ1	0.547917	0.591634	0.449459	0.159352	Oli
CCDC121	2.57746	2.47323	0.696765	-0.014634	End			ZNF692	5.50863	5.42365	0.290796	0.136594	Neu			ITPKC	3.87619	3.80622	0.441894	-0.0945109	End
GPN1	4.05215	4.15171	0.0839132	-0.0406244	Oli			PGBD2	2.70609	2.86604	0.312608	-0.0997715	Ast			FAT2	0.984817	1.2157	0.418188	-0.114851	Neu
SUPT7L	5.73732	5.85967	6.04364e-05	-0.0633725	Ast			FAM110C	2.8666	3.02069	0.634819	-0.0601893	Ast			RBM22	4.68419	4.58238	0.329929	0.0373699	End
SLC4A1AP	5.74865	5.83187	0.30181	0.0165215	End			SH3YL1	4.42243	4.59859	0.0173483	-0.12569	Ast			TMED2	5.95094	5.91933	0.338614	-0.040076	Oli
MRPL33	6.0236	6.04766	0.14972	-0.0474393	Neu			ACP1	6.16946	6.29404	0.210912	-0.0420337	Ast			ERO1B	3.56154	3.53659	0.83168	-0.0126029	End
RBKS	2.365	2.54601	0.00157302	-0.114394	Ast			FAM150B	1.73011	2.35463	0.00604905	-0.437177	Ast			ZFAND6	4.16058	4.03337	0.144405	0.0745346	Neu
BABAM2	5.24298	5.40388	0.148505	-0.0321744	Neu			TMEM18	3.99409	4.2754	0.0526728	-0.152244	Mic			TXLNG	4.23956	4.19903	0.451144	0.0284343	Oli
FOSL2	5.14578	5.16261	0.204863	-0.0623564	End			PXDN	1.95028	2.06267	0.70535	0.0382713	End			PPEF1	1.32568	2.13816	0.0618618	-0.25487	Neu
PPP1CB	7.42756	7.37808	0.165919	0.0191339	Ast			MYT1L	5.33124	5.77617	0.209996	0.067235	Oli			LAT2	2.79969	2.49523	0.54639	-0.0463754	Ast
SPDYA	2.19709	2.12156	0.3426	0.0362248	Neu			TSSC1	4.34674	4.84969	0.00703686	-0.171254	Ast			HUWE1	6.09963	6.03032	0.584955	0.0204115	Mic
TRMT61B	3.74166	3.84421	0.228772	-0.0349165	Neu			TRAPPC12	4.19748	4.39746	0.0289943	-0.111955	Oli			ZW10	4.05432	4.17483	0.249393	-0.0609887	End
WDR43	4.26756	4.28476	0.883796	-0.00270954	Mic			ADI1	5.81623	5.64128	0.00601632	-0.215609	Neu			ALG9	2.35829	2.40142	0.399674	0.0355886	Mic
TOGARAM2	1.74931	1.6795	0.87941	0.0120457	Mic			RP13-512J5.1	5.36855	5.56468	0.0502511	-0.160383	End			NOX4	0.815006	0.891446	0.0300317	-0.273147	End
CLIP4	5.06149	5.08865	0.000197034	-0.0780375	Oli			RNASEH1	5.43327	5.4676	0.718922	0.02691	End			ACOX3	4.49505	4.51244	0.0616358	-0.0769708	End
ALK	1.82737	1.86855	0.503921	-0.0246678	Neu			RPS7	7.30177	7.53203	0.000318929	-0.207372	Oli			MTMR2	4.57682	4.55108	0.373863	0.040902	Ast
YPEL5	7.22567	7.27153	0.176233	0.0244914	Ast			CMPK2	3.0105	3.20658	0.831959	-0.028681	Ast			PPP1R15A	4.32317	4.40877	0.793844	-0.031987	Oli
LBH	3.67217	3.75775	0.5666	-0.0363502	Mic			RSAD2	2.64975	2.75723	0.768343	-0.0603813	End			HSD17B14	3.73429	3.54824	0.900645	-0.0106458	Ast
LCLAT1	2.63405	2.7243	0.094142	-0.0379524	Neu			RNF144A	6.31614	6.23817	0.152234	0.100636	Ast			TRIP6	4.25081	4.11709	0.0459002	0.12562	Ast
GALNT14	2.6006	2.59829	0.908865	-0.00456486	End			ID2	8.51391	8.18742	0.0112542	0.200255	Oli			ACHE	3.73735	3.78331	0.653496	0.0363809	Oli
EHD3	6.63746	6.7889	0.959705	0.00111581	Oli			KIDINS220	6.50426	6.37901	0.0798019	0.0886196	Oli			FTL	9.55699	9.43031	0.655846	0.0281818	Neu
MEMO1	3.79653	3.7021	0.573126	0.017175	Oli			MBOAT2	6.17015	6.05161	0.421154	-0.0396957	Ast			SRRT	4.60024	4.35351	0.513537	0.0375462	Oli
DPY30	5.98654	5.96648	0.315059	0.0156068	End			ASAP2	5.16177	5.06167	0.298537	0.0687129	Oli			BAX	3.28096	3.14083	0.93001	0.00622806	Neu
SPAST	4.86185	4.80813	0.231629	0.0166658	End			ITGB1BP1	6.22859	6.4519	0.0218758	-0.127784	Ast			NLK	5.97602	6.0455	0.433957	0.039768	Ast
SLC30A6	3.35223	3.34255	0.219086	-0.0205643	Ast			CPSF3	4.68526	4.95209	0.024931	-0.119011	Oli			PIGS	3.71482	3.74067	0.453036	-0.0327558	Ast
NLRC4	1.87708	1.90188	0.0232016	-0.0744995	Oli			IAH1	5.2229	5.52645	0.000544933	-0.188451	Oli			ADAMTS2	1.51089	1.00793	0.00985888	0.365817	Oli
YIPF4	6.24648	6.13098	0.0100415	0.0847887	End			ADAM17	5.12969	5.08939	0.840703	0.00928475	End			ATXN7L3	6.11595	6.25181	0.574412	-0.0235995	Oli
BIRC6	4.84579	4.84423	0.0226405	-0.0264565	Neu			YWHAQ	9.62227	9.54556	0.0206537	0.163845	Oli			PGS1	4.37598	4.3146	0.386587	0.0417314	Oli
TTC27	3.01942	3.05434	0.161985	-0.0340128	Oli			TAF1B	3.51256	3.42844	0.411066	0.0500659	Oli			PSMC5	4.88471	4.96705	0.71483	-0.0159588	End
LTBP1	3.23627	3.1343	0.382018	0.0306009	Ast			GRHL1	1.45709	1.94423	0.106535	-0.187865	Neu			UIMC1	4.73082	4.68277	0.173455	-0.0770397	Neu
RASGRP3	3.0338	2.80691	0.0156934	0.0708966	Ast			KLF11	3.34966	3.28071	0.248643	-0.100679	Ast			MMP2	0.665133	0.311046	0.249625	0.157633	End
FAM98A	5.80125	5.81847	0.58407	0.0078848	Mic			CYS1	4.17672	4.25346	0.0424413	-0.245882	Mic			MT3	8.23027	8.20665	0.68967	-0.0308741	Ast
CRIM1	5.50629	5.47438	0.0929801	-0.0430476	Mic			HPCAL1	6.0204	6.48394	0.00103915	-0.346051	Ast			LPCAT2	2.93101	2.52313	0.909404	-0.00800755	Ast
FEZ2	5.58229	5.58281	0.720246	-0.0050611	Oli			ODC1	6.19312	6.15213	0.371082	-0.0719855	Oli			GNAO1	5.90912	5.84491	0.63996	-0.0274998	Oli
STRN	4.45952	4.42893	0.145001	-0.0206849	Ast			NOL10	4.70411	4.70521	0.794823	0.0117276	Neu			OGFOD1	3.81557	3.90798	0.17035	-0.0520852	Oli
HEATR5B	4.48632	4.59354	0.434966	-0.0131877	Neu			ATP6V1C2	6.42996	6.1982	0.168427	0.102082	Mic			SH3BP2	2.31064	2.26144	0.237466	-0.113187	Ast
GPATCH11	5.16199	5.16141	0.949993	0.00112643	Ast			PDIA6	6.90566	6.53741	0.0109922	0.207749	Mic			NOP14	4.00177	3.9276	0.818121	-0.0104221	Oli
EIF2AK2	5.45013	5.38125	0.122667	0.0370793	Mic			KCNF1	6.23435	6.83592	0.164049	-0.148374	Ast			ADD1	6.0041	6.01749	0.246558	-0.0326442	Neu
CEBPZOS	6.33409	6.39967	0.41098	0.0310923	Mic			C2orf50	1.95029	2.16016	0.592513	0.0608186	Oli			L2HGDH	3.19138	3.29594	0.0378676	-0.0987275	Mic
CEBPZ	4.36697	4.35022	0.823052	-0.00494852	Neu			PQLC3	4.70251	4.5927	0.116219	-0.109723	Ast			TXNDC16	4.65165	4.61896	0.872823	-0.0069583	End
NDUFAF7	4.41366	4.4591	0.771653	-0.00522343	Oli			ROCK2	5.79667	5.71157	0.0725226	0.081405	Mic			RTRAF	3.25659	3.31204	0.996484	-0.000254702	Oli
PRKD3	3.63737	3.49422	0.193853	0.0218637	Oli			E2F6	4.34367	4.39315	0.161527	-0.0574454	Oli			NID2	0.750437	0.542897	0.43079	0.0919118	End
QPCT	4.29892	4.45937	0.234397	0.0425716	Mic			GREB1	3.73478	3.36196	0.732805	0.0309638	End			GMCL1	3.69944	3.67749	0.813595	0.0122807	Neu
CDC42EP3	3.4038	3.50633	0.316203	0.0268944	Ast			NTSR2	6.88283	6.53701	0.328755	-0.102232	Neu			SF3B2	5.04549	5.02517	0.104162	-0.0565032	Mic
RMDN2	1.95549	2.0219	0.0189465	-0.0629283	Oli			LPIN1	5.49201	5.18091	0.246456	0.0634361	Oli			KLHL42	4.99602	5.17532	0.302896	-0.0430138	Oli
CYP1B1	2.50993	2.41332	0.718148	0.019158	Mic			TRIB2	5.93426	5.86667	0.183842	-0.114868	End			GNAS	6.7635	6.79206	0.862651	0.00638818	End
ATL2	4.99286	5.00266	0.27365	-0.0212118	Neu			FAM84A	5.00399	5.66308	0.0926051	-0.21361	Ast			DNM1L	5.74628	6.04631	0.155836	-0.047073	Oli
HNRNPLL	4.96104	4.9815	0.464249	-0.0111775	Oli			NBAS	4.6959	4.63846	0.00441374	0.123755	Oli			PTHLH	0.432289	0.560393	0.737917	0.043092	Ast
GALM	3.92804	3.65936	0.00182697	0.117785	Neu			DDX1	7.23446	7.22945	0.00264255	0.122697	Mic			PHACTR3	5.57335	5.33682	0.845509	-0.00979578	Oli
SRSF7	6.50748	6.50023	0.575814	-0.0117363	Mic			MYCN	3.10533	3.27332	0.873122	0.0151267	Ast			ERGIC2	4.63027	4.61549	0.750903	-0.0110247	End
GEMIN6	3.98417	3.97022	0.422449	0.0190006	Neu			FAM49A	6.63672	6.99872	0.346869	0.0473419	Ast			TFAP2C	0.780129	0.717555	0.368468	0.132075	Neu
DHX57	4.36653	4.46022	0.262113	-0.0256733	Mic			RAD51AP2	0.956644	1.52867	0.330799	0.158534	Ast			AURKA	1.30077	1.47231	0.515826	-0.0694443	Mic
MORN2	5.56892	5.60472	0.254961	-0.0317662	Oli			VSNL1	9.66902	10.3085	0.204244	0.108868	Mic			PIR	3.32748	3.32312	0.755941	-0.028119	Oli
ARHGEF33	1.80366	1.84051	0.811898	0.00600543	End			SMC6	3.85631	3.86668	0.791175	0.0166562	Ast			AAMDC	1.95157	2.02151	0.618747	-0.037091	End
SOS1	4.8399	4.78374	0.949554	0.000979209	Oli			GEN1	2.2092	2.65988	0.000665462	-0.401423	Mic			RFX2	1.75869	1.48646	0.538017	0.0439961	Mic
MAP4K3	5.17895	5.14223	0.250679	0.015336	Neu			KCNS3	2.89514	3.27348	0.41367	-0.133213	Ast			METTL2A	3.73602	3.79398	0.51866	-0.0303976	Ast
TMEM178A	7.94329	7.99746	0.518281	0.0174631	End			RDH14	6.37522	6.25691	0.00374062	0.169415	Ast			ALG6	2.4707	2.65747	0.0208423	-0.154714	Neu
THUMPD2	4.12798	4.02627	0.122238	0.0373622	Neu			NT5C1B-RDH14	3.4831	3.27503	0.0020104	0.328291	Oli			CNOT3	2.84386	2.78722	0.442526	0.0468331	Oli
SLC8A1	4.95333	5.00425	0.124102	0.0310513	Ast			TTC32	5.47563	5.52587	0.435343	0.0920454	Ast			GP6	1.44772	1.46281	0.771691	-0.0332834	Neu
PKDCC	5.17312	5.1922	0.715311	0.0109825	Ast			WDR35	3.84277	3.85568	0.225436	-0.0828014	Ast			PTPN4	4.87239	4.84878	0.0279944	0.0869598	Mic
EML4	3.79142	3.79171	0.179629	-0.0214027	End			MATN3	3.33637	2.95226	0.609993	-0.101698	Ast			DDX18	3.89265	3.85005	0.159122	-0.0610002	End
COX7A2L	6.35796	6.38915	0.558735	-0.00949904	Oli			LAPTM4A	8.94941	8.3823	0.00805448	0.116078	End			KHSRP	5.34365	5.37957	0.290624	-0.0477083	Mic
MTA3	5.53045	5.61598	0.00448177	0.0409343	Neu			PUM2	6.9982	6.97709	0.487177	0.0223024	Oli			GNA11	4.59263	4.6645	0.175687	-0.0532373	Mic
OXER1	1.91151	1.86936	0.0179617	0.0960964	Neu			RHOB	9.65945	9.33877	0.0747313	0.177362	Ast			ASAP3	4.17553	4.11847	0.644345	-0.0315706	Ast
HAAO	2.91338	2.83532	0.123135	0.0628391	Mic			HS1BP3	3.1799	3.19207	0.0733397	-0.107515	Oli			EDEM2	3.68881	3.53956	0.971713	0.00163122	Ast
ZFP36L2	5.08573	4.98984	0.0549752	-0.0870973	Mic			C2orf43	3.71944	3.67223	0.927503	-0.0066041	Oli			DNMT3B	1.04754	1.1315	0.777576	0.0255102	End
THADA	2.94355	2.87787	0.640848	0.00783955	Ast			KLHL29	2.58498	2.84809	0.00214897	0.213095	End			TPX2	1.41405	1.60827	0.895699	-0.0121395	Neu
PLEKHH2	3.21399	3.13077	0.696385	-0.0141754	Ast			ATAD2B	2.8275	2.71034	0.925062	0.00482526	Ast			PDRG1	3.41488	3.45956	0.37817	-0.0620158	End
DYNC2LI1	4.81934	4.94992	0.00143016	-0.103495	Mic			UBXN2A	4.10301	4.11971	0.00107706	-0.160971	Ast			EPB41L1	6.59257	6.62121	0.17776	0.0789494	Ast
LRPPRC	5.84785	5.97003	0.00397345	-0.0524043	Neu			MFSD2B	3.19004	3.75126	0.0386477	-0.147743	Ast			DOCK9	5.42013	5.26269	0.236484	0.0530773	End
PPM1B	6.2475	6.13297	0.000921652	0.0530454	Oli			C2orf44	3.51047	3.53431	0.792291	0.0208349	Mic			ANKRD10	5.86374	5.91057	0.73233	-0.0241491	End
SLC3A1	1.99548	1.9221	0.739218	0.0164257	Oli			FKBP1B	6.57394	6.98645	0.137293	-0.11766	Ast			TGDS	2.54957	2.42645	0.712706	0.0238658	Oli
PREPL	8.20679	8.21979	0.102874	0.0367472	Neu			SF3B14	7.66152	7.67175	0.0240827	-0.0907048	Neu			DOCK3	6.06153	6.19969	0.687592	0.022409	End
CAMKMT	4.26341	4.24035	0.877135	-0.00380445	Mic			FAM228B	4.58462	4.93082	0.00333733	-0.220859	Oli			C3orf18	4.92083	5.05633	0.0631105	-0.106456	Oli
SRBD1	2.35094	2.37922	0.280184	-0.034863	Neu			TP53I3	3.89181	3.77067	0.237887	0.10084	Oli			COQ9	4.4282	4.42604	0.0956491	0.0851151	End
PRKCE	5.8636	5.92162	0.394936	-0.01353	Oli			PFN4	2.12006	2.54508	0.0186914	-0.289164	Neu			KIF9	1.78604	1.92676	0.670458	-0.0308405	Oli
EPAS1	6.88271	6.85266	0.0405111	-0.0605657	Ast			FAM228A	2.6142	3.08237	0.0277054	-0.224368	Oli			CRLS1	3.61147	3.64884	0.567153	0.0282003	Mic
ATP6V1E2	3.28764	3.29707	0.298938	0.0290641	Oli			ITSN2	4.55718	4.60838	0.347865	0.0378054	Oli			PPP1R13B	3.7853	3.94853	0.695752	0.0184574	Ast
RHOQ	6.26698	6.00257	0.0204385	0.0682048	Neu			NCOA1	6.48471	6.18525	0.00794132	0.118484	End			ATRN	5.43164	5.61224	0.046849	-0.0725434	Oli
PIGF	1.73133	1.763	0.000122256	-0.138032	Oli			PTRHD1	5.89944	5.92879	0.109462	-0.104503	Neu			SMOX	5.48475	5.09444	0.858461	-0.0139027	Oli
CRIPT	5.23255	5.16409	0.378583	0.0196504	Ast			CENPO	5.4599	5.56323	0.149109	-0.0808227	Oli			FKBP1A	5.97371	6.00416	0.181829	0.0755986	Ast
SOCS5	4.84748	4.8569	0.646919	0.00890025	Mic			ADCY3	5.58889	5.38754	0.0609283	0.118263	Oli			NSFL1C	4.37667	4.3941	0.61708	-0.0175088	Oli
MCFD2	5.80066	5.83577	0.112816	-0.0365714	Ast			DNAJC27	4.22553	4.31869	0.197909	0.067589	Ast			SLC4A11	1.02866	0.810599	0.0824205	0.22769	Ast
TTC7A	4.28262	4.23057	0.0776107	-0.0283138	Oli			EFR3B	4.20162	4.04048	0.409134	0.0812196	Oli			C20orf194	5.46296	5.53108	0.923004	-0.00346693	End
CALM2	9.86468	9.91292	0.291751	0.0257848	Oli			POMC	2.06538	2.21772	0.905896	0.0289692	Mic			ZNF343	2.92115	2.88903	0.83393	0.0130674	Oli
EPCAM	1.54877	1.65458	0.415373	-0.0665756	Neu			DNMT3A	3.53447	3.35717	0.0042089	0.252852	Ast			EBF4	3.12673	2.7914	0.111513	0.136249	Mic
MSH2	4.71286	4.87398	0.000290857	-0.0729857	Neu			DTNB	4.54309	5.06964	0.000984026	-0.232	Ast			MAVS	4.30512	4.11325	0.52411	0.0241301	Oli
KCNK12	4.88749	4.88425	0.00211621	0.109596	Neu			ASXL2	4.08073	3.74181	0.0620361	0.106147	End			LZTS3	6.6656	6.77766	0.407213	0.0481943	Ast
MSH6	3.69779	3.63108	0.634289	0.00855332	Oli			KIF3C	7.12848	7.16095	1.55786e-05	0.318119	Neu			XRN2	5.31133	5.19192	0.176106	0.059723	Oli
FBXO11	4.49054	4.51358	0.696664	-0.0093859	Neu			RAB10	8.01557	7.70665	0.00251319	0.133237	Oli			KIZ	4.06409	3.95579	0.134349	0.0899068	End
FOXN2	4.22079	4.01209	0.561201	0.0154188	Oli			GAREML	5.42289	4.72774	0.0464891	0.323655	Mic			DYNLL1	7.05865	7.07616	0.238549	0.0760866	Mic
PPP1R21	6.27269	6.24043	0.00132647	0.0518828	Oli			HADHA	7.61823	7.24777	0.864706	0.00682221	Ast			TESC	3.9433	4.03933	0.158171	0.136812	Oli
NRXN1	6.19754	6.29678	0.789133	-0.00398816	Oli			HADHB	7.56704	7.08443	0.911787	0.00578807	Oli			SNX5	4.26718	4.27969	0.923449	-0.00319207	End
CHAC2	2.43225	2.47047	0.0715536	-0.0909142	Ast			EPT1	5.31193	5.50388	0.317416	0.0523766	Neu			RPL6	6.32549	6.23474	0.984663	-0.00088119	End
ERLEC1	6.67684	6.76823	0.433882	-0.0126862	Neu			DRC1	1.98114	2.42878	0.331384	-0.153822	Neu			MAPKAPK5	3.13067	3.18993	0.448939	-0.0223015	Neu
GPR75	3.93558	4.10386	0.572338	-0.0281796	Neu			KCNK3	3.17163	3.8053	0.0058839	-0.237237	Ast			P2RX7	5.37578	4.99594	0.16517	0.121499	Oli
PSME4	4.23592	4.2117	0.0934006	-0.0400207	Ast			SLC35F6	5.55579	5.58567	0.0620381	-0.104428	Mic			ESF1	4.51211	4.34249	0.799805	-0.0133455	End
ACYP2	5.77118	5.74385	0.592689	0.00967391	End			CENPA	2.03857	1.78593	0.347875	0.126119	End			RBBP9	3.83305	3.79477	0.831891	0.0116826	Oli
SPTBN1	8.34535	8.35232	0.688575	-0.00865431	Neu			DPYSL5	5.42279	5.58721	0.991632	0.00107614	Oli			ANAPC5	5.05225	4.98411	0.28436	0.0424013	Ast
EML6	3.63721	3.80824	0.00217938	-0.0634557	Neu			MAPRE3	8.2164	8.42816	0.37401	-0.0499924	Mic			SLC23A2	6.01547	6.02154	0.334018	0.0426812	Neu
RTN4	8.8909	8.8909	0.0265768	0.0272972	Neu			TMEM214	4.95186	4.97355	0.499787	-0.0214416	Oli			SLC8B1	2.7879	2.78591	0.145836	-0.0746563	End
CLHC1	2.92011	2.87049	0.996015	0.000136634	Mic			AGBL5	4.76361	4.90023	5.98677e-05	-0.171039	Mic			TMEM230	5.64128	5.58164	0.80243	-0.0112664	Neu
RPS27A	8.71786	8.61814	0.867778	0.00286735	Ast			OST4	8.31838	8.28499	0.00565781	-0.135315	Mic			DZANK1	2.04829	2.12212	0.4669	0.0398315	Neu
MTIF2	5.24666	5.19341	0.0817371	0.0296045	Mic			EMILIN1	4.14178	3.61974	0.0189119	0.25557	End			KDM2B	2.72329	2.72384	0.557703	-0.0217282	End
CCDC88A	7.26566	7.15319	0.314367	0.0302009	Ast			KHK	4.92903	5.24521	0.341855	-0.0552611	End			TASP1	3.62028	3.86345	0.000698912	-0.174024	Ast
CFAP36	6.95798	7.03059	0.347127	0.0128032	End			CGREF1	5.03393	5.47887	0.00376325	-0.194294	Ast			OAS1	1.63885	1.19703	0.065671	0.232712	Oli
PPP4R3B	5.5809	5.52544	0.944597	-0.000810229	Ast			ABHD1	3.37653	3.81889	0.000179413	-0.285219	End			GCN1	4.74372	4.66803	0.819238	-0.00743591	Oli
PNPT1	5.54565	5.4055	0.0413639	0.0536687	Neu			PREB	5.80291	5.75668	0.593785	0.0193473	Mic			RPLP0	6.64619	6.56621	0.0404419	-0.122539	Ast
EFEMP1	5.92268	6.11601	0.228032	-0.0704738	Oli			SLC5A6	4.68232	4.63504	0.55642	-0.0758445	End			PXN	2.79689	2.49523	0.443349	-0.0544473	Mic
CCDC85A	2.18456	2.48984	0.843107	-0.011966	Neu			ATRAID	6.97417	6.89335	0.024492	-0.0841874	Mic			SIRT4	2.12567	2.14517	0.0931005	0.18766	Mic
VRK2	2.40874	2.24503	0.643529	0.013198	Ast			CAD	3.43288	3.34935	0.0123835	0.105124	Ast			RPH3A	4.53181	4.98777	0.038624	-0.230238	End
FANCL	4.1797	4.13162	0.848048	0.00573782	Ast			SLC30A3	4.28566	5.13334	0.158992	-0.227486	Ast			KIF16B	3.63343	3.51763	0.206967	0.0596896	Oli
BCL11A	4.83398	4.85029	0.140674	0.0327302	Ast			DNAJC5G	2.20453	2.74118	0.720531	-0.0777905	Ast			TRMT6	3.25658	3.46289	0.0601977	-0.0925788	Oli
PAPOLG	3.78727	3.79377	0.880978	0.00233741	Oli			TRIM54	2.31348	3.09728	0.104909	-0.305638	Oli			CHGB	5.58565	5.87142	0.925261	-0.00780585	End
REL	1.69496	1.59077	0.209365	0.0390048	End			UCN	5.15378	5.53811	0.329235	-0.110296	Oli			PEBP1	9.82717	9.97175	0.888908	-0.00633687	Oli
PUS10	1.95781	2.0036	0.000443019	-0.0867255	Ast			MPV17	5.39549	5.59233	0.0113297	-0.117152	Oli			BRAP	4.5649	4.58859	0.615465	0.0164466	Oli
PEX13	4.03653	4.10646	0.923574	-0.00190484	Neu			GTF3C2	4.6707	4.59345	0.00967153	0.102991	Ast			ERP29	4.80467	4.78967	0.130257	0.102165	Ast
KIAA1841	4.31632	4.3441	0.165167	0.0358966	Ast			EIF2B4	4.64179	4.72763	0.85152	-0.00715101	Neu			NOS1	2.05153	2.13909	0.518556	-0.0625286	Oli
C2orf74	1.9966	2.06995	0.645897	-0.0180558	End			SNX17	6.82293	6.78346	0.749105	0.0146741	Neu			FUS	4.19489	4.14494	0.772682	0.0182072	Oli
USP34	4.55747	4.51484	0.682407	-0.00885698	Neu			ZNF513	5.86711	5.74969	0.0275931	0.0946545	Mic			IGBP1	5.14593	5.20244	0.413972	0.032116	Ast
XPO1	5.82129	5.7614	0.144596	-0.039089	Oli			PPM1G	6.10727	6.09421	0.33263	0.0317635	End			FXYD5	1.76118	1.32412	0.156737	0.13619	Oli
FAM161A	4.16145	4.13584	0.154626	0.0342455	Neu			NRBP1	5.85987	5.8793	0.0963702	0.0589071	Mic			ZNF302	5.05179	5.0214	0.568576	0.0234393	End
CCT4	6.45761	6.57973	0.0134364	-0.0976309	Neu			KRTCAP3	3.76184	4.0995	0.20908	-0.107781	Ast			GRAMD1A	3.51618	3.53983	0.328115	-0.0491185	Oli
COMMD1	5.31287	5.28354	0.000967997	0.0611973	End			IFT172	4.52154	4.66173	0.953268	0.0048393	Ast			FXYD3	1.07974	0.785697	0.818846	0.0324763	Oli
B3GNT2	3.87178	3.79625	0.470018	0.0221568	Ast			FNDC4	6.98797	7.20354	0.0800186	-0.121874	Ast			HEPH	3.68459	3.41867	0.00141386	0.191593	Oli
TMEM17	3.1273	3.22749	0.466459	-0.0234064	Ast			ZNF512	5.60714	5.57701	0.183606	0.0538141	Mic			CDIP1	6.20062	6.11486	0.0526779	0.0821347	Mic
EHBP1	5.25035	5.30818	0.983482	0.000339491	Neu			CCDC121	4.07758	3.80899	0.849759	0.0165139	End			CMTM1	1.42985	1.42329	0.873358	-0.0173606	Oli
WDPCP	2.6348	2.65937	0.218097	-0.0321665	Mic			GPN1	5.44312	5.36589	0.0850229	0.0763296	Oli			KCNH4	1.81741	1.80437	0.62469	0.076274	Oli
MDH1	8.44377	8.69691	0.923584	-0.00279226	End			SUPT7L	6.0922	6.12613	0.105205	0.0665598	End			GANAB	5.90262	5.93719	0.526192	-0.0242861	Ast
UGP2	7.23188	7.31106	0.00863764	-0.0419064	Neu			SLC4A1AP	5.25789	5.52752	0.448244	-0.0345371	End			GMIP	2.42786	2.46646	0.498043	-0.0538435	Ast
VPS54	4.42342	4.28048	0.00640047	0.0394407	Oli			MRPL33	7.28712	7.11354	0.00264416	0.175686	Oli			RBM41	2.97709	3.00133	0.202195	0.0601757	End
PELI1	4.82821	4.6683	0.0236726	0.0549926	Mic			RBKS	2.55025	2.69116	0.0885847	-0.186042	Ast			MLF2	6.33819	6.47929	0.203526	-0.0511632	End
LGALSL	4.25351	4.3035	0.988648	-0.000294638	Neu			BRE	5.41941	5.58581	0.670529	-0.0298529	Ast			OTUB2	1.5691	1.66406	0.82852	-0.0195884	Mic
AFTPH	5.136	5.09479	0.0173128	0.0434994	Neu			FOSL2	5.60067	4.744	0.0132024	0.459189	End			DDX24	6.15722	6.33655	0.441385	-0.0287608	Oli
SERTAD2	3.58773	3.51034	0.918881	0.0023628	Neu			PLB1	1.08102	1.33319	0.0219054	-0.24318	Neu			ZBTB25	3.04393	3.06107	0.31733	-0.0338601	Mic
SLC1A4	6.16892	6.17171	0.822271	-0.0047592	Oli			PPP1CB	7.98309	7.94363	0.814027	0.00988739	Mic			NECAP1	6.09775	6.49602	0.518125	0.0292979	Oli
CEP68	4.31675	4.45233	0.00512382	-0.0594887	Neu			SPDYA	6.43775	6.20299	0.0150866	0.159431	Mic			ARHGAP4	2.11907	2.18072	0.0851126	-0.138295	Ast
RAB1A	7.59551	7.64716	0.173851	-0.026422	Neu			TRMT61B	5.61684	5.76283	0.369213	-0.0543806	End			ANKRD24	4.71545	4.78871	0.893385	0.0112725	Ast
ACTR2	7.5046	7.61033	0.0274271	-0.0464864	Neu			WDR43	4.60887	4.61437	0.374763	-0.0533988	End			DHX32	3.7925	3.73057	0.503115	0.0303274	End
SPRED2	5.54304	5.53236	0.986153	0.000474475	Oli			FAM179A	1.17698	1.36437	0.11661	-0.375453	Neu			RCOR1	3.19852	3.20685	0.918623	-0.0040648	Ast
MEIS1	2.32866	2.2391	0.543622	-0.0152448	Ast			CLIP4	5.66617	5.61367	0.602835	-0.0279319	Neu			GPATCH2L	3.86508	3.89452	0.615302	-0.0171491	Neu
ETAA1	3.50179	3.39259	0.690031	0.0104226	Mic			ALK	1.48048	1.27174	0.0369062	0.219151	Neu			LTBP4	2.81441	2.99142	0.860923	-0.0139606	Oli
C1D	4.26443	4.36625	0.0294477	-0.0552046	Neu			YPEL5	7.30724	7.28447	0.0316004	0.127699	Mic			BLVRB	4.49403	4.51706	0.608652	-0.0418255	Mic
WDR92	3.61128	3.56213	0.190755	0.0450714	Neu			LBH	2.67015	3.26977	0.00407473	-0.548345	Ast			SLC9A1	3.38498	3.3698	0.701	-0.0209994	End
PNO1	3.85452	3.85745	0.821517	-0.00504941	Oli			LCLAT1	2.1135	2.4955	0.0267338	-0.189009	End			SPTLC1	5.02007	4.97114	0.86503	0.00489123	End
PPP3R1	8.22636	8.20163	0.0308129	0.0501117	Neu			GALNT14	2.5939	2.87851	0.231971	0.153647	Oli			PAPOLA	4.52125	4.40358	0.243535	0.068671	Oli
CNRIP1	6.96575	7.11186	0.783779	-0.00388693	Neu			EHD3	6.7589	6.79259	0.00171872	0.160505	Oli			CCNK	1.30266	1.3729	0.700547	-0.0217732	Mic
PLEK	2.1479	2.03146	0.898667	-0.00517804	End			MEMO1	3.74351	3.94704	0.162156	-0.0541818	Oli			PCBP4	5.55299	5.39538	0.843973	0.0116751	End
FBXO48	2.27485	2.32326	0.148635	-0.0328987	End			DPY30	6.50131	6.58588	0.171012	-0.0493745	Ast			RGS1	3.93236	3.48757	0.401968	0.26322	Ast
ARHGAP25	2.29549	2.36995	0.0618828	-0.072802	Neu			SPAST	5.46168	5.60061	0.104445	-0.0764871	End			YPEL3	5.63206	5.52485	0.011557	0.153963	End
ANTXR1	4.3627	4.24364	0.213083	0.0395926	Ast			SLC30A6	3.76225	3.54217	0.328047	0.0731291	Oli			MRPS33	3.27551	3.27479	0.626307	0.0314241	Ast
GFPT1	4.6397	4.71653	0.600984	-0.00810024	Oli			NLRC4	1.85344	1.97547	0.237013	-0.115916	End			NDUFB2	4.22595	4.2125	0.995276	0.000505178	Oli
NFU1	5.5303	5.63659	0.243855	-0.0243736	Oli			YIPF4	5.00528	4.99624	0.129065	-0.100663	End			NUDC	5.41043	5.45912	0.214023	-0.069822	Ast
AAK1	6.90551	6.92706	0.866523	-0.00296666	Oli			BIRC6	5.05837	4.81595	0.0357881	0.141964	Ast			MAEA	3.44681	3.50221	0.835643	-0.008505	End
ANXA4	3.41044	3.34236	0.152739	-0.0267706	Ast			TTC27	3.76145	3.69314	0.927629	-0.00564348	Ast			ICAM1	2.00536	2.0241	0.765955	-0.0587581	Mic
GMCL1	4.68174	4.68984	0.52412	0.013557	Ast			LTBP1	3.77319	3.0589	0.135433	0.156986	End			STRN4	3.98306	3.96853	0.46777	-0.0287986	End
SNRNP27	6.09384	6.06855	0.405222	0.01643	End			RASGRP3	3.80295	4.00236	0.288038	-0.10879	Oli			IRAK3	1.64405	1.39316	0.268877	0.102407	Ast
MXD1	4.3025	4.3233	0.212844	-0.0300597	Oli			FAM98A	5.97825	6.12527	0.358131	0.0455212	Oli			LYZ	1.30364	0.828299	0.614744	0.11409	Mic
ASPRV1	3.32068	3.17611	0.591903	0.0158242	Ast			CRIM1	6.14191	5.82749	0.0618882	0.149675	End			MUL1	4.67206	4.68082	0.138027	-0.0668497	Neu
PCBP1	4.86226	5.00669	0.423933	-0.0349935	Neu			FEZ2	6.08012	6.17941	0.0287044	-0.100491	Mic			TFAP4	1.76504	1.76919	0.569044	0.0333183	Oli
C2orf42	4.14168	4.14024	0.898724	0.00226485	Oli			STRN	4.84076	4.76721	0.408506	0.0681544	End			PDCD7	4.85515	4.84605	0.510436	0.0305	Oli
TIA1	5.41688	5.3701	0.343582	-0.019641	Ast			HEATR5B	4.68551	4.66493	0.0214771	0.141406	Ast			SPG21	4.57284	4.46399	0.722615	0.0130894	Mic
PCYOX1	6.11532	6.15309	0.897152	0.0022255	Ast			GPATCH11	5.47143	5.57376	0.0532721	-0.101211	Ast			DNAJB11	3.16267	3.15872	0.419148	-0.0626904	End
SNRPG	5.50002	5.46702	0.328484	-0.0197069	Ast			EIF2AK2	5.3943	5.24348	0.0373418	0.123257	End			P3H2	1.31499	1.18031	0.199981	0.0933267	Oli
FAM136A	4.65854	4.63872	0.703931	0.00740603	Neu			SULT6B1	3.33108	3.50029	0.203972	-0.102925	Ast			THPO	1.00444	1.21789	0.0392125	-0.270047	Oli
TGFA	3.15546	3.00564	0.0219427	-0.0638087	Ast			CEBPZ-AS1	6.58484	6.86532	0.000458117	-0.207111	Ast			CHRD	4.4939	4.66063	0.518969	-0.0485315	Ast
ADD2	6.0586	6.13151	0.18703	0.0223517	Ast			CEBPZ	6.41142	6.38828	0.606147	0.0211851	Neu			RAB11FIP3	5.62751	5.66745	0.489898	0.0309512	Mic
VAX2	1.8282	1.81899	0.688239	-0.0219296	Neu			NDUFAF7	4.63681	4.67336	0.993937	-0.000365349	Oli			GNPTG	5.00659	5.01246	0.944841	-0.00235675	End
TEX261	5.12402	4.98653	0.582767	0.012749	Ast			PRKD3	4.11723	3.56435	0.046596	0.111275	End			ZNF268	2.41944	2.51231	0.150079	-0.0916811	Oli
NAGK	5.00597	4.97951	0.170003	-0.0195461	Ast			QPCT	4.71107	4.99384	0.267351	0.111395	Oli			GOLGA3	5.44798	5.38903	0.662147	0.0132893	Ast
MCEE	3.76698	3.86128	0.0462486	-0.0528979	Neu			CDC42EP3	2.51419	2.94649	0.0477823	-0.18677	Ast			PABPC4	4.04522	4.0832	0.209955	-0.0458774	Neu
MPHOSPH10	5.34385	5.31603	0.172839	0.0239201	Mic			RMDN2	2.19017	2.36582	0.239515	-0.0801507	Ast			CERS4	5.08472	5.00795	0.0367345	0.0954038	End
PAIP2B	6.17224	5.94863	0.303316	-0.0480182	End			CYP1B1	3.63965	2.90012	0.416723	0.246833	End			MCOLN1	2.95817	3.02895	0.368716	0.04454	Oli
ZNF638	6.40202	6.29925	0.407348	0.0153924	Neu			ATL2	5.34988	5.26925	0.486905	0.037811	Oli			USP48	4.44928	4.43882	0.432962	-0.027676	Oli
DYSF	4.47191	4.35206	0.469722	-0.0234042	Ast			HNRNPLL	5.29154	5.17469	0.00809025	0.119221	Mic			EFNB1	2.9769	2.8382	0.116721	0.130728	Neu
CYP26B1	3.05573	3.18415	0.159474	-0.0603397	End			GALM	3.99844	3.54282	0.763146	-0.0312614	End			PDPR	3.33792	3.17847	0.047517	0.176866	Mic
EXOC6B	5.5044	5.52733	0.549169	0.00797788	Mic			SRSF7	6.70985	6.57725	0.00380402	0.196101	Mic			AARS	7.22623	7.22614	0.157038	0.0549897	End
SPR	5.01043	4.8493	0.552273	0.0291735	Neu			GEMIN6	3.74205	3.98796	0.143648	-0.089963	Oli			GLG1	5.33315	5.33636	0.489149	-0.0204418	Neu
EMX1	4.14429	4.31647	0.0157139	0.0580712	Ast			DHX57	3.53425	3.87547	0.0132745	-0.210061	End			TNRC6A	4.62919	4.61271	0.224005	0.0568855	Oli
SFXN5	7.0891	6.92131	0.0842246	0.0471599	Ast			MORN2	6.50648	6.75138	0.00134754	-0.229924	Neu			DLL3	1.67477	2.03987	0.687126	-0.0426666	Oli
RAB11FIP5	5.56927	5.60434	0.0194908	0.0511478	Ast			ARHGEF33	2.18079	2.53341	0.787148	0.0151676	Ast			NAT14	4.49372	4.59763	0.206135	0.0768911	Oli
SMYD5	5.51313	5.5851	0.0212453	-0.0366236	End			SOS1	5.13133	4.82575	0.000178538	0.183002	Ast			PITPNM2	4.21976	4.36125	0.988545	-0.000915202	Mic
PRADC1	5.86441	5.83346	0.160397	-0.0279177	Neu			MAP4K3	5.61142	5.64784	0.633957	0.0170144	Mic			EXOC1	4.83685	4.90578	0.478509	-0.0303936	Neu
CCT7	7.41968	7.49089	0.981736	0.000419549	Neu			TMEM178A	7.52872	7.7303	0.509506	0.0842582	Mic			RBM27	3.1836	3.2499	0.488162	-0.0530149	End
FBXO41	6.48421	6.55156	0.133405	0.0304514	Ast			THUMPD2	3.85402	3.88735	0.581524	0.0335328	Ast			OSBPL8	5.18526	5.27208	0.788086	-0.0121125	Neu
EGR4	2.51551	2.86874	0.106549	-0.153575	End			SLC8A1	4.35436	4.83794	0.235163	0.091724	Ast			DTX2	1.48262	1.46535	0.103631	-0.118651	Oli
ALMS1	2.85692	2.84617	0.0410666	-0.0420019	Neu			PKDCC	4.71205	4.75188	0.940836	0.0106548	Ast			NLRC4	1.80015	1.78672	0.360677	0.0674164	End
TPRKB	5.20857	5.16169	0.939271	0.00120895	Neu			EML4	3.55937	3.5938	0.872367	0.00686442	Ast			PUS7	3.45247	3.50819	0.390542	-0.0360478	Mic
DUSP11	4.10558	4.1072	0.800574	-0.00488988	Ast			COX7A2L	6.33176	6.76072	5.85942e-05	-0.203565	Ast			NRCAM	7.36499	7.48891	0.760035	-0.0127736	End
STAMBP	4.44697	4.40871	0.0125218	-0.0410667	Ast			KCNG3	0.921538	1.51791	0.226528	-0.186608	Ast			LAMB1	3.4929	3.75163	0.0764543	-0.18452	End
DGUOK	6.06606	6.09549	0.546986	0.0098885	End			MTA3	5.33833	5.57048	0.222478	-0.0816605	Ast			SLC26A4	2.59351	2.90947	0.186747	-0.134968	Oli
TET3	3.3711	3.39099	0.773961	-0.00834872	Ast			OXER1	1.2502	1.1426	0.362726	-0.118623	Ast			DLD	4.39599	4.50631	0.00561458	-0.146608	End
BOLA3	4.0977	4.22598	0.000126385	-0.0978052	Mic			HAAO	1.30943	1.28677	0.0804315	-0.216693	Ast			WDR7	4.497	4.62176	0.26865	-0.0418431	Oli
MOB1A	4.97909	4.88651	0.121255	-0.0229003	End			THADA	2.74451	2.96458	0.0408546	-0.114011	Oli			TXNL1	4.25681	4.3836	0.428144	-0.0385023	Oli
MTHFD2	2.3477	2.28651	0.252921	-0.0534124	Ast			ZFP36L2	6.23452	5.42964	0.0309054	0.278373	End			CMTM6	3.84069	3.48038	0.240363	0.0616757	Mic
DCTN1	6.41691	6.56625	0.225138	-0.0344206	Neu			PLEKHH2	2.99256	2.79259	0.693361	0.0468947	Ast			ITGA6	4.64103	4.45194	0.795056	0.0150575	Ast
AC005041.1	2.7004	2.80137	0.552481	-0.0193648	Ast			AC011242.6	2.52692	2.06752	0.0221088	0.335609	Mic			RAPGEF4	6.8021	7.18748	0.0246615	-0.243835	Ast
WDR54	4.62224	4.81767	0.0368331	-0.0561515	End			DYNC2LI1	4.63985	5.0537	0.00250958	-0.299172	Neu			MAP3K20	2.3888	2.0921	0.927997	-0.00715187	Neu
RTKN	5.34701	5.13718	0.0916233	0.0372269	Neu			LRPPRC	6.05953	6.20035	0.784191	-0.0166905	End			SMPX	0.974978	0.989528	0.108462	0.277821	Ast
WBP1	4.19044	4.26987	0.00744315	-0.0707219	Neu			PPM1B	6.48497	6.48631	0.197012	-0.0614644	End			FH	5.43652	5.62073	0.115205	-0.0741725	Oli
MOGS	5.11071	5.14329	0.957921	-0.000863968	End			SLC3A1	5.96208	5.85777	0.00132843	0.425933	Neu			SEL1L3	3.46583	3.43927	0.384977	0.0708283	End
MRPL53	2.74358	2.67973	0.216178	0.0352698	Neu			PREPL	8.17949	8.47879	0.0123962	0.0880765	Ast			TF	7.28299	6.85612	0.0923178	0.153239	Ast
CCDC142	3.65333	3.50081	0.168237	0.0367502	Oli			CAMKMT	3.48665	3.73911	1.45061e-05	-0.351554	Neu			CDV3	5.94797	5.86154	0.509936	0.0262737	Ast
TTC31	3.5486	3.3999	0.141272	0.0273735	Ast			SRBD1	2.58185	2.59614	0.284298	-0.108387	End			MYO15A	0.588015	0.638951	0.0421121	-0.168078	End
PCGF1	4.05937	4.04831	0.974801	0.000750108	Ast			PRKCE	5.39811	6.18789	0.98618	-0.000938834	Ast			ALKBH5	6.39533	6.38727	0.375658	-0.0310222	Ast
AUP1	6.84857	6.66731	0.553905	0.0153927	Neu			EPAS1	6.79208	6.21273	0.934647	-0.00629818	End			NLRP1	4.34735	4.51033	0.744197	0.0255208	Neu
HTRA2	3.59837	3.67484	0.0198994	-0.0635107	Neu			ATP6V1E2	2.69787	2.9084	0.0693098	-0.152399	Oli			PITPNM3	4.91807	5.16597	0.00924958	-0.166387	End
LOXL3	2.25534	2.11255	0.0114487	0.0715559	Ast			RHOQ	7.21686	6.76487	0.280016	0.0948524	End			SPAG7	4.2614	4.27206	0.582449	-0.0295281	End
DOK1	2.94973	2.75422	0.0514286	0.0459494	Neu			PIGF	5.45987	5.01956	0.273091	0.0897484	End			ORC6	1.47905	1.86544	0.784558	0.0242383	Oli
SEMA4F	4.68005	4.81767	0.350777	-0.0213198	Oli			CRIPT	6.55398	6.35974	0.587902	0.0334167	Mic			ZFHX4	2.71626	2.54878	0.712597	0.024902	End
HK2	1.8452	1.66817	0.674933	-0.0290773	Mic			SOCS5	5.24034	5.30027	0.302861	0.0653306	End			SLC17A6	3.70638	3.97428	0.855921	0.0249353	Oli
POLE4	5.85362	5.83166	0.0243718	0.0664777	Ast			MCFD2	6.75737	6.55525	0.420664	-0.0431252	Oli			ZC3HC1	3.30247	3.28599	0.992671	0.000464524	Oli
MRPL19	4.63327	4.58921	0.316821	0.0205025	Oli			TTC7A	4.23473	4.13294	0.716592	-0.0200416	Ast			ESR1	0.557837	0.568037	0.555194	0.044344	Ast
GCFC2	4.7741	4.7024	0.427743	0.016548	Oli			RP11-761B3.1	9.39181	9.19122	0.00398524	0.25323	Neu			RGS17	3.04219	3.15961	0.930872	0.00574309	End
LRRTM4	4.30691	4.40543	0.143815	0.0327475	Ast			CALM2	9.80015	9.94164	0.859284	-0.00724849	Ast			ANGPT2	2.75676	2.10571	0.313697	0.176873	Oli
CTNNA2	7.26726	7.27965	0.769608	0.00552752	Ast			EPCAM	2.28178	3.16284	0.0602713	-0.415659	End			TMEM101	4.07048	4.03799	0.348402	0.0528835	Mic
LRRTM1	4.46826	4.70953	0.0607666	0.0403565	Ast			MSH2	5.19695	5.25042	0.645142	-0.0256491	Ast			CD200	5.14795	5.24324	0.0819501	-0.0709928	End
SUCLG1	6.35599	6.36571	0.606542	0.00729783	Oli			KCNK12	3.97798	4.20294	0.102912	0.142297	Neu			CCDC80	0.67288	0.394107	0.856338	0.0279975	Ast
DNAH6	2.04275	2.11915	0.512006	-0.0215795	Oli			MSH6	5.75756	5.93078	0.00464861	-0.100454	Ast			PSME1	4.72256	4.59605	0.11251	-0.0999257	Ast
TRABD2A	2.85304	2.91923	0.695633	0.0158217	End			FBXO11	6.51474	6.64015	0.0389366	-0.0455105	Ast			PPP2R3C	3.7151	3.72949	0.121848	-0.122209	Oli
TMSB10	11.0506	11.145	0.150598	-0.0547784	End			FOXN2	5.50512	5.1938	0.618939	0.0448055	Ast			HAUS4	2.51812	2.23891	0.3276	0.0745533	Ast
KCMF1	5.33955	5.34824	0.400123	0.0120213	Mic			PPP1R21	6.21012	6.21545	0.840764	0.0110208	Oli			JPH4	6.67348	6.75999	0.359708	0.0738324	Ast
TCF7L1	3.58938	3.39345	0.000614412	0.0925566	Neu			STON1	1.89168	1.77708	0.51535	-0.109344	Ast			MYH7	0.927974	0.960468	0.689465	0.0605053	Mic
TGOLN2	6.91708	6.8819	0.245813	0.0149356	Mic			STON1-GTF2A1L	1.65258	1.28545	0.368916	0.171637	End			SLC7A8	3.55022	3.62636	0.981546	-0.00133009	End
RETSAT	5.30397	5.27314	0.119973	-0.0388402	Neu			NRXN1	6.2494	6.42114	0.886274	-0.00832239	Ast			OSGEP	3.96482	4.07143	0.706447	-0.0315131	Neu
ELMOD3	4.44542	4.35915	0.866906	0.00252728	Oli			GPR75-ASB3	4.74112	4.60066	0.227279	-0.0559641	End			SLC22A17	7.56533	7.8922	0.621537	-0.0250818	Oli
CAPG	4.93214	4.79064	0.632859	0.0195322	End			ASB3	6.54437	6.15478	0.0303558	0.107216	Oli			RNF31	2.70023	2.811	0.39803	-0.051781	Ast
MAT2A	7.18454	7.15072	0.24267	-0.0453953	Oli			CHAC2	3.58014	3.51465	0.941102	-0.0109074	Ast			SCFD1	4.11324	4.20211	0.182561	-0.0519178	Ast
GGCX	3.93045	3.95789	0.157481	-0.0263576	Neu			ERLEC1	7.51881	7.65006	0.973086	-0.00165816	Oli			G2E3	2.99907	3.00286	0.575113	-0.0322161	Mic
VAMP8	4.22094	4.03696	0.385513	-0.0264794	Mic			GPR75	5.98754	4.87514	0.175645	0.178612	Oli			HECTD1	5.71979	5.74101	0.993363	-0.000213871	Oli
VAMP5	5.77061	5.6413	0.549458	-0.0200164	Ast			PSME4	4.58572	4.51345	0.269958	0.0508411	Ast			HNRNPC	6.36358	6.34322	0.510203	0.0200807	Mic
RNF181	6.17578	6.25179	0.00357307	-0.0700687	Neu			ACYP2	5.57717	5.8751	0.0090342	-0.157996	Ast			SUPT16H	4.93639	5.00795	0.163139	-0.0554326	End
TMEM150A	3.86601	3.74234	0.615275	-0.00870257	Neu			C2orf73	1.12044	1.37533	0.0237082	-0.314288	Neu			TOX4	4.518	4.5688	0.598491	-0.0219028	End
USP39	5.14044	5.13896	0.0421481	-0.0235243	Oli			SPTBN1	8.62355	8.46167	0.474255	-0.0438243	Mic			GEMIN2	3.10734	3.13155	0.388636	0.0474021	End
C2orf68	3.99552	3.83365	0.702663	0.00780258	Neu			EML6	2.85558	3.24324	0.177646	-0.0965288	Neu			TGM1	1.05062	0.596304	0.533362	0.0854399	Oli
GNLY	2.58105	2.48632	0.0445976	-0.154533	End			RTN4	8.91209	9.03988	0.162797	0.0722557	Neu			TINF2	5.14588	4.97898	0.751096	-0.0140614	Ast
ATOH8	3.76558	3.45303	0.177363	0.0688996	Neu			CLHC1	2.90183	2.95256	0.967836	0.00294243	Oli			SEMA6A	3.70343	3.55302	0.250912	-0.0498831	End
ST3GAL5	5.82009	5.85283	0.43577	-0.00973346	End			RPS27A	8.99476	9.1197	0.0020368	-0.17337	Oli			TRPM7	4.01601	3.93967	0.201844	0.0423826	End
POLR1A	4.25251	4.35619	0.0366522	-0.0338207	Neu			MTIF2	5.47728	5.49015	0.780362	0.0203654	Oli			TYRO3	5.61712	5.64239	0.34023	0.0478767	Oli
PTCD3	5.51639	5.54891	0.018869	-0.0345105	Mic			CCDC88A	6.48749	6.57133	0.0132383	-0.159442	End			WDR76	1.96458	1.87056	0.601482	0.0417108	Oli
IMMT	6.19831	6.42196	0.00160094	-0.0648463	Neu			CCDC104	7.09152	7.31978	0.371893	-0.0332352	Ast			CAPN3	2.52809	2.0799	0.140483	0.141738	Oli
MRPL35	5.81005	5.84315	0.118776	-0.021846	Neu			PNPT1	5.46728	5.2516	0.496878	0.0594493	Ast			SNAP23	3.15068	2.88488	0.249002	0.0676302	Neu
REEP1	5.53388	5.65508	0.976653	0.000484459	Oli			EFEMP1	6.61639	5.74486	0.900068	-0.0201317	Oli			PHGDH	5.16556	4.58301	0.698846	0.0260212	Mic
KDM3A	4.74963	4.7063	0.618312	0.0114589	Ast			CCDC85A	5.74659	6.13626	0.896139	0.00886512	Ast			COL9A3	4.0606	3.96993	0.846666	-0.0214357	Ast
CHMP3	6.05668	6.03565	0.0518309	0.0408034	Ast			VRK2	5.42572	5.56144	0.0060811	-0.241696	Oli			EZR	6.74032	6.49732	0.248194	0.097932	Mic
RNF103	4.53419	4.5081	0.405924	0.0162982	Neu			FANCL	6.73337	6.82553	0.668047	-0.033409	Oli			MYL6	6.18528	6.04038	0.808529	0.0156031	Ast
RMND5A	6.00326	5.96248	0.161647	0.0277964	Neu			BCL11A	4.03552	4.78785	0.297646	-0.114967	Ast			AGO1	4.43171	4.46224	0.109881	-0.0482461	Mic
CD8A	2.31975	2.48851	0.171912	-0.0432055	Neu			PAPOLG	3.82763	3.89221	0.497316	0.0334437	Neu			TEKT2	1.06952	0.964911	0.544355	-0.0791308	Mic
PLGLB1	2.42126	2.38703	0.136337	-0.0790556	Mic			REL	3.05341	2.94618	0.927171	0.00468358	Ast			RFFL	3.01685	2.76537	0.148006	0.069597	End
KRCC1	5.84067	5.57277	0.00163705	0.0679146	Neu			PUS10	2.16654	2.4576	0.077091	-0.102887	End			UNC13D	1.18417	1.07741	0.272526	-0.111834	Neu
THNSL2	3.76261	3.80549	0.0611986	-0.211783	Mic			PEX13	4.42133	4.39044	0.302228	-0.0381535	Neu			MFSD11	3.55075	3.63573	0.825789	0.0105887	Neu
EIF2AK3	3.03543	2.98151	0.608512	-0.0136357	Ast			KIAA1841	4.76609	5.24417	0.000674154	-0.25109	Oli			DPYSL2	9.14516	9.14516	0.699259	0.0153323	Ast
RPIA	4.2862	4.26342	0.929434	0.00210396	Ast			C2orf74	7.74502	8.1014	0.208858	-0.116381	Oli			TGFB2	4.19143	3.79849	0.725345	-0.0240382	Mic
MAL	6.96532	6.8495	0.0909289	-0.046524	Ast			USP34	6.11609	5.94197	0.693501	-0.0179008	Ast			GPATCH2	2.954	3.00225	0.140384	-0.066836	End
MRPS5	6.17854	6.09418	0.137603	0.0374402	Neu			XPO1	6.66412	6.29599	0.116212	0.130788	Ast			NUP50	4.15721	4.23466	0.600332	-0.0181135	End
ZNF514	3.98969	4.03873	0.180042	-0.0528425	Ast			FAM161A	3.80609	3.94511	0.250074	-0.0601936	Ast			COMT	4.49046	4.37345	0.742119	0.014477	Mic
ZNF2	2.5715	2.53962	0.680979	0.0101372	End			CCT4	7.96373	7.83194	0.0170404	0.178158	End			ADA2	2.4637	2.3947	0.161945	-0.131177	Ast
PROM2	1.83337	1.81759	0.459012	-0.0195407	Ast			COMMD1	5.2305	5.38809	0.0769916	-0.0589656	Oli			ECHDC1	3.74174	3.78118	0.036963	-0.111066	Oli
KCNIP3	5.02823	5.05829	0.699721	-0.0134414	End			B3GNT2	5.04649	4.95852	0.345441	0.0740745	End			LRRFIP2	3.98991	4.0204	0.862253	0.00871847	End
FAHD2A	5.10067	5.1317	0.011776	-0.0464625	Mic			TMEM17	3.1381	3.44859	0.00867339	-0.273667	End			SEC22C	4.63128	4.52573	0.196622	0.056412	Neu
ANKRD36C	5.60418	5.42163	0.101103	0.0792712	End			EHBP1	5.67185	5.78387	0.872936	-0.00914337	Ast			XYLB	2.27507	2.48219	0.223936	-0.0849695	Oli
DUSP2	3.34238	3.437	0.358562	-0.0456776	Neu			OTX1	1.46059	0.773713	0.720203	0.0522306	Ast			HDAC6	3.88338	3.82169	0.88914	0.00504098	End
STARD7	7.42332	7.30833	0.00116898	0.0565931	End			WDPCP	2.83983	3.08652	0.0793836	-0.114321	Neu			CDC6	1.24892	1.27267	0.523492	-0.0600911	End
TMEM127	5.76176	5.76216	0.599551	0.00713003	Oli			MDH1	8.0496	8.3348	0.318408	0.0629233	Oli			UPRT	3.63627	3.62928	0.549273	0.0252908	End
CIAO1	6.32901	6.36572	0.227829	-0.0147946	Neu			UGP2	7.09888	7.07043	0.0280819	0.122813	Neu			CDC23	3.71068	3.73962	0.235126	-0.0389704	Mic
SNRNP200	6.05215	6.04579	0.543278	-0.00828162	Neu			VPS54	5.06168	4.91905	0.792218	0.0111888	End			AAAS	3.90906	3.81502	0.165068	0.0747831	End
ARID5A	4.70519	4.67809	0.727786	0.0156737	End			PELI1	5.62157	5.55121	0.0532628	0.136707	Ast			CBX5	5.94234	5.81791	0.698356	0.0171759	End
KANSL3	5.28137	5.25617	0.74335	-0.00464516	Ast			LGALSL	4.64427	4.95937	0.339514	0.0450939	Neu			SUCO	3.81316	3.79744	0.00238916	-0.118671	Oli
LMAN2L	4.92449	4.82428	0.820541	0.00651831	Mic			AFTPH	5.6053	5.68396	0.135862	0.0723602	Mic			MSH2	5.30239	5.49221	0.821538	-0.00988872	Oli
CNNM4	3.48238	3.54447	0.862081	0.00357251	End			SERTAD2	3.80625	3.68702	0.196026	0.0804367	Oli			MAP3K1	3.02671	2.85327	0.305785	0.0576106	Oli
CNNM3	4.13047	4.08242	0.00673036	0.0462968	End			SLC1A4	6.30431	5.91738	0.50388	-0.0424368	Ast			DHPS	5.02292	5.00118	0.315326	0.0399353	End
ANKRD39	2.58233	2.52464	0.187974	0.0289577	Ast			CEP68	4.51036	4.63811	0.272214	-0.0754989	End			HOOK2	2.98385	2.97892	0.260025	0.0758996	Mic
SEMA4C	4.92134	4.89044	0.341464	-0.0233781	Ast			RAB1A	8.19647	8.12542	0.00729924	0.102833	Oli			ARCN1	6.1458	6.17709	0.0534841	-0.0518926	End
FAM178B	2.70694	2.59929	0.735176	0.0109506	Neu			ACTR2	8.14256	7.93112	0.00659008	0.1421	Oli			EPB41L4B	4.43416	4.58206	0.503125	-0.0457338	Ast
FAHD2B	5.48129	5.64682	0.000284613	-0.0976174	Neu			SPRED2	5.61156	5.5552	0.88269	0.0122577	Oli			TMEM38B	3.11249	2.92797	0.201268	-0.0906797	Ast
ANKRD36	5.44746	5.34194	0.250819	0.0545087	Neu			MEIS1	2.70335	2.96325	0.0375679	-0.234494	Mic			PSMD5	3.98308	4.00391	0.078647	-0.0813494	End
ANKRD36B	4.89414	4.69836	0.0530675	0.124082	Neu			ETAA1	4.18986	4.01431	0.541982	0.0420969	Ast			PTGS1	2.32536	2.18025	0.580953	-0.0509569	Ast
COX5B	9.55577	9.56923	0.920634	-0.00268947	End			C1D	4.80813	5.04741	0.050829	-0.107923	End			NUP188	3.905	3.74201	0.98443	0.000858746	Oli
ACTR1B	7.22463	7.26512	0.496417	-0.0150277	Oli			WDR92	3.58076	3.75978	0.656606	-0.0236787	Oli			CRAT	4.66801	4.74965	0.169649	-0.0650865	Oli
C2orf92	2.97248	2.86697	0.300518	0.0313389	Mic			RP11-474G23.1	6.9776	6.82758	0.000159168	0.337493	Neu			SH2D3C	2.69988	2.74914	0.92856	0.00537031	End
TMEM131	4.25754	4.34026	0.202051	-0.0226599	Neu			PNO1	4.9379	4.85518	0.82087	0.0130593	Neu			NANS	3.09756	3.10016	0.345649	-0.0436984	End
INPP4A	4.94963	5.02882	0.1276	-0.0214915	Neu			PPP3R1	9.14722	9.43972	0.253578	0.0611713	Neu			TBC1D2	3.14712	3.01827	0.825988	-0.0181768	End
COA5	6.13052	6.08633	0.256423	-0.0163504	Oli			CNRIP1	7.05017	7.25236	0.598676	0.0228423	Neu			WHRN	3.34183	3.13792	0.293919	0.0916444	Mic
UNC50	5.65838	5.68456	0.0267286	-0.0549217	Neu			PLEK	3.15723	2.66605	0.927852	-0.00871544	Mic			PDE6C	1.19735	0.942834	0.134511	0.180208	Ast
MGAT4A	4.56082	4.53294	0.473028	0.0117692	Mic			FBXO48	2.25009	2.50868	0.346367	-0.0514495	End			CWF19L1	4.05452	4.13913	0.222893	-0.0682854	Neu
KIAA1211L	6.56687	6.78703	0.463808	0.017165	Ast			ARHGAP25	2.0434	2.22991	0.123047	-0.166744	Oli			SEMA4G	1.80684	1.84482	0.677535	-0.0306734	End
TSGA10	3.27028	3.18975	0.903969	0.00303344	Oli			ANTXR1	5.67109	4.6996	0.0320625	0.213142	End			BTAF1	4.88906	4.97148	0.0103499	-0.134115	End
C2orf15	2.61458	2.59856	0.0905541	0.0556723	Neu			GFPT1	5.11605	5.14944	0.5468	-0.032129	Ast			IKZF5	4.30922	4.10912	0.919747	-0.00831702	Oli
LIPT1	2.90271	2.84326	0.710279	-0.0115045	Neu			NFU1	6.10117	6.30151	0.0134652	-0.12514	Oli			BLNK	1.63172	1.32222	0.170589	0.206189	End
MITD1	4.54416	4.42073	0.317024	0.0211912	Neu			AAK1	5.29671	5.69109	0.325046	0.0436609	Ast			TLL2	1.71002	1.81663	0.743114	-0.0323498	Oli
MRPL30	4.96388	5.19615	0.010746	-0.0586859	Neu			ANXA4	3.66723	3.84601	2.97213e-05	-0.350621	Oli			CYP26A1	0.60312	0.988136	0.64012	-0.0670891	Mic
LYG2	3.40696	3.27267	0.0202995	0.0877609	Ast			GMCL1	4.91765	5.05894	0.000226133	-0.187114	Neu			SORBS1	6.47001	6.34429	0.669137	0.0205074	Oli
LYG1	3.22616	3.10405	0.0157321	0.0894041	Mic			SNRNP27	7.05691	6.98092	0.139474	0.0741558	Neu			CRTAC1	3.92207	4.02857	0.108227	0.115046	Oli
TXNDC9	3.91981	3.99972	0.0261553	-0.0484852	End			MXD1	4.94275	4.93693	0.6282	-0.0337648	Neu			BAMBI	3.07887	2.84433	0.396521	0.0891707	Mic
EIF5B	7.37747	7.2178	0.0124686	0.077385	Neu			ASPRV1	4.53306	4.4742	0.709595	-0.0336211	Neu			WAC	4.78882	4.66415	0.319468	0.0387196	Ast
REV1	4.48674	4.47837	0.699367	0.00697467	Ast			PCBP1	10.1876	9.90416	0.000894581	0.253024	End			CREM	3.25954	3.11017	0.83065	0.0157257	End
AFF3	4.24665	4.3899	0.806866	0.00599444	Ast			C2orf42	4.56515	4.52715	0.263667	0.0711117	Neu			NUBP2	3.76139	3.6876	0.963601	-0.00228313	Ast
LONRF2	6.381	6.52045	0.631683	0.00814298	Neu			TIA1	6.00107	6.07392	0.866222	-0.0131208	Ast			HIVEP1	3.52238	3.62687	0.573372	-0.0332899	Ast
CHST10	5.84786	5.8116	0.206269	0.0212673	Neu			PCYOX1	6.38892	6.05687	0.0339111	0.125177	Mic			TREM2	4.15075	3.5062	0.0692026	0.204528	Ast
PDCL3	5.20843	5.19056	0.216648	0.0324754	Ast			SNRPG	6.23486	6.26775	0.0825283	-0.079291	Ast			FKBP5	4.16083	3.81879	0.771995	0.0474731	Ast
NPAS2	4.21198	4.18583	0.0895419	0.0359434	Mic			FAM136A	4.70557	4.7839	0.591878	-0.0315704	Ast			SRPK1	4.36283	4.34735	0.361822	0.0453795	Ast
RPL31	8.51802	8.44205	0.374575	0.0195911	Oli			TGFA	4.16785	4.38897	0.10151	-0.153966	Neu			BRPF3	4.52922	4.56039	0.567538	0.0315097	Ast
TBC1D8	4.00226	4.02568	0.0902952	0.035086	Ast			ADD2	5.34293	5.89453	0.00865587	0.159277	Neu			MRPS18A	3.334	3.36586	0.193864	0.0989458	End
CNOT11	5.46971	5.42001	0.571813	-0.00792529	Neu			VAX2	1.77248	2.30395	0.0183172	-0.390457	End			TMEM14A	5.66161	5.85671	0.368112	-0.0796667	End
RNF149	5.41476	5.42439	0.981466	0.000540854	Oli			AC007040.11	3.21186	2.84033	0.00452737	0.177149	Oli			EFHC1	1.40561	1.46777	0.859666	-0.0140971	End
CREG2	6.63194	6.73057	0.177906	-0.0327318	Neu			ANKRD53	1.32497	0.887481	0.0059093	0.355508	Ast			HSP90AB1	9.34496	9.3446	0.675089	-0.0248058	End
MAP4K4	7.80838	7.52881	0.00743436	0.0766494	Neu			TEX261	6.24058	5.95274	0.957417	0.00310588	Ast			CDC5L	4.51047	4.51675	0.392505	0.0309999	End
IL1R1	2.74879	2.67877	0.366494	-0.0620498	End			NAGK	4.55401	4.5796	0.0180748	-0.0879305	Oli			ITPR3	1.80874	1.6178	0.476772	-0.0604029	Oli
IL1RL2	2.01472	2.29453	0.00132791	-0.13194	Oli			MCEE	4.52743	4.70335	0.0875088	-0.143489	Oli			ZNF184	4.71771	4.84605	0.53026	0.0344877	Mic
IL1RL1	3.12496	3.46351	0.0251986	-0.565498	End			MPHOSPH10	5.01014	5.29666	0.160989	-0.0763545	Oli			DSP	1.59155	1.41363	0.302148	0.14	Oli
IL18R1	1.65059	1.49375	0.13754	-0.179779	End			PAIP2B	7.22494	7.83382	0.00035503	-0.537724	Oli			SIRT1	4.42084	4.28906	0.612676	-0.0243298	Neu
MFSD9	1.78923	1.82185	0.630346	-0.0175783	Neu			ZNF638	5.94452	6.08323	0.984921	-0.00142415	End			HNRNPH3	4.62441	4.33078	0.792797	0.0259491	Oli
POU3F3	6.20702	6.0692	0.303618	0.0306894	Neu			DYSF	4.87271	5.00242	0.378798	-0.099416	Oli			IFT74	3.26905	3.40148	0.167122	-0.0734121	End
MRPS9	5.05188	5.185	0.211508	-0.0246215	Neu			CYP26B1	4.18771	4.43902	0.317081	0.168806	Ast			JAK2	4.37673	4.35784	0.536974	0.0395785	End
TGFBRAP1	4.43597	4.48843	0.914437	0.00167213	End			EXOC6B	5.59818	5.72794	0.345713	-0.0408146	Oli			IL12RB1	0.739252	0.632583	0.895257	0.0132942	Mic
C2orf49	4.48913	4.44979	0.4856	-0.0117369	Ast			SPR	6.31093	5.6662	0.0125539	0.407523	Mic			ABL1	4.74357	4.52848	0.676184	0.0182953	Mic
FHL2	3.938	4.06128	0.500668	0.0155736	Neu			EMX1	4.3193	4.57248	0.217923	0.161517	End			ACOT7	5.41155	5.67771	0.993045	-0.000398456	Oli
NCK2	6.22405	6.23222	0.000255114	0.0845195	Mic			SFXN5	6.84217	6.69724	0.00436414	-0.234278	Neu			SH3GLB1	5.03993	4.77459	0.835192	0.00652132	Mic
C2orf40	2.6554	2.75441	0.511232	0.027738	End			RAB11FIP5	5.57535	5.44563	0.0001028	0.307137	Mic			CDC7	3.27227	3.37785	0.381616	-0.0655833	Oli
UXS1	4.43119	4.47374	0.993898	-0.000141646	Ast			SMYD5	5.62242	5.72904	0.200728	-0.0571307	End			SYDE2	2.61823	2.51762	0.868243	0.0136905	Neu
ST6GAL2	3.23479	3.31761	0.0120432	-0.093597	Neu			PRADC1	6.63271	6.80617	0.000823417	-0.230674	Mic			PCSK5	1.64561	1.66744	0.832598	-0.0147097	Mic
SULT1C4	3.67468	3.68281	0.397009	-0.0326423	End			CCT7	7.61604	7.54015	0.0124619	0.128465	Oli			SCD	8.93868	8.73362	0.754087	-0.0244528	Ast
GCC2	6.11676	6.12193	0.5493	0.0142453	Ast			FBXO41	6.47565	6.38513	0.0105326	0.182336	End			TMED1	2.48939	2.41949	0.50238	-0.0747745	Neu
LIMS1	3.57534	3.51085	0.389315	-0.025253	End			EGR4	2.84965	3.63413	0.00940377	-0.475225	Ast			ABLIM1	6.00612	5.92529	0.122346	0.0609664	Oli
RANBP2	5.63784	5.6384	0.99669	-7.90106e-05	Oli			ALMS1	3.10057	3.12509	0.013242	-0.180713	End			ERMP1	4.67509	4.51645	0.207289	0.057012	End
CCDC138	3.10229	3.00063	0.000157456	0.093383	Neu			NAT8	1.09481	1.18046	0.28436	0.201144	End			RAB18	5.42984	5.48053	0.143338	-0.0624786	End
SH3RF3	3.85715	3.89925	0.271551	-0.0240033	Ast			TPRKB	5.65856	5.7305	0.761189	-0.0177286	Oli			NRP1	2.55112	2.63342	0.0153596	-0.197374	End
2020-09-10	3.64442	3.40746	0.259821	0.0340575	Ast			DUSP11	4.38945	4.53697	0.23241	-0.0467624	End			PRTFDC1	4.77184	4.70606	0.752286	-0.0175073	Mic
SOWAHC	2.3997	2.17168	0.705031	0.0128696	Ast			STAMBP	4.66052	4.76574	0.00644554	-0.129546	Neu			PALMD	0.960273	1.19376	0.606678	-0.0581407	Mic
NPHP1	2.64281	2.67245	0.0140804	-0.0529811	Oli			DGUOK	7.22071	7.46277	0.0554929	-0.0943942	Mic			TSPAN15	4.73517	4.52757	0.41246	-0.0570833	Ast
MTLN	5.89283	6.03606	0.79868	-0.00910848	Ast			TET3	3.61783	3.54456	0.0941216	0.1395	Mic			H2AFY2	3.53404	3.60115	0.267148	0.0646985	Ast
BCL2L11	2.5373	2.50722	0.474908	-0.0184281	End			BOLA3	3.98885	4.28977	0.0584797	-0.140046	Ast			WASHC2A	4.2609	4.23438	0.0325191	0.0933251	Neu
ANAPC1	2.9267	3.03847	0.00603933	-0.0498813	Neu			MOB1A	5.47429	5.05011	0.136929	0.0591126	End			MAST3	6.5516	6.70246	0.602653	-0.0437177	Ast
MERTK	5.13955	5.01608	0.894812	-0.0047172	Ast			MTHFD2	3.47626	3.24134	0.130094	0.233412	Neu			MZF1	3.39668	3.44694	0.0932742	0.076964	End
TMEM87B	3.81197	3.81973	0.121167	-0.0319595	Mic			RP11-287D1.3	6.82151	7.21005	0.0163091	-0.122899	Oli			OCEL1	2.52399	2.56364	0.426833	0.0692002	Ast
FBLN7	2.91795	3.21453	0.208315	-0.0540066	End			SLC4A5	1.7132	2.11653	0.266327	-0.161574	End			MYO9B	4.61224	4.38247	0.566713	-0.036068	End
ZC3H8	5.0113	5.03505	0.439211	0.0199555	Neu			DCTN1	7.20419	7.42389	0.790676	-0.0100627	End			KCNK6	0.511838	0.459688	0.681902	-0.0416218	Oli
ZC3H6	5.44963	5.45993	0.256691	0.0317462	Ast			C2orf81	3.18486	3.50722	0.0429751	-0.131582	Oli			PSMD8	5.83545	6.02235	0.68914	0.0211668	Mic
RGPD8	1.49432	1.5893	0.368645	-0.0537909	Neu			WDR54	4.29978	4.9072	0.11723	-0.127751	Neu			FBXL19	4.92361	4.93746	0.177503	0.0878194	Ast
TTL	5.12079	5.03836	0.00322776	0.0497635	Ast			RTKN	5.99272	5.89503	0.928099	-0.00609027	Ast			STX1B	6.50517	6.61082	0.661022	-0.0342342	End
POLR1B	3.0819	3.09364	0.743215	0.00705308	Mic			INO80B	7.32963	7.42494	0.0015237	-0.121834	Neu			HSD3B7	1.32753	1.28795	0.326359	-0.114559	End
CHCHD5	3.14229	3.20814	0.0162093	-0.0657457	Neu			WBP1	7.16513	7.27928	0.00247054	-0.144492	Neu			SETD1A	2.74414	2.67061	0.777482	0.0156183	Ast
SLC20A1	5.7427	5.85502	0.00118108	-0.0685455	Neu			MOGS	5.06924	4.99385	0.169982	0.0572765	Neu			BCL7C	2.6865	2.59308	0.78047	-0.0161479	Mic
PSD4	2.20823	2.02561	0.0209989	0.0714173	End			MRPL53	6.43263	6.51073	0.000861061	-0.162623	Neu			CIRBP	5.95634	6.37145	0.0657087	-0.228078	Ast
CBWD2	3.25503	3.26007	0.665589	0.0143392	End			CCDC142	4.06353	4.20085	0.000389991	-0.160244	Ast			ATP5F1D	4.8907	4.98629	0.751881	0.0179149	Oli
RABL2A	5.02122	5.07141	0.805936	-0.00467127	Mic			TTC31	3.3538	3.43142	0.820636	0.0145246	Ast			CBARP	2.45251	2.66386	0.910408	-0.0100589	End
SLC35F5	3.58079	3.59642	0.0234209	-0.056605	End			PCGF1	4.24196	4.38394	0.254989	0.0825757	Mic			HNRNPM	5.15186	5.09248	0.673797	-0.0225257	Oli
ACTR3	5.61042	5.63514	0.398258	-0.0129524	Oli			AUP1	7.09102	6.97849	0.209667	0.0798287	End			2020-03-02	6.08993	6.0694	0.422967	0.0349953	Neu
DPP10	4.94481	5.08967	0.618162	0.00809948	End			HTRA2	5.81774	5.71896	0.0258161	0.0842824	End			NDUFB7	6.159	6.18089	0.631477	-0.0265298	Oli
DDX18	5.34448	5.30409	0.646187	0.0100182	End			LOXL3	3.97413	3.95832	0.0241566	-0.093706	Neu			TECR	4.11219	3.99129	0.765887	0.0191251	Ast
CCDC93	4.66705	4.68047	0.00424402	-0.0434806	End			DOK1	3.92066	3.50911	0.222328	-0.0727919	End			TIMM13	4.39488	4.42376	0.510595	-0.0422822	Mic
INSIG2	5.08806	5.09011	0.0146218	0.0375662	Mic			M1AP	1.91949	1.90499	0.358444	0.100034	Oli			CDC34	5.1482	5.17211	0.580529	-0.0230223	Oli
C1QL2	4.83453	4.79359	0.495803	0.0316797	Oli			SEMA4F	4.52988	4.56743	0.0267279	0.188537	Oli			MTAP	1.88428	1.91156	0.481756	-0.0453325	Oli
STEAP3	1.994	1.83332	0.351393	-0.0416818	Mic			HK2	2.72219	1.94094	0.0138973	0.353809	Oli			CEP170B	5.59522	5.79697	0.304483	-0.0699277	Neu
C2orf76	3.99566	3.99718	0.291318	-0.0261027	Ast			POLE4	6.34056	6.60812	0.088082	-0.160962	Oli			POLR2E	4.82756	4.85639	0.490627	0.0298132	End
DBI	7.60396	7.32625	0.0930359	0.0506605	Neu			MRPL19	5.07277	4.76915	0.312043	0.0812316	Neu			POLRMT	4.41406	4.46844	0.00482005	-0.0873619	Oli
CFAP221	2.92514	3.10163	0.000735612	-0.0875063	Oli			GCFC2	4.66554	4.63604	0.251626	-0.0515419	Neu			HCN2	5.87446	5.80237	0.482144	0.0616711	Mic
TMEM177	3.19351	3.3131	0.200752	-0.0428802	Neu			LRRTM4	3.50452	3.92493	0.511114	-0.0534774	Ast			CDHR5	2.29321	2.45685	0.0583375	-0.27348	End
PTPN4	4.44668	4.48019	0.511833	0.0107503	End			CTNNA2	7.24808	6.93573	0.755405	0.0246285	Ast			IZUMO4	3.21281	3.26018	0.00923258	-0.230953	Ast
EPB41L5	4.32189	4.33214	0.621642	-0.00805108	End			LRRTM1	3.2111	3.86531	0.433657	-0.0693209	Ast			RASSF7	2.68402	2.74581	0.964214	-0.00349051	Mic
TMEM185B	3.18506	3.26192	0.060871	-0.0818215	Neu			SUCLG1	6.42311	6.48067	0.45616	0.0267073	Ast			GADD45B	4.55914	4.60381	0.406643	-0.170247	End
RALB	6.62953	6.67225	0.174277	-0.0342215	End			DNAH6	1.83451	1.98844	0.47144	0.0642688	Ast			PALM	6.29057	6.32341	0.743277	0.0219867	Neu
INHBB	3.57091	3.45529	0.300024	0.0302449	Oli			TRABD2A	1.97967	2.60699	0.493702	-0.0807175	Oli			MADCAM1	0.9177	1.06942	0.368802	-0.0908589	Ast
CLASP1	6.1589	6.20395	0.0329437	0.0246638	Ast			TMSB10	12.3186	12.216	0.722086	0.0242016	Mic			MKNK2	4.50258	4.25709	0.689927	0.0388472	Oli
NIFK	4.36682	4.41818	0.143127	-0.0379857	Ast			KCMF1	5.34654	5.48098	0.693993	-0.0193351	Ast			ARVCF	3.99249	4.06128	0.950338	0.00416325	Neu
TSN	5.97117	6.00372	0.0047919	-0.0356863	End			TCF7L1	3.0383	2.72081	0.930955	0.00676468	Oli			TRMT2A	3.78944	3.81422	0.936539	0.00335982	Mic
CNTNAP5	2.58773	2.68465	0.880323	0.00547558	Mic			TGOLN2	7.11724	6.99433	0.0714711	0.0929624	Oli			RANBP1	4.20122	4.51857	0.104645	-0.104251	Mic
GYPC	3.45839	3.17305	0.000132326	0.124512	Neu			RETSAT	5.8155	5.70194	0.163643	-0.104857	Oli			ZDHHC8	3.88394	3.96109	0.74622	-0.0172358	Ast
BIN1	7.5733	7.49968	0.375231	-0.0139854	Neu			ELMOD3	4.11294	4.20523	0.120281	-0.071376	Neu			KLHL22	4.39081	4.50125	0.952398	-0.00166008	Oli
ERCC3	5.20917	5.2356	0.99407	-0.00011121	Oli			CAPG	5.63545	5.07752	0.236967	-0.136855	End			MED15	3.53092	3.62363	0.0813718	-0.0670057	Ast
MAP3K2	4.32517	4.24136	0.794514	0.00395207	Neu			SH2D6	1.75009	1.44228	0.747146	0.0478784	Ast			SERPIND1	2.60105	2.42602	0.526809	0.0766825	Oli
IWS1	5.43621	5.36914	0.293174	0.0133794	Mic			MAT2A	8.39501	7.98665	0.0034525	0.255984	Ast			SNAP29	3.70174	3.65766	0.912365	-0.0064716	Neu
LIMS2	4.27621	4.23519	0.816973	-0.00998057	Ast			GGCX	5.55198	5.73336	0.0790014	-0.11673	End			CRKL	6.45599	6.36583	0.0604433	0.0585278	Neu
GPR17	3.80702	3.77365	0.0914465	-0.106727	Mic			VAMP8	5.06769	4.75154	0.0851542	-0.198359	End			LZTR1	4.53545	4.44665	0.00133179	0.13364	Oli
WDR33	4.66468	4.63776	0.55555	0.00714204	Ast			VAMP5	6.84954	6.6296	0.00721672	-0.260859	Neu			CECR2	2.31504	2.18809	0.802464	0.0166359	End
POLR2D	4.91719	4.93201	0.337772	0.0199113	Oli			RNF181	7.19124	7.42355	0.0033639	-0.154937	Oli			SMARCB1	4.49033	4.47802	0.141274	-0.0678964	Oli
AMMECR1L	4.05628	4.01566	0.819557	-0.0039179	End			TMEM150A	3.88185	3.70436	0.271597	0.0484955	Ast			P2RX6	3.15799	3.29904	0.946577	0.00490384	Oli
SAP130	5.02618	5.05988	0.808931	0.00427849	Neu			USP39	5.55037	5.48627	0.690054	0.0142919	End			DERL3	0.865382	0.863799	0.655951	-0.0447175	Oli
UGGT1	5.35515	5.34573	0.420174	0.0168755	Ast			C2orf68	4.21904	3.95326	0.0136134	-0.129115	Oli			SLC7A4	2.29349	2.65003	0.089894	-0.142292	End
HS6ST1	6.9121	6.9134	6.67963e-05	0.0836391	Neu			GNLY	1.56309	2.08514	0.0122014	-0.588347	End			BCL2L13	5.41151	5.36629	0.0091516	0.10916	Ast
CCDC74B	1.83204	1.85701	0.451394	0.0268166	End			ATOH8	3.68503	3.18191	0.494982	0.0997066	Ast			DDTL	0.896963	0.86898	0.249182	-0.130313	Oli
SMPD4	4.74614	4.7372	0.669192	0.00713746	Mic			ST3GAL5	5.90752	6.09583	0.0234743	-0.104188	Ast			CABIN1	4.8599	4.86687	0.977161	-0.00125276	Mic
MZT2B	6.02613	6.10333	0.570295	0.0146878	Ast			POLR1A	4.08372	4.17761	0.608058	-0.0269412	Neu			TBC1D10A	1.27321	1.33421	0.203078	-0.101304	Ast
CCDC115	5.34604	5.45742	0.0233031	-0.0429785	Neu			PTCD3	5.36515	5.32822	0.122366	-0.0616821	Oli			SF3A1	4.63857	4.72551	0.0634609	-0.0757594	End
IMP4	5.90958	5.96401	0.00777679	-0.0407126	Oli			IMMT	6.34817	6.37486	0.807237	0.0119203	Neu			GGT5	1.99799	2.00478	0.0368861	-0.222127	Oli
PTPN18	5.66133	5.6562	0.416928	-0.0183185	End			MRPL35	6.36223	6.30596	0.760596	0.0127434	Ast			RNF215	2.43585	2.69037	0.28277	-0.0615225	Oli
AMER3	4.01862	4.14981	0.0670292	0.036776	Ast			REEP1	5.55106	6.18169	0.91552	-0.00539874	Ast			SEC14L2	4.11285	3.94231	0.00761657	0.1722	Ast
ARHGEF4	7.37324	7.39146	0.000796905	0.066941	Ast			KDM3A	4.94702	4.6112	0.574841	0.0325575	End			SPECC1L	3.42431	3.29428	0.0107777	0.125524	End
FAM168B	7.50265	7.46998	0.10101	0.0217088	End			CHMP3	6.27527	6.31814	0.99221	0.000500873	Ast			PPIL2	3.37726	3.46071	0.359364	-0.0336463	Mic
PLEKHB2	6.83231	6.9536	0.00471204	-0.0442829	Oli			RNF103-CHMP3	7.98308	7.85984	0.00808178	0.165833	Ast			YPEL1	3.42899	3.6306	0.669069	0.0360559	Ast
MZT2A	6.4873	6.53933	0.359708	0.0293927	Mic			RNF103	5.71112	5.73476	0.367428	-0.0403083	Ast			SNRPD3	5.52486	5.54848	0.944984	-0.00258203	End
TUBA3D	3.34417	3.32323	0.176629	0.0449465	Ast			RMND5A	6.5817	6.53682	0.165677	0.0766121	Ast			PES1	4.21307	4.24868	0.501561	-0.0370468	Oli
CCDC74A	3.4951	3.50966	0.686531	0.0109484	Ast			CD8A	1.91488	2.371	0.222847	-0.109209	End			MAPK1	6.41451	6.42711	0.351894	0.0383508	Mic
ANKRD30BL	3.24093	3.34072	0.926951	0.00639483	Ast			CD8B	1.19657	1.25525	0.00862473	-0.520286	End			GGT1	1.39748	1.34769	0.307605	-0.0677051	End
LYPD1	2.95918	2.93541	0.172453	0.0750031	Oli			PLGLB1	3.62611	3.83807	0.887644	0.022206	Mic			PPM1F	3.80088	3.88702	0.0398369	-0.0788252	Mic
NCKAP5	2.8269	2.5935	0.0199128	0.0664349	Neu			KRCC1	6.99281	6.80503	0.672175	-0.0240132	Ast			SLC35E4	2.30601	2.47103	0.429642	-0.0521539	Oli
MGAT5	5.55656	5.51126	0.921893	0.00158331	Ast			SMYD1	1.8745	1.85819	0.0140961	0.670685	Ast			CYTH4	1.95127	1.94965	0.00995141	-0.239474	Ast
TMEM163	3.63577	3.74044	0.0982085	-0.0434218	Mic			THNSL2	3.68789	3.87016	0.663051	-0.148257	Oli			ESS2	2.82293	2.84755	0.681064	0.0243755	End
CCNT2	4.68858	4.76375	0.00939214	-0.041435	Mic			EIF2AK3	4.33711	4.17997	0.234647	0.0699886	Mic			MFNG	2.13816	1.63208	0.00223451	0.266055	Mic
RAB3GAP1	6.08327	6.14413	0.0497428	0.0202645	Oli			RPIA	5.07463	5.1953	0.112266	-0.117031	Mic			LRP5L	1.71909	1.60114	0.240596	0.106731	Mic
ZRANB3	2.24004	2.35565	0.0856477	-0.0443272	Mic			MAL	8.51308	8.88252	0.00391138	-0.217119	End			SLC25A1	4.50793	4.19214	0.959932	0.00294167	Mic
R3HDM1	6.85819	6.987	0.499024	0.0136036	End			MRPS5	5.11089	5.22624	0.863003	0.010318	End			GRK3	4.93043	4.94241	0.0373431	0.0925769	Ast
UBXN4	7.10608	7.04878	0.296862	0.0184489	Ast			ZNF514	3.95931	4.0775	0.912514	0.0134521	Ast			GGA1	3.64016	3.60334	0.0774574	0.0626363	Oli
MCM6	4.13965	4.32716	0.00855716	-0.0794237	Neu			AC092835.2	2.41222	1.78921	0.000568086	0.445767	Oli			HIRA	2.582	2.6416	0.594026	-0.0276243	Oli
DARS	6.59612	6.47705	0.0806217	0.0390574	Neu			PROM2	1.56649	1.57983	0.590269	0.0657728	Ast			SH3BP1	0.997461	1.10583	0.681449	-0.0438586	Mic
CXCR4	2.81584	2.4254	0.150325	0.133556	End			KCNIP3	4.60179	5.20032	0.0605972	-0.252692	Ast			SEZ6L	5.99456	6.03455	0.0992268	0.0881833	End
HNMT	3.74467	3.638	0.0636627	0.0551729	Ast			FAHD2A	4.53674	4.75655	0.101539	-0.109179	End			LGALS1	6.41677	6.25284	0.203427	0.101059	Ast
SPOPL	3.82435	3.73711	0.451722	0.0167795	End			ANKRD36C	2.92799	2.93393	0.448429	0.0757534	Ast			HPS4	3.59314	3.52444	0.983691	0.000761831	Ast
LRP1B	3.97951	3.94315	0.586913	0.0119891	End			GPAT2	3.23196	3.72731	0.00321978	-0.368129	Neu			PIK3IP1	5.79007	5.74846	0.610061	0.0401486	Ast
GTDC1	5.35133	5.3451	0.0954817	0.030212	Mic			DUSP2	4.24699	4.64414	0.043137	-0.296619	Ast			SRRD	3.30979	3.33008	0.205252	0.0599184	Mic
ZEB2	5.97139	5.77372	0.141448	0.0305539	Oli			STARD7	7.79283	7.53752	0.0137378	0.158558	End			PATZ1	3.44836	3.51301	0.111217	-0.064866	Ast
ACVR2A	3.47242	3.5747	0.220798	-0.0223567	Oli			TMEM127	5.80097	5.83655	0.880001	0.00793133	Mic			TRIOBP	1.82804	1.97865	0.127198	-0.0921979	Neu
ORC4	4.60909	4.69222	0.51877	-0.00997709	Mic			CIAO1	6.29058	6.10815	0.0633747	0.109162	Oli			TFIP11	3.69811	3.67692	0.128638	0.064452	Oli
MBD5	2.86658	2.89709	0.364485	-0.0181136	Oli			SNRNP200	5.89305	5.64462	0.110982	0.0984424	End			GCAT	4.29197	4.52573	0.192888	-0.068337	Oli
EPC2	4.84296	4.82934	0.0846391	0.0266529	End			NEURL3	0.998912	1.14277	0.959344	0.0070219	Ast			CRYBB1	0.368411	0.479419	0.475362	-0.117008	Oli
KIF5C	8.71082	8.58354	0.0670146	0.0461347	Neu			ARID5A	4.63872	4.24574	0.0789581	0.300519	Mic			ANKRD54	3.55509	3.72208	0.96043	-0.00209858	Oli
LYPD6B	1.58386	1.70688	0.103599	-0.0657527	Mic			KANSL3	4.91604	4.91542	0.702622	-0.0150701	Oli			EIF3L	5.26401	5.31316	0.498395	-0.0333475	Oli
LYPD6	3.34491	3.37162	0.69435	-0.0124808	Oli			LMAN2L	5.52534	5.31864	0.59357	0.0459661	Ast			SNU13	6.05077	6.09045	0.937914	0.00289369	End
MMADHC	5.75924	5.77667	0.19528	-0.0265236	End			CNNM4	3.75717	3.81349	0.913329	0.00885592	Ast			MICALL1	3.03817	2.87217	0.144574	0.07825	End
RND3	3.49764	3.60979	0.146172	-0.0750121	Neu			CNNM3	4.72848	4.56527	0.63089	0.0308503	Ast			POLR2F	1.57109	1.66272	0.303732	-0.0962426	End
RBM43	2.4825	2.48798	0.0243285	-0.0845643	End			ANKRD23	4.29187	4.39904	0.605783	0.0260069	Mic			CCDC134	2.98063	2.90426	0.41237	-0.0502	Oli
NMI	2.37572	2.25346	0.351487	-0.0359336	Oli			ANKRD39	3.88816	4.08803	0.903515	-0.00544545	Ast			DEPDC5	3.21925	3.25588	0.969086	-0.00180665	End
TNFAIP6	1.90025	1.53531	0.676925	0.031723	Ast			SEMA4C	5.39931	5.23564	0.0479302	0.131604	Ast			PICK1	4.8109	4.74268	0.272334	0.0809913	Ast
RIF1	4.77874	4.73762	0.491861	0.0107614	Neu			FAM178B	2.04282	2.94687	0.0144959	-0.346604	Oli			TTC28	3.25428	3.19019	0.653739	0.0218722	Mic
ARL5A	4.98595	4.85846	0.0189727	0.0366269	Neu			FAHD2B	5.26097	5.39168	0.126168	-0.104565	Neu			SLC16A8	2.69141	2.72778	0.590416	-0.054045	Oli
CACNB4	4.41833	4.47585	0.242564	-0.0203623	Neu			ANKRD36	2.58127	2.61679	0.625714	0.049293	Ast			2020-09-03	7.29102	7.46019	0.137451	0.0678725	Oli
STAM2	4.11335	4.11847	0.148301	-0.0242021	Ast			ANKRD36B	1.65264	1.83497	0.0847911	0.187901	Ast			SLC5A4	2.70656	2.40257	0.18687	0.215344	Mic
FMNL2	7.19208	6.9692	0.279717	0.0281011	Oli			COX5B	9.38489	9.44469	0.655066	-0.0278387	Ast			KDELR3	2.5403	2.56149	0.66821	-0.0391825	Mic
PRPF40A	5.25495	5.15052	0.421069	0.0158626	End			ACTR1B	7.50469	7.58623	0.539419	0.0328161	Ast			CYP2D6	2.32934	2.37444	0.8839	-0.0200062	Oli
ARL6IP6	4.38581	4.23751	0.0164088	0.0652773	End			LINC01125	2.199	2.38971	0.0305893	-0.241943	Neu			DDX17	7.51939	7.38318	0.154152	0.084634	End
RPRM	4.30992	4.26742	0.00144953	0.159749	Oli			TMEM131	4.04122	4.04338	0.632206	0.0242206	Oli			TCF20	5.24005	5.2752	0.905396	0.00374098	End
GALNT13	3.82561	3.87941	0.270794	-0.0294923	Neu			INPP4A	4.95886	5.33323	0.0452033	0.0882	Neu			HSCB	2.96142	2.85422	0.0844615	-0.135487	End
KCNJ3	6.31538	6.36572	0.00184797	0.0858736	Ast			COA5	6.95209	7.02518	0.106196	-0.0569046	Neu			CBY1	3.29917	3.29147	0.227914	-0.0614479	Neu
NR4A2	3.55306	3.47786	0.774643	-0.0195479	Ast			UNC50	6.99535	6.80797	0.0572931	0.0836325	Oli			TOMM22	5.28939	5.3463	0.966531	0.00254748	Mic
GPD2	5.38284	5.33618	0.0702966	-0.0327892	Ast			MGAT4A	5.01716	4.92848	0.00687353	0.127195	Neu			RSPH14	1.87909	1.87411	0.994845	0.000548058	Ast
ERMN	7.60962	7.24514	0.00464739	0.0481286	Ast			KIAA1211L	5.96239	6.23075	0.515783	0.057907	Oli			XBP1	4.73777	4.73548	0.228921	-0.117222	Neu
ACVR1C	2.87424	2.86067	0.747509	-0.0102178	Ast			TSGA10	2.36802	2.68601	0.000850487	-0.226289	Oli			RTCB	5.40615	5.4465	0.705602	-0.0147814	Neu
ACVR1	4.13382	4.067	0.320313	0.0235126	Ast			C2orf15	5.47084	5.6735	0.0411884	-0.101727	End			JOSD1	5.59265	5.71278	0.692153	0.0128046	Mic
UPP2	2.6544	2.6633	0.397564	0.0300137	End			C2ORF15	2.74379	3.30746	0.195736	-0.134985	End			FBXO7	4.44275	4.29069	0.611832	-0.0299405	End
CCDC148	3.1628	3.115	0.648067	0.0182232	Mic			LIPT1	3.77691	3.8103	0.354981	-0.0697048	Neu			GTPBP1	4.12138	4.13111	0.0681115	-0.07484	Neu
PKP4	6.9208	6.77273	0.715453	0.0113637	End			MRPL30	6.24804	6.19648	0.544707	0.0475342	Oli			POLDIP3	5.7606	5.49883	0.0139872	0.108347	Oli
TANC1	2.89244	2.76195	0.636094	-0.0124805	Ast			MITD1	4.68258	4.66458	0.705524	0.0285212	End			RAB36	3.14751	3.41379	0.0618666	-0.143875	Oli
WDSUB1	4.58781	4.54105	0.629503	0.0120094	Neu			MRPL30	6.02636	6.1497	0.184286	-0.0662046	End			TIMP3	6.39492	6.32115	0.544061	0.0410092	Oli
BAZ2B	5.23347	5.10954	0.199618	0.0329195	Mic			LYG2	1.06342	0.947898	0.0470183	0.470453	Neu			PPP6R2	5.91056	5.99214	0.992687	0.000277603	End
2020-03-07	4.9586	4.92905	0.101992	-0.0282299	Ast			LYG1	3.27814	3.38421	0.121596	-0.193077	Neu			SBF1	6.36803	6.40697	0.453044	0.0327309	End
RBMS1	4.14327	4.06127	0.245034	-0.0275623	Oli			TXNDC9	5.15979	5.27839	0.0561979	-0.119463	End			SUN2	6.32395	6.00342	0.00746804	0.162873	Neu
TANK	4.27146	4.27892	0.0722443	-0.0320015	Mic			EIF5B	5.73641	5.63742	0.0612058	-0.143544	Oli			CYB5R3	4.35663	4.24614	0.264071	-0.0728244	Mic
PSMD14	5.34208	5.41819	0.281698	-0.0190898	End			REV1	4.64289	4.64816	0.203724	0.0649783	Ast			DNAL4	4.26826	4.58795	0.518062	-0.047603	Mic
TBR1	5.3316	5.38013	0.379134	0.0272089	Neu			AFF3	3.76037	4.00112	0.0148701	0.169476	Neu			LMF2	4.40771	4.40244	0.0692673	-0.0984922	Oli
SLC4A10	5.85345	5.96848	0.690677	-0.00896821	Ast			LONRF2	6.34374	6.63528	0.522169	0.0342154	End			RHBDD3	3.99303	3.96215	0.65601	-0.0212035	End
DPP4	1.58824	1.64046	0.786652	-0.011672	Oli			CHST10	5.79199	5.8173	0.0932727	-0.0908118	Neu			PACSIN2	5.13736	5.04687	0.344109	0.0364557	Oli
IFIH1	2.98678	2.85754	0.13568	0.0715707	Mic			PDCL3	5.92829	6.02557	0.45387	-0.0460562	Oli			TTLL1	3.74721	3.76738	0.73955	0.0187306	End
GCA	4.95133	5.00381	0.00483683	-0.067177	Ast			NPAS2	3.99521	4.13546	0.949299	-0.00482948	Ast			RASL10A	2.90604	3.34555	0.845105	0.0234577	Mic
FIGN	3.63575	3.55767	0.142378	0.036239	Ast			RPL31	8.34987	8.44859	0.102112	-0.11938	Oli			AP1B1	5.51548	5.56239	0.43321	-0.0266303	Ast
GRB14	3.82576	3.83163	0.30442	0.0476173	Ast			TBC1D8	3.46582	3.45886	0.325724	0.092308	Mic			HMGXB4	3.17415	3.1607	0.952058	-0.00263064	End
COBLL1	2.92098	2.89923	0.629937	-0.0162742	Ast			CNOT11	6.04775	5.96574	0.130287	0.0753356	Ast			TOM1	4.21839	4.34019	0.449702	-0.0311506	Oli
SLC38A11	4.54892	4.40402	0.000774972	0.138044	End			RNF149	4.9825	5.01716	0.564288	-0.0424911	Mic			NEFH	5.96382	5.88908	0.238923	0.215598	Ast
SCN3A	5.47037	5.45526	0.138418	0.035025	Ast			CREG2	6.09877	6.44841	0.833255	-0.0268744	Ast			HMOX1	3.13544	2.78327	0.575976	-0.0911757	Neu
SCN2A	6.48422	6.58575	0.678741	0.00955534	Oli			MAP4K4	7.91416	7.83626	0.101594	-0.182012	Oli			MCAT	3.52154	3.65044	0.492712	-0.0347531	Oli
CSRNP3	5.15021	5.19553	0.639376	0.00884128	Neu			IL1R1	3.52829	2.96055	0.0626071	0.380526	End			THOC5	3.97757	4.0082	0.511589	0.0210689	Oli
GALNT3	1.53133	1.57396	0.0366945	-0.084753	Ast			IL1RL2	1.44404	2.24367	0.145809	-0.199426	Ast			MCM5	2.16924	2.04909	0.783276	0.017928	Ast
TTC21B	4.3654	4.38976	0.700894	0.00701986	Mic			IL1RL1	3.93894	2.82386	0.14755	1.00095	Neu			ARSA	4.21686	4.21643	0.407349	-0.0510508	Mic
SCN1A	5.57965	5.67279	0.828068	0.00574083	Oli			IL18R1	2.37201	1.46615	0.0574972	0.53785	Ast			TSPO	4.47907	4.13748	0.544954	0.0480377	Ast
SCN9A	1.70924	1.72621	0.104196	-0.0613891	Oli			SLC9A4	1.26222	1.84085	0.0112618	-0.256538	Mic			RASD2	4.58858	4.64702	0.938825	0.00766319	Ast
B3GALT1	4.10837	4.08303	0.114256	0.0339049	Ast			SLC9A2	1.28326	1.19717	0.980118	0.00377585	Mic			TTLL12	3.95949	4.01224	0.85931	-0.00875769	Ast
STK39	5.92809	5.9268	0.679831	-0.00815022	Mic			MFSD9	2.20742	2.0416	0.173694	0.134881	Oli			CBX7	5.21668	5.2605	0.984019	-0.000936561	Ast
CERS6	2.59246	2.71198	0.734723	-0.0139541	Neu			TMEM182	2.19231	2.37567	0.385183	-0.0479469	Oli			PDGFB	3.58533	3.54662	0.783891	0.0254855	Mic
NOSTRIN	3.59512	3.37785	0.196085	0.0635374	Oli			POU3F3	6.73814	6.47125	0.473903	-0.0602689	End			CABP7	2.18286	2.39708	0.975626	-0.00355968	Oli
LRP2	2.72617	2.6128	0.152343	-0.0631933	Ast			MRPS9	6.38933	6.60605	0.0818562	-0.0796245	End			RPL3	7.86288	7.99802	0.281794	-0.0551923	Ast
BBS5	4.7119	4.78332	0.0964148	0.056896	Mic			GPR45	1.36955	1.59488	0.917499	0.0179904	Oli			ZMAT5	2.51009	2.47605	0.943853	-0.00515793	Oli
FASTKD1	5.13007	5.03186	0.576861	0.0129179	Neu			TGFBRAP1	4.54457	4.52385	0.108171	0.0698366	Neu			RBFOX2	5.57415	5.74101	0.571216	0.0189584	End
PPIG	7.5361	7.45549	0.0243827	0.0648303	End			C2orf49	5.30687	5.13687	0.268287	0.0640321	Oli			SYNGR1	6.98379	7.23225	0.803546	-0.0131037	Oli
CCDC173	5.2654	5.12756	0.173457	0.0696194	Ast			FHL2	3.17931	3.61579	0.840411	-0.0151956	Ast			TAB1	4.32591	4.40273	0.320208	-0.0544496	Neu
PHOSPHO2	1.81886	1.87581	0.399671	-0.0430768	Oli			NCK2	6.42442	6.21319	0.000964577	0.20617	Oli			ASCC2	3.22904	3.24849	0.814315	-0.0110657	Mic
KLHL23	4.61149	4.54808	0.365757	0.0204762	End			C2orf40	3.41473	3.05352	0.834531	0.0554116	End			MTMR3	2.19479	2.13446	0.962225	0.00196117	Mic
SSB	6.14091	6.14241	0.773874	0.00438193	Ast			UXS1	4.39833	4.42636	0.999202	5.21286e-05	End			MIEF1	4.07378	4.14798	0.463476	-0.0394191	Oli
METTL5	4.93641	4.95588	0.920225	-0.00183119	Oli			CD8BP	1.96409	1.64621	0.730717	-0.101028	End			PNPLA5	1.18157	1.45533	0.576738	-0.0673384	End
UBR3	5.344	5.37171	0.0890708	-0.0205581	Mic			ST6GAL2	3.22686	3.67581	0.0246026	-0.279446	End			APOL1	2.41139	2.17166	0.571325	-0.0668145	Oli
ERICH2	3.46555	3.48986	0.311067	0.0422602	Neu			SULT1C4	4.39821	3.53865	0.673155	0.0553414	End			PNPLA3	1.22504	1.33002	0.943004	-0.010281	Oli
GAD1	5.20326	5.4975	0.111301	-0.0606338	Neu			GCC2	4.70864	5.01977	0.167983	-0.112675	Ast			MYH9	5.99176	5.84491	0.130161	0.0707448	Oli
GORASP2	5.49765	5.52665	0.603106	0.00669064	Neu			LIMS1	3.68077	3.38359	0.82183	-0.0194723	End			CACNA1I	3.86895	3.89398	0.139232	0.120392	Ast
TLK1	5.30742	5.37781	0.741783	-0.00463627	Mic			RANBP2	5.81387	5.64751	0.0312014	0.140057	End			SAMM50	3.39433	3.47539	0.636208	-0.0173216	End
METTL8	3.49966	3.43824	0.169687	0.0289645	Mic			CCDC138	2.37041	2.59294	0.671749	-0.0242809	Oli			TXN2	4.71894	4.77591	0.392013	-0.0413065	Neu
DCAF17	3.43439	3.40588	0.163035	-0.024165	Ast			SH3RF3	3.61113	3.62725	0.616795	-0.0421747	Ast			FOXRED2	4.45606	4.51829	0.388777	-0.0535444	Mic
CYBRD1	5.28953	5.33764	0.0158592	-0.0739603	Neu			2020-09-10	5.21628	4.83702	0.735174	-0.0261237	Ast			EIF3D	5.28405	5.24929	0.873111	0.00547382	Ast
DYNC1I2	7.86362	7.78142	0.0172348	0.0474213	End			SOWAHC	3.4089	3.05188	0.182808	0.12205	Mic			TNRC6B	5.20222	5.08739	0.152893	0.0469809	Oli
SLC25A12	5.99399	6.10207	0.297105	0.0215684	Ast			MALL	2.22719	2.20652	0.681624	-0.0585941	Oli			SGSM3	5.38841	5.35741	0.198457	0.0708598	Oli
HAT1	4.09167	4.03962	0.361524	-0.0152277	End			NPHP1	2.18546	2.35321	0.0480804	-0.141754	Neu			IFT27	3.15328	3.32228	0.00190065	-0.206788	End
METAP1D	3.25245	3.29563	0.482825	-0.0159432	Ast			LINC00116	5.38814	5.75565	0.117613	-0.158229	Oli			PVALB	3.09269	3.05307	0.462249	-0.189349	Oli
DLX1	2.92903	3.1142	0.266318	-0.0478673	Neu			BCL2L11	2.75051	2.61481	0.955277	0.00438259	Neu			KIAA0930	6.11684	5.92601	0.0170896	0.151491	Oli
ITGA6	4.86058	4.75118	0.816076	-0.00635206	Ast			ANAPC1	2.68265	2.97925	0.495749	-0.0291056	End			NCF4	1.46207	1.03557	0.678306	-0.0533424	Ast
PDK1	2.14589	2.19645	0.724895	-0.0149809	Ast			MERTK	5.70615	4.47103	0.0957477	0.178717	End			CSF2RB	0.923124	0.616935	0.0291892	-0.243266	Ast
RAPGEF4	7.55489	7.53811	0.0108924	-0.127564	End			TMEM87B	4.49883	4.4352	0.943998	-0.00421903	Ast			SLC25A17	3.23372	3.31592	0.671877	-0.0252503	Mic
MAP3K20	3.93697	3.8052	0.580376	0.0129405	Neu			FBLN7	0.990255	2.01454	0.00893633	-0.423225	Ast			FAM118A	3.28837	3.02151	0.730256	0.0513253	Oli
SP3	4.28478	4.23402	0.481847	-0.0126491	Oli			ZC3H8	4.35647	4.72332	0.00784686	-0.181293	Ast			KCTD17	5.39514	5.44799	0.214915	0.0597195	Neu
OLA1	6.14186	6.29508	0.467294	-0.0116146	Ast			ZC3H6	4.18214	4.28532	0.0682846	-0.119832	Mic			ST13	6.67908	6.52774	0.761751	-0.0119072	Mic
CIR1	7.37386	7.26511	0.00588973	0.0856642	Oli			TTL	4.96572	5.24655	0.00455509	-0.214802	Oli			RBX1	5.15488	5.1952	0.686165	-0.0220359	Ast
SCRN3	4.57368	4.62406	0.0492766	-0.0455735	Neu			POLR1B	3.29627	3.31369	0.865472	-0.0104232	Mic			EP300	4.50898	4.35121	0.887347	0.00623993	Mic
GPR155	6.38936	6.35286	0.315028	0.0297752	Ast			CHCHD5	2.91262	3.18851	0.000384508	-0.288787	End			L3MBTL2	4.11503	4.0594	0.00132898	0.13178	Neu
WIPF1	3.59316	3.44441	0.022054	-0.0569568	Oli			SLC20A1	5.55039	5.67808	0.671668	-0.0266849	Ast			CHADL	4.63485	4.2712	0.000108723	0.326537	End
CHN1	10.3773	10.5199	0.03436	0.0602709	Ast			PSD4	2.2523	2.0992	0.105843	-0.136249	Mic			RANGAP1	6.5516	6.53044	0.0713426	0.0730908	End
ATF2	5.8339	5.85221	0.374079	0.0124685	Mic			CBWD2	1.7857	1.95401	0.353347	-0.0625257	Ast			ZC3H7B	5.6731	5.63033	0.443247	0.0275331	Neu
ATP5MC3	6.48077	6.66208	0.193002	-0.0311109	Neu			RABL2A	4.13983	4.37789	0.0800616	-0.113684	Mic			PHF5A	4.37495	4.27603	0.433811	-0.0543981	Oli
LNPK	4.86381	4.94438	0.125235	-0.0264369	Oli			SLC35F5	4.32377	4.04819	0.559068	0.0308904	Ast			ACO2	6.79298	6.85222	0.610645	0.0181086	Neu
MTX2	6.82371	6.88516	0.541684	0.0105029	Mic			ACTR3	5.6828	5.73696	0.489456	-0.0320619	Ast			POLR3H	4.1761	4.10102	0.245327	0.0554573	Neu
HNRNPA3	7.90033	7.82474	0.789047	0.00336617	Oli			DPP10	4.9033	5.14114	0.34752	0.088084	Ast			TRMU	3.63436	3.65766	0.195262	-0.059118	End
NFE2L2	5.62084	5.49544	0.151263	-0.0311766	End			DDX18	5.02417	4.95912	0.769244	-0.0129105	Oli			PMM1	3.30271	3.40121	0.775802	-0.0166091	End
AGPS	4.0754	4.09655	0.00219039	-0.0451037	Neu			CCDC93	4.74234	4.56919	0.141392	0.0765793	End			DESI1	5.41668	5.44062	0.152618	-0.0666269	End
TTC30B	1.9234	1.88281	0.669286	-0.0135457	Ast			INSIG2	5.80097	5.90982	0.362373	-0.0371743	Ast			CERK	5.75006	5.74655	0.228892	0.0511563	Neu
TTC30A	2.02491	2.09323	0.0651497	-0.063899	Neu			C1QL2	5.65259	5.79317	0.0867652	-0.261965	Ast			BRD1	4.50135	4.62052	0.181124	-0.0652978	Oli
RBM45	3.54746	3.62007	0.0148159	-0.0483431	Neu			STEAP3	2.5768	1.89397	0.000907233	0.471648	Oli			ZBED4	3.52878	3.47926	0.16701	0.0585026	Ast
OSBPL6	5.25864	5.29637	0.644303	0.00928959	Oli			C2orf76	5.17469	5.31151	0.0191606	-0.142352	Ast			MLC1	6.88802	6.81041	0.458239	0.0399463	Oli
PRKRA	5.23282	5.26202	0.851112	0.00234934	Mic			DBI	8.66755	8.20006	0.0466846	0.165105	End			KCNK10	2.71538	2.7879	0.609742	0.0331583	Oli
PJVK	3.29199	3.24877	0.250664	-0.0380867	Ast			PCDP1	1.8905	2.31355	0.0193479	-0.215545	Ast			ABHD4	3.11776	2.77709	0.797559	0.0175488	Oli
FKBP7	2.2059	2.07132	0.354369	0.0256376	Ast			TMEM177	3.50751	3.74713	0.668712	-0.0414637	End			KHNYN	3.51387	3.38202	0.375217	0.0463588	Ast
PLEKHA3	4.16392	4.13498	0.335988	0.0107685	Mic			PTPN4	4.50608	4.47869	0.00506793	0.18167	Neu			FKBP3	5.63988	5.67827	0.295185	-0.0572271	Oli
TTN	2.50098	2.45757	0.396392	0.0341839	Ast			EPB41L5	4.62928	4.41911	0.219434	-0.0741869	Oli			SDR39U1	2.3328	2.28718	0.28455	0.0713952	Oli
SESTD1	5.03562	4.99257	0.829289	-0.00323175	Ast			TMEM185B	4.99826	4.35351	0.00557001	0.273854	Oli			RBM23	3.20531	3.24279	0.589418	-0.0298864	Oli
ZNF385B	4.52943	4.64737	0.60015	-0.0126442	Oli			RALB	6.94871	6.77729	0.0277352	0.176806	Mic			PRMT5	3.55236	3.62767	0.791226	-0.0166884	Oli
CWC22	5.30143	5.22218	0.124225	0.0254212	Ast			INHBB	3.96913	3.29447	0.654981	0.040394	End			COCH	1.46628	1.57411	0.839095	-0.0359939	Mic
UBE2E3	6.96313	7.01268	0.438412	0.0108106	Neu			CLASP1	5.91317	5.8906	0.147983	0.0530128	Neu			AP4S1	3.94208	4.0304	0.0884129	0.0828036	Ast
NEUROD1	3.69064	3.73506	0.0693163	0.0934604	Ast			NIFK	6.021	6.0713	0.0254836	-0.107321	Ast			POLE2	2.22544	1.98064	0.963108	0.00476235	Oli
ITPRID2	6.31954	6.18543	0.122795	0.035938	Oli			TSN	6.62477	6.71141	0.00457272	-0.0912597	Ast			VCPKMT	3.42154	3.47454	0.673679	0.0263154	Ast
PDE1A	5.62173	5.66633	0.309397	0.030282	Ast			CNTNAP5	2.00869	1.95955	0.00269733	0.368293	Neu			SOS2	4.79292	4.63307	0.845485	-0.00609173	End
DNAJC10	4.48815	4.56977	0.00125667	-0.0730379	Neu			GYPC	3.61945	3.49827	0.0179906	-0.271313	End			CDKL1	2.76885	2.89247	0.746315	0.028502	Ast
FRZB	3.67531	3.70843	0.0278674	0.121858	Ast			BIN1	7.62827	7.65893	0.946742	0.00391404	Ast			NIN	4.80128	4.7647	0.71038	0.0176823	Oli
NCKAP1	6.44211	6.50396	0.805257	-0.00398615	Oli			ERCC3	4.76105	4.91356	0.328406	0.05524	Ast			PYGL	2.82109	2.49233	0.757909	0.0273339	Neu
DUSP19	3.50584	3.55206	0.00896482	0.0903219	Oli			MAP3K2	4.97157	4.75849	0.269486	0.0537896	Ast			TRIM9	5.70234	5.83676	0.544519	-0.04445	Neu
NUP35	2.70987	2.68564	0.105048	-0.0448417	Ast			IWS1	5.79613	5.79419	0.347071	-0.0544015	Oli			PSMC6	3.94677	4.17429	0.299617	-0.0546748	Mic
ZNF804A	3.83289	3.90245	0.121612	0.0474847	Ast			LIMS2	3.39661	3.68523	0.000120858	-0.541853	Ast			GNPNAT1	3.06554	3.02332	0.363079	0.050768	Mic
ZC3H15	7.52024	7.50072	0.0499607	0.0343142	Ast			GPR17	5.44646	5.23389	0.517448	-0.144244	End			DDHD1	3.36144	3.55627	0.0214925	-0.100438	Mic
ITGAV	5.73149	5.70314	0.018902	-0.0725605	End			WDR33	4.59698	4.68978	0.10596	-0.060783	Mic			CDKN3	1.23367	1.30857	0.459518	-0.0916506	End
FAM171B	7.30776	7.27698	0.505499	0.0178366	Oli			SFT2D3	4.14268	4.16156	0.00930964	-0.122463	Mic			CNIH1	4.6968	4.71406	0.195363	-0.0805161	End
CALCRL	2.735	2.68146	0.15547	-0.0460854	End			POLR2D	5.89804	5.77368	0.179283	0.0681125	Oli			CGRRF1	3.33008	3.32917	0.827306	-0.0151784	Neu
GULP1	2.09053	2.2724	1.43639e-05	-0.124164	Neu			AMMECR1L	4.50987	4.42758	0.862006	0.00727698	Ast			ATP6V1D	5.67736	5.90125	0.335526	-0.0306599	End
COL5A2	5.43144	5.47607	0.224961	0.0570448	Ast			SAP130	4.87803	4.81668	0.248045	0.046617	Ast			PIGH	3.8573	3.84551	0.473647	0.0374502	Ast
WDR75	5.14163	5.14963	0.0174378	-0.047581	End			UGGT1	4.69872	4.62467	0.850172	0.00983489	End			PSMA3	4.9612	4.91452	0.802394	-0.011949	Mic
SLC40A1	2.9632	2.91077	0.197474	-0.0528115	Ast			HS6ST1	7.04952	6.78037	0.00661924	0.172919	End			VTI1B	4.77095	4.72092	0.946821	-0.00256957	Oli
ASNSD1	6.0821	6.10255	0.645598	-0.0110706	Ast			RAB6C	3.90662	4.1593	0.653124	0.0403452	End			TIMM9	3.4105	3.45313	0.141345	-0.0740771	End
ANKAR	2.33579	2.32217	0.291109	0.0247448	Ast			CCDC74B	2.25076	2.27857	0.583399	-0.0459915	Neu			GSTZ1	2.05187	2.07134	0.346544	-0.078801	Oli
OSGEPL1	3.73208	3.64814	0.219629	0.0247933	Mic			SMPD4	5.53484	5.80512	0.00087986	-0.147409	Neu			KIAA0586	3.00601	3.05906	0.632591	-0.0168193	Neu
ORMDL1	5.78714	5.75	0.765084	0.00607704	Neu			MZT2B	7.85645	8.07871	0.000623816	-0.177199	Oli			TMED8	5.01221	5.1001	0.848148	-0.00679488	Oli
[truncated: 12,785 more rows]

## Sheet: s5_CI-DEG_PSEA
DLPFC																								TCX-Mayo																								TCX-MSBB
Gene	medianCount	p.Neu	p.Oli	p.Mic	p.Ast	p.End	p.Neu.diff	p.Oli.diff	p.Mic.diff	p.Ast.diff	p.End.diff	beta.Neu	beta.Oli	beta.Mic	beta.Ast	beta.End	beta.Neu.diff	beta.Oli.diff	beta.Mic.diff	beta.Ast.diff	beta.End.diff			Gene	medianCount	p.Neu	p.Oli	p.Mic	p.Ast	p.End	p.Neu.diff	p.Oli.diff	p.Mic.diff	p.Ast.diff	p.End.diff	beta.Neu	beta.Oli	beta.Mic	beta.Ast	beta.End	beta.Neu.diff	beta.Oli.diff	beta.Mic.diff	beta.Ast.diff	beta.End.diff			Gene	medianCount
NOC2L	5.1465	2.46e-13	1.1	1.1	7.28e-11	0.0420223	1.1	1.1	1.1	1.1	1.1	0.188129	0	0	-0.0873988	-0.0801879	0	0	0	0	0			SAMD11	4.68989	0.195033	0.0249628	1.1	1.1	1.1	0.00273129	1.1	1.1	1.1	1.1	-0.0647016	-0.0486783	0	0	0	-0.123788	0	0	0	0			TSPAN6	2.61661
KLHL17	3.6706	1.18e-12	0.000784495	0.0837642	1.84e-17	1.1	1.1	1.1	2.45e-05	1.1	1.1	-0.216505	-0.056964	-0.0914955	-0.129581	0	0	0	0.145913	0	0			NOC2L	5.52919	1.1	0.7047	0.0549009	6.18e-08	7.05e-05	1.1	9.61e-06	1.1	1.1	1.1	0	-0.00525517	-0.264537	-0.12768	-0.232464	0	-0.0565849	0	0	0			DPM1	4.6528
HES4	5.03503	1.43e-06	0.00705633	1.17e-09	1.1	9.43e-16	0.0441032	1.1	1.1	1.1	1.1	0.442012	-0.178214	1.25035	0	1.54428	-0.0717145	0	0	0	0			KLHL17	3.372	8.08e-08	7.73e-08	0.00863672	3.37e-06	0.0022254	1.1	1.1	1.1	1.1	0.000928465	-0.206902	-0.0681338	-0.294714	-0.101765	-0.179783	0	0	0	0	0.185334			SCYL3	2.44199
ISG15	5.86996	1.1	1.1	1.1	1.1	1.1	1.1	1.1	1.1	1.1	1.1	0	0	0	0	0	0	0	0	0	0			HES4	5.69483	0.000103748	1.1	1.1	0.0407115	0.0125817	2.26e-05	1.1	1.1	1.1	1.1	0.709182	0	0	0.227867	0.703821	-0.494293	0	0	0	0			C1orf112	1.59206
AGRN	5.10657	2.23e-21	0.00177429	1.1	1.24e-06	1.37e-32	1.1	1.1	1.1	1.1	1.1	0.474438	0.0868697	0	0.116079	0.920961	0	0	0	0	0			ISG15	6.48613	1.1	1.1	1.1	1.1	1.1	1.1	1.1	1.1	1.1	1.1	0	0	0	0	0	0	0	0	0	0			FGR	2.45403
C1orf159	3.93045	0.00762848	0.00384386	9.5e-07	2.11e-08	4.91e-05	1.1	1.1	1.1	1.1	1.1	-0.0574456	-0.0357832	-0.188309	-0.0602304	-0.142306	0	0	0	0	0			AGRN	5.36921	0.00791834	5.76e-07	1.1	2.11e-06	5.1e-05	1.1	1.1	1.1	1.1	1.1	0.175681	0.115804	0	0.19196	0.377668	0	0	0	0	0			CFH	3.06794
TNFRSF18	1.97436	1.1	1.1	0.131663	5.83e-07	0.0285047	1.1	1.1	0.0075608	1.1	1.1	0	0	0.0435077	-0.0301916	-0.0528728	0	0	-0.0484423	0	0			C1orf159	3.16687	1.1	0.000516799	1.1	1.1	0.00845759	1.1	8.56e-05	1.1	1.1	1.1	0	0.0226004	0	0	-0.0628181	0	-0.022016	0	0	0			FUCA2	3.5652
SDF4	6.39027	1.1	1.1	0.000217742	1.1	0.0157287	1.1	1.1	0.0466932	1.1	1.1	0	0	0.552415	0	-0.272111	0	0	-0.185295	0	0			TNFRSF18	2.01737	6.57e-11	1.1	1.1	1.1	1.1	5.92e-05	1.1	1.1	1.1	1.1	0.110335	0	0	0	0	-0.0543706	0	0	0	0			GCLC	3.93507
B3GALT6	4.5161	1.1e-12	1.1	2.66e-05	8.52e-06	1.1	1.1	1.1	1.1	1.1	1.1	0.148005	0	-0.15379	-0.049359	0	0	0	0	0	0			TNFRSF4	1.80697	0.000869504	1.1	1.1	1.1	0.013171	1.1	1.1	1.1	1.1	1.1	0.0347609	0	0	0	0.0477939	0	0	0	0	0			NFYA	4.69597
UBE2J2	5.26725	6.27e-36	1.27e-06	1.1	4.65e-25	2.67e-12	1.1	1.1	1.1	1.1	1.1	-0.409153	-0.0854594	0	-0.163356	-0.323925	0	0	0	0	0			SDF4	6.18661	4.08e-08	1.1	1.1	1.1	1.1	1.1	1.1	1.1	1.1	1.1	-0.218803	0	0	0	0	0	0	0	0	0			STPG1	2.27037
SCNN1D	4.68678	1.1	1.1	6.43e-08	0.0127766	0.00191348	1.1	1.1	1.1	1.1	1.1	0	0	-0.329207	-0.0329662	-0.164426	0	0	0	0	0			B3GALT6	5.06531	5.89e-15	0.0041157	1.1	1.1	1.1	1.1	1.1	1.1	1.1	1.1	0.339954	0.0499721	0	0	0	0	0	0	0	0			NIPAL3	5.49108
ACAP3	6.93942	8.77e-12	1.1	0.00899738	6.47e-14	0.0401862	1.1	1.1	1.1	1.1	1.1	-0.881409	0	-0.618352	-0.509783	-0.438648	0	0	0	0	0			FAM132A	1.60787	3.08e-05	0.0683715	0.0123761	0.00382203	1.1	1.1	0.0732104	1.1	1.1	1.1	-0.0557863	-0.00880189	-0.107113	-0.0235726	0	0	-0.00676463	0	0	0			LAS1L	4.09881
PUSL1	2.26774	1.1	0.00643131	1.1	0.000287774	1.1	1.1	1.1	1.1	1.1	1.1	0	-0.0101162	0	-0.00938756	0	0	0	0	0	0			UBE2J2	4.96571	5.19e-10	9.53e-05	0.000608997	6.43e-07	3.22e-05	1.1	0.00301283	1.1	1.1	1.1	-0.254508	-0.0531834	-0.39646	-0.113561	-0.214696	0	-0.0302482	0	0	0			ENPP4	5.65681
INTS11	5.57667	2.31e-12	1.1	1.1	1.21e-06	1.04e-16	1.1	1.1	1.1	1.1	1.1	-0.230089	0	0	-0.0824713	-0.434151	0	0	0	0	0			SCNN1D	4.16621	0.000108468	1.1	0.00245011	1.1	0.00422478	1.1	1.1	1.1	1.1	1.1	-0.100742	0	-0.341364	0	-0.135185	0	0	0	0	0			SEMA3F	1.82268
CPTP	5.29811	4.86e-08	3.88e-08	0.000571668	1.88e-10	0.00284736	1.1	1.1	1.1	1.1	0.000134641	-0.174285	-0.100675	-0.192359	-0.100742	-0.169551	0	0	0	0	0.106623			ACAP3	6.52493	1.75e-05	1.1	0.0186685	1.1	8.25e-05	1.1	1.1	1.1	1.1	1.1	-0.621741	0	-1.448	0	-1.04493	0	0	0	0	0			ANKIB1	5.70045
DVL1	6.81447	4.62e-28	1.58e-16	1.1	7.58e-11	0.0217324	1.1	2.78e-05	1.1	1.1	1.1	-1.41812	-0.65397	0	-0.39948	-0.418119	0	0.158289	0	0	0			PUSL1	4.60312	0.000103097	0.0294081	1.1	1.1	0.00204818	1.1	1.1	1.1	1.1	1.1	-0.130201	-0.0271558	0	0	-0.176629	0	0	0	0	0			CYP51A1	2.33378
MXRA8	4.71458	5.33e-20	1.1	0.0473882	2.96e-24	0.0162442	0.0188147	1.1	1.1	1.1	1.1	0.388667	0	-0.150527	0.228508	0.165357	-0.0314716	0	0	0	0			CPSF3L	5.23853	1.12e-12	0.00075782	7.32e-05	6.75e-06	0.000135695	1.1	1.1	1.1	1.1	1.1	-0.524114	-0.0742521	-0.814037	-0.176506	-0.345054	0	0	0	0	0			KRIT1	4.60593
AURKAIP1	7.09513	1.1	1.1	0.0885276	1.1	1.1	1.1	1.1	1.1	1.1	1.1	0	0	-0.285063	0	0	0	0	0	0	0			GLTPD1	5.8968	1.1	0.536125	1.1	1.1	0.0103884	1.1	0.00104792	1.1	1.1	1.1	0	-0.0133998	0	0	-0.209262	0	-0.062186	0	0	0			RAD52	3.98806
CCNL2	6.68815	0.00489504	6.35e-06	0.000505235	0.00707506	1.1	1.1	0.0057348	1.1	1.1	1.1	-0.339927	0.340649	-0.685435	0.16061	0	0	-0.102476	0	0	0			TAS1R3	1.08246	2.36e-11	1.5e-09	1.07e-05	2.86e-06	0.0389333	1.1	1.1	1.1	1.1	1.1	-0.0486737	-0.014313	-0.0916921	-0.0185273	-0.0182752	0	0	0	0	0			BAD	4.83219
MRPL20	5.68381	7.75e-13	1.1	1.1	1.1	0.0587921	1.1	1.1	1.1	1.1	0.0110901	0.263944	0	0	0	0.153639	0	0	0	0	-0.111838			DVL1	7.57382	4.31e-05	9.74e-06	1.1	1.1	1.1	1.1	1.1	1.1	1.1	1.1	-0.634698	-0.31708	0	0	0	0	0	0	0	0			LAP3	5.17172
ANKRD65	4.83553	1.1	0.000386372	0.0473338	0.00340208	1.1	1.1	1.1	1.1	1.1	1.1	0	0.116603	-0.19309	0.0673002	0	0	0	0	0	0			MXRA8	4.96834	1.1	1.1	1.1	0.000227253	0.00745669	1.1	1.1	1.1	1.1	1.1	0	0	0	0.194524	0.377825	0	0	0	0	0			HS3ST1	1.30367
TMEM88B	5.18426	1.58e-05	2.13e-55	1.1	0.0299148	5.05e-06	1.1	1.1	1.1	1.1	1.1	0.461211	1.10934	0	0.114432	0.734829	0	0	0	0	0			AURKAIP1	7.91005	4.59e-05	1.1	1.1	0.000611822	0.0298582	0.0139376	1.1	1.1	1.1	1.1	0.644958	0	0	0.335536	-0.526507	-0.24004	0	0	0	0			HECW1	4.52273
VWA1	5.0793	2.63e-11	8.41e-19	9.12e-07	1.1	1.1	1.1	1.1	1.1	1.1	1.1	-0.336048	0.352006	0.541296	0	0	0	0	0	0	0			CCNL2	6.29348	4.69e-11	0.00136776	0.0029208	0.000102995	0.0144754	1.1	1.1	1.1	1.1	1.1	-1.38386	-0.204982	-1.74767	-0.437502	-0.629851	0	0	0	0	0			MAD1L1	3.36188
ATAD3C	2.75069	2.41e-21	1.1	0.0206642	3.44e-14	2.5e-06	1.1	1.1	1.1	1.1	1.1	-0.260783	0	0.113731	-0.107163	-0.211218	0	0	0	0	0			MRPL20	6.74893	1.1	0.0544138	1.1	0.000522883	0.02198	1.1	1.1	1.1	9.51e-06	1.1	0	0.0604698	0	0.270859	-0.349907	0	0	0	-0.244634	0			LASP1	5.06716
ATAD3B	4.4873	1.1	1.1	0.00455706	0.00144021	1.1	1.1	1.1	0.00291251	1.1	1.1	0	0	-0.168301	-0.0385342	0	0	0	-0.118928	0	0			ANKRD65	6.06347	1.1	8.51e-10	1.1	1.1	0.00313959	1.1	1.1	1.1	1.1	0.0436561	0	0.282666	0	0	-0.770474	0	0	0	0	0.452844			SNX11	4.06268
ATAD3A	4.81289	1.1	1.1	1.89e-07	1.89e-05	1.1	1.1	1.1	1.1	1.1	1.1	0	0	-0.200657	-0.0373072	0	0	0	0	0	0			TMEM88B	7.37481	1.1	1.75e-36	1.1	1.1	1.1	1.1	0.000167569	1.1	1.1	1.1	0	2.67682	0	0	0	0	-0.441368	0	0	0			TMEM176A	2.59593
TMEM240	5.40062	2.58e-12	3.9e-06	1.75e-08	0.000114729	1.1	1.1	0.012134	1.1	1.1	1.1	0.282226	-0.113731	-0.36634	-0.0753668	0	0	0.0303364	0	0	0			VWA1	6.2598	1.1	6.14e-33	0.00606047	1.1	1.1	1.1	1.1	1.1	1.1	1.1	0	0.754352	1.33622	0	0	0	0	0	0	0			M6PR	4.86059
SSU72	6.00667	7.97e-09	7.54e-08	1.1	7.54e-29	2.28e-05	0.0112439	1.1	1.1	1.1	1.1	-0.251447	-0.135705	0	-0.254167	-0.275295	0.0342754	0	0	0	0			ATAD3C	2.73382	6.51e-06	1.1	0.0571248	0.0399987	1.1	1.1	1.1	1.1	1.1	1.1	-0.16495	0	-0.27319	-0.0493162	0	0	0	0	0	0			KLHL13	1.31838
FNDC10	5.42015	1.1	1.1	2.4e-10	0.00106965	1.1	1.1	1.1	1.1	1.1	1.1	0	0	-0.738369	-0.0853921	0	0	0	0	0	0			ATAD3B	3.46979	0.000655109	1.1	1.1	1.1	0.00164955	1.1	1.1	1.1	1.1	1.1	-0.0602339	0	0	0	-0.103552	0	0	0	0	0			CYP26B1	3.66511
MIB2	5.72917	4.39e-27	5.84e-11	7.31e-06	8.16e-27	0.000131751	1.1	0.00397898	1.1	1.1	1.1	-0.497487	-0.180259	-0.346677	-0.243383	-0.26994	0	0.0378553	0	0	0			ATAD3A	4.80639	0.00496188	0.0387609	1.1	1.1	0.0288964	0.0138559	1.1	1.1	1.1	1.1	0.0837675	0.0220699	0	0	-0.106335	-0.0469627	0	0	0	0			ICA1	4.83253
CDK11B	6.07088	8.63e-25	1.1	0.00169341	1.91e-21	1.1	1.1	1.1	1.1	0.00578691	1.1	-0.824807	0	-0.425939	-0.424137	0	0	0	0	0.0549233	0			TMEM240	6.46139	1.1	5.55e-17	0.00175044	1.16e-10	9.43e-06	1.1	1.1	1.1	1.1	1.1	0	-0.326903	-1.20796	-0.41458	-0.724205	0	0	0	0	0			DBNDD1	3.96349
SLC35E2B	4.88413	3.58e-07	1.1	1.1	0.00178218	1.1	1.1	1.1	1.1	1.1	1.1	0.227833	0	0	0.0792339	0	0	0	0	0	0			SSU72	6.30524	0.747968	4.37e-11	0.0269923	0.00212973	0.00106166	0.000822326	1.1	1.1	1.1	1.1	-0.0232256	-0.168391	-0.476169	-0.124667	-0.312337	-0.126013	0	0	0	0			ALS2	4.25123
SLC35E2A	2.67627	8.17e-08	0.00453713	1.1	1.1	1.1	1.1	1.1	1.1	1.1	1.1	0.0594223	0.0255649	0	0	0	0	0	0	0	0			C1orf233	5.92716	3.49e-08	1.1	1.1	1.1	1.1	0.02856	1.1	1.1	1.1	1.1	0.670526	0	0	0	0	-0.214059	0	0	0	0			CASP10	0.847022
NADK	4.56082	0.00332909	1.1	0.000271355	2.58e-05	2.5e-07	1.1	1.1	1.1	1.1	1.1	0.0683027	0	0.159149	0.0515272	0.205396	0	0	0	0	0			MIB2	5.33817	0.042376	0.0138453	1.1	1.1	0.0150865	1.1	1.1	1.1	1.1	1.1	-0.141187	-0.0656639	0	0	-0.294253	0	0	0	0	0			CFLAR	3.05993
GNB1	8.44714	1.44e-15	1.21e-05	1.1	1.1	0.012646	1.1	1.1	1.1	1.1	1.1	1.43225	-0.563568	0	0	0.827684	0	0	0	0	0			CDK11B	5.33002	2.86e-07	1.1	1.1	2.84e-06	1.1	1.1	1.1	1.1	1.1	1.1	-0.294077	0	0	-0.182363	0	0	0	0	0	0			NDUFAF7	4.00848
CALML6	1.76865	3.18e-10	1.1	1.1	7.91e-15	1.12e-08	1.1	1.1	1.1	1.1	1.1	-0.0397033	0	0	-0.0260631	-0.056645	0	0	0	0	0			SLC35E2B	6.22402	1.1	1.1	1.1	1.1	0.0272102	1.1	1.1	1.1	1.1	1.1	0	0	0	0	-0.28261	0	0	0	0	0			RBM5	4.70773
CFAP74	2.66405	4.04e-05	0.000156368	0.00299791	2.95e-07	1.1	1.1	1.1	1.1	1.1	1.1	0.0365814	-0.0191513	-0.0429102	-0.0227137	0	0	0	0	0	0			CDK11A	4.12424	8.29e-09	1.1	1.1	0.00431912	1.1	1.1	1.1	1.1	1.1	1.1	-0.225606	0	0	-0.0720681	0	0	0	0	0	0			MTMR7	4.49198
GABRD	7.56577	1.97e-105	1.1	1.1	1.1	0.000293208	1.1	1.1	1.1	1.1	1.1	4.56189	0	0	0	-1.15597	0	0	0	0	0			SLC35E2	3.80031	1.1	0.244655	1.1	1.1	1.1	1.1	0.0155617	1.1	1.1	1.1	0	-0.012546	0	0	0	0	0.0218848	0	0	0			SLC7A2	4.42633
PRKCZ	4.54133	5.04e-65	1.1	1.1	0.00878855	1.1	1.1	1.1	1.1	1.1	1.1	0.539702	0	0	-0.040359	0	0	0	0	0	0			NADK	4.86616	2.09e-08	6.15e-08	1.1	1.1	1.1	0.0758081	1.1	1.1	1.1	1.1	-0.135118	-0.0559848	0	0	0	-0.0323513	0	0	0	0			ARF5	5.99137
FAAP20	3.66525	1.16e-13	0.00622605	0.0209503	4.9e-11	1.1	1.1	1.1	1.1	1.1	1.1	-0.111055	-0.0227012	-0.0547859	-0.0483453	0	0	0	0	0	0			GNB1	8.64889	2.75e-15	5.55e-11	1.1	1.1	1.1	1.1	1.1	1.1	1.1	1.1	1.44525	-0.522074	0	0	0	0	0	0	0	0			SARM1	1.9817
SKI	5.85572	1.1	0.0197285	3.07e-15	2.48e-06	1.1	1.1	0.0218378	1.1	1.1	1.1	0	-0.0963436	0.892134	0.122722	0	0	0.0502296	0	0	0			TMEM52	1.86097	1.1	0.711484	0.0357127	1.1	0.00555884	1.1	0.000251979	1.1	1.1	1.1	0	0.00134023	-0.07742	0	-0.0382493	0	-0.0117635	0	0	0			POLDIP2	6.09127
MORN1	2.63406	4.56e-05	0.00244305	1.78e-12	0.0301096	1.1	0.00652624	1.1	1.1	1.1	1.1	0.0316639	-0.0133002	-0.0905934	-0.00827356	0	-0.00654765	0	0	0	0			C1orf222	0.9494	1.1	8.79e-12	0.000420312	5.82e-09	1.1	1.1	1.1	1.1	1.1	1.1	0	-0.0124572	-0.0679651	-0.0159023	0	0	0	0	0	0			PLXND1	4.10669
RER1	4.9063	2.28e-12	1.82e-05	2.08e-06	3.16e-11	1.1	1.1	0.000132771	1.1	1.1	1.1	0.192392	0.0716755	0.208686	0.0896399	0	0	-0.0315686	0	0	0			GABRD	7.39042	0.0260469	2e-11	0.00894613	2.44e-07	0.00795391	1.1	1.1	1.1	1.1	1.1	-2.14726	-2.39021	-7.75273	-3.0431	-3.47986	0	0	0	0	0			AK2	4.27684
PEX10	3.64977	4.48e-18	0.0266165	1.1	4.83e-35	8.88e-07	1.1	1.1	1.1	0.00024313	1.1	0.155347	0.0222564	0	0.119749	0.12924	0	0	0	-0.0153771	0			PRKCZ	6.02515	1.1	1.57e-09	0.00608351	4.02e-19	5.29e-11	1.1	0.000700922	1.1	1.1	1.1	0	-0.162594	-0.674437	-0.428263	-0.729115	0	-0.0749542	0	0	0			CD38	1.79708
PLCH2	4.25496	0.000278088	1.66e-07	1.1	0.00407281	0.0349998	1.1	1.1	1.1	1.1	1.1	0.118386	-0.0999057	0	-0.0463828	-0.102897	0	0	0	0	0			C1orf86	4.77713	0.0146573	0.00814859	0.0103229	0.00103566	2.29e-07	1.1	1.53e-05	1.1	1.1	1.1	-0.136521	-0.0525658	-0.435944	-0.10742	-0.408129	0	-0.0673886	0	0	0			FKBP4	5.92672
PANK4	4.06553	1.78e-36	1.1	0.000374847	1.1	1.1	1.1	1.1	1.1	1.1	1.1	0.175906	0	0.114807	0	0	0	0	0	0	0			SKI	6.21424	1.64e-12	1.15e-13	1.1	1.81e-09	1.1	1.1	0.0241557	1.1	1.1	1.1	-1.22262	-0.48835	0	-0.638049	0	0	0.103133	0	0	0			KDM1A	5.145
HES5	2.78041	3.03e-05	1.1	4.7e-07	2.83e-14	1.74e-05	1.1	1.1	1.1	1.1	1.1	0.160119	0	-0.364017	0.156371	0.279658	0	0	0	0	0			MORN1	2.10651	0.000188086	2.37e-11	0.00185207	2.01e-05	0.000587136	1.1	1.1	1.1	1.1	1.1	-0.0583239	-0.0376277	-0.147094	-0.0388825	-0.0721664	0	0	0	0	0			RBM6	5.2049
TNFRSF14	3.93728	0.0160243	1.1e-07	1.1	0.00564556	3.77e-05	1.1	1.1	1.1	1.1	1.1	-0.0540283	-0.0701304	0	-0.0308985	0.140054	0	0	0	0	0			RER1	6.43031	1.46e-05	0.0487529	0.0430671	1.1	1.1	0.000471123	1.1	1.1	1.1	1.1	-0.23689	0.0423728	-0.476827	0	0	-0.14419	0	0	0	0			CAMKK1	5.72496
PRXL2B	5.2956	2.65e-07	2.73e-08	0.00376741	0.0257125	1.1	1.1	1.1	1.1	1.1	1.1	0.21639	-0.133344	-0.19653	0.0458423	0	0	0	0	0	0			PEX10	6.40524	1.1	2.22e-08	1.1	4.14e-12	1.1	1.1	1.1	1.1	3.7e-05	1.1	0	0.139265	0	0.427615	0	0	0	0	-0.163402	0			RECQL	3.32563
PRDM16	3.39539	0.00335756	0.0225491	0.0077691	1.08e-86	1.1	1.1	1.1	1.1	1.1	1.1	-0.0395058	-0.017458	-0.0583855	0.164352	0	0	0	0	0	0			PLCH2	3.77868	1.1	2.79e-06	1.1	7.63e-06	0.00386142	1.1	1.1	1.1	1.1	1.1	0	-0.0512328	0	-0.0857793	-0.145583	0	0	0	0	0			VPS50	4.17733
MEGF6	2.36733	1.1	1.1	2.51e-06	1.1	1.37e-18	1.1	1.1	0.0819515	1.1	1.1	0	0	-0.111409	0	0.162642	0	0	-0.0255365	0	0			PANK4	4.0059	0.0109788	0.00881679	1.1	0.000512418	1.1	1.1	1.1	1.1	0.00035193	1.1	0.0672103	-0.0240687	0	-0.0712451	0	0	0	0	0.04603	0			HSPB6	0.969276
TPRG1L	7.82734	3.94e-43	0.0168446	1.1	1.1	0.000611892	1.1	1.1	1.1	1.1	1.1	2.57814	-0.2968	0	0	-1.108	0	0	0	0	0			HES5	3.20458	0.0219368	0.0196216	1.1	3.08e-06	0.000968536	1.1	1.1	1.1	1.1	2.42e-05	0.175312	0.058837	0	0.21783	0.413434	0	0	0	0	-0.500943			ARHGAP33	3.8921
WRAP73	3.67548	0.000190044	0.00274656	1.1	0.0017805	0.951098	1.1	1.1	1.1	1.1	0.000312277	0.0342076	0.0158969	0	-0.0141916	-0.000944837	0	0	0	0	-0.0298439			TNFRSF14	3.19435	0.00336748	1.1	1.1	0.0108309	1.77e-12	0.00355633	1.1	1.1	1.1	1.1	0.0417393	0	0	0.0226079	0.176642	-0.0262929	0	0	0	0			NDUFAB1	5.38099
LRRC47	5.59312	1.99e-60	1.1	1.54e-05	1.1	1.1	1.1	1.1	1.1	1.1	1.1	0.50693	0	-0.290928	0	0	0	0	0	0	0			FAM213B	6.69437	0.00044641	0.0265906	0.0558207	0.0355645	0.0269926	1.1	1.1	1.1	1.1	1.1	0.469176	-0.0966184	0.764538	0.158929	-0.391909	0	0	0	0	0			PDK4	5.64882
CEP104	4.87625	1.37e-35	1.1	1.1	1.57e-11	1.1	1.1	1.1	1.1	0.00070002	1.1	-0.380414	0	0	-0.114683	0	0	0	0	0.0265611	0			MMEL1	4.27229	0.0658601	0.0289958	1.1	1.1	0.0120558	1.1	0.00245756	1.1	1.1	1.1	0.0495316	-0.022515	0	0	-0.11135	0	-0.0270324	0	0	0			ZMYND10	0.641216
DFFB	3.91367	1e-05	0.00126324	1.1	2.16e-12	1.95e-09	1.1	1.1	1.1	1.1	1.1	-0.0895723	-0.0378394	0	-0.0719978	-0.184958	0	0	0	0	0			PRDM16	3.19619	1.1	1.1	1.1	3.28e-36	1.1	1.1	1.1	1.1	1.1	1.1	0	0	0	0.117251	0	0	0	0	0	0			ARX	2.39753
C1orf174	4.04625	1.1	1.1	2.86e-05	7.01e-07	1.1	1.1	1.1	1.1	0.022705	1.1	0	0	-0.128514	-0.0390408	0	0	0	0	0.0107762	0			MEGF6	1.69728	1.1	1.1	1.1	1.1	1.34e-12	1.1	1.1	1.1	1.1	1.1	0	0	0	0	0.0943838	0	0	0	0	0			SLC25A13	3.64245
AJAP1	4.19769	1.2e-14	2.31e-06	1.1	5.68e-08	1.1	1.1	1.1	1.1	1.1	1.1	0.181034	-0.0653863	0	-0.0652179	0	0	0	0	0	0			TPRG1L	8.30226	1.75e-09	0.00503661	0.00400298	0.012198	1.1	0.0414024	1.1	1.1	1.1	1.1	1.84552	-0.265751	-2.6285	-0.421329	0	0.316529	0	0	0	0			ST7	3.06852
NPHP4	3.48896	1.11e-27	1.1	1.1	0.000964062	1.1	1.1	1.1	1.1	1.1	1.1	0.12746	0	0	0.0207693	0	0	0	0	0	0			WRAP73	3.03412	2.57e-06	0.0738805	1.1	5.18e-05	0.000399384	0.0195988	1.1	1.1	1.1	1.1	-0.0580493	-0.00671828	0	-0.0277264	-0.0562474	-0.0141504	0	0	0	0			CDC27	5.1262
KCNAB2	7.61104	3.48e-12	7.99e-10	0.0015892	0.0012038	1.01e-18	1.1	1.1	1.1	0.0311692	1.1	1.16203	-0.586179	-0.914195	-0.270226	-2.43931	0	0	0	-0.0830687	0			SMIM1	1.82819	1.1	1.1	1.1	1.1	1.1	1.1	1.1	1.1	1.1	1.1	0	0	0	0	0	0	0	0	0	0			HCCS	3.9721
CHD5	7.54546	1.1	2.44e-10	1.29e-06	2.11e-28	0.000226629	1.1	1.1	1.1	1.1	1.1	0	-0.652854	-1.59364	-0.850219	-1.11554	0	0	0	0	0			LRRC47	6.7103	0.000190441	1.1	1.1	2.02e-05	1.1	1.1	1.1	1.1	1.1	1.1	0.306053	0	0	-0.242921	0	0	0	0	0	0			DVL2	3.74201
RPL22	6.7649	1.1	1.1	0.00916529	1.1	2.54e-08	1.1	1.1	1.1	1.1	1.1	0	0	0.454156	0	0.785629	0	0	0	0	0			CEP104	4.73256	8.84e-05	8.1e-07	1.1	1.1	0.000343085	1.1	1.1	1.1	1.1	0.0119118	-0.126775	0.0590188	0	0	0.222395	0	0	0	0	-0.140343			UPF1	5.03921
RNF207	3.83089	0.023458	1.1	1.62e-06	6.81e-06	7.39e-05	1.1	1.1	1.1	1.1	1.1	0.0391942	0	-0.156972	-0.0410956	-0.116853	0	0	0	0	0			DFFB	3.74916	3.91e-11	6.01e-05	0.000153676	1.03e-10	0.00834836	1.1	1.1	1.1	1.1	1.1	-0.236113	-0.0442751	-0.382695	-0.132682	-0.115618	0	0	0	0	0			SKAP2	3.91174
ICMT	5.55374	1.1	0.0078141	1.1	4.81e-06	1.1	1.1	0.0039427	1.1	1.1	1.1	0	-0.078901	0	-0.0846587	0	0	0.045488	0	0	0			C1orf174	4.10024	0.0144161	1.1	1.1	9.46e-06	0.0001085	0.0170021	1.1	1.1	1.1	1.1	-0.0460758	0	0	-0.054121	-0.117775	-0.0284634	0	0	0	0			SLC25A5	5.99452
GPR153	3.8663	1.1	1.68e-10	0.000876501	0.000539851	0.048603	1.1	0.0600063	1.1	1.1	1.1	0	-0.135721	0.203225	-0.0467049	-0.110941	0	0.0200586	0	0	0			AJAP1	4.63384	2.26e-20	1.1	1.1	1.1	1.1	0.0265296	1.1	1.1	1.1	1.1	0.311144	0	0	0	0	0.0517439	0	0	0	0			MCUB	1.94146
ACOT7	6.85059	6.9e-60	1.1	1.1	1.31e-06	0.000205107	1.1	1.1	1.1	1.1	1.1	2.29491	0	0	-0.310821	-0.712375	0	0	0	0	0			NPHP4	2.54862	0.00316977	1.1	1.1	1.1	1.1	0.0824008	1.1	1.1	1.1	1.1	0.0160212	0	0	0	0	0.00797772	0	0	0	0			POLR2J	3.90421
TNFRSF25	5.91969	1.35e-13	7.01e-11	1.1	3.82e-13	3.06e-11	1.1	1.1	1.1	1.1	1.1	-0.974356	-0.495842	0	-0.474756	-1.30924	0	0	0	0	0			KCNAB2	7.16642	1.12e-26	0.0125318	1.1	1.1	1.1	1.1	1.1	1.1	1.1	1.1	1.87461	-0.149976	0	0	0	0	0	0	0	0			DHX33	3.97292
PLEKHG5	5.4234	6.32e-30	2.06e-05	3.19e-05	1.1	1.1	1.1	1.1	1.1	1.1	1.1	0.542101	-0.147725	-0.412187	0	0	0	0	0	0	0			CHD5	6.70596	1.86e-13	1.1	1.1	1.1	1.1	1.1	1.1	1.1	1.1	1.1	1.33477	0	0	0	0	0	0	0	0	0			THSD7A	2.96579
NOL9	4.81532	2.6e-07	1.1	0.00104123	0.00538726	1.1	1.1	1.1	1.1	1.1	1.1	0.123391	0	-0.139653	0.0357911	0	0	0	0	0	0			RPL22	7.64697	1.01e-07	1.1	1.1	1.1	8.11e-05	1.1	1.1	1.1	1.1	1.6e-08	-1.03197	0	0	0	1.66773	0	0	0	0	-2.24079			LIG3	2.76506
ZBTB48	4.13671	0.0237973	1.1	6.04e-05	0.0397744	0.0544822	1.1	1.1	1.1	1.1	1.1	0.0360946	0	-0.120748	0.0171846	-0.0519956	0	0	0	0	0			RNF207	2.87732	0.000630384	3.26e-07	0.00498534	0.000467626	0.00199977	1.1	1.1	1.1	1.1	1.1	-0.0667133	-0.0344018	-0.166013	-0.0394881	-0.0810768	0	0	0	0	0			RPAP3	3.98509
KLHL21	5.35956	5.4e-10	7.69e-05	0.0130822	1.1	8.42e-05	1.1	1.1	1.1	1.1	1.1	-0.346327	-0.16016	0.305882	0	-0.447862	0	0	0	0	0			ICMT	6.08418	0.0128388	0.00272003	1.1	1.1	1.1	1.1	1.1	1.1	1.1	1.1	-0.112584	-0.0626483	0	0	0	0	0	0	0	0			REXO5	1.4756
PHF13	4.06494	1.83e-11	1.1	7.28e-06	0.00660805	1.1	1.1	1.1	1.1	1.1	1.1	0.149494	0	0.176494	0.0321011	0	0	0	0	0	0			GPR153	3.96452	1.1	0.00580371	1.1	1.1	1.1	1.1	0.0136791	1.1	1.1	1.1	0	-0.0436295	0	0	0	0	-0.0322289	0	0	0			CIAPIN1	4.70286
THAP3	3.74946	0.0459104	0.654818	0.0337025	8.91e-06	0.00846554	1.1	0.00667514	1.1	1.1	1.1	0.0265741	-0.00369184	-0.0499888	-0.0293589	-0.0568534	0	-0.0109457	0	0	0			ACOT7	6.03588	3.97e-39	1.1	1.1	0.000101671	1.1	1.1	1.1	1.1	1.1	1.1	1.39521	0	0	-0.183216	0	0	0	0	0	0			SPPL2B	3.21472
DNAJC11	4.48519	4.92e-33	1.1	0.0539761	2.23e-12	1.06e-05	1.1	1.1	1.1	1.1	1.1	0.313835	0	-0.0875142	0.0913599	0.182474	0	0	0	0	0			ESPN	2.04575	2.1e-13	7.26e-15	0.000709392	1.22e-08	0.000273946	1.1	1.1	1.1	1.1	1.1	-0.329894	-0.118333	-0.415447	-0.139438	-0.19819	0	0	0	0	0			FAM214B	3.17908
CAMTA1	6.61251	1.1	1.1	0.0108832	5.39e-18	1.89e-06	1.1	1.1	1.1	1.1	1.1	0	0	-0.495427	-0.384613	-0.822641	0	0	0	0	0			TNFRSF25	4.83618	1.01e-10	3.79e-14	0.00238633	6.43e-09	0.00184216	1.1	0.0567989	1.1	1.1	1.1	-2.12786	-0.921	-2.77975	-1.08039	-1.2558	0	0.152638	0	0	0			COPZ2	2.19125
VAMP3	6.59979	3.8e-06	2.62e-35	5.88e-09	2.1e-27	1.94e-10	1.1	1.1	1.1	1.1	1.1	-0.4445	0.73838	0.99637	0.542418	1.00216	0	0	0	0	0			PLEKHG5	4.94236	0.00157035	2.89e-11	0.003589	4.72e-06	0.0225837	1.1	0.0535891	1.1	1.1	1.1	-0.441714	-0.360912	-1.22963	-0.380517	-0.420103	0	0.0715139	0	0	0			PRKAR2B	6.01839
PER3	4.60854	8.69e-07	0.0306654	8.76e-06	1.95e-30	0.0299185	1.1	1.1	1.1	1.1	1.1	0.15111	0.0377389	-0.240832	0.184345	0.106868	0	0	0	0	0			NOL9	4.37554	0.860196	1.1	0.046942	0.00635313	1.1	0.00660635	1.1	1.1	1.1	1.1	-0.00508003	0	-0.22199	-0.0507141	0	-0.0533045	0	0	0	0			MSL3	3.48703
PARK7	8.34173	1.1	1.1	1.1	2.16e-09	1.1	1.1	1.1	1.1	1.1	1.1	0	0	0	0.51388	0	0	0	0	0	0			ZBTB48	3.68034	1.1	0.000278579	1.1	1.1	1.1	1.1	0.00851771	1.1	1.1	1.1	0	0.0170657	0	0	0	0	-0.010089	0	0	0			CREBBP	4.27684
ERRFI1	5.19538	0.00511339	1.1	6.82e-05	0.00190566	1.1	1.1	1.1	1.1	1.1	1.1	0.184979	0	0.473862	0.11136	0	0	0	0	0	0			KLHL21	5.69223	4.61e-05	1.1	1.1	0.031869	1.1	1.1	1.1	1.1	1.1	1.1	-0.398067	0	0	-0.139874	0	0	0	0	0	0			TSPOAP1	5.38573
SLC45A1	5.01115	6.31e-85	1.1	2.81e-07	1.1	1.1	1.1	1.1	1.1	1.1	1.1	0.503843	0	-0.270602	0	0	0	0	0	0	0			PHF13	4.66739	0.00375159	0.0186213	1.1	1.1	1.1	1.1	1.1	1.1	1.1	1.1	0.0718336	0.0265593	0	0	0	0	0	0	0	0			GCFC2	3.98134
RERE	6.75174	9.44e-31	4.13e-09	7.07e-10	1.26e-10	1.1	0.000127599	1.1	1.1	1.1	1.1	-1.32082	-0.361563	-1.08736	-0.346011	0	0.127937	0	0	0	0			THAP3	5.38443	0.000215586	0.000332469	0.000147797	4.53e-08	0.00221624	1.1	0.011968	1.1	1.1	1.1	-0.153082	-0.0524815	-0.477208	-0.136566	-0.167091	0	-0.0274898	0	0	0			WDR54	3.48358
ENO1	9.25169	1.1	1.1	0.0292193	4.96e-30	1.1	1.1	1.1	1.1	1.1	1.1	0	0	3.28438	4.18281	0	0	0	0	0	0			DNAJC11	5.51703	1.1	1.57e-06	0.0131923	8.33e-09	1.1	1.1	1.1	1.1	1.1	1.1	0	-0.0544915	-0.310844	-0.103876	0	0	0	0	0	0			CROT	2.57583
SLC2A5	3.40361	2.26e-06	0.0302524	1.11e-104	1.1	0.0894837	1.1	1.1	1.1	1.1	0.0403656	-0.134429	-0.044801	1.81549	0	-0.109756	0	0	0	0	-0.0657621			CAMTA1	5.83849	4.83e-05	4.3e-08	0.00441079	0.00465872	0.0284549	1.1	1.1	1.1	1.1	1.1	0.407728	-0.189278	-0.855054	-0.160381	-0.288285	0	0	0	0	0			KMT2E	5.2965
H6PD	4.47487	2.57e-06	1.36e-05	0.000685164	1.39e-11	1.1	1.1	1.1	1.1	1.1	1.1	-0.134257	0.0705905	-0.157067	0.0966981	0	0	0	0	0	0			VAMP3	8.01332	5.98e-10	9.29e-16	1.1	0.0122566	0.000407883	0.0462821	1.1	1.1	1.1	1.1	-1.78542	0.796719	0	0.374026	1.25648	0.269331	0	0	0	0			RHBDD2	6.50648
SPSB1	3.55422	0.00759582	1.06e-19	2.25e-05	7.6e-08	0.0349489	1.1	1.1	1.1	1.1	1.1	-0.0677144	0.138033	0.19118	-0.068002	-0.0865144	0	0	0	0	0			PER3	5.25918	9.9e-05	0.000800208	0.00142413	1.1	0.0501251	1.1	1.1	1.1	1.1	1.1	-0.343721	-0.110192	-1.0659	0	-0.282445	0	0	0	0	0			SOX8	5.25229
SLC25A33	5.11042	1.1	1.1	0.000173757	2.01e-48	0.00611645	1.1	1.1	1.1	1.1	0.00442279	0	0	-0.384263	0.369008	0.280489	0	0	0	0	-0.148857			UTS2	5.53729	0.000121256	0.000743517	0.000338253	0.0307638	1.1	1.1	1.1	1.1	1.1	1.1	-0.586162	-0.179104	-1.81197	-0.20044	0	0	0	0	0	0			IBTK	4.695
TMEM201	3.84196	1.1	1.1	2.23e-13	3.19e-06	1.1	1.1	1.1	1.1	1.1	1.1	0	0	-0.135572	-0.0192468	0	0	0	0	0	0			PARK7	8.9401	0.147499	1.17e-09	0.0286222	1.1	1.1	0.0138543	1.1	1.1	1.1	1.1	-0.413006	-0.776229	-2.81327	0	0	-0.543855	0	0	0	0			ZNF195	3.84551
PIK3CD	4.1249	0.000247744	0.000836614	0.0788552	5.24e-12	4.74e-06	1.1	1.1	0.000145807	1.1	1.1	-0.0909252	-0.0475443	0.0812734	-0.0860314	0.186153	0	0	0.108217	0	0			ERRFI1	5.70068	1.61e-06	2.83e-05	0.0576055	0.00443702	1.1	1.1	1.1	1.1	1.1	1.1	-0.510113	-0.154176	-0.640052	-0.18181	0	0	0	0	0	0			MYCBP2	6.03858
CLSTN1	8.82897	5.2e-43	1.1	1.1	0.0396214	1.1	1.1	1.1	1.1	1.1	1.1	8.39958	0	0	0.647593	0	0	0	0	0	0			SLC45A1	4.67178	3.13e-39	1.1	0.0311857	1.1	1.1	1.1	1.1	1.1	1.1	1.1	0.395411	0	-0.209132	0	0	0	0	0	0	0			FBXL3	5.01876
CTNNBIP1	5.09099	0.00628134	1.1	1.99e-14	0.0113735	1.1	1.1	1.1	1.1	1.1	1.1	0.110199	0	-0.569058	0.0553265	0	0	0	0	0	0			RERE	6.1459	3.2e-06	1.25e-11	0.0063073	7.22e-05	1.1	0.0500072	1.1	1.1	1.1	1.1	-0.357282	-0.184649	-0.64741	-0.177819	0	0.0790433	0	0	0	0			PDK2	3.81025
LZIC	4.7961	0.00263499	0.000642306	0.00299217	1.9e-12	2.55e-07	1.1	1.1	1.1	1.1	1.1	0.120236	0.0785123	0.209778	0.141859	0.336974	0	0	0	0	0			ENO1	9.452	1.1	1.1	1.1	0.00021171	0.686522	1.1	1.1	1.1	1.1	0.000374695	0	0	0	2.63374	-0.898955	0	0	0	0	7.60367			ITGA3	3.322
NMNAT1	3.57751	2.17e-16	0.0143654	1.1	1.11e-05	1.1	1.1	1.1	1.1	1.1	1.1	-0.134338	-0.0233108	0	-0.0364439	0	0	0	0	0	0			SLC2A5	3.41847	1.1	0.0306878	6.31e-23	1.1	1.1	1.1	1.1	1.1	1.1	1.1	0	-0.0229882	1.504	0	0	0	0	0	0	0			ZFX	4.80417
RBP7	3.22991	1.1	5.75e-32	1.1	0.047727	0.0180563	1.1	1.1	1.1	1.1	1.1	0	0.228963	0	-0.0255127	0.111856	0	0	0	0	0			H6PD	4.59134	0.00504283	4.94e-07	1.1	0.0479967	1.1	1.1	1.1	1.1	1.1	1.1	-0.116349	0.0774158	0	0.05198	0	0	0	0	0	0			LAMP2	7.20214
UBE4B	5.56892	0.00290748	4.49e-15	1.1	4.14e-05	0.00349837	1.1	1.1	1.1	1.1	1.1	0.0803643	0.126709	0	-0.0552519	-0.118659	0	0	0	0	0			SPSB1	4.37851	0.0621101	1.99e-10	1.1	0.0148309	1.1	1.1	1.1	1.1	1.1	1.1	-0.126273	0.16811	0	-0.106184	0	0	0	0	0	0			ITGA2B	1.32222
KIF1B	7.52024	8.22e-05	3.93e-16	1.1	2.31e-17	1.1	1.1	0.0165187	1.1	1.1	1.1	0.563863	0.788168	0	0.651207	0	0	0.111213	0	0	0			SLC25A33	5.33374	1.1	1.1	0.000764539	6.13e-21	1.1	1.1	1.1	1.1	0.00221928	1.1	0	0	-0.749817	0.516363	0	0	0	0	-0.0970172	0			ASB4	0.711458
PGD	6.64644	1.1	1.1	0.00550042	0.00630777	0.00897793	1.1	1.1	1.1	0.00302951	1.1	0	0	0.716862	0.167166	-0.597459	0	0	0	-0.104927	0			TMEM201	3.65302	0.000300173	4.96e-07	1.1	1.1	0.0175841	1.1	1.1	1.1	1.1	0.00115001	0.0444282	0.023054	0	0	0.0553575	0	0	0	0	-0.0701146			GDE1	5.32488
CORT	2.597	1.1	0.000729035	1.1	1.12e-12	0.0176315	1.1	1.1	1.1	1.1	1.1	0	-0.023064	0	-0.0354437	-0.0422973	0	0	0	0	0			PIK3CD	4.89803	1.1	0.00171523	1.1	0.904095	1.1	1.1	1.1	1.1	0.00112286	1.1	0	-0.0754991	0	0.00670931	0	0	0	0	-0.129745	0			REX1BD	4.91347
DFFA	5.97181	1.91e-32	0.000174777	1.1	8.83e-12	0.0182823	1.1	1.1	1.1	1.1	1.1	-1.8321	-0.314009	0	-0.496957	-0.508832	0	0	0	0	0			CLSTN1	8.66074	4.77e-08	1.77e-06	0.00145109	0.000417295	1.1	0.000213924	1.1	1.1	1.1	1.1	2.32264	-0.6644	-4.12514	-0.850826	0	0.831227	0	0	0	0			CRLF1	3.82143
PEX14	6.19263	0.00851455	1.34e-07	1.24e-12	2.49e-08	0.000490564	1.1	1.1	0.00718457	1.1	1.1	-0.204011	-0.23759	-1.0574	-0.215999	-0.442618	0	0	0.239276	0	0			CTNNBIP1	6.09473	0.00514095	1.1	0.011822	1.1	1.1	1.1	1.1	1.1	1.1	1.1	0.245409	0	-1.13095	0	0	0	0	0	0	0			AC003665.1	2.85357
TARDBP	5.78401	2.71e-15	1.1	4.14e-06	4.3e-09	1.1	1.1	1.1	1.1	1.1	1.1	-0.359361	0	0.366887	-0.14259	0	0	0	0	0	0			LZIC	6.34492	0.00133937	0.00157368	1.1	0.00489762	0.049369	1.1	1.1	1.1	1.1	1.1	-0.371408	0.122272	0	0.190434	0.308048	0	0	0	0	0			TMEM98	4.10341
MASP2	2.10724	1.55e-32	1.1	1.1	6.06e-08	0.0014713	0.0136808	1.1	1.1	1.1	1.1	0.10987	0	0	0.0247364	0.0430733	-0.00708256	0	0	0	0			NMNAT1	4.02636	1.1	4.55e-05	1.1	8.8e-06	1.1	1.1	0.0143369	1.1	1.1	1.1	0	0.0299155	0	0.0460249	0	0	-0.0152474	0	0	0			MAP3K14	1.98848
SRM	6.55675	0.000264811	0.000597524	1.1	1.1	1.23e-09	1.1	1.1	1.1	1.1	1.1	-0.242669	-0.167882	0	0	-0.782127	0	0	0	0	0			RBP7	5.38536	1.1	2.11e-22	1.1	1.1	1.1	1.1	0.0519956	1.1	1.1	1.1	0	0.663957	0	0	0	0	-0.0863191	0	0	0			ABCC8	4.26954
EXOSC10	5.1764	0.000761782	0.00118917	0.00524369	3.46e-11	1.1	0.0406999	1.1	1.1	1.1	1.1	0.130549	0.0713021	-0.175518	0.129358	0	-0.0246284	0	0	0	0			UBE4B	5.35101	0.00226408	0.0157327	0.0812187	4.15e-08	0.00149978	1.1	1.1	1.1	1.1	1.1	-0.118506	0.0308742	-0.203724	-0.129788	-0.166884	0	0	0	0	0			CACNG3	4.26279
MTOR	4.95261	6.66e-41	0.000348766	1.1	2.44e-26	3.69e-07	1.1	1.1	1.1	0.0110915	1.1	0.359289	0.0508278	0	0.141867	0.188658	0	0	0	-0.0149469	0			KIF1B	7.84785	1.1	1.51e-06	1.1	0.576959	1.1	1.1	1.1	1.1	0.000434785	1.1	0	0.340549	0	-0.0883508	0	0	0	0	0.400006	0			TMEM132A	5.42758
UBIAD1	3.67943	1.32e-09	0.00261806	2.77e-05	1.1	5.73e-05	1.1	1.1	1.1	1.1	1.1	-0.057752	0.020751	-0.0888296	0	0.0783192	0	0	0	0	0			PGD	6.69597	1.1	1.1	0.0437954	1.1	0.944023	1.1	1.1	1.1	1.1	0.0413504	0	0	1.84694	0	-0.0323848	0	0	0	0	0.862524			AP2B1	6.2833
DISP3	3.16221	1.1	0.0134102	0.0706767	1.1	0.000742224	1.1	1.1	1.1	1.1	1.1	0	-0.0401771	0.0950891	0	-0.153915	0	0	0	0	0			APITD1	4.49895	2.76e-13	0.0681987	1.1	1.1	1.1	0.000248748	1.1	1.1	1.1	1.1	0.233957	-0.0221094	0	0	0	-0.0858268	0	0	0	0			TAC1	2.53363
FBXO2	8.14201	2.48e-09	1.1	1.1	1.1	0.0228711	0.0100669	1.1	1.1	1.1	1.1	-3.32926	0	0	0	2.48559	0.59777	0	0	0	0			APITD1-CORT	5.02277	5.39e-17	1.1	1.1	1.1	1.1	0.000192831	1.1	1.1	1.1	1.1	0.428741	0	0	0	0	-0.141177	0	0	0	0			ZNF263	3.66777
FBXO44	7.77561	1.16e-17	2.22e-13	5.19e-15	8.1e-43	9.41e-18	0.000683908	1.1	1.1	1.1	1.1	-1.31956	-0.641514	-2.11248	-1.11303	-2.14102	0.155369	0	0	0	0			CORT	4.79398	5.66e-13	1.1	1.1	1.1	0.0204318	3.27e-05	1.1	1.1	1.1	1.1	0.699983	0	0	0	-0.346143	-0.265226	0	0	0	0			CX3CL1	4.97586
FBXO6	4.35362	1.1	1.81e-05	1.1	1.4e-07	1.1	1.1	1.1	1.1	1.1	1.1	0	-0.0475064	0	0.0407706	0	0	0	0	0	0			DFFA	5.59127	0.000477409	6.01e-05	1.1	6.6e-07	1.1	1.1	1.1	1.1	0.00317129	1.1	-0.201563	0.0812478	0	0.226758	0	0	0	0	-0.0809367	0			SPATA20	4.52936
MAD2L2	4.30948	2.3e-10	1.1	1.3e-08	0.00140719	1.1	1.1	1.1	0.0202494	1.1	1.1	-0.167384	0	0.292423	-0.0448607	0	0	0	-0.0764625	0	0			PEX14	5.6774	1.38e-24	1.1	0.0250207	1.1	1.1	1.1	1.1	1.1	1.1	1.1	0.371279	0	-0.31992	0	0	0	0	0	0	0			CACNA1G	3.13792
AGTRAP	4.16799	8.06e-26	0.0472066	0.00178047	1.1	1.1	1.1	1.1	1.1	1.1	1.1	-0.425932	-0.0586681	0.26487	0	0	0	0	0	0	0			TARDBP	7.42598	3.86e-10	0.00454394	0.00399435	0.000398089	0.0120337	1.1	1.1	1.1	1.1	0.0322143	-1.51337	-0.207587	-1.9762	-0.461552	-0.892669	0	0	0	0	0.718655			TNFRSF12A	1.24485
MTHFR	4.08226	0.00623156	3.73e-07	0.0250868	9.54e-11	1.1	1.1	1.1	1.1	1.1	1.1	-0.0504126	-0.0538631	-0.0671912	-0.0601526	0	0	0	0	0	0			MASP2	2.90302	3.45e-06	8.35e-06	0.000294114	3.41e-06	0.00138361	1.1	1.1	1.1	1.1	1.1	-0.124839	-0.0396511	-0.29137	-0.072138	-0.112883	0	0	0	0	0			DLX6	0.623725
CLCN6	5.81744	1.17e-33	1.1	1.1	0.00952275	1.1	1.1	1.1	1.1	1.1	1.1	0.396163	0	0	0.0449154	0	0	0	0	0	0			SRM	6.86657	1.62e-05	1.1	0.0446847	0.00171247	1.1	1.1	1.1	1.1	0.00197286	1.1	0.494822	0	0.898711	0.301253	0	0	0	0	-0.204469	0			MAP3K9	4.57746
KIAA2013	5.3875	1.1	7.92e-08	0.00303145	2.85e-07	1.1	1.1	1.1	1.1	0.00819147	1.1	0	0.0668661	0.108075	-0.0490175	0	0	0	0	0.0149752	0			EXOSC10	5.59724	1.14e-10	0.0145121	0.011781	1.1	0.00211565	1.1	1.1	1.1	1.1	1.1	-0.592841	-0.077015	-0.809809	0	-0.436743	0	0	0	0	0			RALA	4.60351
PLOD1	5.2439	5.01e-12	0.00222915	7.05e-06	1.1	0.0377561	1.1	1.1	1.1	1.1	1.1	-0.437826	-0.139566	0.630862	0	0.265889	0	0	0	0	0			MTOR	4.94714	5.67e-05	1.1	1.1	1.1	0.667469	1.1	1.1	1.1	1.1	4.09e-07	0.130212	0	0	0	-0.0301158	0	0	0	0	0.340246			KDM7A	3.29762
MFN2	6.99849	3.83e-30	2.47e-07	1.1	5.38e-13	3.97e-10	1.1	1.1	1.1	1.1	1.1	1.18178	0.293304	0	0.355584	0.926977	0	0	0	0	0			UBIAD1	3.85858	1.97e-06	5.07e-10	1.1	1.1	1.1	1.1	1.1	1.1	1.1	1.1	-0.0583425	0.0364568	0	0	0	0	0	0	0	0			ETV1	3.27143
MIIP	4.94423	2.15e-25	0.0257539	1.1	2.13e-07	0.00193215	1.1	0.0150663	1.1	1.1	1.1	-0.385283	-0.0492445	0	-0.0910858	-0.163373	0	-0.0263247	0	0	0			PTCHD2	2.94313	0.00427901	1.1	1.1	2.25e-05	1.1	1.1	1.1	1.1	1.1	1.1	0.0437129	0	0	0.0457009	0	0	0	0	0	0			AGK	3.96776
TNFRSF1B	3.85006	0.000149814	0.0139993	3.38e-63	3.03e-05	2.36e-09	1.1	1.1	1.1	1.1	1.1	-0.210272	-0.0779425	1.91949	-0.114175	0.542705	0	0	0	0	0			FBXO2	8.98986	2.12e-08	0.000301664	1.1	1.1	1.1	1.1	1.1	1.1	1.1	1.1	-9.74344	-2.75157	0	0	0	0	0	0	0	0			ALDH3B1	0.654453
VPS13D	5.49799	2.6e-12	0.000315677	0.0128281	1.1	1.1	1.1	1.1	1.1	1.1	1.1	0.282911	0.11047	0.217325	0	0	0	0	0	0	0			FBXO44	7.67136	4.2e-06	2.38e-17	5.99e-05	3.1e-08	1.29e-05	1.1	1.1	1.1	1.1	1.1	-1.02872	-0.723031	-2.70858	-0.73283	-1.31045	0	0	0	0	0			PHTF2	3.11339
DHRS3	5.31729	1.26e-11	3.03e-05	1.1	6.8e-08	1.1	1.1	1.1	1.1	1.1	1.1	-0.500342	-0.182661	0	0.205619	0	0	0	0	0	0			FBXO6	5.12576	1.1	1.82e-08	1.1	1.1	1.1	1.1	1.1	1.1	1.1	1.1	0	-0.0884546	0	0	0	0	0	0	0	0			FARP2	3.03594
PDPN	3.4363	1.1	1.1	4.27e-15	1.1	0.00501929	1.1	1.1	1.1	1.1	1.1	0	0	0.762545	0	-0.211393	0	0	0	0	0			MAD2L2	4.48756	9.56e-09	1.1	0.00641991	1.1	1.1	1.1	1.1	0.00129303	1.1	1.1	-0.163604	0	0.499872	0	0	0	0	-0.413379	0	0			USH1C	2.33032
PRDM2	6.02473	1.1	0.00335081	7.31e-09	4.34e-32	0.00317816	1.1	1.1	1.1	1.1	1.1	0	-0.0958879	-0.617492	-0.295332	-0.287045	0	0	0	0	0			DRAXIN	1.97928	0.00949294	1.1	1.1	1.1	1.1	1.1	1.1	1.1	1.1	1.1	-0.0376738	0	0	0	0	0	0	0	0	0			GGCT	3.32757
KAZN	4.29549	8.82e-77	2.13e-10	1.1	1.1	0.00239313	0.00334627	1.1	1.1	1.1	1.1	0.423614	0.0884963	0	0	0.108052	-0.0218783	0	0	0	0			AGTRAP	4.76181	0.00214992	0.00862222	1.1	0.000132334	1.1	1.1	0.0108655	1.1	1.1	1.1	-0.234747	0.074809	0	0.188385	0	0	-0.0574761	0	0	0			DBF4	1.67178
TMEM51	3.56974	1.1	0.0756717	2.08e-19	1.91e-08	1.34e-08	1.1	1.1	1.1	1.1	1.1	0	-0.0218955	0.373607	0.0501167	0.211799	0	0	0	0	0			C1orf167	2.23644	0.0583677	0.0524252	1.1	0.00780279	1.1	0.0448003	1.1	1.1	1.1	1.1	0.0130519	-0.00455028	0	-0.0113684	0	0.00778002	0	0	0	0			IFRD1	4.06541
EFHD2	7.83257	1.1	1.1	1.1	3.61e-21	1.73e-06	1.1	1.1	1.1	1.1	1.1	0	0	0	-0.997991	-1.70971	0	0	0	0	0			MTHFR	3.96776	0.000474719	0.00197143	1.1	0.0198259	1.1	1.1	1.1	1.1	1.1	1.1	0.0510843	-0.015947	0	-0.0214216	0	0	0	0	0	0			COX10	2.87037
CELA2B	2.45457	4.34e-12	1.1	1.1	1.1	1.1	1.1	1.1	1.1	1.1	1.1	0.0464455	0	0	0	0	0	0	0	0	0			CLCN6	5.91136	2.37e-11	0.760083	1.1	1.1	1.1	1.1	0.000865264	1.1	1.1	1.1	0.293302	-0.00524309	0	0	0	0	0.053401	0	0	0			GTF2IRD1	2.92363
CASP9	4.22829	1.1	1.1	1.1	4.32e-05	0.000596268	1.1	1.1	1.1	1.1	0.0436362	0	0	0	0.0324472	-0.111599	0	0	0	0	-0.0370815			NPPA	3.30838	3.74e-09	1.1	0.085194	1.1	1.1	5.74e-05	1.1	1.1	1.1	1.1	0.16707	0	0.212765	0	0	-0.0896918	0	0	0	0			PAF1	4.72614
DNAJC16	4.38793	2.17e-08	1.1	1.1	0.000539834	1.67e-10	1.1	1.1	1.1	1.1	1.1	0.0707701	0	0	-0.0227384	-0.128055	0	0	0	0	0			KIAA2013	5.58944	1.1	6.44e-19	1.1	1.1	1.1	1.1	1.1	1.1	1.1	1.1	0	0.134252	0	0	0	0	0	0	0	0			VPS41	5.35002
AGMAT	3.02433	1.1	1.1	5.04e-05	3.86e-16	1.1	1.1	1.1	1.1	1.1	1.1	0	0	-0.116362	-0.0546671	0	0	0	0	0	0			PLOD1	5.19255	8.32e-06	1.1	1.1	1.1	1.1	1.1	1.1	1.1	1.1	1.1	-0.3063	0	0	0	0	0	0	0	0	0			ARHGAP44	4.10208
DDI2	4.2137	3.09e-10	1.1	0.0389782	6.01e-21	5.73e-08	1.1	1.1	1.1	1.1	1.1	-0.112237	0	-0.0676488	-0.0900951	-0.163075	0	0	0	0	0			MFN2	7.20496	1.11e-05	9.74e-06	1.1	1.1	0.0236558	0.0192865	1.1	1.1	1.1	1.1	0.487739	0.177557	0	0	0.398446	0.161189	0	0	0	0			ELAC2	4.38217
PLEKHM2	8.32534	5.88e-12	1.1	1.1	0.259791	0.000880516	1.1	1.1	1.1	0.0240174	1.1	-3.30833	0	0	0.288041	2.47682	0	0	0	0.272022	0			MIIP	5.17935	1.17e-10	1.1	1.1	1.1	0.000889464	1.1	1.1	1.1	1.1	1.1	-0.264256	0	0	0	-0.235631	0	0	0	0	0			SCIN	1.24693
SLC25A34	3.35828	1.04e-05	1.1	1.1	1.1	3.89e-08	1.1	1.1	1.1	1.1	1.1	-0.0668638	0	0	0	-0.16819	0	0	0	0	0			TNFRSF1B	4.3214	1.1	1.1	1.62e-11	1.1	1.19e-16	1.1	1.1	1.1	1.1	1.1	0	0	1.57857	0	0.751443	0	0	0	0	0			ARSD	2.26657
UQCRHL	4.06758	0.00591576	1.1	0.00202415	1.1	1.1	1.1	1.1	1.1	1.1	1.1	0.0483406	0	-0.136345	0	0	0	0	0	0	0			VPS13D	5.60449	1.1	1.1	1.1	1.1	0.0206529	1.1	1.1	1.1	1.1	6.34e-05	0	0	0	0	-0.244418	0	0	0	0	0.37757			PNPLA4	3.04775
SPEN	5.56257	4.14e-08	0.039045	1.1	0.00102675	0.000127511	1.1	1.1	1.1	1.1	1.1	-0.254186	0.0548371	0	0.0748419	0.265087	0	0	0	0	0			DHRS3	5.43684	0.005587	1.1	1.1	5.97e-05	0.0283627	1.1	1.1	1.1	1.1	1.1	-0.288085	0	0	0.286689	0.383123	0	0	0	0	0			ADIPOR2	5.60132
ZBTB17	5.32968	1.35e-15	1.1	2.29e-07	2.88e-19	1.1	1.1	1.1	1.1	0.000220868	1.1	-0.208144	0	-0.235544	-0.132298	0	0	0	0	0.0245205	0			PDPN	3.79593	0.0320741	1.1	3.31e-06	1.1	1.1	1.1	1.1	1.1	1.1	1.1	-0.126002	0	1.46694	0	0	0	0	0	0	0			CDKL3	1.42155
SRARP	2.77242	1.1	0.0115459	1.1	0.078662	4.86e-42	1.1	1.1	1.1	0.0106844	1.1	0	0.0248881	0	0.0132546	0.388222	0	0	0	0.0111029	0			PRDM2	5.63516	2.14e-06	1.1	1.1	0.0030955	0.0166248	1.1	1.1	1.1	1.1	1.1	0.265199	0	0	-0.107487	-0.217463	0	0	0	0	0			UPP2	2.45172
FAM131C	4.38694	1.1	0.00303215	0.00443201	0.0445095	1.1	1.1	1.1	1.1	0.00218336	1.1	0	-0.0580197	-0.164772	0.0301157	0	0	0	0	0.0276101	0			KAZN	4.75224	1.32e-05	1.1	1.1	2.1e-08	0.0023647	1.1	1.1	1.1	1.1	1.1	-0.216432	0	0	-0.193289	-0.249446	0	0	0	0	0			MARK4	3.81957
EPHA2	2.48088	0.000635533	1.1	4.02e-05	1.1	4.73e-10	1.1	1.1	1.1	1.1	1.1	-0.0489812	0	0.140864	0	0.196372	0	0	0	0	0			TMEM51	3.66422	1.08e-07	2.57e-09	1.1	0.0191982	1.1	1.1	1.1	1.1	1.1	1.1	-0.289758	-0.11753	0	-0.0771254	0	0	0	0	0	0			PROM1	0.986598
CPLANE2	4.4543	5.13e-07	0.0363323	1.1	5.17e-23	0.00766688	1.1	1.1	1.1	1.1	1.1	0.193504	-0.0463749	0	0.197044	0.153177	0	0	0	0	0			EFHD2	8.16854	3.17e-07	1.1	1.1	0.00732779	1.1	0.0382976	1.1	1.1	1.1	1.1	2.09079	0	0	-0.671771	0	0.538306	0	0	0	0			CCDC124	4.12288
FBXO42	4.47894	0.0282167	2.31e-05	0.000971736	0.000629872	4.23e-08	1.1	1.1	1.1	1.1	1.1	-0.0392955	-0.043864	0.104775	-0.0302757	-0.161199	0	0	0	0	0			CELA2B	2.15169	7.58e-05	2.28e-08	0.00381781	1.15e-09	0.0434971	1.1	1.1	1.1	1.1	1.1	-0.0470622	-0.0230175	-0.103277	-0.0442447	-0.0314999	0	0	0	0	0			PAFAH1B1	7.00787
SZRD1	5.46754	8.73e-58	1.1	0.000970418	1.1	0.000273479	1.1	1.1	1.1	1.1	0.000309505	-0.88117	0	-0.375546	0	0.421402	0	0	0	0	0.210432			CASP9	3.81488	0.00592695	0.00168037	0.0300635	1.1	0.00337263	1.1	1.76e-05	1.1	1.1	1.1	-0.0395278	0.0172994	-0.113372	0	-0.0676064	0	-0.0203755	0	0	0			NOS2	2.12345
NECAP2	4.61051	2.26e-64	1.1	1.1	1.1	4.56e-08	1.1	1.1	1.1	1.1	1.1	-0.345729	0	0	0	0.193105	0	0	0	0	0			DNAJC16	4.17534	1.06e-15	1.1	1.1	0.00935829	1.1	0.00639988	1.1	1.1	1.1	1.1	0.112596	0	0	-0.020165	0	-0.0221433	0	0	0	0			DNAH9	1.12559
NBPF1	2.76895	0.0335808	1.6e-06	0.00369791	0.0116878	0.00201406	1.1	1.1	1.1	1.1	1.1	0.0370893	0.0486142	0.0897551	0.0217039	0.0875356	0	0	0	0	0			AGMAT	2.32355	2.67e-12	1.1	1.1	0.00206869	1.1	1.1	1.1	1.1	1.1	1.1	0.102865	0	0	-0.0281325	0	0	0	0	0	0			KIAA0100	5.56729
CROCC	5.36658	5.98e-25	1.1	4.72e-06	3.8e-18	1.1	1.1	1.1	1.1	0.0128235	1.1	-0.670367	0	-0.505842	-0.310965	0	0	0	0	0.04007	0			DDI2	4.02551	1.1	0.016336	1.1	3.54e-07	0.0104544	1.1	0.000273013	1.1	1.1	1.1	0	0.0122236	0	-0.0430193	-0.0529143	0	-0.0165282	0	0	0			GAS7	7.46424
ATP13A2	7.18504	1.01e-23	1.1	0.000246161	0.000621721	2.34e-06	1.1	1.1	1.1	1.1	1.1	1.09266	0	-0.711996	-0.18555	-0.833285	0	0	0	0	0			RSC1A1	4.49184	3.94e-09	0.000275602	0.00383399	1.1	1.1	1.1	1.1	1.1	1.1	1.1	0.18873	0.0487467	0.413376	0	0	0	0	0	0	0			TRAPPC6A	3.40011
SDHB	6.72149	1.13e-30	0.000191799	1.1	3.85e-16	1.59e-05	1.1	1.1	1.1	1.1	3.75e-05	1.21894	0.214486	0	0.41235	0.72579	0	0	0	0	-0.369568			PLEKHM2	8.3243	1.1	0.000510431	1.1	2.78e-05	1.1	1.1	0.00709929	1.1	1.1	1.1	0	-0.751675	0	1.28709	0	0	0.501566	0	0	0			MATK	4.57467
PADI2	6.62276	1.1	6.69e-10	6.83e-09	2.7e-43	0.0295121	1.1	0.0124584	1.1	1.1	1.1	0	0.730547	1.99905	1.14946	0.683363	0	0.148889	0	0	0			SLC25A34	2.71347	2.01e-06	2.4e-06	0.00342865	0.0211581	1.1	1.1	1.1	1.1	1.1	1.1	-0.110783	-0.0385828	-0.219201	-0.0320924	0	0	0	0	0	0			ST7L	2.70078
RCC2	4.89852	4.5e-12	0.0710399	2.7e-06	0.00576297	0.000346798	1.1	1.1	1.1	1.1	1.1	0.332465	0.0486117	0.392808	0.0639091	0.273	0	0	0	0	0			FBLIM1	1.16488	1.1	1.1	0.0308529	1.1	6.57e-08	1.1	1.1	1.1	1.1	1.1	0	0	0.0688838	0	0.0666937	0	0	0	0	0			PAX6	2.60725
ARHGEF10L	4.59733	0.00747779	0.000922576	0.145808	1.94e-06	0.0113499	1.1	1.1	8.25e-05	1.1	1.1	-0.0650692	-0.0463901	0.0661448	0.0575932	-0.100521	0	0	0.110432	0	0			RP11-169K16.7	4.07846	1.1	0.000403068	1.1	0.0892868	2.16e-05	1.1	1.1	1.1	0.00177072	1.1	0	-0.0372359	0	0.0424351	-0.21946	0	0	0	-0.0551266	0			RPUSD1	3.59096
IGSF21	6.81141	1.1	1.1	1.1	5.9e-20	7.12e-05	1.1	1.1	1.1	1.1	1.1	0	0	0	-0.497806	-0.730833	0	0	0	0	0			SPEN	5.79037	1.47e-16	1.1	1.1	0.00325798	1.1	0.0438393	1.1	1.1	1.1	1.1	-0.764515	0	0	-0.149631	0	0.10587	0	0	0	0			RHBDF1	2.22651
ALDH4A1	6.10155	2.7e-08	1.1	0.0908915	8.21e-22	0.00383777	1.1	1.1	0.0425165	1.1	1.1	-1.01343	0	-0.603098	0.948713	-0.889733	0	0	-0.448743	0	0			ZBTB17	4.98062	0.0209257	0.000435118	1.1	0.0284337	0.00753873	1.1	1.1	1.1	1.1	1.1	-0.07967	0.0413089	0	-0.0443929	-0.127411	0	0	0	0	0			LUC7L	5.02175
IFFO2	4.10894	0.000615829	0.0488528	1.1	1.29e-06	0.000533761	1.1	1.1	1.1	1.1	1.1	-0.0778145	-0.0259192	0	-0.0550338	-0.118506	0	0	0	0	0			C1orf64	4.51268	1.1	1.1	1.1	1.1	6.37e-22	1.1	1.1	1.1	1.1	0.00707816	0	0	0	0	1.6476	0	0	0	0	-0.319765			CACNA2D2	2.86877
UBR4	5.44261	9.35e-25	2.54e-09	1.1	5.05e-22	1.25e-05	1.1	1.1	1.1	1.1	1.1	0.552532	0.179212	0	0.256146	0.337096	0	0	0	0	0			HSPB7	1.73133	9.34e-09	4.41e-09	1.1	7.14e-06	0.0572593	1.1	1.1	1.1	1.1	1.1	-0.327136	-0.112199	0	-0.145427	-0.138128	0	0	0	0	0			BAIAP3	5.93125
EMC1	5.22615	0.00138611	0.0109007	0.00445869	1.1	0.000117805	0.0329838	1.1	1.1	1.1	1.1	0.0662978	-0.0383417	-0.131006	0	-0.163996	-0.0173064	0	0	0	0			FAM131C	5.18803	2.34e-08	1.99e-11	0.00260826	8.79e-06	0.021453	1.1	1.1	1.1	1.1	1.1	-1.12799	-0.467259	-1.75513	-0.502985	-0.586772	0	0	0	0	0			TSR3	4.43473
MRTO4	6.23881	1.1	0.0107614	0.000131701	1.1e-08	0.0138926	1.1	1.1	1.1	1.1	1.1	0	-0.148983	-0.722802	-0.2412	-0.427675	0	0	0	0	0			EPHA2	2.56978	0.418679	1.1	1.1	1.1	3.73e-15	0.00939422	1.1	1.1	1.1	1.1	-0.0134882	0	0	0	0.267122	0.0316806	0	0	0	0			PIGQ	3.24594
AKR7A3	2.6295	1.01e-10	7.54e-05	0.00794933	4.03e-23	1.1	1.1	1.1	1.1	1.1	1.1	0.0646585	0.0222141	-0.0424378	0.0505585	0	0	0	0	0	0			RSG1	4.98037	1.1	2.93e-05	1.1	7.65e-06	1.1	1.1	1.1	1.1	1.1	1.1	0	-0.0796013	0	0.128592	0	0	0	0	0	0			CRAMP1	2.56364
AKR7A2	5.79533	2.3e-21	0.00394126	0.00391286	3.69e-73	4.82e-06	1.1	1.1	0.00561046	1.1	1.1	0.577508	0.0962579	0.314409	0.624546	0.437039	0	0	-0.184733	0	0			FBXO42	4.10627	6.31e-06	8.2e-12	0.00120868	9.34e-07	5.12e-06	1.1	1.1	1.1	1.1	1.1	-0.0958942	-0.0517639	-0.204918	-0.0607346	-0.131028	0	0	0	0	0			TEAD3	1.30477
PQLC2	4.6883	9.33e-10	1.1	6.54e-21	1.06e-06	1.1	1.1	1.1	2.9e-05	1.1	1.1	-0.143086	0	-0.441331	-0.0612518	0	0	0	0.122925	0	0			SZRD1	6.21538	2.12e-09	0.00616178	1.1	4.93e-07	0.00571951	1.1	1.1	1.1	0.0100629	1.1	-0.595517	0.083774	0	0.343493	0.351298	0	0	0	-0.105981	0			DNAJC11	4.01384
CAPZB	7.74463	3.02e-08	1.1	8.35e-06	1.1	1.1	1.1	1.1	1.1	1.1	1.1	0.461936	0	0.927911	0	0	0	0	0	0	0			SPATA21	4.38168	4.6e-06	0.00955124	1.1	3.18e-06	0.000587545	1.1	1.1	1.1	1.1	0.0250286	-0.151735	0.0272401	0	0.0903651	0.179386	0	0	0	0	-0.106887			MYLIP	4.34419
MICOS10	4.83439	4.43e-14	4.23e-05	1.25e-06	3.92e-19	1.1	1.1	1.1	1.1	0.0247956	1.1	-0.607186	-0.183412	-0.622624	-0.374518	0	0	0	0	0.0419224	0			NECAP2	4.69223	6.67e-19	1.1	1.1	0.000572493	0.000359014	1.1	1.1	1.1	1.1	0.0194649	-0.255771	0	0	0.0568942	0.176413	0	0	0	0	-0.10548			PSMB1	6.36237
NBL1	5.46919	5.53e-15	4.38e-06	0.000225783	2.08e-19	0.0198345	1.1	1.1	1.1	1.1	1.1	-0.646774	-0.213593	-0.525619	-0.371558	-0.302788	0	0	0	0	0			NBPF1	4.32599	8.1e-07	1.1	0.000462284	0.800688	1.1	1.1	1.1	1.1	0.000187712	1.1	-0.26791	0	0.746241	-0.0110296	0	0	0	0	-0.116355	0			SYN1	6.96897
TMCO4	2.47299	1.38e-07	0.00019839	1.1	3.72e-07	1.1	1.1	1.1	1.1	1.1	1.1	-0.0465684	-0.0196586	0	0.0233684	0	0	0	0	0	0			CROCC	4.09737	8.08e-11	0.0302035	0.029631	0.00137583	0.000280548	1.1	1.1	1.1	1.1	1.1	-0.271308	-0.0272367	-0.251604	-0.0708675	-0.189774	0	0	0	0	0			JARID2	4.30953
OTUD3	4.60798	3.79e-09	1.1	1.1	1.1	7.56e-08	0.0087166	1.1	1.1	1.1	1.1	0.198433	0	0	0	-0.359032	-0.0367656	0	0	0	0			ATP13A2	6.48883	5.38e-31	1.1	1.1	1.1	1.1	0.000249567	1.1	1.1	1.1	1.1	0.968361	0	0	0	0	0.188582	0	0	0	0			CDKL5	4.90647
PLA2G5	3.50079	1.1	1.1	0.0433629	1.85e-25	1.1	1.1	1.1	1.1	1.1	1.1	0	0	-0.1277	0.158945	0	0	0	0	0	0			SDHB	7.22989	1.02e-07	1.1	1.1	0.0118827	1.1	1.1	1.1	1.1	1.1	1.1	0.514306	0	0	0.158025	0	0	0	0	0	0			CAMK1G	5.3748
UBXN10	3.12378	5.29e-27	1.39e-05	2.8e-06	0.000749238	1.1	1.1	1.1	1.1	1.1	1.1	0.175141	-0.0381308	-0.117919	0.0256007	0	0	0	0	0	0			PADI2	7.03825	1.1	1.52e-10	0.0037246	3.09e-08	0.0285497	1.1	1.1	1.1	1.1	1.1	0	0.571482	2.76282	0.856887	0.853439	0	0	0	0	0			NADK	3.98992
CAMK2N1	9.76631	1.1	3.38e-09	1.1	1.11e-08	1.14e-05	1.1	0.0143875	1.1	1.1	1.1	0	-7.09732	0	-4.42517	-12.3855	0	1.48344	0	0	0			RCC2	5.8527	8.25e-08	0.00187661	1.1	0.000579433	1.1	1.1	1.1	1.1	1.1	1.1	-0.561046	-0.109948	0	-0.220619	0	0	0	0	0	0			CYTH3	4.87881
MUL1	5.41105	0.000406287	0.0182166	0.0015809	5.69e-05	0.0100763	1.1	1.1	1.1	1.1	1.1	0.152484	0.0582799	-0.240518	0.0856971	0.179143	0	0	0	0	0			ARHGEF10L	4.33563	1.7e-10	2.5e-14	0.0099354	2.99e-05	0.00117527	1.1	1.1	1.1	0.0131707	1.1	-0.508934	-0.210813	-0.577286	-0.218127	-0.3236	0	0	0	0.0803006	0			ADAM22	5.24878
FAM43B	4.16189	0.0652838	1.1	0.00933951	0.000618872	0.0301559	1.1	1.1	1.1	1.1	1.1	-0.078739	0	0.208433	-0.0769227	-0.157049	0	0	0	0	0			IGSF21	6.18293	1.1	4.69e-07	1.1	3.15e-14	1.1	1.1	1.1	1.1	1.1	1.1	0	-0.202923	0	-0.498786	0	0	0	0	0	0			SYPL1	4.79402
CDA	3.31817	1.65e-09	1.1	1.1	0.00313955	1.37e-35	1.1	1.1	1.1	1.1	1.1	-0.209854	0	0	-0.0532005	0.73094	0	0	0	0	0			RP13-279N23.2	5.62871	0.0370745	1.1	1.1	5.33e-22	1.1	1.1	1.1	1.1	0.0992756	1.1	0.150935	0	0	0.762679	0	0	0	0	-0.0696251	0			CYB561	4.53879
PINK1	5.136	3.8e-21	1.1	1.1	1.55e-13	2.57e-10	1.1	1.1	1.1	1.1	1.1	0.640903	0	0	0.258334	0.658831	0	0	0	0	0			ALDH4A1	7.06586	1.1	1.1	0.0504444	3.22e-24	1.1	1.1	1.1	1.1	0.000143875	1.1	0	0	-1.57059	2.14062	0	0	0	0	-0.448449	0			SPAG9	6.23568
DDOST	6.03631	1.17e-34	1.1	1.25e-06	5.36e-21	4.42e-05	1.1	1.1	3.58e-06	1.1	1.1	0.902749	0	0.659069	0.349555	0.475881	0	0	-0.390127	0	0			IFFO2	4.65475	8.61e-07	2.71e-11	0.0027839	1.39e-07	0.000109087	1.1	1.1	1.1	0.00893617	1.1	-0.330338	-0.156213	-0.59342	-0.249164	-0.343897	0	0	0	0.0747298	0			CELSR3	4.24167
KIF17	4.69599	7.92e-12	0.012485	3.4e-12	1.11e-06	1.1	1.1	1.1	1.1	1.1	1.1	0.273982	-0.0557051	-0.454772	-0.0952851	0	0	0	0	0	0			UBR4	5.78165	0.0109141	0.694875	1.1	1.1	1.1	1.1	7.54e-05	1.1	1.1	1.1	-0.157571	0.0104848	0	0	0	0	0.0999382	0	0	0			AASS	4.29735
SH2D5	5.06135	9.59e-57	3.16e-05	1.1	0.0177938	0.00804448	4.02e-05	1.1	1.1	1.1	1.1	1.05523	-0.140313	0	0.0679966	-0.230254	-0.0750853	0	0	0	0			EMC1	5.21943	2.49e-11	1.1	1.1	1.1	1.1	0.000212626	1.1	1.1	1.1	1.1	0.201322	0	0	0	0	-0.0885312	0	0	0	0			SS18L2	3.85383
HP1BP3	7.00371	7.38e-19	1.1	0.003036	0.0136101	1.1	1.1	1.1	0.0139351	1.1	1.1	-1.35405	0	0.851617	-0.195743	0	0	0	0.458487	0	0			MRTO4	6.21885	1.18e-07	1.1	1.1	1.1	0.00816959	0.000624149	1.1	1.1	1.1	1.1	0.691523	0	0	0	-0.568004	-0.308475	0	0	0	0			MPND	3.47954
EIF4G3	6.24669	1.86e-31	1.07e-06	1.1	0.00907777	1.1	1.1	1.1	1.1	1.1	1.1	0.57031	0.134806	0	-0.061764	0	0	0	0	0	0			AKR7A3	3.08721	1.1	1.1	0.0605989	3.18e-05	0.00116515	1.1	1.1	1.1	1.1	1.1	0	0	-0.118876	0.0417693	-0.0865677	0	0	0	0	0			MGST1	2.64726
ECE1	5.68603	6.22e-23	1.1	1.1	2.64e-06	4.93e-15	1.1	1.1	1.1	1.1	1.31e-05	-0.557985	0	0	0.133693	0.773426	0	0	0	0	0.226832			AKR7A2	6.74178	1.1	0.00275577	1.1	3.02e-16	1.1	1.1	0.0361171	1.1	1.1	1.1	0	0.133247	0	0.593352	0	0	0.0803974	0	0	0			CRY1	3.10931
NBPF3	2.15015	2.96e-06	1.1	1.1	0.00498955	0.0503779	1.1	1.1	1.1	1.1	1.1	0.0639277	0	0	0.0200213	0.0417977	0	0	0	0	0			PQLC2	4.63088	8.46e-07	0.00682274	0.0102455	0.000142261	0.000891684	1.1	1.1	1.1	1.1	1.1	-0.160112	-0.0279725	-0.243894	-0.0696207	-0.141075	0	0	0	0	0			PGLYRP1	1.94809
ALPL	4.95448	1.1	1.1	1.1	1.1	1.32e-38	1.1	1.1	1.1	1.1	1.1	0	0	0	0	1.60287	0	0	0	0	0			CAPZB	7.6649	7.39e-11	1.1	0.000259791	0.00164519	1.1	0.0502099	1.1	1.1	1.1	1.1	0.826948	0	1.6481	0.232111	0	-0.150182	0	0	0	0			NFIX	6.24772
RAP1GAP	7.33303	0.012315	1.1	0.0021576	1.14e-18	3.22e-05	1.1	1.1	1.1	1.1	1.1	0.419134	0	-0.964175	-0.804806	-1.18693	0	0	0	0	0			MINOS1-NBL1	8.45987	0.00175095	0.030065	1.1	1.1	0.000374874	1.1	0.0365961	1.1	1.1	1.1	1.11218	-0.29038	0	0	2.08202	0	-0.239318	0	0	0			ST3GAL1	3.78224
USP48	5.29934	0.0851702	2.85e-16	6e-11	0.0228514	1.1	1.1	1.1	1.1	1.1	1.1	0.0392847	0.11009	-0.248778	-0.0257226	0	0	0	0	0	0			MINOS1	6.45423	1.1	0.00581758	1.1	0.00911475	1.1	1.1	1.1	1.1	1.24e-06	1.1	0	-0.105998	0	0.237074	0	0	0	0	-0.320417	0			PKD1	5.52533
CDC42	7.47685	5.65e-24	6.68e-09	0.000346837	1.1	0.0139339	1.1	1.1	1.1	1.1	0.00319193	1.06588	0.432666	0.807537	0	0.565415	0	0	0	0	-0.336758			NBL1	7.59023	3.62e-05	0.808553	1.1	0.0334137	0.00156895	1.1	0.00895182	1.1	1.1	1.1	1.21527	-0.0241391	0	0.355503	1.2369	0	-0.203989	0	0	0			MAPK8IP2	6.56762
ZBTB40	4.19305	0.00014496	1.1	1.1	1.1	0.115372	1.1	1.1	1.1	1.1	0.0158165	-0.0694579	0	0	0	0.064796	0	0	0	0	0.0537997			HTR6	1.94747	7.33e-26	1.1	0.062878	1.1	1.1	1.1	1.1	1.1	1.1	1.1	0.080127	0	-0.0546377	0	0	0	0	0	0	0			MED24	4.42577
C1QA	6.05002	0.0225328	1.1	2.55e-126	0.307914	1.1	1.1	1.1	1.1	0.00121666	1.1	-0.636372	0	16.7406	-0.159119	0	0	0	0	-0.237122	0			TMCO4	2.07422	0.0134078	1.1	1.1	1.41e-12	1.1	1.1	1.1	1.1	1.1	1.1	-0.0147342	0	0	0.0324962	0	0	0	0	0	0			RHOBTB2	4.90928
C1QC	6.03747	0.00125498	1.1	3.32e-123	1.1	0.476735	1.1	1.1	1.1	1.1	0.0137763	-0.662637	0	16.0615	0	-0.351937	0	0	0	0	-0.615672			OTUD3	4.27961	1.1	0.000447605	1.1	1.21e-11	1.1	1.1	1.1	1.1	1.1	1.1	0	-0.045081	0	-0.142293	0	0	0	0	0	0			HEATR5B	4.62494
C1QB	6.34968	0.0393583	1.1	5.49e-126	0.0683288	1.1	1.1	1.1	1.1	0.00750558	1.1	-0.825996	0	24.0141	-0.409536	0	0	0	0	-0.281265	0			PLA2G5	3.37474	0.0144349	1.1	0.0162593	1.4e-09	0.000721794	0.0143809	1.1	1.1	1.1	1.1	0.0766639	0	-0.273603	0.127296	0.167395	-0.0485806	0	0	0	0			SEC62	5.9216
EPHB2	2.6985	2.26e-07	0.0482361	0.00144583	2.12e-15	0.0292004	1.1	1.1	1.1	1.1	1.1	0.0371155	-0.0080345	-0.0400016	-0.0285949	-0.0250168	0	0	0	0	0			UBXN10	3.25363	4.56e-15	1.1	1.1	6.82e-06	1.1	1.1	1.1	1.1	1.1	1.1	0.190813	0	0	0.0675761	0	0	0	0	0	0			RPS20	7.3127
KDM1A	5.80584	4.73e-08	0.00232646	0.0176561	1.1	1.1	1.1	1.1	1.1	1.1	1.1	0.165204	-0.070475	-0.156646	0	0	0	0	0	0	0			CAMK2N1	10.9104	3.75e-17	1.1	1.1	1.1	1.1	0.00965114	1.1	1.1	1.1	1.1	32.5468	0	0	0	0	-7.25569	0	0	0	0			CSDE1	7.30933
LUZP1	5.92464	4.83e-09	1.18e-06	1.25e-06	6.85e-27	0.000409503	0.00398847	1.1	1.1	1.1	1.1	-0.391863	-0.185411	-0.568776	-0.370637	-0.378158	0.0583463	0	0	0	0			MUL1	5.87927	1.1	0.000339168	1.1	1.1	0.790928	1.1	1.1	1.1	1.1	0.042268	0	0.0823105	0	0	0.0359748	0	0	0	0	0.242384			UBE3C	4.67731
HNRNPR	6.0849	1.1	1.1	1.1	0.00277073	1.24e-13	1.1	1.1	1.1	1.1	0.00896614	0	0	0	0.0578709	0.604049	0	0	0	0	-0.117761			FAM43B	4.89364	4.94e-08	5.42e-16	1.1	3.19e-08	0.000254177	1.1	1.1	1.1	0.00634827	1.1	-0.554538	-0.301174	0	-0.398186	-0.490557	0	0	0	0.117062	0			REV3L	4.33342
ZNF436	4.14226	8.92e-07	1.1	5e-05	1.1	1.1	1.1	1.1	1.1	1.1	1.1	0.116598	0	0.240757	0	0	0	0	0	0	0			CDA	3.65274	0.00734443	1.1	1.1	1.1	0.00615132	1.1	1.1	1.1	1.1	0.0169796	-0.14941	0	0	0	0.344842	0	0	0	0	0.268714			TENM1	2.45446
TCEA3	3.3395	1.1	1.1	1.1	3.9e-06	0.03246	1.1	1.1	1.1	1.1	0.0598812	0	0	0	0.0390651	0.0736612	0	0	0	0	0.0367789			PINK1	8.13569	0.000109944	1.1	1.1	6.48e-06	0.00450444	1.1	1.1	1.1	1.1	0.0355539	0.971163	0	0	0.789173	1.43809	0	0	0	0	-0.980876			PAX7	0.737233
ASAP3	4.85072	9.25e-06	1.1	1.11e-05	4.94e-17	0.000590439	1.1	1.1	0.00593829	1.1	1.1	-0.22274	0	0.438776	0.227153	-0.293798	0	0	-0.169111	0	0			DDOST	7.00695	2.55e-05	0.0650368	0.00159535	1.1	2.26e-05	1.1	1.1	1.1	1.1	1.1	0.517354	0.082172	1.45746	0	0.875695	0	0	0	0	0			MASP2	2.14604
ID3	5.75473	5.5e-13	1.1	0.0244692	1.1	3.49e-18	1.1	1.1	1.1	1.1	1.1	-1.07115	0	0.776753	0	2.8345	0	0	0	0	0			KIF17	4.01597	1.52e-29	1.1	1.1	1.1	1.1	0.0445417	1.1	1.1	1.1	1.1	0.38969	0	0	0	0	-0.0425352	0	0	0	0			FAM76A	3.79317
RPL11	8.92683	2.9e-11	2.67e-05	6.98e-06	1.1	4.46e-20	1.1	1.1	1.1	1.1	1.1	-3.03344	1.38755	4.54853	0	8.84715	0	0	0	0	0			SH2D5	4.77945	1.43e-31	0.038918	1.1	0.0116411	1.1	1.1	1.1	1.1	1.1	1.1	0.970543	0.042166	0	0.0933722	0	0	0	0	0	0			TRAF3IP3	0.514493
ELOA	4.6556	7.64e-20	1.1	4.06e-06	2.04e-05	1.1	1.1	1.1	1.1	1.1	1.1	-0.165309	0	0.144746	-0.0404105	0	0	0	0	0	0			HP1BP3	7.19217	1.53e-13	1.1	1.1	1.1	1.1	1.1	1.1	1.1	1.1	1.1	-1.11489	0	0	0	0	0	0	0	0	0			POMT2	2.98323
PITHD1	8.12179	1.9e-23	1.1	0.0407316	8.07e-05	0.0215648	1.1	1.1	1.1	1.1	1.1	1.97402	0	-0.719296	-0.389697	-0.730982	0	0	0	0	0			EIF4G3	6.2622	5.12e-12	1.1	1.1	1.1	1.1	0.0436928	1.1	1.1	1.1	1.1	0.396217	0	0	0	0	0.0888385	0	0	0	0			VTA1	3.6804
LYPLA2	5.53664	1.1	0.00664398	3.7e-07	2.6e-19	1.1	1.1	1.1	1.1	1.1	1.1	0	-0.0466419	0.262781	-0.112713	0	0	0	0	0	0			ECE1	5.5866	6.23e-07	1.1	1.1	0.000849848	2.17e-09	1.1	1.1	1.1	1.1	1.1	-0.35119	0	0	0.15262	0.734799	0	0	0	0	0			MLXIPL	3.39434
GALE	4.22009	0.00827646	0.00505783	0.000364743	3.05e-06	0.000180332	0.0025743	1.1	1.1	1.1	1.1	0.0457739	-0.0278775	-0.109288	-0.0401813	-0.105429	-0.0160646	0	0	0	0			NBPF3	2.61053	0.0014651	0.0186565	0.000592027	0.00420946	1.1	1.1	1.1	1.1	1.1	1.1	-0.0468344	-0.0120213	-0.169197	-0.0261753	0	0	0	0	0	0			BAZ1B	5.7398
HMGCL	4.40559	0.000130703	1.1	0.00150968	2.46e-07	1.1	1.1	1.1	1.1	1.1	1.1	-0.101154	0	-0.150074	0.0745136	0	0	0	0	0	0			ALPL	5.18243	1.1	0.00388102	1.1	1.1	1.29e-06	1.1	1.1	1.1	1.1	0.02029	0	-0.167188	0	0	1.77724	0	0	0	0	0.708432			RANBP9	5.78762
FUCA1	4.38991	1.06e-29	0.00718642	1.1	7.37e-10	0.000176177	1.1	0.0479734	1.1	1.1	1.1	0.320211	0.0449412	0	0.0822527	0.149813	0	-0.0161761	0	0	0			RAP1GAP	7.12791	0.000271072	1.1	1.1	0.00229677	0.0175499	1.1	1.1	1.1	1.1	1.1	0.673137	0	0	-0.375213	-0.729199	0	0	0	0	0			SPRTN	2.54556
PNRC2	6.56096	0.000286664	1.1	2.55e-14	0.0039179	1.1	1.1	1.1	1.1	1.1	1.1	-0.456525	0	1.76281	0.196413	0	0	0	0	0	0			USP48	5.21717	5.42e-12	1.1	0.00094229	9.93e-09	0.000870799	1.1	1.1	1.1	1.1	1.1	-0.287094	0	-0.485947	-0.153824	-0.212312	0	0	0	0	0			EEF1AKNMT	4.14772
SRSF10	5.17192	1.5e-16	1.1	5.16e-06	2.32e-05	1.1	1.1	1.1	1.1	1.1	1.1	-0.195193	0	0.188209	-0.0527746	0	0	0	0	0	0			LDLRAD2	1.92941	0.00262137	0.0318581	1.1	1.1	5.72e-06	1.1	0.00297998	1.1	1.1	1.1	-0.030868	0.00830676	0	0	0.0783777	0	-0.00994544	0	0	0			DYRK4	2.04601
STPG1	3.91367	1.1	1.7e-05	9.62e-13	4.21e-34	1.36e-08	1.1	1.1	1.1	1.1	1.1	0	-0.0343848	-0.187158	-0.0745867	-0.136177	0	0	0	0	0			HSPG2	2.1289	0.000605673	1.1	1.1	0.0433095	0.000476377	1.1	1.1	1.1	1.1	4.97e-05	-0.0365019	0	0	-0.0144959	0.0764035	0	0	0	0	0.0834392			ZNF207	4.21335
NIPAL3	6.10383	4.29e-12	1.53e-25	0.00478566	2.16e-26	1.1	1.1	1.1	1.1	1.1	1.1	-0.46541	0.413488	-0.302142	-0.366427	0	0	0	0	0	0			CDC42	7.94101	3.72e-06	3.7e-05	1.1	1.1	1.1	1.1	1.1	1.1	1.1	1.1	0.634797	0.256776	0	0	0	0	0	0	0	0			UQCRC1	6.59329
RCAN3	1.70401	1.1	3.53e-29	1.1	0.00300763	0.0310987	1.1	1.1	1.1	1.1	1.1	0	0.0384417	0	-0.00680407	0.0180915	0	0	0	0	0			ZBTB40	4.26734	6.9e-05	0.158591	1.1	1.1	1.1	1.1	0.00453243	1.1	1.1	1.1	-0.116456	-0.0174773	0	0	0	0	0.0324514	0	0	0			STARD3NL	4.26592
SRRM1	6.5804	3.55e-09	0.00127573	0.035961	0.00127432	1.1	1.1	1.1	1.1	1.1	1.1	-0.822328	0.252001	-0.468166	-0.218991	0	0	0	0	0	0			C1QA	7.30628	1.1	0.0403833	1.03e-29	1.1	0.0186219	1.1	1.1	1.1	1.1	1.1	0	-0.268327	23.9998	0	1.29206	0	0	0	0	0			CD9	5.38857
CLIC4	6.04279	1.1	9.49e-10	2.59e-15	0.00022449	0.000503756	1.1	1.1	0.00177336	1.1	1.1	0	0.776819	3.49716	0.329487	1.30854	0	0	-0.838031	0	0			C1QC	7.2386	1.1	0.0370251	2.45e-35	1.1	0.910372	1.1	1.1	1.1	1.1	0.0450105	0	-0.242311	26.4564	0	0.0789286	0	0	0	0	1.28805			HHATL	5.11979
SYF2	5.83004	8.82e-29	0.0213039	0.00807947	2e-06	0.000857699	1.1	1.1	1.1	1.1	0.00199293	-0.629337	-0.0698232	-0.247592	-0.124897	0.318319	0	0	0	0	0.144501			C1QB	7.20593	1.1	0.0400674	1.78e-37	1.1	1.1	1.1	1.1	1.1	1.1	1.1	0	-0.273832	29.8507	0	0	0	0	0	0	0			NCAPD2	3.41057
RSRP1	6.20267	1e-05	5.54e-08	1.1	1.02e-07	0.00177246	1.1	1.1	1.1	0.0279141	1.1	0.457358	0.329413	0	0.286644	0.485914	0	0	0	-0.0546375	0			EPHB2	2.42444	2.74e-19	4.28e-05	1.1	1.1	1.1	1.1	1.1	1.1	1.1	1.1	0.0748969	0.0132135	0	0	0	0	0	0	0	0			IFFO1	4.30068
RHD	2.02093	1.95e-05	0.0216785	1.1	0.00493294	1.1	1.1	1.1	1.1	1.1	1.1	-0.100446	-0.0322918	0	-0.0342346	0	0	0	0	0	0			KDM1A	5.55371	1.1	7.98e-18	1.1	6.15e-06	0.00112697	1.1	1.1	1.1	0.000134433	1.1	0	-0.0976289	0	-0.107978	-0.150936	0	0	0	0.0623218	0			PHF7	2.5294
TMEM50A	6.16309	1.1	0.00340414	0.000754501	2.47e-05	0.00186518	1.1	1.1	1.1	1.1	1.1	0	0.086048	0.319407	0.0887028	0.272247	0	0	0	0	0			LUZP1	5.08714	0.000315843	4.2e-06	1.1	0.0254529	0.040233	0.024479	1.1	1.1	1.1	1.1	0.285676	-0.119232	0	-0.0978082	0.20991	0.0896591	0	0	0	0			SEMA3G	2.55062
MACO1	5.62631	0.00382381	1.1	0.000888456	7.53e-23	6.29e-07	1.1	1.1	6.24e-05	1.1	1.1	-0.0844538	0	-0.19317	-0.158208	-0.250945	0	0	0.144607	0	0			HTR1D	2.29153	1.1	0.819565	1.1	1.1	1.1	1.1	0.000439327	1.1	1.1	1.1	0	-0.0016462	0	0	0	0	-0.0217017	0	0	0			NISCH	6.22384
LDLRAP1	3.53798	5.49e-10	4.15e-31	0.0953502	2.37e-12	0.0195513	1.1	1.1	0.0400352	1.1	1.1	-0.156498	0.177439	0.0773187	-0.0877278	0.0944196	0	0	0.0583283	0	0			HNRNPR	6.33088	1.1	7.05e-05	1.1	1.1	1.1	1.1	1.1	1.1	1.1	1.1	0	0.0771099	0	0	0	0	0	0	0	0			STAB1	3.0195
MAN1C1	5.01476	1.1	3.29e-20	0.0003155	2.03e-21	8.15e-13	1.1	1.1	1.1	1.1	1.1	0	-0.180285	0.218314	-0.132916	-0.409403	0	0	0	0	0			ZNF436	5.13627	1.1	1.1	1.1	1.1	1.1	1.1	1.1	1.1	1.1	1.1	0	0	0	0	0	0	0	0	0	0			FUZ	3.95016
SELENON	5.51761	1.52e-19	0.00426138	1.1	6.01e-07	0.000264409	1.1	1.1	1.1	1.1	1.1	-0.452286	-0.079799	0	0.120223	0.264439	0	0	0	0	0			TCEA3	3.50156	0.00725802	1.1	1.1	5.84e-08	1.1	1.1	1.1	1.1	1.1	1.1	-0.061179	0	0	0.0898822	0	0	0	0	0	0			SLC6A13	1.76473
MTFR1L	5.47997	8.98e-16	0.000124596	4.4e-07	1.1e-07	8.1e-06	1.1	1.1	1.1	1.1	1.1	-0.326568	-0.087092	-0.354838	-0.104119	-0.286362	0	0	0	0	0			ASAP3	4.86776	1.1	1.1	0.00460978	7.55e-15	1.1	1.1	1.1	1.1	1.1	1.1	0	0	0.611584	0.257172	0	0	0	0	0	0			IDS	7.88557
[truncated: 14,567 more rows]
[truncated: 20 more columns]

## Sheet: s6_CI-DEG_WLC
DLPFC																								TCX-Mayo																								TCX-MSBB
[truncated: 14,784 more rows]
[truncated: 20 more columns]

## Sheet: s7_bulkDEG
DLPFC							TCX-Mayo							TCX-MSBB
[truncated: 14,784 more rows]
