# Supplementary material for: Deciphering cellular transcriptional alterations in Alzheimer’s disease brains
Source: Mol Neurodegener. 2020 Jul 13;15:38. doi: 10.1186/s13024-020-00392-6 (PMC7359236; doi:10.1186/s13024-020-00392-6)
Supplement: Supplementary file 2 — Additional file 2. [file 13024_2020_392_MOESM2_ESM.zip › Supplementary_Tables_S20-S23_06-21-2020.xlsx]

## Sheet: Table_content
Table	Description
s20	marker genes of excitatory and inhibitory neurons.
s21	consensus CI-DEGs excitatory and inhibitory neurons
s22	GO term enricment of CI-DEGs up in excitatory but not in inhibitory neurons
s23	GO term enrichment of CI-DEGs down in excitatory but not in inhibitory neurons
s24	GO term enrichment of CI-DEGs down in inhibitory but not in excitatory neurons
Column Names in tables s22-s24	Description	Remarks
dataSetID	GO term ID
dataSetName	GO term name
inGroups	type of GO term (BB, MF or CC)
pValue	enrichment p-value
Bonferroni	Bonferroni corrected p-value
FDR	false discovery rate
nCommonGenes	number of CI-DEGs in this GO term
overlapGenes	CI-DEGs in this GO term
effectiveClassSize	number of CI-DEGs
fracOfEffectiveClassSize	nCommonGenes/effectiveClassSize
effectiveSetSize	number of all genes belonging to this GO term	"all genes" means all genes included in the differential gene expression analysis
fracOfEffectiveSetSize	nCommonGenes/effectiveSetSize
expectedFracOfEffectiveClassSize	effectiveSetSize/all genes	"all genes" means all genes included in the differential gene expression analysis
enrichmentRatio	fracOfEffectiveClassSize/expectedFracOfEffectiveClassSize

## Sheet: s20_markers
Excitatory Neuron		Inhibitory Neuron
AHI1		ANO4
ARPP21		ARNT2
ASIC2		CACNA1A
CACNA1B		CACNA1D
CACNA2D3		CACNB4
CADPS		CAMTA1
CAMK2A		CCSER1
CAMK2B		CNTN5
CELF4		CSMD3
CNKSR2		DAB1
DCLK1		DPP10
DGKB		DPP6
DOCK3		ENOX1
FRMPD4		EPHA6
GABBR2		ERBB4
GABRB3		FGF12
GRIA2		GABRB2
GRM5		GABRG3
HS6ST3		GAD1
IQCJ-SCHIP1		GALNTL6
KCNIP4		GPHN
KCNQ5		GRIA4
KCTD16		GRID2
LRFN5		GRIK2
MACROD2		GRIN2A
MAP2		GRIP1
NBEA		IL1RAPL1
NEGR1		INPP4B
NELL2		KAZN
PAK3		KCNAB1
PLCB1		KCNC2
PLEKHA5		KCNJ3
PREPL		LRRC4C
PRKCB		NCAM2
R3HDM1		NCOA2
RBFOX1		NKAIN2
RGS7		NPAS3
RIMS2		NRXN3
RTN1		NXPH1
RTN3		PAM
RYR2		PCLO
SAMD12		PTPRM
SCN2A		RAB3C
SLC4A10		ROBO1
SNAP25		RPS6KA2
SNAP91		SETBP1
STXBP1		SGCZ
STXBP5L		SLC2A13
SYT1		SLC44A5
THRB		SPARCL1
UCHL1		SPOCK3
VSNL1		SRRM4
WBSCR17		SYNE1
		TCF4
		TENM3
		THSD7A
		TIAM1
		TSC22D1
		TSPAN5
		XKR4
		ZNF385D
		ZNF536

## Sheet: s21_consensus_CI_DEG
Excitatory_Up	Excitatory_Down			Inhibitory_Up	Inhibitory_Down
ABHD12B	ABI2			AC005726.1	ABCB10
AC005726.1	ABRACL			ARSK	ACAD9
ADAP1	ACTR3B			CNTN4	ACADSB
AMD1	ADAT2			DEDD	ADAT2
ANKRD11	AKAP5			FAM189B	ADCYAP1
ANKRD13D	ALG10B			FBXO2	ALDH5A1
ASB14	ALG6			GFAP	ANAPC13
ATP2B1	ANXA11			GPR137	APRT
BOP1	ARF5			INTS7	ARF5
BTBD9	ATP6V1G1			KAT6A	ARV1
C4orf50	AURKA			KCNK12	ASPH
C6orf106	B9D1			OPTN	ATAD1
C9orf16	BCAS2			PIAS4	ATOH7
CACNA1I	BCKDK			RERE	ATP6V0E2
CACNG2	BRWD1			SRSF4	BBS4
CADM2	C1QTNF4			TIAL1	BEX2
CADM3	CACNG3			UBAP2L	BEX4
CAMK2B	CCKBR			ZBTB20	BOLA3
CCDC3	CCNO			ZDHHC22	BPGM
CDKL3	CCS			ZNF771	BPHL
CELF1	CDH22				BRWD1
CEP19	CFAP221				C17orf58
CHD4	CFAP69				C19orf48
CHGA	CHCHD6				C5orf22
CLIP2	COA4				C5orf34
CLTB	COPS7A				C6orf226
CNIH2	COX18				CAD
CNKSR2	CREB3L1				CCDC113
CNNM1	CRIP2				CCDC71
CNST	CRY2				CCZ1
CPM	CSMD1				CDKN3
CSPP1	CYP4X1				CHCHD5
CYP2J2	DCTN4				COA1
DBN1	DGKB				COQ6
DCTN5	DNAJA3				COX18
DENND5B	DOC2A				COX6B1
DSTYK	DRG2				COX8A
DUSP19	DZANK1				CRH
EIF2S2	EID2				CRMP1
ENOX1	ENTPD6				CUL2
EPHA6	EPS15				CYB5R1
EPHB6	EXOSC5				DCX
FAM13B	FAHD2B				DDA1
FAM155A	FAM131A				DDHD1
FAM171A2	FARP1				DDX41
FAM228B	FBXL2				DET1
FBXL18	FBXW9				DHRS11
FBXL20	GFRA2				DLD
FBXO27	GLOD4				DNAJC10
FILIP1L	GLRA3				DNAJC19
FKBP8	GRHL1				DYNC2LI1
FNIP2	GSTA4				EFR3B
GEMIN7	H2AFY				EID2B
GFOD1	HECTD2				EMC4
GPR155	HPCA				ENDOV
GPR26	HSD17B8				ENTPD5
HTR1E	HTR3B				FBXW9
HTR1F	IFT27				FIBP
JAKMIP2	IGSF3				FNDC4
KCND3	KALRN				GALE
KCNJ3	KCNB2				GALNT11
KCNJ6	KLHL35				GLT8D1
KCNK12	LAMB1				GLTPD2
KCNK9	LMBR1				GNG3
KCNN1	LRRC20				GNG4
KCTD16	LRRC7				GOLGA8B
KIAA2026	MATR3				GSS
KPNA6	MECR				GSTA4
LARP1	MED29				GSTZ1
LHFPL4	MEIS3				HDAC9
LHFPL5	MIDN				HMG20A
LRFN5	MLIP				IFT27
LRRN3	MOV10L1				INO80E
MACO1	MPC2				KCNF1
MACROD1	MPPED2				KIF1BP
MAGI1	MRPL11				KREMEN2
MAN1A2	MRPL17				LARP4B
MAP1A	MRPL9				LRRC43
MAP1B	MRPS18A				LRRC49
MAPRE2	MTHFD1				LYRM1
MAST1	MTR				MAD2L1
MATK	NAPA				MBTPS2
MLLT3	NCALD				MCM6
MTMR10	NDUFA5				MEAF6
MTUS2	NEK10				MED14
NCOA1	NOP10				MKRN1
NCOA7	NR2C2AP				MRPL24
NGB	OSBPL10				MRPS16
NMT1	OTOGL				MRPS35
NPAS1	PCYOX1L				MTBP
NPY1R	PGAP2				MTHFSD
NUPR1	PHB2				NAA20
OPTN	PHC3				NANS
ORAI2	PKNOX2				NAP1L5
PANK2	PLXNC1				NAPA
PCYOX1	PNMA5				NARS
PDP2	POLR3E				NDFIP1
PDS5B	POLR3K				NDUFS4
PI4K2A	POP4				NF1
PIGM	PPIL2				NFU1
PLPP7	PPP5C				NRN1
PPP1R16A	PRKCG				PCSK1
PPP1R9A	PRKDC				PCYOX1L
PPP3CA	PRMT8				PDCD2
PQLC2	PRTN3				PDCD6
PRKCB	PSMA5				PDZD11
PRPF38B	PTH2R				PEX7
PSMD1	PTPN3				PFN2
PURA	PTPN5				PHB2
RAB9A	PYDC1				PHLDA2
RAD50	RAB14				PJA2
RASL10B	RAD9A				PPEF1
RB1CC1	RER1				PPIH
RFC1	RGS7				PPIP5K2
RPAP2	RNFT2				PPP1R2
RSPO3	RPH3A				PRKAG1
RTN2	RRAGB				PRPS1
SATB1	SELENOF				PSEN2
SCN3A	SGIP1				PSMA5
SEMA3A	SHQ1				RAB11A
SERP2	SIRT5				RAD9A
SERTAD4	SLC16A6				RANBP1
SH3GL1	SLC25A11				RBM45
SHISA9	SLC30A3				RER1
SHOC2	SLC35C2				RINT1
SIRPA	SORCS1				RNF181
SLC17A5	SST				ROBO2
SLC3A1	STT3B				RPGRIP1L
SMAP1	SYT5				SCOC
SMC3	TAF9B				SCP2
SPATS2	TCEAL5				SLC25A40
SRPK2	TGFBR3L				SLC30A9
SSTR2	THOC7				SLC35B1
SSU72	THPO				SLC44A5
STK35	TLN2				SNRK
STOX2	TMEM59L				SNRPA1
TGS1	TNFRSF18				SOX1
THRB	TRAPPC1				SPAG7
TIMM22	TRIM45				SPCS1
TMEM245	TRIM7				SPDEF
TMEM8A	TRPC1				SRD5A1
TOGARAM1	TSPOAP1				SST
TTBK1	WBP1				STX12
UBE2L3	ZFYVE21				SUB1
UBE3A	ZNF706				TACC2
USP47					TARBP1
WIPF3					TASP1
XKR6					TATDN1
YIPF5					TDP1
YPEL3					TECTA
ZC3H15					TMEM126B
ZC3H8					TMEM141
ZDHHC22					TMEM223
ZNF324					TPK1
ZNF426					TRAP1
ZNF483					TRAPPC1
ZNF570					TRAPPC13
ZNF771					TRAPPC6A
ZNF835					TRAPPC9
ZNF836					TRPC1
					TSEN15
					TSTA3
					TSTD1
					TXNDC9
					UBE2V1
					UBLCP1
					UCHL5
					USP10
					VMA21
					VPS37A
					WDR54
					WDR61
					ZNF629
					ZNF720

## Sheet: s22_GO_uniq_excitatoryUp
rank	dataSetID	dataSetName	inGroups	pValue	Bonferroni	FDR	nCommonGenes	fracOfEffectiveClassSize	expectedFracOfEffectiveClassSize	enrichmentRatio	effectiveClassSize	fracOfEffectiveSetSize	effectiveSetSize	shortDataSetName	overlapGenes
1	GO:0097458	neuron part	GO|GO.CC	4.5008e-07	0.0102582	0.0102582	37	0.248322	0.105112	2.36245	149	0.0246502	1501	neuron part	ATP2B1|CAMK2B|CLTB|DBN1|EPHB6|HTR1E|HTR1F|KCND3|KCNJ3|KCNN1|MAP1A|MAP1B|PPP3CA|PRKCB|PURA|SCN3A|SH3GL1|SHOC2|CACNG2|SEMA3A|CNKSR2|SLC17A5|CNNM1|MACO1|PI4K2A|PPP1R9A|KCTD16|CADM3|NGB|ORAI2|TTBK1|FBXL20|LRFN5|CADM2|CNIH2|EPHA6|SHISA9
2	GO:0043005	neuron projection	GO|GO.CC	3.86332e-05	0.880528	0.315126	27	0.181208	0.0791317	2.28996	149	0.0238938	1130	neuron projection	ATP2B1|CAMK2B|DBN1|EPHB6|HTR1E|HTR1F|KCND3|KCNN1|MAP1A|MAP1B|PPP3CA|PRKCB|PURA|SCN3A|SHOC2|CACNG2|SEMA3A|CNKSR2|CNNM1|MACO1|PI4K2A|PPP1R9A|ORAI2|CADM2|CNIH2|EPHA6|SHISA9
3	GO:0045202	synapse	GO|GO.CC	4.14785e-05	0.945378	0.315126	26	0.174497	0.07493	2.3288	149	0.0242991	1070	synapse	ATP2B1|CAMK2B|CLTB|DBN1|KCND3|KCNJ3|MAP1A|MAP1B|PPP3CA|PRKCB|PURA|SH3GL1|CACNG2|CNKSR2|SLC17A5|MACO1|PI4K2A|PPP1R9A|KCTD16|CADM3|FBXL20|LRFN5|CADM2|CNIH2|LHFPL4|SHISA9
4	GO:0044456	synapse part	GO|GO.CC	6.9962e-05	1	0.329716	22	0.147651	0.0595238	2.48054	149	0.0258824	850	synapse part	ATP2B1|CLTB|DBN1|KCND3|KCNJ3|MAP1B|PPP3CA|PRKCB|PURA|SH3GL1|CACNG2|CNKSR2|SLC17A5|PI4K2A|PPP1R9A|KCTD16|CADM3|FBXL20|LRFN5|CNIH2|LHFPL4|SHISA9
5	GO:0097060	synaptic membrane	GO|GO.CC	7.44373e-05	1	0.329716	14	0.0939597	0.0279412	3.36277	149	0.0350877	399	synaptic membrane	ATP2B1|CLTB|DBN1|KCND3|KCNJ3|CACNG2|CNKSR2|PI4K2A|KCTD16|CADM3|LRFN5|CNIH2|LHFPL4|SHISA9
6	GO:0099699	integral component of synaptic membrane	GO|GO.CC	9.84175e-05	1	0.329716	8	0.0536913	0.00966387	5.55588	149	0.057971	138	integral component of synaptic membrane	ATP2B1|KCND3|KCNJ3|CACNG2|CADM3|LRFN5|CNIH2|SHISA9
7	GO:0036477	somatodendritic compartment	GO|GO.CC	0.000101264	1	0.329716	20	0.134228	0.052451	2.55912	149	0.0267023	749	somatodendritic compartment	ATP2B1|DBN1|HTR1E|HTR1F|KCND3|KCNN1|MAP1A|MAP1B|PPP3CA|PURA|CACNG2|SEMA3A|CNKSR2|CNNM1|PI4K2A|PPP1R9A|NGB|TTBK1|CNIH2|SHISA9
8	GO:0034703	cation channel complex	GO|GO.CC	0.000163526	1	0.444662	9	0.0604027	0.0132353	4.56376	149	0.047619	189	cation channel complex	KCND3|KCNJ3|KCNJ6|KCNN1|SCN3A|CACNA1I|CACNG2|CNIH2|SHISA9
9	GO:0099240	intrinsic component of synaptic membrane	GO|GO.CC	0.000175586	1	0.444662	8	0.0536913	0.0105042	5.11141	149	0.0533333	150	intrinsic component of synaptic membrane	ATP2B1|KCND3|KCNJ3|CACNG2|CADM3|LRFN5|CNIH2|SHISA9
10	GO:0098978	glutamatergic synapse	GO|GO.CC	0.000227799	1	0.5192	12	0.0805369	0.0237395	3.39253	149	0.0353982	339	glutamatergic synapse	ATP2B1|DBN1|PPP3CA|PURA|SH3GL1|CACNG2|CNKSR2|PPP1R9A|FBXL20|LRFN5|CNIH2|SHISA9
11	GO:0005261	cation channel activity	GO|GO.MF	0.000257932	1	0.534436	10	0.0671141	0.0172269	3.89589	149	0.0406504	246	cation channel activity	KCND3|KCNJ3|KCNJ6|KCNN1|SCN3A|CACNA1I|CACNG2|KCNK9|ORAI2|FAM155A
12	GO:0098794	postsynapse	GO|GO.CC	0.000307995	1	0.584984	16	0.107383	0.039986	2.6855	149	0.028021	571	postsynapse	ATP2B1|CLTB|DBN1|KCND3|MAP1B|PPP3CA|PURA|SH3GL1|CACNG2|CNKSR2|PPP1R9A|KCTD16|LRFN5|CNIH2|LHFPL4|SHISA9
13	GO:0099634	postsynaptic specialization membrane	GO|GO.CC	0.000472689	1	0.828733	6	0.0402685	0.00665266	6.05298	149	0.0631579	95	postsynaptic specialization membrane	KCND3|CACNG2|CNKSR2|LRFN5|CNIH2|SHISA9
14	GO:0044057	regulation of system process	GO|GO.BP	0.000545786	1	0.88854	13	0.0872483	0.029972	2.911	149	0.0303738	428	regulation of system process	ATP2B1|CAMK2B|CHGA|CYP2J2|KCND3|KCNJ3|PPP3CA|SH3GL1|SSTR2|THRB|SEMA3A|CNIH2|SHISA9
15	GO:0071944	cell periphery	GO|GO.CC	0.000621245	1	0.94396	59	0.395973	0.271569	1.4581	149	0.015214	3878	cell periphery	ATP2B1|CAMK2B|CLTB|CPM|DBN1|EPHB6|GPR26|HTR1E|HTR1F|KCND3|KCNJ3|KCNJ6|KCNN1|MAP1B|MATK|NMT1|NPY1R|PPP3CA|PRKCB|RTN2|SCN3A|SLC3A1|SSTR2|SHOC2|NCOA1|CACNA1I|MAGI1|RAB9A|CACNG2|SEMA3A|ADAP1|CNKSR2|MAST1|DSTYK|SLC17A5|CNNM1|ANKRD11|KCNK9|PCYOX1|ENOX1|PI4K2A|PPP1R9A|KCTD16|CADM3|SMAP1|PPP1R16A|RASL10B|SIRPA|LRFN5|CNST|LHFPL5|CADM2|CNIH2|EPHA6|ANKRD13D|LHFPL4|WIPF3|FAM155A|SHISA9
16	GO:0099060	integral component of postsynaptic specialization membrane	GO|GO.CC	0.000710556	1	0.95504	5	0.033557	0.0047619	7.04698	149	0.0735294	68	integral component of postsynaptic specialization membrane	KCND3|CACNG2|LRFN5|CNIH2|SHISA9
17	GO:0004722	protein serine/threonine phosphatase activity	GO|GO.MF	0.000759708	1	0.95504	5	0.033557	0.00483193	6.94485	149	0.0724638	69	protein serine/threonine phosphatase activity	PPP3CA|SHOC2|SSU72|PDP2|RPAP2
18	GO:0030425	dendrite	GO|GO.CC	0.000788777	1	0.95504	15	0.100671	0.0393557	2.55798	149	0.0266904	562	dendrite	ATP2B1|DBN1|HTR1E|HTR1F|KCND3|MAP1A|MAP1B|PPP3CA|PURA|SEMA3A|CNNM1|PI4K2A|PPP1R9A|CNIH2|SHISA9
19	GO:0097447	dendritic tree	GO|GO.CC	0.000817774	1	0.95504	15	0.100671	0.0394958	2.54891	149	0.0265957	564	dendritic tree	ATP2B1|DBN1|HTR1E|HTR1F|KCND3|MAP1A|MAP1B|PPP3CA|PURA|SEMA3A|CNNM1|PI4K2A|PPP1R9A|CNIH2|SHISA9
20	GO:0098948	intrinsic component of postsynaptic specialization membrane	GO|GO.CC	0.000865581	1	0.95504	5	0.033557	0.00497199	6.74922	149	0.0704225	71	intrinsic component of postsynaptic specialization membrane	KCND3|CACNG2|LRFN5|CNIH2|SHISA9
21	GO:0042995	cell projection	GO|GO.CC	0.00093417	1	0.95504	33	0.221477	0.127311	1.73965	149	0.0181518	1818	cell projection	ATP2B1|CAMK2B|CLTB|DBN1|EPHB6|HTR1E|HTR1F|KCND3|KCNN1|MAP1A|MAP1B|PPP3CA|PRKCB|PURA|SCN3A|SH3GL1|SLC3A1|SHOC2|MAGI1|CACNG2|SEMA3A|CNKSR2|TOGARAM1|CNNM1|MACO1|PI4K2A|PPP1R9A|ORAI2|CEP19|CADM2|CNIH2|EPHA6|SHISA9
22	GO:0034702	ion channel complex	GO|GO.CC	0.000991006	1	0.95504	9	0.0604027	0.0169468	3.56426	149	0.0371901	242	ion channel complex	KCND3|KCNJ3|KCNJ6|KCNN1|SCN3A|CACNA1I|CACNG2|CNIH2|SHISA9
23	GO:0098839	postsynaptic density membrane	GO|GO.CC	0.0010445	1	0.95504	5	0.033557	0.00518207	6.4756	149	0.0675676	74	postsynaptic density membrane	CACNG2|CNKSR2|LRFN5|CNIH2|SHISA9
24	GO:0070940	dephosphorylation of RNA polymerase II C-terminal domain	GO|GO.BP	0.00105939	1	0.95504	2	0.0134228	0.00035014	38.3356	149	0.4	5	dephosphorylation of RNA polymerase II C-terminal domain	SSU72|RPAP2
25	GO:0046873	metal ion transmembrane transporter activity	GO|GO.MF	0.00108688	1	0.95504	11	0.0738255	0.0244398	3.02071	149	0.0315186	349	metal ion transmembrane transporter activity	ATP2B1|KCND3|KCNJ3|KCNJ6|KCNN1|SCN3A|CACNA1I|CACNG2|KCNK9|ORAI2|FAM155A
26	GO:0090079	translation regulator activity, nucleic acid binding	GO|GO.MF	0.00111415	1	0.95504	3	0.0201342	0.00140056	14.3758	149	0.15	20	translation regulator activity, nucleic acid binding	PURA|CELF1|LARP1
27	GO:0005886	plasma membrane	GO|GO.CC	0.00113136	1	0.95504	57	0.38255	0.265616	1.44024	149	0.0150277	3793	plasma membrane	ATP2B1|CAMK2B|CLTB|CPM|DBN1|EPHB6|GPR26|HTR1E|HTR1F|KCND3|KCNJ3|KCNJ6|KCNN1|MAP1B|MATK|NMT1|NPY1R|PPP3CA|PRKCB|RTN2|SCN3A|SLC3A1|SSTR2|SHOC2|NCOA1|CACNA1I|MAGI1|RAB9A|CACNG2|SEMA3A|ADAP1|CNKSR2|MAST1|DSTYK|SLC17A5|CNNM1|ANKRD11|KCNK9|PCYOX1|ENOX1|PI4K2A|KCTD16|CADM3|SMAP1|PPP1R16A|RASL10B|SIRPA|LRFN5|CNST|LHFPL5|CADM2|CNIH2|EPHA6|ANKRD13D|LHFPL4|FAM155A|SHISA9
28	GO:0016358	dendrite development	GO|GO.BP	0.00143635	1	1	8	0.0536913	0.0144258	3.7219	149	0.038835	206	dendrite development	CAMK2B|DBN1|MAP1A|MAP1B|PPP3CA|SEMA3A|CDKL3|PPP1R9A
29	GO:0008420	RNA polymerase II CTD heptapeptide repeat phosphatase activity	GO|GO.MF	0.0015782	1	1	2	0.0134228	0.000420168	31.9463	149	0.333333	6	RNA polymerase II CTD heptapeptide repeat phosphatase activity	SSU72|RPAP2
30	GO:1902495	transmembrane transporter complex	GO|GO.CC	0.00158867	1	1	9	0.0604027	0.0181373	3.33031	149	0.034749	259	transmembrane transporter complex	KCND3|KCNJ3|KCNJ6|KCNN1|SCN3A|CACNA1I|CACNG2|CNIH2|SHISA9
31	GO:0099061	integral component of postsynaptic density membrane	GO|GO.CC	0.00180622	1	1	4	0.0268456	0.0035014	7.66711	149	0.08	50	integral component of postsynaptic density membrane	CACNG2|LRFN5|CNIH2|SHISA9
32	GO:0043025	neuronal cell body	GO|GO.CC	0.00194504	1	1	12	0.0805369	0.0303221	2.65604	149	0.0277136	433	neuronal cell body	ATP2B1|KCND3|KCNN1|MAP1A|MAP1B|PURA|CNKSR2|CNNM1|PI4K2A|PPP1R9A|NGB|TTBK1
33	GO:1990351	transporter complex	GO|GO.CC	0.0019559	1	1	9	0.0604027	0.0186975	3.23053	149	0.0337079	267	transporter complex	KCND3|KCNJ3|KCNJ6|KCNN1|SCN3A|CACNA1I|CACNG2|CNIH2|SHISA9
34	GO:0005216	ion channel activity	GO|GO.MF	0.00198943	1	1	10	0.0671141	0.022479	2.98564	149	0.0311526	321	ion channel activity	KCND3|KCNJ3|KCNJ6|KCNN1|SCN3A|CACNA1I|CACNG2|KCNK9|ORAI2|FAM155A
35	GO:0008016	regulation of heart contraction	GO|GO.BP	0.0021095	1	1	7	0.0469799	0.0119748	3.92323	149	0.0409357	171	regulation of heart contraction	ATP2B1|CHGA|CYP2J2|KCND3|KCNJ3|THRB|SEMA3A
36	GO:0060627	regulation of vesicle-mediated transport	GO|GO.BP	0.00213924	1	1	12	0.0805369	0.0306723	2.62572	149	0.0273973	438	regulation of vesicle-mediated transport	PPP3CA|PRKCB|SH3GL1|CACNA1I|RAB9A|SMAP1|YIPF5|FBXL20|BTBD9|SIRPA|CNST|CNIH2
37	GO:2000311	regulation of AMPA receptor activity	GO|GO.BP	0.00216371	1	1	3	0.0201342	0.0017507	11.5007	149	0.12	25	regulation of AMPA receptor activity	CACNG2|CNIH2|SHISA9
38	GO:2000096	positive regulation of Wnt signaling pathway, planar cell polarity pathway	GO|GO.BP	0.00219437	1	1	2	0.0134228	0.000490196	27.3826	149	0.285714	7	positive regulation of Wnt signaling pathway, planar cell polarity pathway	MLLT3|RSPO3
39	GO:0120025	plasma membrane bounded cell projection	GO|GO.CC	0.00220604	1	1	31	0.208054	0.123179	1.68903	149	0.0176236	1759	plasma membrane bounded cell projection	ATP2B1|CAMK2B|CLTB|DBN1|EPHB6|HTR1E|HTR1F|KCND3|KCNN1|MAP1A|MAP1B|PPP3CA|PRKCB|PURA|SCN3A|SLC3A1|SHOC2|CACNG2|SEMA3A|CNKSR2|TOGARAM1|CNNM1|MACO1|PI4K2A|PPP1R9A|ORAI2|CEP19|CADM2|CNIH2|EPHA6|SHISA9
40	GO:0050804	modulation of chemical synaptic transmission	GO|GO.BP	0.00222321	1	1	11	0.0738255	0.0267507	2.75976	149	0.0287958	382	modulation of chemical synaptic transmission	CAMK2B|DBN1|MAP1A|PPP3CA|PRKCB|SH3GL1|CACNG2|PPP1R9A|FBXL20|CNIH2|SHISA9
41	GO:0099146	intrinsic component of postsynaptic density membrane	GO|GO.CC	0.00224184	1	1	4	0.0268456	0.00371148	7.23313	149	0.0754717	53	intrinsic component of postsynaptic density membrane	CACNG2|LRFN5|CNIH2|SHISA9
42	GO:0099177	regulation of trans-synaptic signaling	GO|GO.BP	0.0022688	1	1	11	0.0738255	0.0268207	2.75255	149	0.0287206	383	regulation of trans-synaptic signaling	CAMK2B|DBN1|MAP1A|PPP3CA|PRKCB|SH3GL1|CACNG2|PPP1R9A|FBXL20|CNIH2|SHISA9
43	GO:0022838	substrate-specific channel activity	GO|GO.MF	0.00232793	1	1	10	0.0671141	0.0229692	2.92192	149	0.0304878	328	substrate-specific channel activity	KCND3|KCNJ3|KCNJ6|KCNN1|SCN3A|CACNA1I|CACNG2|KCNK9|ORAI2|FAM155A
44	GO:0099572	postsynaptic specialization	GO|GO.CC	0.00237986	1	1	10	0.0671141	0.0230392	2.91304	149	0.0303951	329	postsynaptic specialization	DBN1|KCND3|MAP1B|SH3GL1|CACNG2|CNKSR2|PPP1R9A|LRFN5|CNIH2|SHISA9
45	GO:0019005	SCF ubiquitin ligase complex	GO|GO.CC	0.00240181	1	1	4	0.0268456	0.00378151	7.09918	149	0.0740741	54	SCF ubiquitin ligase complex	USP47|FBXL18|FBXL20|FBXO27
46	GO:0005887	integral component of plasma membrane	GO|GO.CC	0.00262458	1	1	23	0.154362	0.0827731	1.86489	149	0.0194585	1182	integral component of plasma membrane	ATP2B1|EPHB6|HTR1E|HTR1F|KCND3|KCNJ3|KCNJ6|KCNN1|NPY1R|SCN3A|SLC3A1|SSTR2|CACNG2|SEMA3A|SLC17A5|KCNK9|PI4K2A|CADM3|SIRPA|LRFN5|CNIH2|EPHA6|SHISA9
47	GO:0032281	AMPA glutamate receptor complex	GO|GO.CC	0.00271007	1	1	3	0.0201342	0.00189076	10.6488	149	0.111111	27	AMPA glutamate receptor complex	CACNG2|CNIH2|SHISA9
48	GO:0043176	amine binding	GO|GO.MF	0.00290583	1	1	2	0.0134228	0.000560224	23.9597	149	0.25	8	amine binding	HTR1E|HTR1F
49	GO:0051378	serotonin binding	GO|GO.MF	0.00290583	1	1	2	0.0134228	0.000560224	23.9597	149	0.25	8	serotonin binding	HTR1E|HTR1F
50	GO:0051823	regulation of synapse structural plasticity	GO|GO.BP	0.00290583	1	1	2	0.0134228	0.000560224	23.9597	149	0.25	8	regulation of synapse structural plasticity	CAMK2B|PPP1R9A
51	GO:0003008	system process	GO|GO.BP	0.00308345	1	1	24	0.161074	0.0889356	1.81113	149	0.0188976	1270	system process	ATP2B1|CAMK2B|CHGA|CYP2J2|KCND3|KCNJ3|MAP1A|NPAS1|NPY1R|PPP3CA|SCN3A|SH3GL1|SSTR2|THRB|CACNA1I|CACNG2|SEMA3A|PPP1R9A|TTBK1|RASL10B|BTBD9|GPR155|CNIH2|SHISA9
52	GO:0044459	plasma membrane part	GO|GO.CC	0.00328799	1	1	35	0.234899	0.148389	1.58299	149	0.0165172	2119	plasma membrane part	ATP2B1|CLTB|DBN1|EPHB6|HTR1E|HTR1F|KCND3|KCNJ3|KCNJ6|KCNN1|MATK|NPY1R|PPP3CA|RTN2|SCN3A|SLC3A1|SSTR2|SHOC2|CACNA1I|CACNG2|SEMA3A|CNKSR2|DSTYK|SLC17A5|KCNK9|ENOX1|PI4K2A|KCTD16|CADM3|SIRPA|LRFN5|CNIH2|EPHA6|LHFPL4|SHISA9
53	GO:0015267	channel activity	GO|GO.MF	0.00334536	1	1	10	0.0671141	0.0241597	2.77794	149	0.0289855	345	channel activity	KCND3|KCNJ3|KCNJ6|KCNN1|SCN3A|CACNA1I|CACNG2|KCNK9|ORAI2|FAM155A
54	GO:0022803	passive transmembrane transporter activity	GO|GO.MF	0.00334536	1	1	10	0.0671141	0.0241597	2.77794	149	0.0289855	345	passive transmembrane transporter activity	KCND3|KCNJ3|KCNJ6|KCNN1|SCN3A|CACNA1I|CACNG2|KCNK9|ORAI2|FAM155A
55	GO:0022890	inorganic cation transmembrane transporter activity	GO|GO.MF	0.00360405	1	1	12	0.0805369	0.0327031	2.46267	149	0.0256959	467	inorganic cation transmembrane transporter activity	ATP2B1|KCND3|KCNJ3|KCNJ6|KCNN1|SCN3A|CACNA1I|CACNG2|SLC17A5|KCNK9|ORAI2|FAM155A
56	GO:0003691	double-stranded telomeric DNA binding	GO|GO.MF	0.00371055	1	1	2	0.0134228	0.000630252	21.2975	149	0.222222	9	double-stranded telomeric DNA binding	PURA|RAD50
57	GO:0015467	G-protein activated inward rectifier potassium channel activity	GO|GO.MF	0.00371055	1	1	2	0.0134228	0.000630252	21.2975	149	0.222222	9	G-protein activated inward rectifier potassium channel activity	KCNJ3|KCNJ6
58	GO:1902282	voltage-gated potassium channel activity involved in ventricular cardiac muscle cell action potential repolarization	GO|GO.MF	0.00371055	1	1	2	0.0134228	0.000630252	21.2975	149	0.222222	9	voltage-gated potassium channel activity involved in ventricular cardiac muscle cell action potential repolarization	KCND3|KCNJ3
59	GO:0035637	multicellular organismal signaling	GO|GO.BP	0.00386453	1	1	6	0.0402685	0.010014	4.02121	149	0.041958	143	multicellular organismal signaling	ATP2B1|KCND3|KCNJ3|SCN3A|CACNA1I|CACNG2
60	GO:0060047	heart contraction	GO|GO.BP	0.00401756	1	1	7	0.0469799	0.0134454	3.49413	149	0.0364583	192	heart contraction	ATP2B1|CHGA|CYP2J2|KCND3|KCNJ3|THRB|SEMA3A
61	GO:0045211	postsynaptic membrane	GO|GO.CC	0.00406565	1	1	9	0.0604027	0.0208683	2.89446	149	0.0302013	298	postsynaptic membrane	DBN1|KCND3|CACNG2|CNKSR2|KCTD16|LRFN5|CNIH2|LHFPL4|SHISA9
62	GO:0051049	regulation of transport	GO|GO.BP	0.00410083	1	1	26	0.174497	0.101401	1.72086	149	0.0179558	1448	regulation of transport	CAMK2B|CHGA|KCND3|KCNJ3|KCNJ6|MAP1B|NMT1|PPP3CA|PRKCB|RTN2|SCN3A|SH3GL1|UBE2L3|CACNA1I|RAB9A|CACNG2|PPP1R9A|SMAP1|YIPF5|FBXL20|RASL10B|BTBD9|SIRPA|CNST|CNIH2|SHISA9
63	GO:0007268	chemical synaptic transmission	GO|GO.BP	0.00417189	1	1	14	0.0939597	0.0421569	2.22881	149	0.0232558	602	chemical synaptic transmission	CAMK2B|DBN1|HTR1E|HTR1F|KCNN1|MAP1A|PPP3CA|PRKCB|SH3GL1|CACNG2|PPP1R9A|FBXL20|CNIH2|SHISA9
64	GO:0098916	anterograde trans-synaptic signaling	GO|GO.BP	0.00417189	1	1	14	0.0939597	0.0421569	2.22881	149	0.0232558	602	anterograde trans-synaptic signaling	CAMK2B|DBN1|HTR1E|HTR1F|KCNN1|MAP1A|PPP3CA|PRKCB|SH3GL1|CACNG2|PPP1R9A|FBXL20|CNIH2|SHISA9
65	GO:0030374	nuclear receptor transcription coactivator activity	GO|GO.MF	0.00420863	1	1	4	0.0268456	0.00441176	6.08501	149	0.0634921	63	nuclear receptor transcription coactivator activity	PRKCB|THRB|NCOA1|NCOA7
66	GO:0005267	potassium channel activity	GO|GO.MF	0.0044621	1	1	5	0.033557	0.00721289	4.65238	149	0.0485437	103	potassium channel activity	KCND3|KCNJ3|KCNJ6|KCNN1|KCNK9
67	GO:0042734	presynaptic membrane	GO|GO.CC	0.00456964	1	1	6	0.0402685	0.0103641	3.88536	149	0.0405405	148	presynaptic membrane	ATP2B1|CLTB|KCNJ3|PI4K2A|KCTD16|CADM3
68	GO:0044463	cell projection part	GO|GO.CC	0.00461334	1	1	23	0.154362	0.0866246	1.78197	149	0.0185934	1237	cell projection part	ATP2B1|CLTB|DBN1|HTR1E|HTR1F|KCND3|MAP1A|MAP1B|PPP3CA|PRKCB|PURA|SLC3A1|SHOC2|SEMA3A|TOGARAM1|CNNM1|MACO1|PI4K2A|PPP1R9A|ORAI2|CEP19|CNIH2|SHISA9
69	GO:0120038	plasma membrane bounded cell projection part	GO|GO.CC	0.00461334	1	1	23	0.154362	0.0866246	1.78197	149	0.0185934	1237	plasma membrane bounded cell projection part	ATP2B1|CLTB|DBN1|HTR1E|HTR1F|KCND3|MAP1A|MAP1B|PPP3CA|PRKCB|PURA|SLC3A1|SHOC2|SEMA3A|TOGARAM1|CNNM1|MACO1|PI4K2A|PPP1R9A|ORAI2|CEP19|CNIH2|SHISA9
70	GO:0099537	trans-synaptic signaling	GO|GO.BP	0.00468307	1	1	14	0.0939597	0.0427171	2.19958	149	0.0229508	610	trans-synaptic signaling	CAMK2B|DBN1|HTR1E|HTR1F|KCNN1|MAP1A|PPP3CA|PRKCB|SH3GL1|CACNG2|PPP1R9A|FBXL20|CNIH2|SHISA9
71	GO:0042391	regulation of membrane potential	GO|GO.BP	0.00487237	1	1	10	0.0671141	0.0254902	2.63294	149	0.0274725	364	regulation of membrane potential	KCND3|KCNJ3|PPP3CA|SCN3A|SH3GL1|CACNA1I|CACNG2|PPP1R9A|PANK2|CNIH2
72	GO:1903522	regulation of blood circulation	GO|GO.BP	0.00488059	1	1	7	0.0469799	0.0139356	3.37122	149	0.0351759	199	regulation of blood circulation	ATP2B1|CHGA|CYP2J2|KCND3|KCNJ3|THRB|SEMA3A
73	GO:0031226	intrinsic component of plasma membrane	GO|GO.CC	0.00493961	1	1	23	0.154362	0.0871148	1.77194	149	0.0184887	1244	intrinsic component of plasma membrane	ATP2B1|EPHB6|HTR1E|HTR1F|KCND3|KCNJ3|KCNJ6|KCNN1|NPY1R|SCN3A|SLC3A1|SSTR2|CACNG2|SEMA3A|SLC17A5|KCNK9|PI4K2A|CADM3|SIRPA|LRFN5|CNIH2|EPHA6|SHISA9
74	GO:0003015	heart process	GO|GO.BP	0.00501446	1	1	7	0.0469799	0.0140056	3.35436	149	0.035	200	heart process	ATP2B1|CHGA|CYP2J2|KCND3|KCNJ3|THRB|SEMA3A
75	GO:0099536	synaptic signaling	GO|GO.BP	0.00502762	1	1	14	0.0939597	0.0430672	2.1817	149	0.0227642	615	synaptic signaling	CAMK2B|DBN1|HTR1E|HTR1F|KCNN1|MAP1A|PPP3CA|PRKCB|SH3GL1|CACNG2|PPP1R9A|FBXL20|CNIH2|SHISA9
76	GO:0099055	integral component of postsynaptic membrane	GO|GO.CC	0.00503893	1	1	5	0.033557	0.00742297	4.5207	149	0.0471698	106	integral component of postsynaptic membrane	KCND3|CACNG2|LRFN5|CNIH2|SHISA9
77	GO:0007188	adenylate cyclase-modulating G protein-coupled receptor signaling pathway	GO|GO.BP	0.00519868	1	1	6	0.0402685	0.0106443	3.78312	149	0.0394737	152	adenylate cyclase-modulating G protein-coupled receptor signaling pathway	CHGA|GPR26|HTR1E|HTR1F|NPY1R|SSTR2
78	GO:0044297	cell body	GO|GO.CC	0.00535364	1	1	12	0.0805369	0.0343838	2.3423	149	0.0244399	491	cell body	ATP2B1|KCND3|KCNN1|MAP1A|MAP1B|PURA|CNKSR2|CNNM1|PI4K2A|PPP1R9A|NGB|TTBK1
79	GO:0014069	postsynaptic density	GO|GO.CC	0.00546865	1	1	9	0.0604027	0.0218487	2.76458	149	0.0288462	312	postsynaptic density	DBN1|MAP1B|SH3GL1|CACNG2|CNKSR2|PPP1R9A|LRFN5|CNIH2|SHISA9
80	GO:0014733	regulation of skeletal muscle adaptation	GO|GO.BP	0.00559181	1	1	2	0.0134228	0.000770308	17.4253	149	0.181818	11	regulation of skeletal muscle adaptation	CAMK2B|PPP3CA
81	GO:2000052	positive regulation of non-canonical Wnt signaling pathway	GO|GO.BP	0.00559181	1	1	2	0.0134228	0.000770308	17.4253	149	0.181818	11	positive regulation of non-canonical Wnt signaling pathway	MLLT3|RSPO3
82	GO:0022839	ion gated channel activity	GO|GO.MF	0.00582538	1	1	8	0.0536913	0.0181373	2.96028	149	0.030888	259	ion gated channel activity	KCND3|KCNJ3|KCNJ6|KCNN1|SCN3A|CACNA1I|CACNG2|FAM155A
83	GO:0032279	asymmetric synapse	GO|GO.CC	0.00593144	1	1	9	0.0604027	0.0221289	2.72959	149	0.028481	316	asymmetric synapse	DBN1|MAP1B|SH3GL1|CACNG2|CNKSR2|PPP1R9A|LRFN5|CNIH2|SHISA9
84	GO:0098936	intrinsic component of postsynaptic membrane	GO|GO.CC	0.00611485	1	1	5	0.033557	0.00777311	4.31707	149	0.045045	111	intrinsic component of postsynaptic membrane	KCND3|CACNG2|LRFN5|CNIH2|SHISA9
85	GO:0007193	adenylate cyclase-inhibiting G protein-coupled receptor signaling pathway	GO|GO.BP	0.00612528	1	1	4	0.0268456	0.00490196	5.47651	149	0.0571429	70	adenylate cyclase-inhibiting G protein-coupled receptor signaling pathway	HTR1E|HTR1F|NPY1R|SSTR2
86	GO:0005244	voltage-gated ion channel activity	GO|GO.MF	0.00625836	1	1	6	0.0402685	0.0110644	3.63945	149	0.0379747	158	voltage-gated ion channel activity	KCND3|KCNJ3|KCNJ6|SCN3A|CACNA1I|CACNG2
87	GO:0022832	voltage-gated channel activity	GO|GO.MF	0.00625836	1	1	6	0.0402685	0.0110644	3.63945	149	0.0379747	158	voltage-gated channel activity	KCND3|KCNJ3|KCNJ6|SCN3A|CACNA1I|CACNG2
88	GO:0043197	dendritic spine	GO|GO.CC	0.00644919	1	1	6	0.0402685	0.0111345	3.61656	149	0.0377358	159	dendritic spine	ATP2B1|MAP1B|PPP3CA|PPP1R9A|CNIH2|SHISA9
89	GO:0086008	voltage-gated potassium channel activity involved in cardiac muscle cell action potential repolarization	GO|GO.MF	0.00666445	1	1	2	0.0134228	0.000840336	15.9732	149	0.166667	12	voltage-gated potassium channel activity involved in cardiac muscle cell action potential repolarization	KCND3|KCNJ3
90	GO:0098915	membrane repolarization during ventricular cardiac muscle cell action potential	GO|GO.BP	0.00666445	1	1	2	0.0134228	0.000840336	15.9732	149	0.166667	12	membrane repolarization during ventricular cardiac muscle cell action potential	KCND3|KCNJ3
91	GO:0098962	regulation of postsynaptic neurotransmitter receptor activity	GO|GO.BP	0.00666445	1	1	2	0.0134228	0.000840336	15.9732	149	0.166667	12	regulation of postsynaptic neurotransmitter receptor activity	CNIH2|SHISA9
92	GO:0099640	axo-dendritic protein transport	GO|GO.BP	0.00666445	1	1	2	0.0134228	0.000840336	15.9732	149	0.166667	12	axo-dendritic protein transport	MAP1A|PURA
93	GO:0022836	gated channel activity	GO|GO.MF	0.00680676	1	1	8	0.0536913	0.0186275	2.88237	149	0.0300752	266	gated channel activity	KCND3|KCNJ3|KCNJ6|KCNN1|SCN3A|CACNA1I|CACNG2|FAM155A
94	GO:0044309	neuron spine	GO|GO.CC	0.0068435	1	1	6	0.0402685	0.0112745	3.57164	149	0.0372671	161	neuron spine	ATP2B1|MAP1B|PPP3CA|PPP1R9A|CNIH2|SHISA9
95	GO:0008324	cation transmembrane transporter activity	GO|GO.MF	0.00685663	1	1	12	0.0805369	0.0355042	2.26838	149	0.0236686	507	cation transmembrane transporter activity	ATP2B1|KCND3|KCNJ3|KCNJ6|KCNN1|SCN3A|CACNA1I|CACNG2|SLC17A5|KCNK9|ORAI2|FAM155A
96	GO:0004721	phosphoprotein phosphatase activity	GO|GO.MF	0.00704708	1	1	6	0.0402685	0.0113445	3.54959	149	0.037037	162	phosphoprotein phosphatase activity	PPP3CA|SHOC2|SSU72|PDP2|RPAP2|DUSP19
97	GO:0015085	calcium ion transmembrane transporter activity	GO|GO.MF	0.00708475	1	1	5	0.033557	0.00805322	4.16691	149	0.0434783	115	calcium ion transmembrane transporter activity	ATP2B1|CACNA1I|CACNG2|ORAI2|FAM155A
98	GO:0000900	translation repressor activity, mRNA regulatory element binding	GO|GO.MF	0.00782256	1	1	2	0.0134228	0.000910364	14.7445	149	0.153846	13	translation repressor activity, mRNA regulatory element binding	PURA|CELF1
99	GO:0032591	dendritic spine membrane	GO|GO.CC	0.00782256	1	1	2	0.0134228	0.000910364	14.7445	149	0.153846	13	dendritic spine membrane	ATP2B1|SHISA9
100	GO:1905939	regulation of gonad development	GO|GO.BP	0.00782256	1	1	2	0.0134228	0.000910364	14.7445	149	0.153846	13	regulation of gonad development	SEMA3A|NUPR1
101	GO:2000095	regulation of Wnt signaling pathway, planar cell polarity pathway	GO|GO.BP	0.00782256	1	1	2	0.0134228	0.000910364	14.7445	149	0.153846	13	regulation of Wnt signaling pathway, planar cell polarity pathway	MLLT3|RSPO3
102	GO:0015318	inorganic molecular entity transmembrane transporter activity	GO|GO.MF	0.00805586	1	1	14	0.0939597	0.0455182	2.06422	149	0.0215385	650	inorganic molecular entity transmembrane transporter activity	ATP2B1|KCND3|KCNJ3|KCNJ6|KCNN1|SCN3A|SLC3A1|CACNA1I|CACNG2|SLC17A5|KCNK9|PCYOX1|ORAI2|FAM155A
103	GO:0022843	voltage-gated cation channel activity	GO|GO.MF	0.00815743	1	1	5	0.033557	0.00833333	4.02685	149	0.0420168	119	voltage-gated cation channel activity	KCND3|KCNJ3|KCNJ6|CACNA1I|CACNG2
104	GO:0007187	G protein-coupled receptor signaling pathway, coupled to cyclic nucleotide second messenger	GO|GO.BP	0.00859703	1	1	6	0.0402685	0.0118347	3.40257	149	0.035503	169	G protein-coupled receptor signaling pathway, coupled to cyclic nucleotide second messenger	CHGA|GPR26|HTR1E|HTR1F|NPY1R|SSTR2
105	GO:0098984	neuron to neuron synapse	GO|GO.CC	0.00871599	1	1	9	0.0604027	0.0235294	2.56711	149	0.0267857	336	neuron to neuron synapse	DBN1|MAP1B|SH3GL1|CACNG2|CNKSR2|PPP1R9A|LRFN5|CNIH2|SHISA9
106	GO:0051010	microtubule plus-end binding	GO|GO.MF	0.00906424	1	1	2	0.0134228	0.000980392	13.6913	149	0.142857	14	microtubule plus-end binding	CLIP2|MAPRE2
107	GO:0060004	reflex	GO|GO.BP	0.00906424	1	1	2	0.0134228	0.000980392	13.6913	149	0.142857	14	reflex	SATB1|CACNG2
108	GO:0098840	protein transport along microtubule	GO|GO.BP	0.00906424	1	1	2	0.0134228	0.000980392	13.6913	149	0.142857	14	protein transport along microtubule	MAP1A|PURA
109	GO:0099118	microtubule-based protein transport	GO|GO.BP	0.00906424	1	1	2	0.0134228	0.000980392	13.6913	149	0.142857	14	microtubule-based protein transport	MAP1A|PURA
110	GO:0099171	presynaptic modulation of chemical synaptic transmission	GO|GO.BP	0.00906424	1	1	2	0.0134228	0.000980392	13.6913	149	0.142857	14	presynaptic modulation of chemical synaptic transmission	PRKCB|FBXL20
111	GO:0008076	voltage-gated potassium channel complex	GO|GO.CC	0.0093416	1	1	4	0.0268456	0.00553221	4.8526	149	0.0506329	79	voltage-gated potassium channel complex	KCND3|KCNJ3|KCNJ6|KCNN1
112	GO:0098655	cation transmembrane transport	GO|GO.BP	0.00973356	1	1	14	0.0939597	0.0465686	2.01766	149	0.0210526	665	cation transmembrane transport	ATP2B1|KCND3|KCNJ3|KCNJ6|KCNN1|SCN3A|CACNA1I|CACNG2|SLC17A5|KCNK9|ORAI2|CNIH2|FAM155A|SHISA9
113	GO:0098685	Schaffer collateral - CA1 synapse	GO|GO.CC	0.00975522	1	1	4	0.0268456	0.00560224	4.79195	149	0.05	80	Schaffer collateral - CA1 synapse	PPP3CA|SH3GL1|CACNG2|FBXL20
114	GO:0050877	nervous system process	GO|GO.BP	0.0101016	1	1	15	0.100671	0.0516106	1.95059	149	0.0203528	737	nervous system process	MAP1A|NPAS1|NPY1R|PPP3CA|SCN3A|SH3GL1|THRB|CACNA1I|CACNG2|PPP1R9A|TTBK1|BTBD9|GPR155|CNIH2|SHISA9
115	GO:0060713	labyrinthine layer morphogenesis	GO|GO.BP	0.0103877	1	1	2	0.0134228	0.00105042	12.7785	149	0.133333	15	labyrinthine layer morphogenesis	NCOA1|RSPO3
116	GO:0000409	regulation of transcription by galactose	GO|GO.BP	0.0104342	1	1	1	0.00671141	7.0028e-05	95.8389	149	1	1	regulation of transcription by galactose	NCOA1
117	GO:0000411	positive regulation of transcription by galactose	GO|GO.BP	0.0104342	1	1	1	0.00671141	7.0028e-05	95.8389	149	1	1	positive regulation of transcription by galactose	NCOA1
118	GO:0000431	regulation of transcription from RNA polymerase II promoter by galactose	GO|GO.BP	0.0104342	1	1	1	0.00671141	7.0028e-05	95.8389	149	1	1	regulation of transcription from RNA polymerase II promoter by galactose	NCOA1
119	GO:0000435	positive regulation of transcription from RNA polymerase II promoter by galactose	GO|GO.BP	0.0104342	1	1	1	0.00671141	7.0028e-05	95.8389	149	1	1	positive regulation of transcription from RNA polymerase II promoter by galactose	NCOA1
120	GO:0002276	basophil activation involved in immune response	GO|GO.BP	0.0104342	1	1	1	0.00671141	7.0028e-05	95.8389	149	1	1	basophil activation involved in immune response	PI4K2A
121	GO:0002560	basophil mediated immunity	GO|GO.BP	0.0104342	1	1	1	0.00671141	7.0028e-05	95.8389	149	1	1	basophil mediated immunity	PI4K2A
122	GO:0002561	basophil degranulation	GO|GO.BP	0.0104342	1	1	1	0.00671141	7.0028e-05	95.8389	149	1	1	basophil degranulation	PI4K2A
123	GO:0003050	regulation of systemic arterial blood pressure by atrial natriuretic peptide	GO|GO.BP	0.0104342	1	1	1	0.00671141	7.0028e-05	95.8389	149	1	1	regulation of systemic arterial blood pressure by atrial natriuretic peptide	RASL10B
124	GO:0004014	adenosylmethionine decarboxylase activity	GO|GO.MF	0.0104342	1	1	1	0.00671141	7.0028e-05	95.8389	149	1	1	adenosylmethionine decarboxylase activity	AMD1
125	GO:0006557	S-adenosylmethioninamine biosynthetic process	GO|GO.BP	0.0104342	1	1	1	0.00671141	7.0028e-05	95.8389	149	1	1	S-adenosylmethioninamine biosynthetic process	AMD1
126	GO:0008404	arachidonic acid 14,15-epoxygenase activity	GO|GO.MF	0.0104342	1	1	1	0.00671141	7.0028e-05	95.8389	149	1	1	arachidonic acid 14,15-epoxygenase activity	CYP2J2
127	GO:0008405	arachidonic acid 11,12-epoxygenase activity	GO|GO.MF	0.0104342	1	1	1	0.00671141	7.0028e-05	95.8389	149	1	1	arachidonic acid 11,12-epoxygenase activity	CYP2J2
128	GO:0008555	chloride-transporting ATPase activity	GO|GO.MF	0.0104342	1	1	1	0.00671141	7.0028e-05	95.8389	149	1	1	chloride-transporting ATPase activity	PCYOX1
129	GO:0008579	JUN kinase phosphatase activity	GO|GO.MF	0.0104342	1	1	1	0.00671141	7.0028e-05	95.8389	149	1	1	JUN kinase phosphatase activity	DUSP19
130	GO:0015538	sialic acid:proton symporter activity	GO|GO.MF	0.0104342	1	1	1	0.00671141	7.0028e-05	95.8389	149	1	1	sialic acid:proton symporter activity	SLC17A5
131	GO:0019810	putrescine binding	GO|GO.MF	0.0104342	1	1	1	0.00671141	7.0028e-05	95.8389	149	1	1	putrescine binding	AMD1
132	GO:0033644	host cell membrane	GO|GO.CC	0.0104342	1	1	1	0.00671141	7.0028e-05	95.8389	149	1	1	host cell membrane	PI4K2A
133	GO:0035838	growing cell tip	GO|GO.CC	0.0104342	1	1	1	0.00671141	7.0028e-05	95.8389	149	1	1	growing cell tip	PI4K2A
134	GO:0036261	7-methylguanosine cap hypermethylation	GO|GO.BP	0.0104342	1	1	1	0.00671141	7.0028e-05	95.8389	149	1	1	7-methylguanosine cap hypermethylation	TGS1
135	GO:0044218	other organism cell membrane	GO|GO.CC	0.0104342	1	1	1	0.00671141	7.0028e-05	95.8389	149	1	1	other organism cell membrane	PI4K2A
136	GO:0044221	host cell synapse	GO|GO.CC	0.0104342	1	1	1	0.00671141	7.0028e-05	95.8389	149	1	1	host cell synapse	PI4K2A
137	GO:0044231	host cell presynaptic membrane	GO|GO.CC	0.0104342	1	1	1	0.00671141	7.0028e-05	95.8389	149	1	1	host cell presynaptic membrane	PI4K2A
138	GO:0044279	other organism membrane	GO|GO.CC	0.0104342	1	1	1	0.00671141	7.0028e-05	95.8389	149	1	1	other organism membrane	PI4K2A
139	GO:0045575	basophil activation	GO|GO.BP	0.0104342	1	1	1	0.00671141	7.0028e-05	95.8389	149	1	1	basophil activation	PI4K2A
140	GO:0046499	S-adenosylmethioninamine metabolic process	GO|GO.BP	0.0104342	1	1	1	0.00671141	7.0028e-05	95.8389	149	1	1	S-adenosylmethioninamine metabolic process	AMD1
141	GO:0060082	eye blink reflex	GO|GO.BP	0.0104342	1	1	1	0.00671141	7.0028e-05	95.8389	149	1	1	eye blink reflex	CACNG2
142	GO:0071164	RNA trimethylguanosine synthase activity	GO|GO.MF	0.0104342	1	1	1	0.00671141	7.0028e-05	95.8389	149	1	1	RNA trimethylguanosine synthase activity	TGS1
143	GO:0071614	linoleic acid epoxygenase activity	GO|GO.MF	0.0104342	1	1	1	0.00671141	7.0028e-05	95.8389	149	1	1	linoleic acid epoxygenase activity	CYP2J2
144	GO:0072556	other organism presynaptic membrane	GO|GO.CC	0.0104342	1	1	1	0.00671141	7.0028e-05	95.8389	149	1	1	other organism presynaptic membrane	PI4K2A
145	GO:0072752	cellular response to rapamycin	GO|GO.BP	0.0104342	1	1	1	0.00671141	7.0028e-05	95.8389	149	1	1	cellular response to rapamycin	LARP1
146	GO:0086030	adenylate cyclase-activating adrenergic receptor signaling pathway involved in cardiac muscle relaxation	GO|GO.BP	0.0104342	1	1	1	0.00671141	7.0028e-05	95.8389	149	1	1	adenylate cyclase-activating adrenergic receptor signaling pathway involved in cardiac muscle relaxation	CHGA
147	GO:0097712	vesicle targeting, trans-Golgi to periciliary membrane compartment	GO|GO.BP	0.0104342	1	1	1	0.00671141	7.0028e-05	95.8389	149	1	1	vesicle targeting, trans-Golgi to periciliary membrane compartment	CEP19
148	GO:1901609	negative regulation of vesicle transport along microtubule	GO|GO.BP	0.0104342	1	1	1	0.00671141	7.0028e-05	95.8389	149	1	1	negative regulation of vesicle transport along microtubule	CNIH2
149	GO:1902684	negative regulation of receptor localization to synapse	GO|GO.BP	0.0104342	1	1	1	0.00671141	7.0028e-05	95.8389	149	1	1	negative regulation of receptor localization to synapse	CNIH2
150	GO:1903045	neural crest cell migration involved in sympathetic nervous system development	GO|GO.BP	0.0104342	1	1	1	0.00671141	7.0028e-05	95.8389	149	1	1	neural crest cell migration involved in sympathetic nervous system development	SEMA3A
151	GO:1903720	negative regulation of I-kappaB phosphorylation	GO|GO.BP	0.0104342	1	1	1	0.00671141	7.0028e-05	95.8389	149	1	1	negative regulation of I-kappaB phosphorylation	SIRPA
152	GO:1903743	negative regulation of anterograde synaptic vesicle transport	GO|GO.BP	0.0104342	1	1	1	0.00671141	7.0028e-05	95.8389	149	1	1	negative regulation of anterograde synaptic vesicle transport	CNIH2
153	GO:1904508	regulation of protein localization to basolateral plasma membrane	GO|GO.BP	0.0104342	1	1	1	0.00671141	7.0028e-05	95.8389	149	1	1	regulation of protein localization to basolateral plasma membrane	CACNG2
154	GO:1904510	positive regulation of protein localization to basolateral plasma membrane	GO|GO.BP	0.0104342	1	1	1	0.00671141	7.0028e-05	95.8389	149	1	1	positive regulation of protein localization to basolateral plasma membrane	CACNG2
155	GO:1905702	regulation of inhibitory synapse assembly	GO|GO.BP	0.0104342	1	1	1	0.00671141	7.0028e-05	95.8389	149	1	1	regulation of inhibitory synapse assembly	LHFPL4
156	GO:0048814	regulation of dendrite morphogenesis	GO|GO.BP	0.0110669	1	1	4	0.0268456	0.00581232	4.61874	149	0.0481928	83	regulation of dendrite morphogenesis	CAMK2B|PPP3CA|CDKL3|PPP1R9A
157	GO:0005005	transmembrane-ephrin receptor activity	GO|GO.MF	0.011791	1	1	2	0.0134228	0.00112045	11.9799	149	0.125	16	transmembrane-ephrin receptor activity	EPHB6|EPHA6
158	GO:0035372	protein localization to microtubule	GO|GO.BP	0.011791	1	1	2	0.0134228	0.00112045	11.9799	149	0.125	16	protein localization to microtubule	MAP1A|MAPRE2
159	GO:0098688	parallel fiber to Purkinje cell synapse	GO|GO.CC	0.011791	1	1	2	0.0134228	0.00112045	11.9799	149	0.125	16	parallel fiber to Purkinje cell synapse	KCNJ3|CADM3
160	GO:0015079	potassium ion transmembrane transporter activity	GO|GO.MF	0.0120428	1	1	5	0.033557	0.00917367	3.65797	149	0.0381679	131	potassium ion transmembrane transporter activity	KCND3|KCNJ3|KCNJ6|KCNN1|KCNK9
161	GO:0048813	dendrite morphogenesis	GO|GO.BP	0.0120428	1	1	5	0.033557	0.00917367	3.65797	149	0.0381679	131	dendrite morphogenesis	CAMK2B|PPP3CA|SEMA3A|CDKL3|PPP1R9A
162	GO:0045182	translation regulator activity	GO|GO.MF	0.0121786	1	1	3	0.0201342	0.00322129	6.25036	149	0.0652174	46	translation regulator activity	PURA|CELF1|LARP1
163	GO:0070405	ammonium ion binding	GO|GO.MF	0.0121786	1	1	3	0.0201342	0.00322129	6.25036	149	0.0652174	46	ammonium ion binding	AMD1|HTR1E|HTR1F
164	GO:0030001	metal ion transport	GO|GO.BP	0.0122423	1	1	14	0.0939597	0.0478992	1.96162	149	0.0204678	684	metal ion transport	ATP2B1|CAMK2B|KCND3|KCNJ3|KCNJ6|KCNN1|PPP3CA|PRKCB|SCN3A|CACNA1I|CACNG2|KCNK9|ORAI2|FAM155A
165	GO:0050773	regulation of dendrite development	GO|GO.BP	0.0124146	1	1	5	0.033557	0.0092437	3.63026	149	0.0378788	132	regulation of dendrite development	CAMK2B|DBN1|PPP3CA|CDKL3|PPP1R9A
166	GO:0006812	cation transport	GO|GO.BP	0.0126626	1	1	17	0.114094	0.0630252	1.81029	149	0.0188889	900	cation transport	ATP2B1|CAMK2B|KCND3|KCNJ3|KCNJ6|KCNN1|PPP3CA|PRKCB|SCN3A|CACNA1I|CACNG2|SLC17A5|KCNK9|ORAI2|CNIH2|FAM155A|SHISA9
167	GO:0005003	ephrin receptor activity	GO|GO.MF	0.0132725	1	1	2	0.0134228	0.00119048	11.2752	149	0.117647	17	ephrin receptor activity	EPHB6|EPHA6
168	GO:0035371	microtubule plus-end	GO|GO.CC	0.0132725	1	1	2	0.0134228	0.00119048	11.2752	149	0.117647	17	microtubule plus-end	CLIP2|MAPRE2
169	GO:0043501	skeletal muscle adaptation	GO|GO.BP	0.0132725	1	1	2	0.0134228	0.00119048	11.2752	149	0.117647	17	skeletal muscle adaptation	CAMK2B|PPP3CA
170	GO:0006811	ion transport	GO|GO.BP	0.0134774	1	1	22	0.147651	0.0896359	1.64723	149	0.0171875	1280	ion transport	ATP2B1|CAMK2B|KCND3|KCNJ3|KCNJ6|KCNN1|PPP3CA|PRKCB|SCN3A|SLC3A1|NCOA1|CACNA1I|CACNG2|SLC17A5|CNNM1|KCNK9|PCYOX1|ORAI2|LHFPL5|CNIH2|FAM155A|SHISA9
171	GO:0034705	potassium channel complex	GO|GO.CC	0.0134962	1	1	4	0.0268456	0.00616246	4.35631	149	0.0454545	88	potassium channel complex	KCND3|KCNJ3|KCNJ6|KCNN1
172	GO:0055085	transmembrane transport	GO|GO.BP	0.0135024	1	1	21	0.14094	0.0843137	1.67161	149	0.0174419	1204	transmembrane transport	ATP2B1|KCND3|KCNJ3|KCNJ6|KCNN1|PRKCB|RTN2|SCN3A|SLC3A1|EIF2S2|CACNA1I|CACNG2|SLC17A5|TIMM22|KCNK9|PCYOX1|ORAI2|GPR155|CNIH2|FAM155A|SHISA9
173	GO:0050789	regulation of biological process	GO|GO.BP	0.0136337	1	1	104	0.697987	0.607913	1.14817	149	0.0119802	8681	regulation of biological process	ATP2B1|CAMK2B|CHD4|CHGA|CYP2J2|DBN1|EPHB6|GPR26|HTR1E|HTR1F|KCND3|KCNJ3|KCNJ6|MAP1A|MAP1B|MATK|MLLT3|NMT1|NPAS1|NPY1R|PPP3CA|PRKCB|PSMD1|PURA|RFC1|RTN2|SATB1|SCN3A|SH3GL1|SRPK2|SSTR2|THRB|UBE2L3|UBE3A|SHOC2|NCOA1|CACNA1I|SMC3|MAGI1|RAB9A|RB1CC1|RAD50|CACNG2|SEMA3A|CELF1|MAPRE2|ADAP1|CNKSR2|MAST1|PDS5B|TOGARAM1|BOP1|LARP1|KPNA6|FKBP8|DSTYK|ZNF324|NUPR1|SSU72|CDKL3|FAM13B|LRRN3|USP47|MACO1|PPP1R9A|…
174	GO:1900449	regulation of glutamate receptor signaling pathway	GO|GO.BP	0.0136686	1	1	3	0.0201342	0.00336134	5.98993	149	0.0625	48	regulation of glutamate receptor signaling pathway	CACNG2|CNIH2|SHISA9
175	GO:0015075	ion transmembrane transporter activity	GO|GO.MF	0.0140703	1	1	14	0.0939597	0.0487395	1.92779	149	0.0201149	696	ion transmembrane transporter activity	ATP2B1|KCND3|KCNJ3|KCNJ6|KCNN1|SCN3A|SLC3A1|CACNA1I|CACNG2|SLC17A5|KCNK9|PCYOX1|ORAI2|FAM155A
176	GO:0034762	regulation of transmembrane transport	GO|GO.BP	0.0141002	1	1	10	0.0671141	0.029902	2.24447	149	0.0234192	427	regulation of transmembrane transport	KCND3|KCNJ3|KCNJ6|PRKCB|RTN2|SCN3A|CACNA1I|CACNG2|CNIH2|SHISA9
177	GO:0005242	inward rectifier potassium channel activity	GO|GO.MF	0.0148303	1	1	2	0.0134228	0.0012605	10.6488	149	0.111111	18	inward rectifier potassium channel activity	KCNJ3|KCNJ6
178	GO:1900242	regulation of synaptic vesicle endocytosis	GO|GO.BP	0.0148303	1	1	2	0.0134228	0.0012605	10.6488	149	0.111111	18	regulation of synaptic vesicle endocytosis	SH3GL1|BTBD9
179	GO:0048168	regulation of neuronal synaptic plasticity	GO|GO.BP	0.0152579	1	1	3	0.0201342	0.0035014	5.75034	149	0.06	50	regulation of neuronal synaptic plasticity	CAMK2B|DBN1|SHISA9
180	GO:0008015	blood circulation	GO|GO.BP	0.0153502	1	1	9	0.0604027	0.0258403	2.33753	149	0.0243902	369	blood circulation	ATP2B1|CHGA|CYP2J2|KCND3|KCNJ3|NPY1R|THRB|SEMA3A|RASL10B
181	GO:0098793	presynapse	GO|GO.CC	0.0158606	1	1	10	0.0671141	0.0304622	2.20319	149	0.0229885	435	presynapse	ATP2B1|CLTB|KCNJ3|PRKCB|SH3GL1|SLC17A5|PI4K2A|KCTD16|CADM3|FBXL20
182	GO:0008328	ionotropic glutamate receptor complex	GO|GO.CC	0.01609	1	1	3	0.0201342	0.00357143	5.63758	149	0.0588235	51	ionotropic glutamate receptor complex	CACNG2|CNIH2|SHISA9
183	GO:0071385	cellular response to glucocorticoid stimulus	GO|GO.BP	0.01609	1	1	3	0.0201342	0.00357143	5.63758	149	0.0588235	51	cellular response to glucocorticoid stimulus	ATP2B1|SSTR2|UBE2L3
184	GO:0008157	protein phosphatase 1 binding	GO|GO.MF	0.0164628	1	1	2	0.0134228	0.00133053	10.0883	149	0.105263	19	protein phosphatase 1 binding	SHOC2|PPP1R9A
185	GO:0051963	regulation of synapse assembly	GO|GO.BP	0.0168288	1	1	4	0.0268456	0.00658263	4.07825	149	0.0425532	94	regulation of synapse assembly	LRRN3|PPP1R9A|LRFN5|LHFPL4
186	GO:0098878	neurotransmitter receptor complex	GO|GO.CC	0.0169472	1	1	3	0.0201342	0.00364146	5.52917	149	0.0576923	52	neurotransmitter receptor complex	CACNG2|CNIH2|SHISA9
187	GO:0003013	circulatory system process	GO|GO.BP	0.0174066	1	1	9	0.0604027	0.0264006	2.28793	149	0.0238727	377	circulatory system process	ATP2B1|CHGA|CYP2J2|KCND3|KCNJ3|NPY1R|THRB|SEMA3A|RASL10B
188	GO:0060669	embryonic placenta morphogenesis	GO|GO.BP	0.0181682	1	1	2	0.0134228	0.00140056	9.58389	149	0.1	20	embryonic placenta morphogenesis	NCOA1|RSPO3
189	GO:0086013	membrane repolarization during cardiac muscle cell action potential	GO|GO.BP	0.0181682	1	1	2	0.0134228	0.00140056	9.58389	149	0.1	20	membrane repolarization during cardiac muscle cell action potential	KCND3|KCNJ3
190	GO:2000050	regulation of non-canonical Wnt signaling pathway	GO|GO.BP	0.0181682	1	1	2	0.0134228	0.00140056	9.58389	149	0.1	20	regulation of non-canonical Wnt signaling pathway	MLLT3|RSPO3
191	GO:0098660	inorganic ion transmembrane transport	GO|GO.BP	0.0184918	1	1	13	0.0872483	0.0455182	1.91678	149	0.02	650	inorganic ion transmembrane transport	ATP2B1|KCND3|KCNJ3|KCNJ6|KCNN1|SCN3A|CACNA1I|CACNG2|SLC17A5|KCNK9|PCYOX1|ORAI2|FAM155A
192	GO:0099601	regulation of neurotransmitter receptor activity	GO|GO.BP	0.018737	1	1	3	0.0201342	0.00378151	5.32438	149	0.0555556	54	regulation of neurotransmitter receptor activity	CACNG2|CNIH2|SHISA9
193	GO:1903902	positive regulation of viral life cycle	GO|GO.BP	0.018737	1	1	3	0.0201342	0.00378151	5.32438	149	0.0555556	54	positive regulation of viral life cycle	SRPK2|SMC3|LARP1
194	GO:0019226	transmission of nerve impulse	GO|GO.BP	0.0196698	1	1	3	0.0201342	0.00385154	5.22758	149	0.0545455	55	transmission of nerve impulse	SCN3A|CACNA1I|CACNG2
195	GO:0071384	cellular response to corticosteroid stimulus	GO|GO.BP	0.0196698	1	1	3	0.0201342	0.00385154	5.22758	149	0.0545455	55	cellular response to corticosteroid stimulus	ATP2B1|SSTR2|UBE2L3
196	GO:0004993	G protein-coupled serotonin receptor activity	GO|GO.MF	0.0199448	1	1	2	0.0134228	0.00147059	9.12752	149	0.0952381	21	G protein-coupled serotonin receptor activity	HTR1E|HTR1F
197	GO:0098664	G protein-coupled serotonin receptor signaling pathway	GO|GO.BP	0.0199448	1	1	2	0.0134228	0.00147059	9.12752	149	0.0952381	21	G protein-coupled serotonin receptor signaling pathway	HTR1E|HTR1F
198	GO:0099589	serotonin receptor activity	GO|GO.MF	0.0199448	1	1	2	0.0134228	0.00147059	9.12752	149	0.0952381	21	serotonin receptor activity	HTR1E|HTR1F
199	GO:0099625	ventricular cardiac muscle cell membrane repolarization	GO|GO.BP	0.0199448	1	1	2	0.0134228	0.00147059	9.12752	149	0.0952381	21	ventricular cardiac muscle cell membrane repolarization	KCND3|KCNJ3
200	GO:0005881	cytoplasmic microtubule	GO|GO.CC	0.0206278	1	1	3	0.0201342	0.00392157	5.13423	149	0.0535714	56	cytoplasmic microtubule	CLIP2|MAPRE2|MTUS2
201	GO:0005262	calcium channel activity	GO|GO.MF	0.0206352	1	1	4	0.0268456	0.0070028	3.83356	149	0.04	100	calcium channel activity	CACNA1I|CACNG2|ORAI2|FAM155A
202	GO:0005524	ATP binding	GO|GO.MF	0.0207407	1	1	21	0.14094	0.0879552	1.6024	149	0.0167197	1256	ATP binding	ATP2B1|CAMK2B|CHD4|EPHB6|MATK|PRKCB|RFC1|SRPK2|UBE2L3|SMC3|MAGI1|RAD50|MAST1|PDS5B|DSTYK|CDKL3|PI4K2A|PANK2|TTBK1|STK35|EPHA6
203	GO:0000448	cleavage in ITS2 between 5.8S rRNA and LSU-rRNA of tricistronic rRNA transcript (SSU-rRNA, 5.8S rRNA, LSU-rRNA)	GO|GO.BP	0.0207602	1	1	1	0.00671141	0.000140056	47.9195	149	0.5	2	cleavage in ITS2 between 5.8S rRNA and LSU-rRNA of tricistronic rRNA transcript (SSU-rRNA, 5.8S rRNA, LSU-rRNA)	BOP1
204	GO:0001602	pancreatic polypeptide receptor activity	GO|GO.MF	0.0207602	1	1	1	0.00671141	0.000140056	47.9195	149	0.5	2	pancreatic polypeptide receptor activity	NPY1R
205	GO:0001735	prenylcysteine oxidase activity	GO|GO.MF	0.0207602	1	1	1	0.00671141	0.000140056	47.9195	149	0.5	2	prenylcysteine oxidase activity	PCYOX1
206	GO:0004379	glycylpeptide N-tetradecanoyltransferase activity	GO|GO.MF	0.0207602	1	1	1	0.00671141	0.000140056	47.9195	149	0.5	2	glycylpeptide N-tetradecanoyltransferase activity	NMT1
207	GO:0006597	spermine biosynthetic process	GO|GO.BP	0.0207602	1	1	1	0.00671141	0.000140056	47.9195	149	0.5	2	spermine biosynthetic process	AMD1
208	GO:0007621	negative regulation of female receptivity	GO|GO.BP	0.0207602	1	1	1	0.00671141	0.000140056	47.9195	149	0.5	2	negative regulation of female receptivity	THRB
209	GO:0007624	ultradian rhythm	GO|GO.BP	0.0207602	1	1	1	0.00671141	0.000140056	47.9195	149	0.5	2	ultradian rhythm	ENOX1
210	GO:0008050	female courtship behavior	GO|GO.BP	0.0207602	1	1	1	0.00671141	0.000140056	47.9195	149	0.5	2	female courtship behavior	THRB
211	GO:0010615	positive regulation of cardiac muscle adaptation	GO|GO.BP	0.0207602	1	1	1	0.00671141	0.000140056	47.9195	149	0.5	2	positive regulation of cardiac muscle adaptation	PPP3CA
212	GO:0010643	cell communication by chemical coupling	GO|GO.BP	0.0207602	1	1	1	0.00671141	0.000140056	47.9195	149	0.5	2	cell communication by chemical coupling	DBN1
213	GO:0015275	stretch-activated, cation-selective, calcium channel activity	GO|GO.MF	0.0207602	1	1	1	0.00671141	0.000140056	47.9195	149	0.5	2	stretch-activated, cation-selective, calcium channel activity	FAM155A
214	GO:0015939	pantothenate metabolic process	GO|GO.BP	0.0207602	1	1	1	0.00671141	0.000140056	47.9195	149	0.5	2	pantothenate metabolic process	PANK2
215	GO:0018008	N-terminal peptidyl-glycine N-myristoylation	GO|GO.BP	0.0207602	1	1	1	0.00671141	0.000140056	47.9195	149	0.5	2	N-terminal peptidyl-glycine N-myristoylation	NMT1
216	GO:0019107	myristoyltransferase activity	GO|GO.MF	0.0207602	1	1	1	0.00671141	0.000140056	47.9195	149	0.5	2	myristoyltransferase activity	NMT1
217	GO:0030328	prenylcysteine catabolic process	GO|GO.BP	0.0207602	1	1	1	0.00671141	0.000140056	47.9195	149	0.5	2	prenylcysteine catabolic process	PCYOX1
218	GO:0030329	prenylcysteine metabolic process	GO|GO.BP	0.0207602	1	1	1	0.00671141	0.000140056	47.9195	149	0.5	2	prenylcysteine metabolic process	PCYOX1
219	GO:0032014	positive regulation of ARF protein signal transduction	GO|GO.BP	0.0207602	1	1	1	0.00671141	0.000140056	47.9195	149	0.5	2	positive regulation of ARF protein signal transduction	MAPRE2
220	GO:0034515	proteasome storage granule	GO|GO.CC	0.0207602	1	1	1	0.00671141	0.000140056	47.9195	149	0.5	2	proteasome storage granule	PSMD1
221	GO:0035403	histone kinase activity (H3-T6 specific)	GO|GO.MF	0.0207602	1	1	1	0.00671141	0.000140056	47.9195	149	0.5	2	histone kinase activity (H3-T6 specific)	PRKCB
222	GO:0035408	histone H3-T6 phosphorylation	GO|GO.BP	0.0207602	1	1	1	0.00671141	0.000140056	47.9195	149	0.5	2	histone H3-T6 phosphorylation	PRKCB
223	GO:0035651	AP-3 adaptor complex binding	GO|GO.MF	0.0207602	1	1	1	0.00671141	0.000140056	47.9195	149	0.5	2	AP-3 adaptor complex binding	PI4K2A
224	GO:0042478	regulation of eye photoreceptor cell development	GO|GO.BP	0.0207602	1	1	1	0.00671141	0.000140056	47.9195	149	0.5	2	regulation of eye photoreceptor cell development	THRB
225	GO:0042480	negative regulation of eye photoreceptor cell development	GO|GO.BP	0.0207602	1	1	1	0.00671141	0.000140056	47.9195	149	0.5	2	negative regulation of eye photoreceptor cell development	THRB
226	GO:0042835	BRE binding	GO|GO.MF	0.0207602	1	1	1	0.00671141	0.000140056	47.9195	149	0.5	2	BRE binding	CELF1
227	GO:0061709	reticulophagy	GO|GO.BP	0.0207602	1	1	1	0.00671141	0.000140056	47.9195	149	0.5	2	reticulophagy	RB1CC1
228	GO:0061723	glycophagy	GO|GO.BP	0.0207602	1	1	1	0.00671141	0.000140056	47.9195	149	0.5	2	glycophagy	RB1CC1
229	GO:0061860	DNA clamp unloader activity	GO|GO.MF	0.0207602	1	1	1	0.00671141	0.000140056	47.9195	149	0.5	2	DNA clamp unloader activity	RFC1
230	GO:0071386	cellular response to corticosterone stimulus	GO|GO.BP	0.0207602	1	1	1	0.00671141	0.000140056	47.9195	149	0.5	2	cellular response to corticosterone stimulus	ATP2B1
231	GO:0071608	macrophage inflammatory protein-1 alpha production	GO|GO.BP	0.0207602	1	1	1	0.00671141	0.000140056	47.9195	149	0.5	2	macrophage inflammatory protein-1 alpha production	SIRPA
232	GO:0071640	regulation of macrophage inflammatory protein 1 alpha production	GO|GO.BP	0.0207602	1	1	1	0.00671141	0.000140056	47.9195	149	0.5	2	regulation of macrophage inflammatory protein 1 alpha production	SIRPA
233	GO:0071641	negative regulation of macrophage inflammatory protein 1 alpha production	GO|GO.BP	0.0207602	1	1	1	0.00671141	0.000140056	47.9195	149	0.5	2	negative regulation of macrophage inflammatory protein 1 alpha production	SIRPA
234	GO:0090618	DNA clamp unloading	GO|GO.BP	0.0207602	1	1	1	0.00671141	0.000140056	47.9195	149	0.5	2	DNA clamp unloading	RFC1
235	GO:0097402	neuroblast migration	GO|GO.BP	0.0207602	1	1	1	0.00671141	0.000140056	47.9195	149	0.5	2	neuroblast migration	PDS5B
236	GO:0097457	hippocampal mossy fiber	GO|GO.CC	0.0207602	1	1	1	0.00671141	0.000140056	47.9195	149	0.5	2	hippocampal mossy fiber	MAP1B
237	GO:0097474	retinal cone cell apoptotic process	GO|GO.BP	0.0207602	1	1	1	0.00671141	0.000140056	47.9195	149	0.5	2	retinal cone cell apoptotic process	THRB
238	GO:0099631	postsynaptic endocytic zone cytoplasmic component	GO|GO.CC	0.0207602	1	1	1	0.00671141	0.000140056	47.9195	149	0.5	2	postsynaptic endocytic zone cytoplasmic component	CLTB
239	GO:0099642	retrograde axonal protein transport	GO|GO.BP	0.0207602	1	1	1	0.00671141	0.000140056	47.9195	149	0.5	2	retrograde axonal protein transport	MAP1A
240	GO:0150001	primary dendrite	GO|GO.CC	0.0207602	1	1	1	0.00671141	0.000140056	47.9195	149	0.5	2	primary dendrite	MAP1A
241	GO:1901355	response to rapamycin	GO|GO.BP	0.0207602	1	1	1	0.00671141	0.000140056	47.9195	149	0.5	2	response to rapamycin	LARP1
242	GO:1901899	positive regulation of relaxation of cardiac muscle	GO|GO.BP	0.0207602	1	1	1	0.00671141	0.000140056	47.9195	149	0.5	2	positive regulation of relaxation of cardiac muscle	CHGA
243	GO:1903244	positive regulation of cardiac muscle hypertrophy in response to stress	GO|GO.BP	0.0207602	1	1	1	0.00671141	0.000140056	47.9195	149	0.5	2	positive regulation of cardiac muscle hypertrophy in response to stress	PPP3CA
244	GO:1903742	regulation of anterograde synaptic vesicle transport	GO|GO.BP	0.0207602	1	1	1	0.00671141	0.000140056	47.9195	149	0.5	2	regulation of anterograde synaptic vesicle transport	CNIH2
245	GO:1904017	cellular response to Thyroglobulin triiodothyronine	GO|GO.BP	0.0207602	1	1	1	0.00671141	0.000140056	47.9195	149	0.5	2	cellular response to Thyroglobulin triiodothyronine	NCOA1
246	GO:1904049	negative regulation of spontaneous neurotransmitter secretion	GO|GO.BP	0.0207602	1	1	1	0.00671141	0.000140056	47.9195	149	0.5	2	negative regulation of spontaneous neurotransmitter secretion	PPP1R9A
247	GO:2000707	positive regulation of dense core granule biogenesis	GO|GO.BP	0.0207602	1	1	1	0.00671141	0.000140056	47.9195	149	0.5	2	positive regulation of dense core granule biogenesis	CHGA
248	GO:0098662	inorganic cation transmembrane transport	GO|GO.BP	0.0216825	1	1	12	0.0805369	0.0415966	1.93614	149	0.020202	594	inorganic cation transmembrane transport	ATP2B1|KCND3|KCNJ3|KCNJ6|KCNN1|SCN3A|CACNA1I|CACNG2|SLC17A5|KCNK9|ORAI2|FAM155A
249	GO:0006816	calcium ion transport	GO|GO.BP	0.021761	1	1	8	0.0536913	0.0229692	2.33753	149	0.0243902	328	calcium ion transport	ATP2B1|CAMK2B|PPP3CA|PRKCB|CACNA1I|CACNG2|ORAI2|FAM155A
250	GO:0007210	serotonin receptor signaling pathway	GO|GO.BP	0.0217911	1	1	2	0.0134228	0.00154062	8.71263	149	0.0909091	22	serotonin receptor signaling pathway	HTR1E|HTR1F
251	GO:0008144	drug binding	GO|GO.MF	0.0231172	1	1	23	0.154362	0.09993	1.54471	149	0.0161177	1427	drug binding	ATP2B1|CAMK2B|CHD4|EPHB6|MATK|PPP3CA|PRKCB|RFC1|SRPK2|UBE2L3|SMC3|MAGI1|RAD50|MAST1|PDS5B|DSTYK|CDKL3|PI4K2A|NGB|PANK2|TTBK1|STK35|EPHA6
252	GO:0019098	reproductive behavior	GO|GO.BP	0.0237053	1	1	2	0.0134228	0.00161064	8.33382	149	0.0869565	23	reproductive behavior	NPAS1|THRB
253	GO:0030431	sleep	GO|GO.BP	0.0237053	1	1	2	0.0134228	0.00161064	8.33382	149	0.0869565	23	sleep	CACNA1I|BTBD9
254	GO:0086011	membrane repolarization during action potential	GO|GO.BP	0.0237053	1	1	2	0.0134228	0.00161064	8.33382	149	0.0869565	23	membrane repolarization during action potential	KCND3|KCNJ3
255	GO:0022857	transmembrane transporter activity	GO|GO.MF	0.0238081	1	1	15	0.100671	0.0572829	1.75744	149	0.0183374	818	transmembrane transporter activity	ATP2B1|KCND3|KCNJ3|KCNJ6|KCNN1|SCN3A|SLC3A1|CACNA1I|CACNG2|SLC17A5|TIMM22|KCNK9|PCYOX1|ORAI2|FAM155A
256	GO:0016301	kinase activity	GO|GO.MF	0.0238139	1	1	14	0.0939597	0.0521709	1.801	149	0.0187919	745	kinase activity	CAMK2B|EPHB6|MATK|PRKCB|SRPK2|RAD50|MAST1|DSTYK|CDKL3|PI4K2A|PANK2|TTBK1|STK35|EPHA6
257	GO:0098590	plasma membrane region	GO|GO.CC	0.024055	1	1	17	0.114094	0.0677871	1.68312	149	0.017562	968	plasma membrane region	ATP2B1|CLTB|DBN1|KCND3|KCNJ3|SLC3A1|SHOC2|CACNG2|CNKSR2|DSTYK|PI4K2A|KCTD16|CADM3|LRFN5|CNIH2|LHFPL4|SHISA9
258	GO:0008017	microtubule binding	GO|GO.MF	0.0242852	1	1	6	0.0402685	0.014916	2.69969	149	0.028169	213	microtubule binding	MAP1A|MAP1B|CLIP2|JAKMIP2|MAPRE2|MTUS2
259	GO:0032508	DNA duplex unwinding	GO|GO.BP	0.0247127	1	1	3	0.0201342	0.00420168	4.79195	149	0.05	60	DNA duplex unwinding	CHD4|PURA|RAD50
260	GO:0098797	plasma membrane protein complex	GO|GO.CC	0.0248902	1	1	10	0.0671141	0.0327731	2.04784	149	0.0213675	468	plasma membrane protein complex	CLTB|KCND3|KCNJ3|KCNJ6|KCNN1|SCN3A|CACNA1I|CACNG2|CNIH2|SHISA9
261	GO:0034220	ion transmembrane transport	GO|GO.BP	0.0249254	1	1	16	0.107383	0.0628151	1.7095	149	0.0178372	897	ion transmembrane transport	ATP2B1|KCND3|KCNJ3|KCNJ6|KCNN1|SCN3A|SLC3A1|CACNA1I|CACNG2|SLC17A5|KCNK9|PCYOX1|ORAI2|CNIH2|FAM155A|SHISA9
262	GO:0030371	translation repressor activity	GO|GO.MF	0.0256859	1	1	2	0.0134228	0.00168067	7.98658	149	0.0833333	24	translation repressor activity	PURA|CELF1
263	GO:0099522	region of cytosol	GO|GO.CC	0.0256859	1	1	2	0.0134228	0.00168067	7.98658	149	0.0833333	24	region of cytosol	DBN1|PRKCB
264	GO:1990752	microtubule end	GO|GO.CC	0.0256859	1	1	2	0.0134228	0.00168067	7.98658	149	0.0833333	24	microtubule end	CLIP2|MAPRE2
265	GO:0030424	axon	GO|GO.CC	0.0256889	1	1	11	0.0738255	0.0377451	1.9559	149	0.0204082	539	axon	DBN1|MAP1A|MAP1B|PRKCB|SCN3A|CACNG2|SEMA3A|MACO1|PPP1R9A|ORAI2|CADM2
266	GO:0001508	action potential	GO|GO.BP	0.026475	1	1	4	0.0268456	0.00756303	3.54959	149	0.037037	108	action potential	KCND3|KCNJ3|SCN3A|CACNA1I
267	GO:0008088	axo-dendritic transport	GO|GO.BP	0.0269069	1	1	3	0.0201342	0.00434174	4.63737	149	0.0483871	62	axo-dendritic transport	MAP1A|PURA|CNIH2
268	GO:0098693	regulation of synaptic vesicle cycle	GO|GO.BP	0.0272677	1	1	4	0.0268456	0.00763305	3.51702	149	0.0366972	109	regulation of synaptic vesicle cycle	PRKCB|SH3GL1|FBXL20|BTBD9
269	GO:0016773	phosphotransferase activity, alcohol group as acceptor	GO|GO.MF	0.0272786	1	1	13	0.0872483	0.0480392	1.81619	149	0.0189504	686	phosphotransferase activity, alcohol group as acceptor	CAMK2B|EPHB6|MATK|PRKCB|SRPK2|MAST1|DSTYK|CDKL3|PI4K2A|PANK2|TTBK1|STK35|EPHA6
270	GO:0071383	cellular response to steroid hormone stimulus	GO|GO.BP	0.0273441	1	1	6	0.0402685	0.0153361	2.62572	149	0.0273973	219	cellular response to steroid hormone stimulus	ATP2B1|SSTR2|THRB|UBE2L3|UBE3A|NCOA1
271	GO:0048483	autonomic nervous system development	GO|GO.BP	0.0277313	1	1	2	0.0134228	0.0017507	7.66711	149	0.08	25	autonomic nervous system development	SEMA3A|PDS5B
272	GO:0098659	inorganic cation import across plasma membrane	GO|GO.BP	0.0280418	1	1	3	0.0201342	0.00441176	4.56376	149	0.047619	63	inorganic cation import across plasma membrane	KCNJ3|KCNJ6|FAM155A
273	GO:0099587	inorganic ion import across plasma membrane	GO|GO.BP	0.0280418	1	1	3	0.0201342	0.00441176	4.56376	149	0.047619	63	inorganic ion import across plasma membrane	KCNJ3|KCNJ6|FAM155A
274	GO:0023052	signaling	GO|GO.BP	0.0286225	1	1	61	0.409396	0.332213	1.23233	149	0.0128583	4744	signaling	ATP2B1|CAMK2B|CHGA|DBN1|EPHB6|GPR26|HTR1E|HTR1F|KCND3|KCNJ3|KCNN1|MAP1A|MATK|MLLT3|NMT1|NPY1R|PPP3CA|PRKCB|SCN3A|SH3GL1|SRPK2|SSTR2|THRB|UBE3A|SHOC2|NCOA1|CACNA1I|MAGI1|RAB9A|RB1CC1|CACNG2|SEMA3A|MAPRE2|ADAP1|CNKSR2|MAST1|BOP1|LARP1|FKBP8|DSTYK|NUPR1|FAM13B|USP47|MACO1|PPP1R9A|ZC3H15|KCTD16|FNIP2|CCDC3|RSPO3|FBXL20|RASL10B|SIRPA|DUSP19|ASB14|GPR155|CNIH2|EPHA6|SERP2|WIPF3|SHISA9
275	GO:0006470	protein dephosphorylation	GO|GO.BP	0.028988	1	1	7	0.0469799	0.0198179	2.37057	149	0.024735	283	protein dephosphorylation	PPP3CA|SHOC2|SSU72|PDP2|RPAP2|PPP1R16A|DUSP19
276	GO:0019228	neuronal action potential	GO|GO.BP	0.02984	1	1	2	0.0134228	0.00182073	7.37223	149	0.0769231	26	neuronal action potential	SCN3A|CACNA1I
277	GO:1903421	regulation of synaptic vesicle recycling	GO|GO.BP	0.02984	1	1	2	0.0134228	0.00182073	7.37223	149	0.0769231	26	regulation of synaptic vesicle recycling	SH3GL1|BTBD9
278	GO:0019902	phosphatase binding	GO|GO.MF	0.0300448	1	1	5	0.033557	0.0116246	2.88671	149	0.0301205	166	phosphatase binding	SH3GL1|SHOC2|PPP1R9A|SIRPA|CNST
279	GO:0099056	integral component of presynaptic membrane	GO|GO.CC	0.0303871	1	1	3	0.0201342	0.00455182	4.42334	149	0.0461538	65	integral component of presynaptic membrane	ATP2B1|KCNJ3|CADM3
280	GO:0032559	adenyl ribonucleotide binding	GO|GO.MF	0.0307123	1	1	21	0.14094	0.0915966	1.5387	149	0.016055	1308	adenyl ribonucleotide binding	ATP2B1|CAMK2B|CHD4|EPHB6|MATK|PRKCB|RFC1|SRPK2|UBE2L3|SMC3|MAGI1|RAD50|MAST1|PDS5B|DSTYK|CDKL3|PI4K2A|PANK2|TTBK1|STK35|EPHA6
281	GO:0048167	regulation of synaptic plasticity	GO|GO.BP	0.0307212	1	1	5	0.033557	0.0116947	2.86943	149	0.0299401	167	regulation of synaptic plasticity	CAMK2B|DBN1|MAP1A|PPP1R9A|SHISA9
282	GO:0000429	carbon catabolite regulation of transcription from RNA polymerase II promoter	GO|GO.BP	0.0309792	1	1	1	0.00671141	0.000210084	31.9463	149	0.333333	3	carbon catabolite regulation of transcription from RNA polymerase II promoter	NCOA1
283	GO:0000436	carbon catabolite activation of transcription from RNA polymerase II promoter	GO|GO.BP	0.0309792	1	1	1	0.00671141	0.000210084	31.9463	149	0.333333	3	carbon catabolite activation of transcription from RNA polymerase II promoter	NCOA1
284	GO:0000798	nuclear cohesin complex	GO|GO.CC	0.0309792	1	1	1	0.00671141	0.000210084	31.9463	149	0.333333	3	nuclear cohesin complex	SMC3
285	GO:0001601	peptide YY receptor activity	GO|GO.MF	0.0309792	1	1	1	0.00671141	0.000210084	31.9463	149	0.333333	3	peptide YY receptor activity	NPY1R
286	GO:0002155	regulation of thyroid hormone mediated signaling pathway	GO|GO.BP	0.0309792	1	1	1	0.00671141	0.000210084	31.9463	149	0.333333	3	regulation of thyroid hormone mediated signaling pathway	NCOA1
287	GO:0004698	calcium-dependent protein kinase C activity	GO|GO.MF	0.0309792	1	1	1	0.00671141	0.000210084	31.9463	149	0.333333	3	calcium-dependent protein kinase C activity	PRKCB
288	GO:0004741	[pyruvate dehydrogenase (lipoamide)] phosphatase activity	GO|GO.MF	0.0309792	1	1	1	0.00671141	0.000210084	31.9463	149	0.333333	3	[pyruvate dehydrogenase (lipoamide)] phosphatase activity	PDP2
289	GO:0005250	A-type (transient outward) potassium channel activity	GO|GO.MF	0.0309792	1	1	1	0.00671141	0.000210084	31.9463	149	0.333333	3	A-type (transient outward) potassium channel activity	KCND3
290	GO:0007619	courtship behavior	GO|GO.BP	0.0309792	1	1	1	0.00671141	0.000210084	31.9463	149	0.333333	3	courtship behavior	THRB
291	GO:0008332	low voltage-gated calcium channel activity	GO|GO.MF	0.0309792	1	1	1	0.00671141	0.000210084	31.9463	149	0.333333	3	low voltage-gated calcium channel activity	CACNA1I
292	GO:0016237	lysosomal microautophagy	GO|GO.BP	0.0309792	1	1	1	0.00671141	0.000210084	31.9463	149	0.333333	3	lysosomal microautophagy	RB1CC1
293	GO:0021824	cerebral cortex tangential migration using cell-axon interactions	GO|GO.BP	0.0309792	1	1	1	0.00671141	0.000210084	31.9463	149	0.333333	3	cerebral cortex tangential migration using cell-axon interactions	SEMA3A
294	GO:0021828	gonadotrophin-releasing hormone neuronal migration to the hypothalamus	GO|GO.BP	0.0309792	1	1	1	0.00671141	0.000210084	31.9463	149	0.333333	3	gonadotrophin-releasing hormone neuronal migration to the hypothalamus	SEMA3A
295	GO:0021855	hypothalamus cell migration	GO|GO.BP	0.0309792	1	1	1	0.00671141	0.000210084	31.9463	149	0.333333	3	hypothalamus cell migration	SEMA3A
296	GO:0021856	hypothalamic tangential migration using cell-axon interactions	GO|GO.BP	0.0309792	1	1	1	0.00671141	0.000210084	31.9463	149	0.333333	3	hypothalamic tangential migration using cell-axon interactions	SEMA3A
297	GO:0030327	prenylated protein catabolic process	GO|GO.BP	0.0309792	1	1	1	0.00671141	0.000210084	31.9463	149	0.333333	3	prenylated protein catabolic process	PCYOX1
298	GO:0031391	Elg1 RFC-like complex	GO|GO.CC	0.0309792	1	1	1	0.00671141	0.000210084	31.9463	149	0.333333	3	Elg1 RFC-like complex	RFC1
299	GO:0034727	piecemeal microautophagy of the nucleus	GO|GO.BP	0.0309792	1	1	1	0.00671141	0.000210084	31.9463	149	0.333333	3	piecemeal microautophagy of the nucleus	RB1CC1
300	GO:0034991	nuclear meiotic cohesin complex	GO|GO.CC	0.0309792	1	1	1	0.00671141	0.000210084	31.9463	149	0.333333	3	nuclear meiotic cohesin complex	SMC3
301	GO:0035063	nuclear speck organization	GO|GO.BP	0.0309792	1	1	1	0.00671141	0.000210084	31.9463	149	0.333333	3	nuclear speck organization	SRPK2
302	GO:0042998	positive regulation of Golgi to plasma membrane protein transport	GO|GO.BP	0.0309792	1	1	1	0.00671141	0.000210084	31.9463	149	0.333333	3	positive regulation of Golgi to plasma membrane protein transport	CNST
303	GO:0044302	dentate gyrus mossy fiber	GO|GO.CC	0.0309792	1	1	1	0.00671141	0.000210084	31.9463	149	0.333333	3	dentate gyrus mossy fiber	MAP1B
304	GO:0044307	dendritic branch	GO|GO.CC	0.0309792	1	1	1	0.00671141	0.000210084	31.9463	149	0.333333	3	dendritic branch	MAP1A
305	GO:0061110	dense core granule biogenesis	GO|GO.BP	0.0309792	1	1	1	0.00671141	0.000210084	31.9463	149	0.333333	3	dense core granule biogenesis	CHGA
306	GO:0061890	positive regulation of astrocyte activation	GO|GO.BP	0.0309792	1	1	1	0.00671141	0.000210084	31.9463	149	0.333333	3	positive regulation of astrocyte activation	TTBK1
307	GO:0071650	negative regulation of chemokine (C-C motif) ligand 5 production	GO|GO.BP	0.0309792	1	1	1	0.00671141	0.000210084	31.9463	149	0.333333	3	negative regulation of chemokine (C-C motif) ligand 5 production	SIRPA
308	GO:0097112	gamma-aminobutyric acid receptor clustering	GO|GO.BP	0.0309792	1	1	1	0.00671141	0.000210084	31.9463	149	0.333333	3	gamma-aminobutyric acid receptor clustering	LHFPL4
309	GO:0098961	dendritic transport of ribonucleoprotein complex	GO|GO.BP	0.0309792	1	1	1	0.00671141	0.000210084	31.9463	149	0.333333	3	dendritic transport of ribonucleoprotein complex	PURA
310	GO:0098963	dendritic transport of messenger ribonucleoprotein complex	GO|GO.BP	0.0309792	1	1	1	0.00671141	0.000210084	31.9463	149	0.333333	3	dendritic transport of messenger ribonucleoprotein complex	PURA
311	GO:0099575	regulation of protein catabolic process at presynapse, modulating synaptic transmission	GO|GO.BP	0.0309792	1	1	1	0.00671141	0.000210084	31.9463	149	0.333333	3	regulation of protein catabolic process at presynapse, modulating synaptic transmission	FBXL20
312	GO:0140135	mechanosensitive cation channel activity	GO|GO.MF	0.0309792	1	1	1	0.00671141	0.000210084	31.9463	149	0.333333	3	mechanosensitive cation channel activity	FAM155A
313	GO:0150018	basal dendrite development	GO|GO.BP	0.0309792	1	1	1	0.00671141	0.000210084	31.9463	149	0.333333	3	basal dendrite development	SEMA3A
314	GO:0150019	basal dendrite morphogenesis	GO|GO.BP	0.0309792	1	1	1	0.00671141	0.000210084	31.9463	149	0.333333	3	basal dendrite morphogenesis	SEMA3A
315	GO:0150020	basal dendrite arborization	GO|GO.BP	0.0309792	1	1	1	0.00671141	0.000210084	31.9463	149	0.333333	3	basal dendrite arborization	SEMA3A
316	GO:1900738	positive regulation of phospholipase C-activating G protein-coupled receptor signaling pathway	GO|GO.BP	0.0309792	1	1	1	0.00671141	0.000210084	31.9463	149	0.333333	3	positive regulation of phospholipase C-activating G protein-coupled receptor signaling pathway	CHGA
317	GO:1901079	positive regulation of relaxation of muscle	GO|GO.BP	0.0309792	1	1	1	0.00671141	0.000210084	31.9463	149	0.333333	3	positive regulation of relaxation of muscle	CHGA
318	GO:1901588	dendritic microtubule	GO|GO.CC	0.0309792	1	1	1	0.00671141	0.000210084	31.9463	149	0.333333	3	dendritic microtubule	MAP1A
319	GO:1901608	regulation of vesicle transport along microtubule	GO|GO.BP	0.0309792	1	1	1	0.00671141	0.000210084	31.9463	149	0.333333	3	regulation of vesicle transport along microtubule	CNIH2
320	GO:1903375	facioacoustic ganglion development	GO|GO.BP	0.0309792	1	1	1	0.00671141	0.000210084	31.9463	149	0.333333	3	facioacoustic ganglion development	SEMA3A
321	GO:1904048	regulation of spontaneous neurotransmitter secretion	GO|GO.BP	0.0309792	1	1	1	0.00671141	0.000210084	31.9463	149	0.333333	3	regulation of spontaneous neurotransmitter secretion	PPP1R9A
322	GO:1904381	Golgi apparatus mannose trimming	GO|GO.BP	0.0309792	1	1	1	0.00671141	0.000210084	31.9463	149	0.333333	3	Golgi apparatus mannose trimming	MAN1A2
323	GO:1904825	protein localization to microtubule plus-end	GO|GO.BP	0.0309792	1	1	1	0.00671141	0.000210084	31.9463	149	0.333333	3	protein localization to microtubule plus-end	MAPRE2
324	GO:1904862	inhibitory synapse assembly	GO|GO.BP	0.0309792	1	1	1	0.00671141	0.000210084	31.9463	149	0.333333	3	inhibitory synapse assembly	LHFPL4
325	GO:1905056	calcium-transporting ATPase activity involved in regulation of presynaptic cytosolic calcium ion concentration	GO|GO.MF	0.0309792	1	1	1	0.00671141	0.000210084	31.9463	149	0.333333	3	calcium-transporting ATPase activity involved in regulation of presynaptic cytosolic calcium ion concentration	ATP2B1
326	GO:1905205	positive regulation of connective tissue replacement	GO|GO.BP	0.0309792	1	1	1	0.00671141	0.000210084	31.9463	149	0.333333	3	positive regulation of connective tissue replacement	PPP3CA
327	GO:1905725	protein localization to microtubule end	GO|GO.BP	0.0309792	1	1	1	0.00671141	0.000210084	31.9463	149	0.333333	3	protein localization to microtubule end	MAPRE2
328	GO:1990009	retinal cell apoptotic process	GO|GO.BP	0.0309792	1	1	1	0.00671141	0.000210084	31.9463	149	0.333333	3	retinal cell apoptotic process	THRB
329	GO:1990761	growth cone lamellipodium	GO|GO.CC	0.0309792	1	1	1	0.00671141	0.000210084	31.9463	149	0.333333	3	growth cone lamellipodium	PPP1R9A
330	GO:2000705	regulation of dense core granule biogenesis	GO|GO.BP	0.0309792	1	1	1	0.00671141	0.000210084	31.9463	149	0.333333	3	regulation of dense core granule biogenesis	CHGA
331	GO:1900006	positive regulation of dendrite development	GO|GO.BP	0.0315973	1	1	3	0.0201342	0.00462185	4.35631	149	0.0454545	66	positive regulation of dendrite development	CAMK2B|CDKL3|PPP1R9A
332	GO:0015631	tubulin binding	GO|GO.MF	0.031963	1	1	7	0.0469799	0.0202381	2.32136	149	0.0242215	289	tubulin binding	MAP1A|MAP1B|CLIP2|SMC3|JAKMIP2|MAPRE2|MTUS2
333	GO:0099528	G protein-coupled neurotransmitter receptor activity	GO|GO.MF	0.0320104	1	1	2	0.0134228	0.00189076	7.09918	149	0.0740741	27	G protein-coupled neurotransmitter receptor activity	HTR1E|HTR1F
334	GO:0071804	cellular potassium ion transport	GO|GO.BP	0.0321025	1	1	5	0.033557	0.0118347	2.83547	149	0.0295858	169	cellular potassium ion transport	KCND3|KCNJ3|KCNJ6|KCNN1|KCNK9
335	GO:0071805	potassium ion transmembrane transport	GO|GO.BP	0.0321025	1	1	5	0.033557	0.0118347	2.83547	149	0.0295858	169	potassium ion transmembrane transport	KCND3|KCNJ3|KCNJ6|KCNN1|KCNK9
336	GO:0030554	adenyl nucleotide binding	GO|GO.MF	0.0336978	1	1	21	0.14094	0.092507	1.52356	149	0.015897	1321	adenyl nucleotide binding	ATP2B1|CAMK2B|CHD4|EPHB6|MATK|PRKCB|RFC1|SRPK2|UBE2L3|SMC3|MAGI1|RAD50|MAST1|PDS5B|DSTYK|CDKL3|PI4K2A|PANK2|TTBK1|STK35|EPHA6
337	GO:0086005	ventricular cardiac muscle cell action potential	GO|GO.BP	0.034241	1	1	2	0.0134228	0.00196078	6.84564	149	0.0714286	28	ventricular cardiac muscle cell action potential	KCND3|KCNJ3
338	GO:0005875	microtubule associated complex	GO|GO.CC	0.0359753	1	1	4	0.0268456	0.00833333	3.22148	149	0.0336134	119	microtubule associated complex	MAP1A|MAP1B|CLIP2|TTBK1
339	GO:0004672	protein kinase activity	GO|GO.MF	0.0364333	1	1	11	0.0738255	0.039916	1.84952	149	0.0192982	570	protein kinase activity	CAMK2B|EPHB6|MATK|PRKCB|SRPK2|MAST1|DSTYK|CDKL3|TTBK1|STK35|EPHA6
340	GO:0070050	neuron cellular homeostasis	GO|GO.BP	0.0365304	1	1	2	0.0134228	0.00203081	6.60958	149	0.0689655	29	neuron cellular homeostasis	ATP2B1|MAP1A
341	GO:0032392	DNA geometric change	GO|GO.BP	0.0366877	1	1	3	0.0201342	0.00490196	4.10738	149	0.0428571	70	DNA geometric change	CHD4|PURA|RAD50
342	GO:0098982	GABA-ergic synapse	GO|GO.CC	0.0366877	1	1	3	0.0201342	0.00490196	4.10738	149	0.0428571	70	GABA-ergic synapse	ATP2B1|KCND3|LRFN5
343	GO:0015077	monovalent inorganic cation transmembrane transporter activity	GO|GO.MF	0.0373653	1	1	7	0.0469799	0.0209384	2.24372	149	0.0234114	299	monovalent inorganic cation transmembrane transporter activity	KCND3|KCNJ3|KCNJ6|KCNN1|SCN3A|SLC17A5|KCNK9
344	GO:0042383	sarcolemma	GO|GO.CC	0.0378885	1	1	4	0.0268456	0.00847339	3.16823	149	0.0330579	121	sarcolemma	KCND3|KCNJ3|PPP3CA|RTN2
345	GO:0016791	phosphatase activity	GO|GO.MF	0.0386798	1	1	6	0.0402685	0.0166667	2.41611	149	0.0252101	238	phosphatase activity	PPP3CA|SHOC2|SSU72|PDP2|RPAP2|DUSP19
346	GO:0008188	neuropeptide receptor activity	GO|GO.MF	0.0388771	1	1	2	0.0134228	0.00210084	6.38926	149	0.0666667	30	neuropeptide receptor activity	NPY1R|SSTR2
347	GO:0008227	G protein-coupled amine receptor activity	GO|GO.MF	0.0388771	1	1	2	0.0134228	0.00210084	6.38926	149	0.0666667	30	G protein-coupled amine receptor activity	HTR1E|HTR1F
348	GO:0046329	negative regulation of JNK cascade	GO|GO.BP	0.0388771	1	1	2	0.0134228	0.00210084	6.38926	149	0.0666667	30	negative regulation of JNK cascade	SIRPA|DUSP19
349	GO:0034765	regulation of ion transmembrane transport	GO|GO.BP	0.0391629	1	1	8	0.0536913	0.0257703	2.08345	149	0.0217391	368	regulation of ion transmembrane transport	KCND3|KCNJ3|KCNJ6|SCN3A|CACNA1I|CACNG2|CNIH2|SHISA9
350	GO:0070838	divalent metal ion transport	GO|GO.BP	0.0391629	1	1	8	0.0536913	0.0257703	2.08345	149	0.0217391	368	divalent metal ion transport	ATP2B1|CAMK2B|PPP3CA|PRKCB|CACNA1I|CACNG2|ORAI2|FAM155A
351	GO:0072511	divalent inorganic cation transport	GO|GO.BP	0.0396906	1	1	8	0.0536913	0.0258403	2.07781	149	0.0216802	369	divalent inorganic cation transport	ATP2B1|CAMK2B|PPP3CA|PRKCB|CACNA1I|CACNG2|ORAI2|FAM155A
352	GO:0005249	voltage-gated potassium channel activity	GO|GO.MF	0.0407648	1	1	3	0.0201342	0.00511204	3.93859	149	0.0410959	73	voltage-gated potassium channel activity	KCND3|KCNJ3|KCNJ6
353	GO:0002154	thyroid hormone mediated signaling pathway	GO|GO.BP	0.0410922	1	1	1	0.00671141	0.000280112	23.9597	149	0.25	4	thyroid hormone mediated signaling pathway	NCOA1
354	GO:0004430	1-phosphatidylinositol 4-kinase activity	GO|GO.MF	0.0410922	1	1	1	0.00671141	0.000280112	23.9597	149	0.25	4	1-phosphatidylinositol 4-kinase activity	PI4K2A
355	GO:0004594	pantothenate kinase activity	GO|GO.MF	0.0410922	1	1	1	0.00671141	0.000280112	23.9597	149	0.25	4	pantothenate kinase activity	PANK2
356	GO:0004994	somatostatin receptor activity	GO|GO.MF	0.0410922	1	1	1	0.00671141	0.000280112	23.9597	149	0.25	4	somatostatin receptor activity	SSTR2
357	GO:0005850	eukaryotic translation initiation factor 2 complex	GO|GO.CC	0.0410922	1	1	1	0.00671141	0.000280112	23.9597	149	0.25	4	eukaryotic translation initiation factor 2 complex	EIF2S2
358	GO:0006499	N-terminal protein myristoylation	GO|GO.BP	0.0410922	1	1	1	0.00671141	0.000280112	23.9597	149	0.25	4	N-terminal protein myristoylation	NMT1
359	GO:0008295	spermidine biosynthetic process	GO|GO.BP	0.0410922	1	1	1	0.00671141	0.000280112	23.9597	149	0.25	4	spermidine biosynthetic process	AMD1
360	GO:0014744	positive regulation of muscle adaptation	GO|GO.BP	0.0410922	1	1	1	0.00671141	0.000280112	23.9597	149	0.25	4	positive regulation of muscle adaptation	PPP3CA
361	GO:0014802	terminal cisterna	GO|GO.CC	0.0410922	1	1	1	0.00671141	0.000280112	23.9597	149	0.25	4	terminal cisterna	RTN2
362	GO:0015136	sialic acid transmembrane transporter activity	GO|GO.MF	0.0410922	1	1	1	0.00671141	0.000280112	23.9597	149	0.25	4	sialic acid transmembrane transporter activity	SLC17A5
363	GO:0015184	L-cystine transmembrane transporter activity	GO|GO.MF	0.0410922	1	1	1	0.00671141	0.000280112	23.9597	149	0.25	4	L-cystine transmembrane transporter activity	SLC3A1
364	GO:0015739	sialic acid transport	GO|GO.BP	0.0410922	1	1	1	0.00671141	0.000280112	23.9597	149	0.25	4	sialic acid transport	SLC17A5
365	GO:0015811	L-cystine transport	GO|GO.BP	0.0410922	1	1	1	0.00671141	0.000280112	23.9597	149	0.25	4	L-cystine transport	SLC3A1
366	GO:0016286	small conductance calcium-activated potassium channel activity	GO|GO.MF	0.0410922	1	1	1	0.00671141	0.000280112	23.9597	149	0.25	4	small conductance calcium-activated potassium channel activity	KCNN1
367	GO:0018201	peptidyl-glycine modification	GO|GO.BP	0.0410922	1	1	1	0.00671141	0.000280112	23.9597	149	0.25	4	peptidyl-glycine modification	NMT1
368	GO:0018377	protein myristoylation	GO|GO.BP	0.0410922	1	1	1	0.00671141	0.000280112	23.9597	149	0.25	4	protein myristoylation	NMT1
369	GO:0019808	polyamine binding	GO|GO.MF	0.0410922	1	1	1	0.00671141	0.000280112	23.9597	149	0.25	4	polyamine binding	AMD1
370	GO:0021886	hypothalamus gonadotrophin-releasing hormone neuron differentiation	GO|GO.BP	0.0410922	1	1	1	0.00671141	0.000280112	23.9597	149	0.25	4	hypothalamus gonadotrophin-releasing hormone neuron differentiation	SEMA3A
371	GO:0021888	hypothalamus gonadotrophin-releasing hormone neuron development	GO|GO.BP	0.0410922	1	1	1	0.00671141	0.000280112	23.9597	149	0.25	4	hypothalamus gonadotrophin-releasing hormone neuron development	SEMA3A
372	GO:0030432	peristalsis	GO|GO.BP	0.0410922	1	1	1	0.00671141	0.000280112	23.9597	149	0.25	4	peristalsis	SSTR2
373	GO:0030943	mitochondrion targeting sequence binding	GO|GO.MF	0.0410922	1	1	1	0.00671141	0.000280112	23.9597	149	0.25	4	mitochondrion targeting sequence binding	TIMM22
374	GO:0031697	beta-1 adrenergic receptor binding	GO|GO.MF	0.0410922	1	1	1	0.00671141	0.000280112	23.9597	149	0.25	4	beta-1 adrenergic receptor binding	SH3GL1
375	GO:0031860	telomeric 3' overhang formation	GO|GO.BP	0.0410922	1	1	1	0.00671141	0.000280112	23.9597	149	0.25	4	telomeric 3' overhang formation	RAD50
376	GO:0032422	purine-rich negative regulatory element binding	GO|GO.MF	0.0410922	1	1	1	0.00671141	0.000280112	23.9597	149	0.25	4	purine-rich negative regulatory element binding	PURA
377	GO:0035290	trunk segmentation	GO|GO.BP	0.0410922	1	1	1	0.00671141	0.000280112	23.9597	149	0.25	4	trunk segmentation	SEMA3A
378	GO:0035363	histone locus body	GO|GO.CC	0.0410922	1	1	1	0.00671141	0.000280112	23.9597	149	0.25	4	histone locus body	ZC3H8
379	GO:0035696	monocyte extravasation	GO|GO.BP	0.0410922	1	1	1	0.00671141	0.000280112	23.9597	149	0.25	4	monocyte extravasation	SIRPA
380	GO:0036484	trunk neural crest cell migration	GO|GO.BP	0.0410922	1	1	1	0.00671141	0.000280112	23.9597	149	0.25	4	trunk neural crest cell migration	SEMA3A
381	GO:0036486	ventral trunk neural crest cell migration	GO|GO.BP	0.0410922	1	1	1	0.00671141	0.000280112	23.9597	149	0.25	4	ventral trunk neural crest cell migration	SEMA3A
382	GO:0038169	somatostatin receptor signaling pathway	GO|GO.BP	0.0410922	1	1	1	0.00671141	0.000280112	23.9597	149	0.25	4	somatostatin receptor signaling pathway	SSTR2
383	GO:0038170	somatostatin signaling pathway	GO|GO.BP	0.0410922	1	1	1	0.00671141	0.000280112	23.9597	149	0.25	4	somatostatin signaling pathway	SSTR2
384	GO:0043533	inositol 1,3,4,5 tetrakisphosphate binding	GO|GO.MF	0.0410922	1	1	1	0.00671141	0.000280112	23.9597	149	0.25	4	inositol 1,3,4,5 tetrakisphosphate binding	ADAP1
385	GO:0044326	dendritic spine neck	GO|GO.CC	0.0410922	1	1	1	0.00671141	0.000280112	23.9597	149	0.25	4	dendritic spine neck	PPP1R9A
386	GO:0045924	regulation of female receptivity	GO|GO.BP	0.0410922	1	1	1	0.00671141	0.000280112	23.9597	149	0.25	4	regulation of female receptivity	THRB
387	GO:0045990	carbon catabolite regulation of transcription	GO|GO.BP	0.0410922	1	1	1	0.00671141	0.000280112	23.9597	149	0.25	4	carbon catabolite regulation of transcription	NCOA1
388	GO:0045991	carbon catabolite activation of transcription	GO|GO.BP	0.0410922	1	1	1	0.00671141	0.000280112	23.9597	149	0.25	4	carbon catabolite activation of transcription	NCOA1
389	GO:0051725	protein de-ADP-ribosylation	GO|GO.BP	0.0410922	1	1	1	0.00671141	0.000280112	23.9597	149	0.25	4	protein de-ADP-ribosylation	MACROD1
390	GO:0061551	trigeminal ganglion development	GO|GO.BP	0.0410922	1	1	1	0.00671141	0.000280112	23.9597	149	0.25	4	trigeminal ganglion development	SEMA3A
391	GO:0061669	spontaneous neurotransmitter secretion	GO|GO.BP	0.0410922	1	1	1	0.00671141	0.000280112	23.9597	149	0.25	4	spontaneous neurotransmitter secretion	PPP1R9A
392	GO:0061888	regulation of astrocyte activation	GO|GO.BP	0.0410922	1	1	1	0.00671141	0.000280112	23.9597	149	0.25	4	regulation of astrocyte activation	TTBK1
393	GO:0071253	connexin binding	GO|GO.MF	0.0410922	1	1	1	0.00671141	0.000280112	23.9597	149	0.25	4	connexin binding	CNST
394	GO:0071987	WD40-repeat domain binding	GO|GO.MF	0.0410922	1	1	1	0.00671141	0.000280112	23.9597	149	0.25	4	WD40-repeat domain binding	USP47
395	GO:0086089	voltage-gated potassium channel activity involved in atrial cardiac muscle cell action potential repolarization	GO|GO.MF	0.0410922	1	1	1	0.00671141	0.000280112	23.9597	149	0.25	4	voltage-gated potassium channel activity involved in atrial cardiac muscle cell action potential repolarization	KCNJ3
396	GO:0097490	sympathetic neuron projection extension	GO|GO.BP	0.0410922	1	1	1	0.00671141	0.000280112	23.9597	149	0.25	4	sympathetic neuron projection extension	SEMA3A
397	GO:0097491	sympathetic neuron projection guidance	GO|GO.BP	0.0410922	1	1	1	0.00671141	0.000280112	23.9597	149	0.25	4	sympathetic neuron projection guidance	SEMA3A
398	GO:0098871	postsynaptic actin cytoskeleton	GO|GO.CC	0.0410922	1	1	1	0.00671141	0.000280112	23.9597	149	0.25	4	postsynaptic actin cytoskeleton	PPP1R9A
399	GO:1900454	positive regulation of long-term synaptic depression	GO|GO.BP	0.0410922	1	1	1	0.00671141	0.000280112	23.9597	149	0.25	4	positive regulation of long-term synaptic depression	PPP1R9A
400	GO:1900736	regulation of phospholipase C-activating G protein-coupled receptor signaling pathway	GO|GO.BP	0.0410922	1	1	1	0.00671141	0.000280112	23.9597	149	0.25	4	regulation of phospholipase C-activating G protein-coupled receptor signaling pathway	CHGA
401	GO:1901166	neural crest cell migration involved in autonomic nervous system development	GO|GO.BP	0.0410922	1	1	1	0.00671141	0.000280112	23.9597	149	0.25	4	neural crest cell migration involved in autonomic nervous system development	SEMA3A
402	GO:1904016	response to Thyroglobulin triiodothyronine	GO|GO.BP	0.0410922	1	1	1	0.00671141	0.000280112	23.9597	149	0.25	4	response to Thyroglobulin triiodothyronine	NCOA1
403	GO:1905203	regulation of connective tissue replacement	GO|GO.BP	0.0410922	1	1	1	0.00671141	0.000280112	23.9597	149	0.25	4	regulation of connective tissue replacement	PPP3CA
404	GO:2000020	positive regulation of male gonad development	GO|GO.BP	0.0410922	1	1	1	0.00671141	0.000280112	23.9597	149	0.25	4	positive regulation of male gonad development	SEMA3A
405	GO:0086010	membrane depolarization during action potential	GO|GO.BP	0.0412796	1	1	2	0.0134228	0.00217087	6.18316	149	0.0645161	31	membrane depolarization during action potential	SCN3A|CACNA1I
406	GO:0098686	hippocampal mossy fiber to CA3 synapse	GO|GO.CC	0.0412796	1	1	2	0.0134228	0.00217087	6.18316	149	0.0645161	31	hippocampal mossy fiber to CA3 synapse	SH3GL1|CACNG2
407	GO:0099622	cardiac muscle cell membrane repolarization	GO|GO.BP	0.0412796	1	1	2	0.0134228	0.00217087	6.18316	149	0.0645161	31	cardiac muscle cell membrane repolarization	KCND3|KCNJ3
408	GO:1990573	potassium ion import across plasma membrane	GO|GO.BP	0.0412796	1	1	2	0.0134228	0.00217087	6.18316	149	0.0645161	31	potassium ion import across plasma membrane	KCNJ3|KCNJ6
409	GO:0098889	intrinsic component of presynaptic membrane	GO|GO.CC	0.0421726	1	1	3	0.0201342	0.00518207	3.88536	149	0.0405405	74	intrinsic component of presynaptic membrane	ATP2B1|KCNJ3|CADM3
410	GO:0032947	protein-containing complex scaffold activity	GO|GO.MF	0.0436047	1	1	3	0.0201342	0.0052521	3.83356	149	0.04	75	protein-containing complex scaffold activity	MAGI1|RB1CC1|DUSP19
411	GO:0030658	transport vesicle membrane	GO|GO.CC	0.0436993	1	1	5	0.033557	0.0128852	2.60432	149	0.0271739	184	transport vesicle membrane	CHGA|CLTB|SLC17A5|PI4K2A|CNIH2
412	GO:0045070	positive regulation of viral genome replication	GO|GO.BP	0.0437367	1	1	2	0.0134228	0.0022409	5.98993	149	0.0625	32	positive regulation of viral genome replication	SRPK2|LARP1
413	GO:0007267	cell-cell signaling	GO|GO.BP	0.044381	1	1	20	0.134228	0.0897059	1.49631	149	0.0156128	1281	cell-cell signaling	CAMK2B|CHGA|DBN1|HTR1E|HTR1F|KCNJ3|KCNN1|MAP1A|MLLT3|PPP3CA|PRKCB|SH3GL1|CACNG2|USP47|PPP1R9A|RSPO3|FBXL20|RASL10B|CNIH2|SHISA9
414	GO:0051899	membrane depolarization	GO|GO.BP	0.045061	1	1	3	0.0201342	0.00532213	3.78312	149	0.0394737	76	membrane depolarization	SCN3A|CACNA1I|CACNG2
415	GO:0086091	regulation of heart rate by cardiac conduction	GO|GO.BP	0.0462468	1	1	2	0.0134228	0.00231092	5.80842	149	0.0606061	33	regulation of heart rate by cardiac conduction	KCND3|KCNJ3
416	GO:0065007	biological regulation	GO|GO.BP	0.0465424	1	1	106	0.711409	0.643137	1.10615	149	0.0115418	9184	biological regulation	ATP2B1|CAMK2B|CHD4|CHGA|CYP2J2|DBN1|EPHB6|GPR26|HTR1E|HTR1F|KCND3|KCNJ3|KCNJ6|MAP1A|MAP1B|MATK|MLLT3|NMT1|NPAS1|NPY1R|PPP3CA|PRKCB|PSMD1|PURA|RFC1|RTN2|SATB1|SCN3A|SH3GL1|SRPK2|SSTR2|THRB|UBE2L3|UBE3A|SHOC2|NCOA1|CACNA1I|SMC3|MAGI1|RAB9A|RB1CC1|RAD50|CACNG2|SEMA3A|CELF1|MAPRE2|ADAP1|CNKSR2|MAST1|PDS5B|TOGARAM1|BOP1|LARP1|KPNA6|FKBP8|DSTYK|ZNF324|NUPR1|SSU72|ANKRD11|CDKL3|FAM13B|LRRN3|USP47|MACO1|…
417	GO:0007154	cell communication	GO|GO.BP	0.0481517	1	1	60	0.402685	0.334804	1.20275	149	0.0125497	4781	cell communication	ATP2B1|CAMK2B|CHGA|DBN1|EPHB6|GPR26|HTR1E|HTR1F|KCNJ3|KCNN1|MAP1A|MATK|MLLT3|NMT1|NPY1R|PPP3CA|PRKCB|SCN3A|SH3GL1|SRPK2|SSTR2|THRB|UBE3A|SHOC2|NCOA1|CACNA1I|MAGI1|RAB9A|RB1CC1|CACNG2|SEMA3A|MAPRE2|ADAP1|CNKSR2|MAST1|BOP1|LARP1|FKBP8|DSTYK|NUPR1|FAM13B|USP47|MACO1|PPP1R9A|ZC3H15|KCTD16|FNIP2|CCDC3|RSPO3|FBXL20|RASL10B|SIRPA|DUSP19|ASB14|GPR155|CNIH2|EPHA6|SERP2|WIPF3|SHISA9
418	GO:0044425	membrane part	GO|GO.CC	0.048516	1	1	62	0.416107	0.347829	1.1963	149	0.0124824	4967	membrane part	ATP2B1|CAMK2B|CLTB|CPM|CYP2J2|DBN1|EPHB6|GPR26|HTR1E|HTR1F|KCND3|KCNJ3|KCNJ6|KCNN1|MATK|NMT1|NPY1R|PPP3CA|RTN2|SCN3A|SLC3A1|SSTR2|SHOC2|CACNA1I|RAB9A|RB1CC1|CACNG2|SEMA3A|MAN1A2|CNKSR2|TMEM245|FKBP8|DSTYK|SLC17A5|CNNM1|TIMM22|KCNK9|LRRN3|ENOX1|MACO1|PI4K2A|KCTD16|CADM3|ORAI2|YIPF5|PLPP7|PIGM|SIRPA|LRFN5|GPR155|DENND5B|CNST|LHFPL5|CADM2|CNIH2|FAM171A2|EPHA6|XKR6|LHFPL4|SERP2|FAM155A|SHISA9
419	GO:0005891	voltage-gated calcium channel complex	GO|GO.CC	0.0488086	1	1	2	0.0134228	0.00238095	5.63758	149	0.0588235	34	voltage-gated calcium channel complex	CACNA1I|CACNG2
420	GO:0140104	molecular carrier activity	GO|GO.MF	0.0488086	1	1	2	0.0134228	0.00238095	5.63758	149	0.0588235	34	molecular carrier activity	KPNA6|NGB
421	GO:0005215	transporter activity	GO|GO.MF	0.0492609	1	1	16	0.107383	0.0685574	1.56632	149	0.0163432	979	transporter activity	ATP2B1|KCND3|KCNJ3|KCNJ6|KCNN1|SCN3A|SLC3A1|CACNA1I|CACNG2|KPNA6|SLC17A5|TIMM22|KCNK9|PCYOX1|ORAI2|FAM155A
422	GO:0002027	regulation of heart rate	GO|GO.BP	0.049573	1	1	3	0.0201342	0.00553221	3.63945	149	0.0379747	79	regulation of heart rate	KCND3|KCNJ3|SEMA3A
423	GO:0030165	PDZ domain binding	GO|GO.MF	0.049573	1	1	3	0.0201342	0.00553221	3.63945	149	0.0379747	79	PDZ domain binding	ATP2B1|SSTR2|SHISA9
424	GO:0022414	reproductive process	GO|GO.BP	0.0496355	1	1	16	0.107383	0.0686275	1.56472	149	0.0163265	980	reproductive process	NPAS1|SSTR2|THRB|NCOA1|EIF2S2|SMC3|RAD50|SEMA3A|CELF1|KPNA6|NUPR1|STOX2|PANK2|RSPO3|STK35|WIPF3
425	GO:0000003	reproduction	GO|GO.BP	0.050012	1	1	16	0.107383	0.0686975	1.56312	149	0.0163099	981	reproduction	NPAS1|SSTR2|THRB|NCOA1|EIF2S2|SMC3|RAD50|SEMA3A|CELF1|KPNA6|NUPR1|STOX2|PANK2|RSPO3|STK35|WIPF3
426	GO:0035639	purine ribonucleoside triphosphate binding	GO|GO.MF	0.0502373	1	1	23	0.154362	0.108123	1.42765	149	0.0148964	1544	purine ribonucleoside triphosphate binding	ATP2B1|CAMK2B|CHD4|EPHB6|MATK|PRKCB|RFC1|SRPK2|UBE2L3|SMC3|MAGI1|RAB9A|RAD50|MAST1|PDS5B|DSTYK|CDKL3|PI4K2A|PANK2|TTBK1|RASL10B|STK35|EPHA6
427	GO:0002176	male germ cell proliferation	GO|GO.BP	0.0511005	1	1	1	0.00671141	0.00035014	19.1678	149	0.2	5	male germ cell proliferation	EIF2S2
428	GO:0005955	calcineurin complex	GO|GO.CC	0.0511005	1	1	1	0.00671141	0.00035014	19.1678	149	0.2	5	calcineurin complex	PPP3CA
429	GO:0008215	spermine metabolic process	GO|GO.BP	0.0511005	1	1	1	0.00671141	0.00035014	19.1678	149	0.2	5	spermine metabolic process	AMD1
430	GO:0016191	synaptic vesicle uncoating	GO|GO.BP	0.0511005	1	1	1	0.00671141	0.00035014	19.1678	149	0.2	5	synaptic vesicle uncoating	SH3GL1
431	GO:0021636	trigeminal nerve morphogenesis	GO|GO.BP	0.0511005	1	1	1	0.00671141	0.00035014	19.1678	149	0.2	5	trigeminal nerve morphogenesis	SEMA3A
432	GO:0021637	trigeminal nerve structural organization	GO|GO.BP	0.0511005	1	1	1	0.00671141	0.00035014	19.1678	149	0.2	5	trigeminal nerve structural organization	SEMA3A
433	GO:0021825	substrate-dependent cerebral cortex tangential migration	GO|GO.BP	0.0511005	1	1	1	0.00671141	0.00035014	19.1678	149	0.2	5	substrate-dependent cerebral cortex tangential migration	SEMA3A
434	GO:0030242	autophagy of peroxisome	GO|GO.BP	0.0511005	1	1	1	0.00671141	0.00035014	19.1678	149	0.2	5	autophagy of peroxisome	RB1CC1
435	GO:0033192	calmodulin-dependent protein phosphatase activity	GO|GO.MF	0.0511005	1	1	1	0.00671141	0.00035014	19.1678	149	0.2	5	calmodulin-dependent protein phosphatase activity	PPP3CA
436	GO:0036033	mediator complex binding	GO|GO.MF	0.0511005	1	1	1	0.00671141	0.00035014	19.1678	149	0.2	5	mediator complex binding	SMC3
437	GO:0036093	germ cell proliferation	GO|GO.BP	0.0511005	1	1	1	0.00671141	0.00035014	19.1678	149	0.2	5	germ cell proliferation	EIF2S2
438	GO:0042030	ATPase inhibitor activity	GO|GO.MF	0.0511005	1	1	1	0.00671141	0.00035014	19.1678	149	0.2	5	ATPase inhibitor activity	FNIP2
439	GO:0042721	TIM22 mitochondrial import inner membrane insertion complex	GO|GO.CC	0.0511005	1	1	1	0.00671141	0.00035014	19.1678	149	0.2	5	TIM22 mitochondrial import inner membrane insertion complex	TIMM22
440	GO:0044789	modulation by host of viral release from host cell	GO|GO.BP	0.0511005	1	1	1	0.00671141	0.00035014	19.1678	149	0.2	5	modulation by host of viral release from host cell	SMC3
441	GO:0044791	positive regulation by host of viral release from host cell	GO|GO.BP	0.0511005	1	1	1	0.00671141	0.00035014	19.1678	149	0.2	5	positive regulation by host of viral release from host cell	SMC3
442	GO:0044804	autophagy of nucleus	GO|GO.BP	0.0511005	1	1	1	0.00671141	0.00035014	19.1678	149	0.2	5	autophagy of nucleus	RB1CC1
443	GO:0045743	positive regulation of fibroblast growth factor receptor signaling pathway	GO|GO.BP	0.0511005	1	1	1	0.00671141	0.00035014	19.1678	149	0.2	5	positive regulation of fibroblast growth factor receptor signaling pathway	DSTYK
444	GO:0051286	cell tip	GO|GO.CC	0.0511005	1	1	1	0.00671141	0.00035014	19.1678	149	0.2	5	cell tip	PI4K2A
445	GO:0052405	negative regulation by host of symbiont molecular function	GO|GO.BP	0.0511005	1	1	1	0.00671141	0.00035014	19.1678	149	0.2	5	negative regulation by host of symbiont molecular function	RAB9A
446	GO:0060180	female mating behavior	GO|GO.BP	0.0511005	1	1	1	0.00671141	0.00035014	19.1678	149	0.2	5	female mating behavior	THRB
447	GO:0060385	axonogenesis involved in innervation	GO|GO.BP	0.0511005	1	1	1	0.00671141	0.00035014	19.1678	149	0.2	5	axonogenesis involved in innervation	SEMA3A
448	GO:0060509	type I pneumocyte differentiation	GO|GO.BP	0.0511005	1	1	1	0.00671141	0.00035014	19.1678	149	0.2	5	type I pneumocyte differentiation	THRB
449	GO:0060666	dichotomous subdivision of terminal units involved in salivary gland branching	GO|GO.BP	0.0511005	1	1	1	0.00671141	0.00035014	19.1678	149	0.2	5	dichotomous subdivision of terminal units involved in salivary gland branching	SEMA3A
450	GO:0061550	cranial ganglion development	GO|GO.BP	0.0511005	1	1	1	0.00671141	0.00035014	19.1678	149	0.2	5	cranial ganglion development	SEMA3A
451	GO:0070245	positive regulation of thymocyte apoptotic process	GO|GO.BP	0.0511005	1	1	1	0.00671141	0.00035014	19.1678	149	0.2	5	positive regulation of thymocyte apoptotic process	ZC3H8
452	GO:0070545	PeBoW complex	GO|GO.CC	0.0511005	1	1	1	0.00671141	0.00035014	19.1678	149	0.2	5	PeBoW complex	BOP1
453	GO:0071362	cellular response to ether	GO|GO.BP	0.0511005	1	1	1	0.00671141	0.00035014	19.1678	149	0.2	5	cellular response to ether	LARP1
454	GO:0098835	presynaptic endocytic zone membrane	GO|GO.CC	0.0511005	1	1	1	0.00671141	0.00035014	19.1678	149	0.2	5	presynaptic endocytic zone membrane	CLTB
455	GO:0099147	extrinsic component of postsynaptic density membrane	GO|GO.CC	0.0511005	1	1	1	0.00671141	0.00035014	19.1678	149	0.2	5	extrinsic component of postsynaptic density membrane	CNKSR2
456	GO:0140059	dendrite arborization	GO|GO.BP	0.0511005	1	1	1	0.00671141	0.00035014	19.1678	149	0.2	5	dendrite arborization	SEMA3A
457	GO:0150003	regulation of spontaneous synaptic transmission	GO|GO.BP	0.0511005	1	1	1	0.00671141	0.00035014	19.1678	149	0.2	5	regulation of spontaneous synaptic transmission	PPP1R9A
458	GO:1902083	negative regulation of peptidyl-cysteine S-nitrosylation	GO|GO.BP	0.0511005	1	1	1	0.00671141	0.00035014	19.1678	149	0.2	5	negative regulation of peptidyl-cysteine S-nitrosylation	NCOA7
459	GO:1902816	regulation of protein localization to microtubule	GO|GO.BP	0.0511005	1	1	1	0.00671141	0.00035014	19.1678	149	0.2	5	regulation of protein localization to microtubule	MAP1A
460	GO:1902817	negative regulation of protein localization to microtubule	GO|GO.BP	0.0511005	1	1	1	0.00671141	0.00035014	19.1678	149	0.2	5	negative regulation of protein localization to microtubule	MAP1A
461	GO:1990405	protein antigen binding	GO|GO.MF	0.0511005	1	1	1	0.00671141	0.00035014	19.1678	149	0.2	5	protein antigen binding	SIRPA
462	GO:2000018	regulation of male gonad development	GO|GO.BP	0.0511005	1	1	1	0.00671141	0.00035014	19.1678	149	0.2	5	regulation of male gonad development	SEMA3A
463	GO:0048524	positive regulation of viral process	GO|GO.BP	0.0511244	1	1	3	0.0201342	0.00560224	3.59396	149	0.0375	80	positive regulation of viral process	SRPK2|SMC3|LARP1
464	GO:0106027	neuron projection organization	GO|GO.BP	0.0511244	1	1	3	0.0201342	0.00560224	3.59396	149	0.0375	80	neuron projection organization	CAMK2B|MAP1A|PPP1R9A
465	GO:1902803	regulation of synaptic vesicle transport	GO|GO.BP	0.0511244	1	1	3	0.0201342	0.00560224	3.59396	149	0.0375	80	regulation of synaptic vesicle transport	PRKCB|FBXL20|CNIH2
466	GO:0004003	ATP-dependent DNA helicase activity	GO|GO.MF	0.0514209	1	1	2	0.0134228	0.00245098	5.47651	149	0.0571429	35	ATP-dependent DNA helicase activity	CHD4|RAD50
467	GO:0010107	potassium ion import	GO|GO.BP	0.0514209	1	1	2	0.0134228	0.00245098	5.47651	149	0.0571429	35	potassium ion import	KCNJ3|KCNJ6
468	GO:0014888	striated muscle adaptation	GO|GO.BP	0.0514209	1	1	2	0.0134228	0.00245098	5.47651	149	0.0571429	35	striated muscle adaptation	CAMK2B|PPP3CA
469	GO:0043198	dendritic shaft	GO|GO.CC	0.0514209	1	1	2	0.0134228	0.00245098	5.47651	149	0.0571429	35	dendritic shaft	MAP1A|CNIH2
470	GO:0046676	negative regulation of insulin secretion	GO|GO.BP	0.0514209	1	1	2	0.0134228	0.00245098	5.47651	149	0.0571429	35	negative regulation of insulin secretion	CHGA|PPP3CA
471	GO:2001222	regulation of neuron migration	GO|GO.BP	0.0514209	1	1	2	0.0134228	0.00245098	5.47651	149	0.0571429	35	regulation of neuron migration	CAMK2B|SEMA3A
472	GO:0006813	potassium ion transport	GO|GO.BP	0.0526653	1	1	5	0.033557	0.0135854	2.47008	149	0.0257732	194	potassium ion transport	KCND3|KCNJ3|KCNJ6|KCNN1|KCNK9
473	GO:0099003	vesicle-mediated transport in synapse	GO|GO.BP	0.0526653	1	1	5	0.033557	0.0135854	2.47008	149	0.0257732	194	vesicle-mediated transport in synapse	PRKCB|SH3GL1|FBXL20|BTBD9|CNIH2
474	GO:0008094	DNA-dependent ATPase activity	GO|GO.MF	0.0526991	1	1	3	0.0201342	0.00567227	3.54959	149	0.037037	81	DNA-dependent ATPase activity	CHD4|RFC1|RAD50
475	GO:0034219	carbohydrate transmembrane transport	GO|GO.BP	0.0526991	1	1	3	0.0201342	0.00567227	3.54959	149	0.037037	81	carbohydrate transmembrane transport	PRKCB|RTN2|SLC17A5
476	GO:0140096	catalytic activity, acting on a protein	GO|GO.MF	0.0529991	1	1	27	0.181208	0.132073	1.37203	149	0.014316	1886	catalytic activity, acting on a protein	CAMK2B|CHD4|CPM|EPHB6|MATK|PPP3CA|PRKCB|PSMD1|SRPK2|UBE2L3|UBE3A|SHOC2|MAST1|FKBP8|DSTYK|SSU72|CDKL3|USP47|PDP2|RPAP2|FBXL18|TTBK1|FBXL20|FBXO27|STK35|DUSP19|EPHA6
477	GO:0006810	transport	GO|GO.BP	0.0535603	1	1	52	0.348993	0.285644	1.22178	149	0.0127482	4079	transport	ATP2B1|CAMK2B|CHGA|CLTB|KCND3|KCNJ3|KCNJ6|KCNN1|MAP1A|MAP1B|NMT1|PPP3CA|PRKCB|PSMD1|PURA|RTN2|SCN3A|SH3GL1|SLC3A1|UBE2L3|NCOA1|EIF2S2|CACNA1I|RAB9A|CACNG2|KPNA6|SLC17A5|CNNM1|TIMM22|KCNK9|PCYOX1|PI4K2A|PPP1R9A|NGB|SMAP1|GEMIN7|ORAI2|YIPF5|DCTN5|FBXL20|CEP19|RASL10B|BTBD9|SIRPA|GPR155|CNST|LHFPL5|CNIH2|SERP2|WIPF3|FAM155A|SHISA9
478	GO:0050807	regulation of synapse organization	GO|GO.BP	0.0536168	1	1	5	0.033557	0.0136555	2.45741	149	0.025641	195	regulation of synapse organization	CAMK2B|LRRN3|PPP1R9A|LRFN5|LHFPL4
479	GO:0000387	spliceosomal snRNP assembly	GO|GO.BP	0.0540822	1	1	2	0.0134228	0.00252101	5.32438	149	0.0555556	36	spliceosomal snRNP assembly	GEMIN7|TGS1
480	GO:0042162	telomeric DNA binding	GO|GO.MF	0.0540822	1	1	2	0.0134228	0.00252101	5.32438	149	0.0555556	36	telomeric DNA binding	PURA|RAD50
481	GO:0050775	positive regulation of dendrite morphogenesis	GO|GO.BP	0.0540822	1	1	2	0.0134228	0.00252101	5.32438	149	0.0555556	36	positive regulation of dendrite morphogenesis	CAMK2B|CDKL3
482	GO:0016020	membrane	GO|GO.CC	0.05496	1	1	84	0.563758	0.495308	1.1382	149	0.0118761	7073	membrane	ATP2B1|CAMK2B|CHD4|CHGA|CLTB|CPM|CYP2J2|DBN1|EPHB6|GPR26|HTR1E|HTR1F|KCND3|KCNJ3|KCNJ6|KCNN1|MAP1B|MATK|NMT1|NPY1R|PPP3CA|PRKCB|PSMD1|RTN2|SCN3A|SH3GL1|SLC3A1|SSTR2|SHOC2|NCOA1|CACNA1I|MAGI1|RAB9A|RB1CC1|RAD50|CACNG2|SEMA3A|CELF1|MAN1A2|ADAP1|FILIP1L|CNKSR2|MAST1|LARP1|KPNA6|TMEM245|FKBP8|DSTYK|SLC17A5|CNNM1|ANKRD11|TIMM22|KCNK9|PCYOX1|LRRN3|ENOX1|MACO1|PI4K2A|KCTD16|CADM3|SMAP1|ORAI2|YIPF5|DCTN5…
483	GO:0032590	dendrite membrane	GO|GO.CC	0.0567914	1	1	2	0.0134228	0.00259104	5.18048	149	0.0540541	37	dendrite membrane	ATP2B1|SHISA9
484	GO:0032873	negative regulation of stress-activated MAPK cascade	GO|GO.BP	0.0567914	1	1	2	0.0134228	0.00259104	5.18048	149	0.0540541	37	negative regulation of stress-activated MAPK cascade	SIRPA|DUSP19
485	GO:0070303	negative regulation of stress-activated protein kinase signaling cascade	GO|GO.BP	0.0567914	1	1	2	0.0134228	0.00259104	5.18048	149	0.0540541	37	negative regulation of stress-activated protein kinase signaling cascade	SIRPA|DUSP19
486	GO:0050794	regulation of cellular process	GO|GO.BP	0.0578926	1	1	95	0.637584	0.571078	1.11646	149	0.0116493	8155	regulation of cellular process	CAMK2B|CHD4|CHGA|DBN1|EPHB6|GPR26|HTR1E|HTR1F|MAP1A|MAP1B|MATK|MLLT3|NMT1|NPAS1|NPY1R|PPP3CA|PRKCB|PURA|RFC1|SATB1|SH3GL1|SRPK2|SSTR2|THRB|UBE2L3|UBE3A|SHOC2|NCOA1|CACNA1I|SMC3|MAGI1|RAB9A|RB1CC1|RAD50|CACNG2|SEMA3A|CELF1|MAPRE2|ADAP1|CNKSR2|MAST1|PDS5B|TOGARAM1|BOP1|LARP1|KPNA6|FKBP8|DSTYK|ZNF324|NUPR1|SSU72|CDKL3|FAM13B|LRRN3|USP47|MACO1|PPP1R9A|ZC3H15|KCTD16|PDP2|FNIP2|SMAP1|ZNF426|CSPP1|RPAP2…
487	GO:0044448	cell cortex part	GO|GO.CC	0.0589293	1	1	4	0.0268456	0.00980392	2.73826	149	0.0285714	140	cell cortex part	CLTB|DBN1|PPP1R9A|WIPF3
488	GO:0050803	regulation of synapse structure or activity	GO|GO.BP	0.0595356	1	1	5	0.033557	0.0140756	2.38405	149	0.0248756	201	regulation of synapse structure or activity	CAMK2B|LRRN3|PPP1R9A|LRFN5|LHFPL4
489	GO:0031146	SCF-dependent proteasomal ubiquitin-dependent protein catabolic process	GO|GO.BP	0.059547	1	1	2	0.0134228	0.00266106	5.04415	149	0.0526316	38	SCF-dependent proteasomal ubiquitin-dependent protein catabolic process	FBXL18|FBXL20
490	GO:0038202	TORC1 signaling	GO|GO.BP	0.059547	1	1	2	0.0134228	0.00266106	5.04415	149	0.0526316	38	TORC1 signaling	LARP1|FNIP2
491	GO:0000101	sulfur amino acid transport	GO|GO.BP	0.0610049	1	1	1	0.00671141	0.000420168	15.9732	149	0.166667	6	sulfur amino acid transport	SLC3A1
492	GO:0000147	actin cortical patch assembly	GO|GO.BP	0.0610049	1	1	1	0.00671141	0.000420168	15.9732	149	0.166667	6	actin cortical patch assembly	WIPF3
493	GO:0004887	thyroid hormone receptor activity	GO|GO.MF	0.0610049	1	1	1	0.00671141	0.000420168	15.9732	149	0.166667	6	thyroid hormone receptor activity	THRB
494	GO:0005663	DNA replication factor C complex	GO|GO.CC	0.0610049	1	1	1	0.00671141	0.000420168	15.9732	149	0.166667	6	DNA replication factor C complex	RFC1
495	GO:0006498	N-terminal protein lipidation	GO|GO.BP	0.0610049	1	1	1	0.00671141	0.000420168	15.9732	149	0.166667	6	N-terminal protein lipidation	NMT1
496	GO:0008391	arachidonic acid monooxygenase activity	GO|GO.MF	0.0610049	1	1	1	0.00671141	0.000420168	15.9732	149	0.166667	6	arachidonic acid monooxygenase activity	CYP2J2
497	GO:0008392	arachidonic acid epoxygenase activity	GO|GO.MF	0.0610049	1	1	1	0.00671141	0.000420168	15.9732	149	0.166667	6	arachidonic acid epoxygenase activity	CYP2J2
498	GO:0014883	transition between fast and slow fiber	GO|GO.BP	0.0610049	1	1	1	0.00671141	0.000420168	15.9732	149	0.166667	6	transition between fast and slow fiber	PPP3CA
499	GO:0021559	trigeminal nerve development	GO|GO.BP	0.0610049	1	1	1	0.00671141	0.000420168	15.9732	149	0.166667	6	trigeminal nerve development	SEMA3A
500	GO:0021612	facial nerve structural organization	GO|GO.BP	0.0610049	1	1	1	0.00671141	0.000420168	15.9732	149	0.166667	6	facial nerve structural organization	SEMA3A
501	GO:0021785	branchiomotor neuron axon guidance	GO|GO.BP	0.0610049	1	1	1	0.00671141	0.000420168	15.9732	149	0.166667	6	branchiomotor neuron axon guidance	SEMA3A
502	GO:0021979	hypothalamus cell differentiation	GO|GO.BP	0.0610049	1	1	1	0.00671141	0.000420168	15.9732	149	0.166667	6	hypothalamus cell differentiation	SEMA3A
503	GO:0030893	meiotic cohesin complex	GO|GO.CC	0.0610049	1	1	1	0.00671141	0.000420168	15.9732	149	0.166667	6	meiotic cohesin complex	SMC3
504	GO:0035184	histone threonine kinase activity	GO|GO.MF	0.0610049	1	1	1	0.00671141	0.000420168	15.9732	149	0.166667	6	histone threonine kinase activity	PRKCB
505	GO:0035405	histone-threonine phosphorylation	GO|GO.BP	0.0610049	1	1	1	0.00671141	0.000420168	15.9732	149	0.166667	6	histone-threonine phosphorylation	PRKCB
506	GO:0042796	snRNA transcription by RNA polymerase III	GO|GO.BP	0.0610049	1	1	1	0.00671141	0.000420168	15.9732	149	0.166667	6	snRNA transcription by RNA polymerase III	ZC3H8
507	GO:0044300	cerebellar mossy fiber	GO|GO.CC	0.0610049	1	1	1	0.00671141	0.000420168	15.9732	149	0.166667	6	cerebellar mossy fiber	CACNG2
508	GO:0044396	actin cortical patch organization	GO|GO.BP	0.0610049	1	1	1	0.00671141	0.000420168	15.9732	149	0.166667	6	actin cortical patch organization	WIPF3
509	GO:0050861	positive regulation of B cell receptor signaling pathway	GO|GO.BP	0.0610049	1	1	1	0.00671141	0.000420168	15.9732	149	0.166667	6	positive regulation of B cell receptor signaling pathway	PRKCB
510	GO:0051666	actin cortical patch localization	GO|GO.BP	0.0610049	1	1	1	0.00671141	0.000420168	15.9732	149	0.166667	6	actin cortical patch localization	WIPF3
511	GO:0052428	modulation by host of symbiont molecular function	GO|GO.BP	0.0610049	1	1	1	0.00671141	0.000420168	15.9732	149	0.166667	6	modulation by host of symbiont molecular function	RAB9A
512	GO:0070324	thyroid hormone binding	GO|GO.MF	0.0610049	1	1	1	0.00671141	0.000420168	15.9732	149	0.166667	6	thyroid hormone binding	THRB
513	GO:0071389	cellular response to mineralocorticoid stimulus	GO|GO.BP	0.0610049	1	1	1	0.00671141	0.000420168	15.9732	149	0.166667	6	cellular response to mineralocorticoid stimulus	ATP2B1
514	GO:0071649	regulation of chemokine (C-C motif) ligand 5 production	GO|GO.BP	0.0610049	1	1	1	0.00671141	0.000420168	15.9732	149	0.166667	6	regulation of chemokine (C-C motif) ligand 5 production	SIRPA
515	GO:0072318	clathrin coat disassembly	GO|GO.BP	0.0610049	1	1	1	0.00671141	0.000420168	15.9732	149	0.166667	6	clathrin coat disassembly	SH3GL1
516	GO:0098833	presynaptic endocytic zone	GO|GO.CC	0.0610049	1	1	1	0.00671141	0.000420168	15.9732	149	0.166667	6	presynaptic endocytic zone	CLTB
517	GO:0098892	extrinsic component of postsynaptic specialization membrane	GO|GO.CC	0.0610049	1	1	1	0.00671141	0.000420168	15.9732	149	0.166667	6	extrinsic component of postsynaptic specialization membrane	CNKSR2
518	GO:0098914	membrane repolarization during atrial cardiac muscle cell action potential	GO|GO.BP	0.0610049	1	1	1	0.00671141	0.000420168	15.9732	149	0.166667	6	membrane repolarization during atrial cardiac muscle cell action potential	KCNJ3
519	GO:1901897	regulation of relaxation of cardiac muscle	GO|GO.BP	0.0610049	1	1	1	0.00671141	0.000420168	15.9732	149	0.166667	6	regulation of relaxation of cardiac muscle	CHGA
520	GO:1902804	negative regulation of synaptic vesicle transport	GO|GO.BP	0.0610049	1	1	1	0.00671141	0.000420168	15.9732	149	0.166667	6	negative regulation of synaptic vesicle transport	CNIH2
521	GO:1903719	regulation of I-kappaB phosphorylation	GO|GO.BP	0.0610049	1	1	1	0.00671141	0.000420168	15.9732	149	0.166667	6	regulation of I-kappaB phosphorylation	SIRPA
522	GO:1903980	positive regulation of microglial cell activation	GO|GO.BP	0.0610049	1	1	1	0.00671141	0.000420168	15.9732	149	0.166667	6	positive regulation of microglial cell activation	TTBK1
523	GO:1905941	positive regulation of gonad development	GO|GO.BP	0.0610049	1	1	1	0.00671141	0.000420168	15.9732	149	0.166667	6	positive regulation of gonad development	SEMA3A
524	GO:1990034	calcium ion export across plasma membrane	GO|GO.BP	0.0610049	1	1	1	0.00671141	0.000420168	15.9732	149	0.166667	6	calcium ion export across plasma membrane	ATP2B1
525	GO:0005245	voltage-gated calcium channel activity	GO|GO.MF	0.0623479	1	1	2	0.0134228	0.00273109	4.91482	149	0.0512821	39	voltage-gated calcium channel activity	CACNA1I|CACNG2
526	GO:0060999	positive regulation of dendritic spine development	GO|GO.BP	0.0623479	1	1	2	0.0134228	0.00273109	4.91482	149	0.0512821	39	positive regulation of dendritic spine development	CAMK2B|PPP1R9A
527	GO:0061001	regulation of dendritic spine morphogenesis	GO|GO.BP	0.0623479	1	1	2	0.0134228	0.00273109	4.91482	149	0.0512821	39	regulation of dendritic spine morphogenesis	CAMK2B|PPP1R9A
528	GO:0072583	clathrin-dependent endocytosis	GO|GO.BP	0.0623479	1	1	2	0.0134228	0.00273109	4.91482	149	0.0512821	39	clathrin-dependent endocytosis	CLTB|SMAP1
529	GO:0086009	membrane repolarization	GO|GO.BP	0.0623479	1	1	2	0.0134228	0.00273109	4.91482	149	0.0512821	39	membrane repolarization	KCND3|KCNJ3
530	GO:0030516	regulation of axon extension	GO|GO.BP	0.0626306	1	1	3	0.0201342	0.00609244	3.30479	149	0.0344828	87	regulation of axon extension	MAP1B|SEMA3A|CDKL3
531	GO:0051960	regulation of nervous system development	GO|GO.BP	0.0636277	1	1	13	0.0872483	0.0545518	1.59937	149	0.0166881	779	regulation of nervous system development	CAMK2B|DBN1|MAP1B|PPP3CA|THRB|NCOA1|SEMA3A|CDKL3|LRRN3|PPP1R9A|TTBK1|LRFN5|LHFPL4
532	GO:0030133	transport vesicle	GO|GO.CC	0.0640333	1	1	7	0.0469799	0.0236695	1.98483	149	0.0207101	338	transport vesicle	CHGA|CLTB|RAB9A|SLC17A5|PI4K2A|CNST|CNIH2
533	GO:0098739	import across plasma membrane	GO|GO.BP	0.0643647	1	1	3	0.0201342	0.00616246	3.26724	149	0.0340909	88	import across plasma membrane	KCNJ3|KCNJ6|FAM155A
534	GO:0060341	regulation of cellular localization	GO|GO.BP	0.0646554	1	1	13	0.0872483	0.0546919	1.59527	149	0.0166453	781	regulation of cellular localization	MAP1A|MAP1B|NMT1|PRKCB|SH3GL1|UBE2L3|CACNG2|PPP1R9A|YIPF5|FBXL20|BTBD9|CNST|CNIH2
535	GO:0004674	protein serine/threonine kinase activity	GO|GO.MF	0.0648245	1	1	8	0.0536913	0.0286415	1.8746	149	0.0195599	409	protein serine/threonine kinase activity	CAMK2B|PRKCB|SRPK2|MAST1|DSTYK|CDKL3|TTBK1|STK35
536	GO:0046579	positive regulation of Ras protein signal transduction	GO|GO.BP	0.0651928	1	1	2	0.0134228	0.00280112	4.79195	149	0.05	40	positive regulation of Ras protein signal transduction	SHOC2|MAPRE2
537	GO:0060711	labyrinthine layer development	GO|GO.BP	0.0651928	1	1	2	0.0134228	0.00280112	4.79195	149	0.05	40	labyrinthine layer development	NCOA1|RSPO3
538	GO:0004713	protein tyrosine kinase activity	GO|GO.MF	0.0653199	1	1	4	0.0268456	0.0101541	2.64383	149	0.0275862	145	protein tyrosine kinase activity	EPHB6|MATK|DSTYK|EPHA6
539	GO:0010970	transport along microtubule	GO|GO.BP	0.0653199	1	1	4	0.0268456	0.0101541	2.64383	149	0.0275862	145	transport along microtubule	MAP1A|MAP1B|PURA|CNIH2
540	GO:0031461	cullin-RING ubiquitin ligase complex	GO|GO.CC	0.0653199	1	1	4	0.0268456	0.0101541	2.64383	149	0.0275862	145	cullin-RING ubiquitin ligase complex	USP47|FBXL18|FBXL20|FBXO27
541	GO:0099111	microtubule-based transport	GO|GO.BP	0.0653199	1	1	4	0.0268456	0.0101541	2.64383	149	0.0275862	145	microtubule-based transport	MAP1A|MAP1B|PURA|CNIH2
542	GO:0007215	glutamate receptor signaling pathway	GO|GO.BP	0.066121	1	1	3	0.0201342	0.00623249	3.23053	149	0.0337079	89	glutamate receptor signaling pathway	CACNG2|CNIH2|SHISA9
543	GO:0060079	excitatory postsynaptic potential	GO|GO.BP	0.066121	1	1	3	0.0201342	0.00623249	3.23053	149	0.0337079	89	excitatory postsynaptic potential	PPP3CA|SH3GL1|PPP1R9A
544	GO:0035567	non-canonical Wnt signaling pathway	GO|GO.BP	0.0678991	1	1	3	0.0201342	0.00630252	3.19463	149	0.0333333	90	non-canonical Wnt signaling pathway	MLLT3|PPP3CA|RSPO3
545	GO:0046328	regulation of JNK cascade	GO|GO.BP	0.0679738	1	1	4	0.0268456	0.0102941	2.60786	149	0.0272109	147	regulation of JNK cascade	RB1CC1|SEMA3A|SIRPA|DUSP19
546	GO:0030517	negative regulation of axon extension	GO|GO.BP	0.0680806	1	1	2	0.0134228	0.00287115	4.67507	149	0.0487805	41	negative regulation of axon extension	SEMA3A|CDKL3
547	GO:0090278	negative regulation of peptide hormone secretion	GO|GO.BP	0.0680806	1	1	2	0.0134228	0.00287115	4.67507	149	0.0487805	41	negative regulation of peptide hormone secretion	CHGA|PPP3CA
548	GO:0010769	regulation of cell morphogenesis involved in differentiation	GO|GO.BP	0.0683973	1	1	6	0.0402685	0.0192577	2.09103	149	0.0218182	275	regulation of cell morphogenesis involved in differentiation	CAMK2B|MAP1B|PPP3CA|SEMA3A|CDKL3|PPP1R9A
549	GO:0016311	dephosphorylation	GO|GO.BP	0.0685348	1	1	8	0.0536913	0.0289916	1.85196	149	0.0193237	414	dephosphorylation	PPP3CA|SHOC2|SSU72|PDP2|RPAP2|PPP1R16A|DUSP19|CNST
550	GO:0032555	purine ribonucleotide binding	GO|GO.MF	0.0686112	1	1	23	0.154362	0.111905	1.37941	149	0.014393	1598	purine ribonucleotide binding	ATP2B1|CAMK2B|CHD4|EPHB6|MATK|PRKCB|RFC1|SRPK2|UBE2L3|SMC3|MAGI1|RAB9A|RAD50|MAST1|PDS5B|DSTYK|CDKL3|PI4K2A|PANK2|TTBK1|RASL10B|STK35|EPHA6
551	GO:0030863	cortical cytoskeleton	GO|GO.CC	0.0696989	1	1	3	0.0201342	0.00637255	3.15953	149	0.032967	91	cortical cytoskeleton	DBN1|PPP1R9A|WIPF3
552	GO:0000785	chromatin	GO|GO.CC	0.070055	1	1	8	0.0536913	0.0291317	1.84306	149	0.0192308	416	chromatin	CHD4|SATB1|THRB|NCOA1|SMC3|RAD50|PDS5B|ZC3H8
553	GO:0000019	regulation of mitotic recombination	GO|GO.BP	0.0708067	1	1	1	0.00671141	0.000490196	13.6913	149	0.142857	7	regulation of mitotic recombination	RAD50
554	GO:0000099	sulfur amino acid transmembrane transporter activity	GO|GO.MF	0.0708067	1	1	1	0.00671141	0.000490196	13.6913	149	0.142857	7	sulfur amino acid transmembrane transporter activity	SLC3A1
555	GO:0004571	mannosyl-oligosaccharide 1,2-alpha-mannosidase activity	GO|GO.MF	0.0708067	1	1	1	0.00671141	0.000490196	13.6913	149	0.142857	7	mannosyl-oligosaccharide 1,2-alpha-mannosidase activity	MAN1A2
556	GO:0004723	calcium-dependent protein serine/threonine phosphatase activity	GO|GO.MF	0.0708067	1	1	1	0.00671141	0.000490196	13.6913	149	0.142857	7	calcium-dependent protein serine/threonine phosphatase activity	PPP3CA
557	GO:0004983	neuropeptide Y receptor activity	GO|GO.MF	0.0708067	1	1	1	0.00671141	0.000490196	13.6913	149	0.142857	7	neuropeptide Y receptor activity	NPY1R
558	GO:0005344	oxygen carrier activity	GO|GO.MF	0.0708067	1	1	1	0.00671141	0.000490196	13.6913	149	0.142857	7	oxygen carrier activity	NGB
559	GO:0005351	carbohydrate:proton symporter activity	GO|GO.MF	0.0708067	1	1	1	0.00671141	0.000490196	13.6913	149	0.142857	7	carbohydrate:proton symporter activity	SLC17A5
560	GO:0008494	translation activator activity	GO|GO.MF	0.0708067	1	1	1	0.00671141	0.000490196	13.6913	149	0.142857	7	translation activator activity	LARP1
561	GO:0021561	facial nerve development	GO|GO.BP	0.0708067	1	1	1	0.00671141	0.000490196	13.6913	149	0.142857	7	facial nerve development	SEMA3A
562	GO:0021604	cranial nerve structural organization	GO|GO.BP	0.0708067	1	1	1	0.00671141	0.000490196	13.6913	149	0.142857	7	cranial nerve structural organization	SEMA3A
563	GO:0021610	facial nerve morphogenesis	GO|GO.BP	0.0708067	1	1	1	0.00671141	0.000490196	13.6913	149	0.142857	7	facial nerve morphogenesis	SEMA3A
564	GO:0023041	neuronal signal transduction	GO|GO.BP	0.0708067	1	1	1	0.00671141	0.000490196	13.6913	149	0.142857	7	neuronal signal transduction	MACO1
565	GO:0030870	Mre11 complex	GO|GO.CC	0.0708067	1	1	1	0.00671141	0.000490196	13.6913	149	0.142857	7	Mre11 complex	RAD50
566	GO:0031931	TORC1 complex	GO|GO.CC	0.0708067	1	1	1	0.00671141	0.000490196	13.6913	149	0.142857	7	TORC1 complex	LARP1
567	GO:0032050	clathrin heavy chain binding	GO|GO.MF	0.0708067	1	1	1	0.00671141	0.000490196	13.6913	149	0.142857	7	clathrin heavy chain binding	CLTB
568	GO:0032762	mast cell cytokine production	GO|GO.BP	0.0708067	1	1	1	0.00671141	0.000490196	13.6913	149	0.142857	7	mast cell cytokine production	CHGA
569	GO:0032876	negative regulation of DNA endoreduplication	GO|GO.BP	0.0708067	1	1	1	0.00671141	0.000490196	13.6913	149	0.142857	7	negative regulation of DNA endoreduplication	SMC3
570	GO:0033085	negative regulation of T cell differentiation in thymus	GO|GO.BP	0.0708067	1	1	1	0.00671141	0.000490196	13.6913	149	0.142857	7	negative regulation of T cell differentiation in thymus	ZC3H8
571	GO:0036056	filtration diaphragm	GO|GO.CC	0.0708067	1	1	1	0.00671141	0.000490196	13.6913	149	0.142857	7	filtration diaphragm	PPP3CA
572	GO:0036057	slit diaphragm	GO|GO.CC	0.0708067	1	1	1	0.00671141	0.000490196	13.6913	149	0.142857	7	slit diaphragm	PPP3CA
573	GO:0042428	serotonin metabolic process	GO|GO.BP	0.0708067	1	1	1	0.00671141	0.000490196	13.6913	149	0.142857	7	serotonin metabolic process	BTBD9
574	GO:0042748	circadian sleep/wake cycle, non-REM sleep	GO|GO.BP	0.0708067	1	1	1	0.00671141	0.000490196	13.6913	149	0.142857	7	circadian sleep/wake cycle, non-REM sleep	BTBD9
575	GO:0042996	regulation of Golgi to plasma membrane protein transport	GO|GO.BP	0.0708067	1	1	1	0.00671141	0.000490196	13.6913	149	0.142857	7	regulation of Golgi to plasma membrane protein transport	CNST
576	GO:0043225	ATPase-coupled anion transmembrane transporter activity	GO|GO.MF	0.0708067	1	1	1	0.00671141	0.000490196	13.6913	149	0.142857	7	ATPase-coupled anion transmembrane transporter activity	PCYOX1
577	GO:0044362	negative regulation of molecular function in other organism	GO|GO.BP	0.0708067	1	1	1	0.00671141	0.000490196	13.6913	149	0.142857	7	negative regulation of molecular function in other organism	RAB9A
578	GO:0050847	progesterone receptor signaling pathway	GO|GO.BP	0.0708067	1	1	1	0.00671141	0.000490196	13.6913	149	0.142857	7	progesterone receptor signaling pathway	UBE3A
579	GO:0050882	voluntary musculoskeletal movement	GO|GO.BP	0.0708067	1	1	1	0.00671141	0.000490196	13.6913	149	0.142857	7	voluntary musculoskeletal movement	MAP1A
580	GO:0052204	negative regulation of molecular function in other organism involved in symbiotic interaction	GO|GO.BP	0.0708067	1	1	1	0.00671141	0.000490196	13.6913	149	0.142857	7	negative regulation of molecular function in other organism involved in symbiotic interaction	RAB9A
581	GO:0060670	branching involved in labyrinthine layer morphogenesis	GO|GO.BP	0.0708067	1	1	1	0.00671141	0.000490196	13.6913	149	0.142857	7	branching involved in labyrinthine layer morphogenesis	RSPO3
582	GO:0071609	chemokine (C-C motif) ligand 5 production	GO|GO.BP	0.0708067	1	1	1	0.00671141	0.000490196	13.6913	149	0.142857	7	chemokine (C-C motif) ligand 5 production	SIRPA
583	GO:0072319	vesicle uncoating	GO|GO.BP	0.0708067	1	1	1	0.00671141	0.000490196	13.6913	149	0.142857	7	vesicle uncoating	SH3GL1
584	GO:0086023	adenylate cyclase-activating adrenergic receptor signaling pathway involved in heart process	GO|GO.BP	0.0708067	1	1	1	0.00671141	0.000490196	13.6913	149	0.142857	7	adenylate cyclase-activating adrenergic receptor signaling pathway involved in heart process	CHGA
585	GO:0097027	ubiquitin-protein transferase activator activity	GO|GO.MF	0.0708067	1	1	1	0.00671141	0.000490196	13.6913	149	0.142857	7	ubiquitin-protein transferase activator activity	UBE2L3
586	GO:0097441	basal dendrite	GO|GO.CC	0.0708067	1	1	1	0.00671141	0.000490196	13.6913	149	0.142857	7	basal dendrite	MAP1B
587	GO:0098814	spontaneous synaptic transmission	GO|GO.BP	0.0708067	1	1	1	0.00671141	0.000490196	13.6913	149	0.142857	7	spontaneous synaptic transmission	PPP1R9A
588	GO:0098943	neurotransmitter receptor transport, postsynaptic endosome to lysosome	GO|GO.BP	0.0708067	1	1	1	0.00671141	0.000490196	13.6913	149	0.142857	7	neurotransmitter receptor transport, postsynaptic endosome to lysosome	CACNG2
589	GO:0099133	ATP hydrolysis coupled anion transmembrane transport	GO|GO.BP	0.0708067	1	1	1	0.00671141	0.000490196	13.6913	149	0.142857	7	ATP hydrolysis coupled anion transmembrane transport	PCYOX1
590	GO:0099571	postsynaptic cytoskeleton	GO|GO.CC	0.0708067	1	1	1	0.00671141	0.000490196	13.6913	149	0.142857	7	postsynaptic cytoskeleton	PPP1R9A
591	GO:1900244	positive regulation of synaptic vesicle endocytosis	GO|GO.BP	0.0708067	1	1	1	0.00671141	0.000490196	13.6913	149	0.142857	7	positive regulation of synaptic vesicle endocytosis	SH3GL1
592	GO:1904251	regulation of bile acid metabolic process	GO|GO.BP	0.0708067	1	1	1	0.00671141	0.000490196	13.6913	149	0.142857	7	regulation of bile acid metabolic process	PANK2
593	GO:2000169	regulation of peptidyl-cysteine S-nitrosylation	GO|GO.BP	0.0708067	1	1	1	0.00671141	0.000490196	13.6913	149	0.142857	7	regulation of peptidyl-cysteine S-nitrosylation	NCOA7
594	GO:0042165	neurotransmitter binding	GO|GO.MF	0.07101	1	1	2	0.0134228	0.00294118	4.56376	149	0.047619	42	neurotransmitter binding	HTR1E|HTR1F
595	GO:0050681	androgen receptor binding	GO|GO.MF	0.07101	1	1	2	0.0134228	0.00294118	4.56376	149	0.047619	42	androgen receptor binding	PRKCB|NCOA1
596	GO:0007416	synapse assembly	GO|GO.BP	0.0720581	1	1	4	0.0268456	0.0105042	2.5557	149	0.0266667	150	synapse assembly	LRRN3|PPP1R9A|LRFN5|LHFPL4
597	GO:0099173	postsynapse organization	GO|GO.BP	0.0720581	1	1	4	0.0268456	0.0105042	2.5557	149	0.0266667	150	postsynapse organization	CAMK2B|CNKSR2|PPP1R9A|LHFPL4
598	GO:0032553	ribonucleotide binding	GO|GO.MF	0.0732632	1	1	23	0.154362	0.112745	1.36913	149	0.0142857	1610	ribonucleotide binding	ATP2B1|CAMK2B|CHD4|EPHB6|MATK|PRKCB|RFC1|SRPK2|UBE2L3|SMC3|MAGI1|RAB9A|RAD50|MAST1|PDS5B|DSTYK|CDKL3|PI4K2A|PANK2|TTBK1|RASL10B|STK35|EPHA6
599	GO:0010771	negative regulation of cell morphogenesis involved in differentiation	GO|GO.BP	0.0733629	1	1	3	0.0201342	0.00651261	3.09158	149	0.0322581	93	negative regulation of cell morphogenesis involved in differentiation	PPP3CA|SEMA3A|CDKL3
600	GO:0061337	cardiac conduction	GO|GO.BP	0.0733629	1	1	3	0.0201342	0.00651261	3.09158	149	0.0322581	93	cardiac conduction	ATP2B1|KCND3|KCNJ3
601	GO:0032991	protein-containing complex	GO|GO.CC	0.0736746	1	1	55	0.369128	0.310714	1.188	149	0.0123958	4437	protein-containing complex	CHD4|CLTB|EPHB6|KCND3|KCNJ3|KCNJ6|KCNN1|MAP1A|MAP1B|MLLT3|PPP3CA|PSMD1|PURA|RFC1|SCN3A|SH3GL1|THRB|UBE2L3|UBE3A|CLIP2|SHOC2|NCOA1|EIF2S2|CACNA1I|SMC3|RB1CC1|RAD50|CACNG2|CELF1|BOP1|LARP1|KPNA6|FKBP8|NUPR1|SSU72|TIMM22|PCYOX1|USP47|PRPF38B|PI4K2A|ZC3H15|KCTD16|GEMIN7|RPAP2|FBXL18|DCTN5|ZC3H8|TTBK1|FBXL20|TGS1|FBXO27|CNST|CNIH2|EPHA6|SHISA9
602	GO:0007062	sister chromatid cohesion	GO|GO.BP	0.0739799	1	1	2	0.0134228	0.0030112	4.45762	149	0.0465116	43	sister chromatid cohesion	SMC3|PDS5B
603	GO:0008089	anterograde axonal transport	GO|GO.BP	0.0739799	1	1	2	0.0134228	0.0030112	4.45762	149	0.0465116	43	anterograde axonal transport	MAP1A|CNIH2
604	GO:0017076	purine nucleotide binding	GO|GO.MF	0.0744597	1	1	23	0.154362	0.112955	1.36658	149	0.0142591	1613	purine nucleotide binding	ATP2B1|CAMK2B|CHD4|EPHB6|MATK|PRKCB|RFC1|SRPK2|UBE2L3|SMC3|MAGI1|RAB9A|RAD50|MAST1|PDS5B|DSTYK|CDKL3|PI4K2A|PANK2|TTBK1|RASL10B|STK35|EPHA6
605	GO:0051234	establishment of localization	GO|GO.BP	0.0750577	1	1	52	0.348993	0.291877	1.19569	149	0.012476	4168	establishment of localization	ATP2B1|CAMK2B|CHGA|CLTB|KCND3|KCNJ3|KCNJ6|KCNN1|MAP1A|MAP1B|NMT1|PPP3CA|PRKCB|PSMD1|PURA|RTN2|SCN3A|SH3GL1|SLC3A1|UBE2L3|NCOA1|EIF2S2|CACNA1I|RAB9A|CACNG2|KPNA6|SLC17A5|CNNM1|TIMM22|KCNK9|PCYOX1|PI4K2A|PPP1R9A|NGB|SMAP1|GEMIN7|ORAI2|YIPF5|DCTN5|FBXL20|CEP19|RASL10B|BTBD9|SIRPA|GPR155|CNST|LHFPL5|CNIH2|SERP2|WIPF3|FAM155A|SHISA9
606	GO:0005048	signal sequence binding	GO|GO.MF	0.0769891	1	1	2	0.0134228	0.00308123	4.35631	149	0.0454545	44	signal sequence binding	KPNA6|TIMM22
607	GO:0060135	maternal process involved in female pregnancy	GO|GO.BP	0.0769891	1	1	2	0.0134228	0.00308123	4.35631	149	0.0454545	44	maternal process involved in female pregnancy	KPNA6|STOX2
608	GO:0065008	regulation of biological quality	GO|GO.BP	0.0770373	1	1	40	0.268456	0.216667	1.23903	149	0.0129282	3094	regulation of biological quality	ATP2B1|CAMK2B|CHGA|DBN1|KCND3|KCNJ3|MAP1A|MAP1B|NMT1|NPY1R|PPP3CA|PRKCB|RFC1|SCN3A|SH3GL1|THRB|CACNA1I|RB1CC1|RAD50|CACNG2|SEMA3A|LARP1|ANKRD11|CDKL3|LRRN3|USP47|PPP1R9A|SMAP1|PANK2|ZC3H8|FBXL20|RASL10B|BTBD9|SIRPA|LRFN5|CNIH2|LHFPL4|WIPF3|FAM155A|SHISA9
609	GO:0003682	chromatin binding	GO|GO.MF	0.0771517	1	1	8	0.0536913	0.0297619	1.80403	149	0.0188235	425	chromatin binding	CHD4|MLLT3|PRKCB|SATB1|THRB|NCOA1|SMC3|NUPR1
610	GO:0016772	transferase activity, transferring phosphorus-containing groups	GO|GO.MF	0.0773894	1	1	14	0.0939597	0.0618347	1.51953	149	0.015855	883	transferase activity, transferring phosphorus-containing groups	CAMK2B|EPHB6|MATK|PRKCB|SRPK2|RAD50|MAST1|DSTYK|CDKL3|PI4K2A|PANK2|TTBK1|STK35|EPHA6
611	GO:0005874	microtubule	GO|GO.CC	0.0776528	1	1	7	0.0469799	0.0247899	1.89512	149	0.019774	354	microtubule	MAP1A|MAP1B|CLIP2|MAPRE2|TOGARAM1|MTUS2|CSPP1
612	GO:0030054	cell junction	GO|GO.CC	0.0780082	1	1	17	0.114094	0.0787815	1.44823	149	0.0151111	1125	cell junction	CAMK2B|DBN1|MAP1B|PPP3CA|SH3GL1|MAGI1|CACNG2|MAPRE2|DSTYK|SLC17A5|PI4K2A|PPP1R9A|KCTD16|CADM3|CADM2|CNIH2|SHISA9
613	GO:0042277	peptide binding	GO|GO.MF	0.0782494	1	1	5	0.033557	0.0152661	2.19814	149	0.0229358	218	peptide binding	CLTB|PPP3CA|SSTR2|KPNA6|TIMM22
614	GO:0008630	intrinsic apoptotic signaling pathway in response to DNA damage	GO|GO.BP	0.0790167	1	1	3	0.0201342	0.00672269	2.99497	149	0.03125	96	intrinsic apoptotic signaling pathway in response to DNA damage	NUPR1|USP47|FNIP2
615	GO:0030672	synaptic vesicle membrane	GO|GO.CC	0.0790167	1	1	3	0.0201342	0.00672269	2.99497	149	0.03125	96	synaptic vesicle membrane	CLTB|SLC17A5|PI4K2A
616	GO:0046928	regulation of neurotransmitter secretion	GO|GO.BP	0.0790167	1	1	3	0.0201342	0.00672269	2.99497	149	0.03125	96	regulation of neurotransmitter secretion	PRKCB|PPP1R9A|FBXL20
617	GO:0099501	exocytic vesicle membrane	GO|GO.CC	0.0790167	1	1	3	0.0201342	0.00672269	2.99497	149	0.03125	96	exocytic vesicle membrane	CLTB|SLC17A5|PI4K2A
618	GO:0099565	chemical synaptic transmission, postsynaptic	GO|GO.BP	0.0790167	1	1	3	0.0201342	0.00672269	2.99497	149	0.03125	96	chemical synaptic transmission, postsynaptic	PPP3CA|SH3GL1|PPP1R9A
619	GO:0050808	synapse organization	GO|GO.BP	0.0794663	1	1	7	0.0469799	0.02493	1.88447	149	0.0196629	356	synapse organization	CAMK2B|CACNG2|CNKSR2|LRRN3|PPP1R9A|LRFN5|LHFPL4
620	GO:0006464	cellular protein modification process	GO|GO.BP	0.0798668	1	1	43	0.288591	0.236064	1.22251	149	0.0127559	3371	cellular protein modification process	CAMK2B|CHD4|EPHB6|MATK|NMT1|PPP3CA|PRKCB|PSMD1|SATB1|SRPK2|UBE2L3|UBE3A|SHOC2|NCOA1|RB1CC1|RAD50|SEMA3A|MAN1A2|MAST1|FKBP8|DSTYK|NUPR1|MACROD1|SSU72|CDKL3|USP47|PPP1R9A|PDP2|FNIP2|RPAP2|FBXL18|TTBK1|FBXL20|PPP1R16A|PIGM|FBXO27|NCOA7|SIRPA|STK35|DUSP19|ASB14|EPHA6|SERP2
621	GO:0036211	protein modification process	GO|GO.BP	0.0798668	1	1	43	0.288591	0.236064	1.22251	149	0.0127559	3371	protein modification process	CAMK2B|CHD4|EPHB6|MATK|NMT1|PPP3CA|PRKCB|PSMD1|SATB1|SRPK2|UBE2L3|UBE3A|SHOC2|NCOA1|RB1CC1|RAD50|SEMA3A|MAN1A2|MAST1|FKBP8|DSTYK|NUPR1|MACROD1|SSU72|CDKL3|USP47|PPP1R9A|PDP2|FNIP2|RPAP2|FBXL18|TTBK1|FBXL20|PPP1R16A|PIGM|FBXO27|NCOA7|SIRPA|STK35|DUSP19|ASB14|EPHA6|SERP2
622	GO:0086002	cardiac muscle cell action potential involved in contraction	GO|GO.BP	0.0800365	1	1	2	0.0134228	0.00315126	4.25951	149	0.0444444	45	cardiac muscle cell action potential involved in contraction	KCND3|KCNJ3
623	GO:0003689	DNA clamp loader activity	GO|GO.MF	0.0805068	1	1	1	0.00671141	0.000560224	11.9799	149	0.125	8	DNA clamp loader activity	RFC1
624	GO:0004017	adenylate kinase activity	GO|GO.MF	0.0805068	1	1	1	0.00671141	0.000560224	11.9799	149	0.125	8	adenylate kinase activity	RAD50
625	GO:0005078	MAP-kinase scaffold activity	GO|GO.MF	0.0805068	1	1	1	0.00671141	0.000560224	11.9799	149	0.125	8	MAP-kinase scaffold activity	DUSP19
626	GO:0008216	spermidine metabolic process	GO|GO.BP	0.0805068	1	1	1	0.00671141	0.000560224	11.9799	149	0.125	8	spermidine metabolic process	AMD1
627	GO:0010510	regulation of acetyl-CoA biosynthetic process from pyruvate	GO|GO.BP	0.0805068	1	1	1	0.00671141	0.000560224	11.9799	149	0.125	8	regulation of acetyl-CoA biosynthetic process from pyruvate	PDP2
628	GO:0010612	regulation of cardiac muscle adaptation	GO|GO.BP	0.0805068	1	1	1	0.00671141	0.000560224	11.9799	149	0.125	8	regulation of cardiac muscle adaptation	PPP3CA
629	GO:0015671	oxygen transport	GO|GO.BP	0.0805068	1	1	1	0.00671141	0.000560224	11.9799	149	0.125	8	oxygen transport	NGB
630	GO:0019373	epoxygenase P450 pathway	GO|GO.BP	0.0805068	1	1	1	0.00671141	0.000560224	11.9799	149	0.125	8	epoxygenase P450 pathway	CYP2J2
631	GO:0032875	regulation of DNA endoreduplication	GO|GO.BP	0.0805068	1	1	1	0.00671141	0.000560224	11.9799	149	0.125	8	regulation of DNA endoreduplication	SMC3
632	GO:0033170	protein-DNA loading ATPase activity	GO|GO.MF	0.0805068	1	1	1	0.00671141	0.000560224	11.9799	149	0.125	8	protein-DNA loading ATPase activity	RFC1
633	GO:0042583	chromaffin granule	GO|GO.CC	0.0805068	1	1	1	0.00671141	0.000560224	11.9799	149	0.125	8	chromaffin granule	CHGA
634	GO:0042670	retinal cone cell differentiation	GO|GO.BP	0.0805068	1	1	1	0.00671141	0.000560224	11.9799	149	0.125	8	retinal cone cell differentiation	THRB
635	GO:0043374	CD8-positive, alpha-beta T cell differentiation	GO|GO.BP	0.0805068	1	1	1	0.00671141	0.000560224	11.9799	149	0.125	8	CD8-positive, alpha-beta T cell differentiation	SATB1
636	GO:0044359	modulation of molecular function in other organism	GO|GO.BP	0.0805068	1	1	1	0.00671141	0.000560224	11.9799	149	0.125	8	modulation of molecular function in other organism	RAB9A
637	GO:0045039	protein import into mitochondrial inner membrane	GO|GO.BP	0.0805068	1	1	1	0.00671141	0.000560224	11.9799	149	0.125	8	protein import into mitochondrial inner membrane	TIMM22
638	GO:0046532	regulation of photoreceptor cell differentiation	GO|GO.BP	0.0805068	1	1	1	0.00671141	0.000560224	11.9799	149	0.125	8	regulation of photoreceptor cell differentiation	THRB
639	GO:0046533	negative regulation of photoreceptor cell differentiation	GO|GO.BP	0.0805068	1	1	1	0.00671141	0.000560224	11.9799	149	0.125	8	negative regulation of photoreceptor cell differentiation	THRB
640	GO:0046549	retinal cone cell development	GO|GO.BP	0.0805068	1	1	1	0.00671141	0.000560224	11.9799	149	0.125	8	retinal cone cell development	THRB
641	GO:0048484	enteric nervous system development	GO|GO.BP	0.0805068	1	1	1	0.00671141	0.000560224	11.9799	149	0.125	8	enteric nervous system development	PDS5B
642	GO:0052205	modulation of molecular function in other organism involved in symbiotic interaction	GO|GO.BP	0.0805068	1	1	1	0.00671141	0.000560224	11.9799	149	0.125	8	modulation of molecular function in other organism involved in symbiotic interaction	RAB9A
643	GO:0060586	multicellular organismal iron ion homeostasis	GO|GO.BP	0.0805068	1	1	1	0.00671141	0.000560224	11.9799	149	0.125	8	multicellular organismal iron ion homeostasis	BTBD9
644	GO:0060600	dichotomous subdivision of an epithelial terminal unit	GO|GO.BP	0.0805068	1	1	1	0.00671141	0.000560224	11.9799	149	0.125	8	dichotomous subdivision of an epithelial terminal unit	SEMA3A
645	GO:0061549	sympathetic ganglion development	GO|GO.BP	0.0805068	1	1	1	0.00671141	0.000560224	11.9799	149	0.125	8	sympathetic ganglion development	SEMA3A
646	GO:0097709	connective tissue replacement	GO|GO.BP	0.0805068	1	1	1	0.00671141	0.000560224	11.9799	149	0.125	8	connective tissue replacement	PPP3CA
647	GO:0098843	postsynaptic endocytic zone	GO|GO.CC	0.0805068	1	1	1	0.00671141	0.000560224	11.9799	149	0.125	8	postsynaptic endocytic zone	CLTB
648	GO:0098974	postsynaptic actin cytoskeleton organization	GO|GO.BP	0.0805068	1	1	1	0.00671141	0.000560224	11.9799	149	0.125	8	postsynaptic actin cytoskeleton organization	PPP1R9A
649	GO:0099624	atrial cardiac muscle cell membrane repolarization	GO|GO.BP	0.0805068	1	1	1	0.00671141	0.000560224	11.9799	149	0.125	8	atrial cardiac muscle cell membrane repolarization	KCNJ3
650	GO:0150078	positive regulation of neuroinflammatory response	GO|GO.BP	0.0805068	1	1	1	0.00671141	0.000560224	11.9799	149	0.125	8	positive regulation of neuroinflammatory response	TTBK1
651	GO:1902513	regulation of organelle transport along microtubule	GO|GO.BP	0.0805068	1	1	1	0.00671141	0.000560224	11.9799	149	0.125	8	regulation of organelle transport along microtubule	CNIH2
652	GO:1903242	regulation of cardiac muscle hypertrophy in response to stress	GO|GO.BP	0.0805068	1	1	1	0.00671141	0.000560224	11.9799	149	0.125	8	regulation of cardiac muscle hypertrophy in response to stress	PPP3CA
653	GO:1903361	protein localization to basolateral plasma membrane	GO|GO.BP	0.0805068	1	1	1	0.00671141	0.000560224	11.9799	149	0.125	8	protein localization to basolateral plasma membrane	CACNG2
654	GO:1904354	negative regulation of telomere capping	GO|GO.BP	0.0805068	1	1	1	0.00671141	0.000560224	11.9799	149	0.125	8	negative regulation of telomere capping	RAD50
655	GO:1990316	Atg1/ULK1 kinase complex	GO|GO.CC	0.0805068	1	1	1	0.00671141	0.000560224	11.9799	149	0.125	8	Atg1/ULK1 kinase complex	RB1CC1
656	GO:1990822	basic amino acid transmembrane transport	GO|GO.BP	0.0805068	1	1	1	0.00671141	0.000560224	11.9799	149	0.125	8	basic amino acid transmembrane transport	SLC3A1
657	GO:2000969	positive regulation of AMPA receptor activity	GO|GO.BP	0.0805068	1	1	1	0.00671141	0.000560224	11.9799	149	0.125	8	positive regulation of AMPA receptor activity	CACNG2
658	GO:0030100	regulation of endocytosis	GO|GO.BP	0.0806379	1	1	5	0.033557	0.0154062	2.17816	149	0.0227273	220	regulation of endocytosis	PPP3CA|SH3GL1|SMAP1|BTBD9|SIRPA
659	GO:0051130	positive regulation of cellular component organization	GO|GO.BP	0.0816272	1	1	16	0.107383	0.0735994	1.45901	149	0.0152236	1051	positive regulation of cellular component organization	CAMK2B|MAP1B|NMT1|PPP3CA|SH3GL1|UBE2L3|RAD50|MAPRE2|TOGARAM1|CDKL3|LRRN3|PPP1R9A|FNIP2|TTBK1|SIRPA|WIPF3
660	GO:0008584	male gonad development	GO|GO.BP	0.0828888	1	1	3	0.0201342	0.00686275	2.93384	149	0.0306122	98	male gonad development	EIF2S2|SEMA3A|NUPR1
661	GO:0017158	regulation of calcium ion-dependent exocytosis	GO|GO.BP	0.0828888	1	1	3	0.0201342	0.00686275	2.93384	149	0.0306122	98	regulation of calcium ion-dependent exocytosis	PRKCB|CACNA1I|FBXL20
662	GO:0003678	DNA helicase activity	GO|GO.MF	0.0831209	1	1	2	0.0134228	0.00322129	4.16691	149	0.0434783	46	DNA helicase activity	CHD4|RAD50
663	GO:0030315	T-tubule	GO|GO.CC	0.0831209	1	1	2	0.0134228	0.00322129	4.16691	149	0.0434783	46	T-tubule	KCNJ3|RTN2
664	GO:0051057	positive regulation of small GTPase mediated signal transduction	GO|GO.BP	0.0831209	1	1	2	0.0134228	0.00322129	4.16691	149	0.0434783	46	positive regulation of small GTPase mediated signal transduction	SHOC2|MAPRE2
665	GO:0046546	development of primary male sexual characteristics	GO|GO.BP	0.0848551	1	1	3	0.0201342	0.00693277	2.90421	149	0.030303	99	development of primary male sexual characteristics	EIF2S2|SEMA3A|NUPR1
666	GO:0016021	integral component of membrane	GO|GO.CC	0.085009	1	1	47	0.315436	0.262465	1.20182	149	0.01254	3748	integral component of membrane	ATP2B1|EPHB6|GPR26|HTR1E|HTR1F|KCND3|KCNJ3|KCNJ6|KCNN1|NPY1R|RTN2|SCN3A|SLC3A1|SSTR2|CACNA1I|CACNG2|SEMA3A|MAN1A2|TMEM245|FKBP8|SLC17A5|CNNM1|TIMM22|KCNK9|LRRN3|MACO1|PI4K2A|CADM3|ORAI2|YIPF5|PLPP7|PIGM|SIRPA|LRFN5|GPR155|DENND5B|CNST|LHFPL5|CADM2|CNIH2|FAM171A2|EPHA6|XKR6|LHFPL4|SERP2|FAM155A|SHISA9
667	GO:0030427	site of polarized growth	GO|GO.CC	0.0850429	1	1	4	0.0268456	0.0111345	2.41104	149	0.0251572	159	site of polarized growth	DBN1|PI4K2A|PPP1R9A|ORAI2
668	GO:0022618	ribonucleoprotein complex assembly	GO|GO.BP	0.085531	1	1	5	0.033557	0.0156863	2.13926	149	0.0223214	224	ribonucleoprotein complex assembly	SRPK2|CELF1|BOP1|GEMIN7|TGS1
669	GO:0003407	neural retina development	GO|GO.BP	0.0862413	1	1	2	0.0134228	0.00329132	4.07825	149	0.0425532	47	neural retina development	ATP2B1|THRB
670	GO:0060076	excitatory synapse	GO|GO.CC	0.0862413	1	1	2	0.0134228	0.00329132	4.07825	149	0.0425532	47	excitatory synapse	KCNJ3|CADM3
671	GO:0072698	protein localization to microtubule cytoskeleton	GO|GO.BP	0.0862413	1	1	2	0.0134228	0.00329132	4.07825	149	0.0425532	47	protein localization to microtubule cytoskeleton	MAP1A|MAPRE2
672	GO:0061387	regulation of extent of cell growth	GO|GO.BP	0.0888472	1	1	3	0.0201342	0.00707283	2.8467	149	0.029703	101	regulation of extent of cell growth	MAP1B|SEMA3A|CDKL3
673	GO:0048522	positive regulation of cellular process	GO|GO.BP	0.0893136	1	1	52	0.348993	0.295308	1.18179	149	0.012331	4217	positive regulation of cellular process	CAMK2B|CHGA|EPHB6|MAP1B|MATK|MLLT3|NMT1|NPAS1|PPP3CA|PRKCB|PURA|RFC1|SH3GL1|SRPK2|THRB|UBE2L3|UBE3A|SHOC2|NCOA1|CACNA1I|RAB9A|RB1CC1|RAD50|CACNG2|SEMA3A|MAPRE2|TOGARAM1|LARP1|KPNA6|FKBP8|DSTYK|NUPR1|CDKL3|LRRN3|USP47|PPP1R9A|FNIP2|SMAP1|CSPP1|CCDC3|YPEL3|ZC3H8|TTBK1|RSPO3|ZNF835|RASL10B|NCOA7|SIRPA|DUSP19|CNST|EPHA6|WIPF3
674	GO:0008287	protein serine/threonine phosphatase complex	GO|GO.CC	0.0893967	1	1	2	0.0134228	0.00336134	3.99329	149	0.0416667	48	protein serine/threonine phosphatase complex	PPP3CA|SHOC2
675	GO:1903293	phosphatase complex	GO|GO.CC	0.0893967	1	1	2	0.0134228	0.00336134	3.99329	149	0.0416667	48	phosphatase complex	PPP3CA|SHOC2
676	GO:0008361	regulation of cell size	GO|GO.BP	0.0896094	1	1	4	0.0268456	0.0113445	2.36639	149	0.0246914	162	regulation of cell size	MAP1B|RB1CC1|SEMA3A|CDKL3
677	GO:0000800	lateral element	GO|GO.CC	0.0901063	1	1	1	0.00671141	0.000630252	10.6488	149	0.111111	9	lateral element	SMC3
678	GO:0001162	RNA polymerase II intronic transcription regulatory region sequence-specific DNA binding	GO|GO.MF	0.0901063	1	1	1	0.00671141	0.000630252	10.6488	149	0.111111	9	RNA polymerase II intronic transcription regulatory region sequence-specific DNA binding	ZC3H8
679	GO:0005388	calcium-transporting ATPase activity	GO|GO.MF	0.0901063	1	1	1	0.00671141	0.000630252	10.6488	149	0.111111	9	calcium-transporting ATPase activity	ATP2B1
680	GO:0007379	segment specification	GO|GO.BP	0.0901063	1	1	1	0.00671141	0.000630252	10.6488	149	0.111111	9	segment specification	MLLT3
681	GO:0008190	eukaryotic initiation factor 4E binding	GO|GO.MF	0.0901063	1	1	1	0.00671141	0.000630252	10.6488	149	0.111111	9	eukaryotic initiation factor 4E binding	LARP1
682	GO:0015279	store-operated calcium channel activity	GO|GO.MF	0.0901063	1	1	1	0.00671141	0.000630252	10.6488	149	0.111111	9	store-operated calcium channel activity	ORAI2
683	GO:0015924	mannosyl-oligosaccharide mannosidase activity	GO|GO.MF	0.0901063	1	1	1	0.00671141	0.000630252	10.6488	149	0.111111	9	mannosyl-oligosaccharide mannosidase activity	MAN1A2
684	GO:0016670	oxidoreductase activity, acting on a sulfur group of donors, oxygen as acceptor	GO|GO.MF	0.0901063	1	1	1	0.00671141	0.000630252	10.6488	149	0.111111	9	oxidoreductase activity, acting on a sulfur group of donors, oxygen as acceptor	PCYOX1
685	GO:0017162	aryl hydrocarbon receptor binding	GO|GO.MF	0.0901063	1	1	1	0.00671141	0.000630252	10.6488	149	0.111111	9	aryl hydrocarbon receptor binding	NCOA1
686	GO:0021783	preganglionic parasympathetic fiber development	GO|GO.BP	0.0901063	1	1	1	0.00671141	0.000630252	10.6488	149	0.111111	9	preganglionic parasympathetic fiber development	SEMA3A
687	GO:0021800	cerebral cortex tangential migration	GO|GO.BP	0.0901063	1	1	1	0.00671141	0.000630252	10.6488	149	0.111111	9	cerebral cortex tangential migration	SEMA3A
688	GO:0031597	cytosolic proteasome complex	GO|GO.CC	0.0901063	1	1	1	0.00671141	0.000630252	10.6488	149	0.111111	9	cytosolic proteasome complex	PSMD1
689	GO:0035520	monoubiquitinated protein deubiquitination	GO|GO.BP	0.0901063	1	1	1	0.00671141	0.000630252	10.6488	149	0.111111	9	monoubiquitinated protein deubiquitination	USP47
690	GO:0035562	negative regulation of chromatin binding	GO|GO.BP	0.0901063	1	1	1	0.00671141	0.000630252	10.6488	149	0.111111	9	negative regulation of chromatin binding	PPP3CA
691	GO:0042023	DNA endoreduplication	GO|GO.BP	0.0901063	1	1	1	0.00671141	0.000630252	10.6488	149	0.111111	9	DNA endoreduplication	SMC3
692	GO:0045472	response to ether	GO|GO.BP	0.0901063	1	1	1	0.00671141	0.000630252	10.6488	149	0.111111	9	response to ether	LARP1
693	GO:0048486	parasympathetic nervous system development	GO|GO.BP	0.0901063	1	1	1	0.00671141	0.000630252	10.6488	149	0.111111	9	parasympathetic nervous system development	SEMA3A
694	GO:0050812	regulation of acyl-CoA biosynthetic process	GO|GO.BP	0.0901063	1	1	1	0.00671141	0.000630252	10.6488	149	0.111111	9	regulation of acyl-CoA biosynthetic process	PDP2
695	GO:0051549	positive regulation of keratinocyte migration	GO|GO.BP	0.0901063	1	1	1	0.00671141	0.000630252	10.6488	149	0.111111	9	positive regulation of keratinocyte migration	MAPRE2
696	GO:0051880	G-quadruplex DNA binding	GO|GO.MF	0.0901063	1	1	1	0.00671141	0.000630252	10.6488	149	0.111111	9	G-quadruplex DNA binding	RAD50
697	GO:0061608	nuclear import signal receptor activity	GO|GO.MF	0.0901063	1	1	1	0.00671141	0.000630252	10.6488	149	0.111111	9	nuclear import signal receptor activity	KPNA6
698	GO:0070234	positive regulation of T cell apoptotic process	GO|GO.BP	0.0901063	1	1	1	0.00671141	0.000630252	10.6488	149	0.111111	9	positive regulation of T cell apoptotic process	ZC3H8
699	GO:0090129	positive regulation of synapse maturation	GO|GO.BP	0.0901063	1	1	1	0.00671141	0.000630252	10.6488	149	0.111111	9	positive regulation of synapse maturation	CAMK2B
700	GO:0098890	extrinsic component of postsynaptic membrane	GO|GO.CC	0.0901063	1	1	1	0.00671141	0.000630252	10.6488	149	0.111111	9	extrinsic component of postsynaptic membrane	CNKSR2
701	GO:0098935	dendritic transport	GO|GO.BP	0.0901063	1	1	1	0.00671141	0.000630252	10.6488	149	0.111111	9	dendritic transport	PURA
702	GO:0098953	receptor diffusion trapping	GO|GO.BP	0.0901063	1	1	1	0.00671141	0.000630252	10.6488	149	0.111111	9	receptor diffusion trapping	CACNG2
703	GO:0098970	postsynaptic neurotransmitter receptor diffusion trapping	GO|GO.BP	0.0901063	1	1	1	0.00671141	0.000630252	10.6488	149	0.111111	9	postsynaptic neurotransmitter receptor diffusion trapping	CACNG2
704	GO:0099628	neurotransmitter receptor diffusion trapping	GO|GO.BP	0.0901063	1	1	1	0.00671141	0.000630252	10.6488	149	0.111111	9	neurotransmitter receptor diffusion trapping	CACNG2
705	GO:0099641	anterograde axonal protein transport	GO|GO.BP	0.0901063	1	1	1	0.00671141	0.000630252	10.6488	149	0.111111	9	anterograde axonal protein transport	MAP1A
706	GO:1901077	regulation of relaxation of muscle	GO|GO.BP	0.0901063	1	1	1	0.00671141	0.000630252	10.6488	149	0.111111	9	regulation of relaxation of muscle	CHGA
707	GO:1901660	calcium ion export	GO|GO.BP	0.0901063	1	1	1	0.00671141	0.000630252	10.6488	149	0.111111	9	calcium ion export	ATP2B1
708	GO:1903423	positive regulation of synaptic vesicle recycling	GO|GO.BP	0.0901063	1	1	1	0.00671141	0.000630252	10.6488	149	0.111111	9	positive regulation of synaptic vesicle recycling	SH3GL1
709	GO:1903799	negative regulation of production of miRNAs involved in gene silencing by miRNA	GO|GO.BP	0.0901063	1	1	1	0.00671141	0.000630252	10.6488	149	0.111111	9	negative regulation of production of miRNAs involved in gene silencing by miRNA	PPP3CA
710	GO:1990535	neuron projection maintenance	GO|GO.BP	0.0901063	1	1	1	0.00671141	0.000630252	10.6488	149	0.111111	9	neuron projection maintenance	MAP1A
711	GO:2000194	regulation of female gonad development	GO|GO.BP	0.0901063	1	1	1	0.00671141	0.000630252	10.6488	149	0.111111	9	regulation of female gonad development	NUPR1
712	GO:2000774	positive regulation of cellular senescence	GO|GO.BP	0.0901063	1	1	1	0.00671141	0.000630252	10.6488	149	0.111111	9	positive regulation of cellular senescence	YPEL3
713	GO:0035821	modification of morphology or physiology of other organism	GO|GO.BP	0.0908725	1	1	3	0.0201342	0.00714286	2.81879	149	0.0294118	102	modification of morphology or physiology of other organism	CHGA|SMC3|RAB9A
714	GO:0031224	intrinsic component of membrane	GO|GO.CC	0.0917731	1	1	48	0.322148	0.270308	1.19178	149	0.0124352	3860	intrinsic component of membrane	ATP2B1|CPM|EPHB6|GPR26|HTR1E|HTR1F|KCND3|KCNJ3|KCNJ6|KCNN1|NPY1R|RTN2|SCN3A|SLC3A1|SSTR2|CACNA1I|CACNG2|SEMA3A|MAN1A2|TMEM245|FKBP8|SLC17A5|CNNM1|TIMM22|KCNK9|LRRN3|MACO1|PI4K2A|CADM3|ORAI2|YIPF5|PLPP7|PIGM|SIRPA|LRFN5|GPR155|DENND5B|CNST|LHFPL5|CADM2|CNIH2|FAM171A2|EPHA6|XKR6|LHFPL4|SERP2|FAM155A|SHISA9
715	GO:0097120	receptor localization to synapse	GO|GO.BP	0.0925859	1	1	2	0.0134228	0.00343137	3.91179	149	0.0408163	49	receptor localization to synapse	CACNG2|CNIH2
716	GO:0030705	cytoskeleton-dependent intracellular transport	GO|GO.BP	0.0927185	1	1	4	0.0268456	0.0114846	2.33753	149	0.0243902	164	cytoskeleton-dependent intracellular transport	MAP1A|MAP1B|PURA|CNIH2
717	GO:0032879	regulation of localization	GO|GO.BP	0.0927889	1	1	29	0.194631	0.152031	1.28021	149	0.0133579	2171	regulation of localization	CAMK2B|CHGA|KCND3|KCNJ3|KCNJ6|MAP1A|MAP1B|NMT1|PPP3CA|PRKCB|RTN2|SCN3A|SH3GL1|UBE2L3|CACNA1I|RAB9A|CACNG2|SEMA3A|MAPRE2|PPP1R9A|SMAP1|YIPF5|FBXL20|RASL10B|BTBD9|SIRPA|CNST|CNIH2|SHISA9
718	GO:0098657	import into cell	GO|GO.BP	0.0945608	1	1	11	0.0738255	0.0471989	1.56414	149	0.0163205	674	import into cell	CLTB|KCNJ3|KCNJ6|PPP3CA|SH3GL1|CACNG2|SMAP1|BTBD9|SIRPA|WIPF3|FAM155A
719	GO:0051239	regulation of multicellular organismal process	GO|GO.BP	0.0954908	1	1	31	0.208054	0.164706	1.26318	149	0.0131803	2352	regulation of multicellular organismal process	ATP2B1|CAMK2B|CHGA|CYP2J2|DBN1|KCND3|KCNJ3|MAP1B|MLLT3|NPY1R|PPP3CA|PRKCB|SH3GL1|SSTR2|THRB|NCOA1|SEMA3A|MAPRE2|NUPR1|CDKL3|LRRN3|PPP1R9A|SMAP1|ZC3H8|TTBK1|RSPO3|SIRPA|LRFN5|CNIH2|LHFPL4|SHISA9
720	GO:0048488	synaptic vesicle endocytosis	GO|GO.BP	0.0958078	1	1	2	0.0134228	0.0035014	3.83356	149	0.04	50	synaptic vesicle endocytosis	SH3GL1|BTBD9
721	GO:0140238	presynaptic endocytosis	GO|GO.BP	0.0958078	1	1	2	0.0134228	0.0035014	3.83356	149	0.04	50	presynaptic endocytosis	SH3GL1|BTBD9
722	GO:0005516	calmodulin binding	GO|GO.MF	0.0958785	1	1	4	0.0268456	0.0116246	2.30937	149	0.0240964	166	calmodulin binding	ATP2B1|CAMK2B|KCNN1|PPP3CA
723	GO:0008643	carbohydrate transport	GO|GO.BP	0.0970629	1	1	3	0.0201342	0.00735294	2.73826	149	0.0285714	105	carbohydrate transport	PRKCB|RTN2|SLC17A5
724	GO:0060048	cardiac muscle contraction	GO|GO.BP	0.0970629	1	1	3	0.0201342	0.00735294	2.73826	149	0.0285714	105	cardiac muscle contraction	CHGA|KCND3|KCNJ3
725	GO:0043269	regulation of ion transport	GO|GO.BP	0.0986843	1	1	9	0.0604027	0.0367647	1.64295	149	0.0171429	525	regulation of ion transport	CAMK2B|KCND3|KCNJ3|KCNJ6|SCN3A|CACNA1I|CACNG2|CNIH2|SHISA9
726	GO:0098930	axonal transport	GO|GO.BP	0.0990616	1	1	2	0.0134228	0.00357143	3.75839	149	0.0392157	51	axonal transport	MAP1A|CNIH2
727	GO:0000014	single-stranded DNA endodeoxyribonuclease activity	GO|GO.MF	0.0996063	1	1	1	0.00671141	0.00070028	9.58389	149	0.1	10	single-stranded DNA endodeoxyribonuclease activity	RAD50
728	GO:0000164	protein phosphatase type 1 complex	GO|GO.CC	0.0996063	1	1	1	0.00671141	0.00070028	9.58389	149	0.1	10	protein phosphatase type 1 complex	SHOC2
729	GO:0001161	intronic transcription regulatory region sequence-specific DNA binding	GO|GO.MF	0.0996063	1	1	1	0.00671141	0.00070028	9.58389	149	0.1	10	intronic transcription regulatory region sequence-specific DNA binding	ZC3H8
730	GO:0001518	voltage-gated sodium channel complex	GO|GO.CC	0.0996063	1	1	1	0.00671141	0.00070028	9.58389	149	0.1	10	voltage-gated sodium channel complex	SCN3A
731	GO:0005522	profilin binding	GO|GO.MF	0.0996063	1	1	1	0.00671141	0.00070028	9.58389	149	0.1	10	profilin binding	DBN1
732	GO:0006268	DNA unwinding involved in DNA replication	GO|GO.BP	0.0996063	1	1	1	0.00671141	0.00070028	9.58389	149	0.1	10	DNA unwinding involved in DNA replication	PURA
733	GO:0007077	mitotic nuclear envelope disassembly	GO|GO.BP	0.0996063	1	1	1	0.00671141	0.00070028	9.58389	149	0.1	10	mitotic nuclear envelope disassembly	PRKCB
734	GO:0008381	mechanosensitive ion channel activity	GO|GO.MF	0.0996063	1	1	1	0.00671141	0.00070028	9.58389	149	0.1	10	mechanosensitive ion channel activity	FAM155A
735	GO:0009931	calcium-dependent protein serine/threonine kinase activity	GO|GO.MF	0.0996063	1	1	1	0.00671141	0.00070028	9.58389	149	0.1	10	calcium-dependent protein serine/threonine kinase activity	PRKCB
736	GO:0015174	basic amino acid transmembrane transporter activity	GO|GO.MF	0.0996063	1	1	1	0.00671141	0.00070028	9.58389	149	0.1	10	basic amino acid transmembrane transporter activity	SLC3A1
737	GO:0015937	coenzyme A biosynthetic process	GO|GO.BP	0.0996063	1	1	1	0.00671141	0.00070028	9.58389	149	0.1	10	coenzyme A biosynthetic process	PANK2
738	GO:0030479	actin cortical patch	GO|GO.CC	0.0996063	1	1	1	0.00671141	0.00070028	9.58389	149	0.1	10	actin cortical patch	WIPF3
739	GO:0030878	thyroid gland development	GO|GO.BP	0.0996063	1	1	1	0.00671141	0.00070028	9.58389	149	0.1	10	thyroid gland development	THRB
740	GO:0033643	host cell part	GO|GO.CC	0.0996063	1	1	1	0.00671141	0.00070028	9.58389	149	0.1	10	host cell part	PI4K2A
741	GO:0034454	microtubule anchoring at centrosome	GO|GO.BP	0.0996063	1	1	1	0.00671141	0.00070028	9.58389	149	0.1	10	microtubule anchoring at centrosome	CEP19
742	GO:0042622	photoreceptor outer segment membrane	GO|GO.CC	0.0996063	1	1	1	0.00671141	0.00070028	9.58389	149	0.1	10	photoreceptor outer segment membrane	SHOC2
743	GO:0042711	maternal behavior	GO|GO.BP	0.0996063	1	1	1	0.00671141	0.00070028	9.58389	149	0.1	10	maternal behavior	NPAS1
744	GO:0042953	lipoprotein transport	GO|GO.BP	0.0996063	1	1	1	0.00671141	0.00070028	9.58389	149	0.1	10	lipoprotein transport	PRKCB
745	GO:0044213	intronic transcription regulatory region DNA binding	GO|GO.MF	0.0996063	1	1	1	0.00671141	0.00070028	9.58389	149	0.1	10	intronic transcription regulatory region DNA binding	ZC3H8
746	GO:0044872	lipoprotein localization	GO|GO.BP	0.0996063	1	1	1	0.00671141	0.00070028	9.58389	149	0.1	10	lipoprotein localization	PRKCB
747	GO:0045793	positive regulation of cell size	GO|GO.BP	0.0996063	1	1	1	0.00671141	0.00070028	9.58389	149	0.1	10	positive regulation of cell size	RB1CC1
748	GO:0051547	regulation of keratinocyte migration	GO|GO.BP	0.0996063	1	1	1	0.00671141	0.00070028	9.58389	149	0.1	10	regulation of keratinocyte migration	MAPRE2
749	GO:0060081	membrane hyperpolarization	GO|GO.BP	0.0996063	1	1	1	0.00671141	0.00070028	9.58389	149	0.1	10	membrane hyperpolarization	CACNG2
750	GO:0060452	positive regulation of cardiac muscle contraction	GO|GO.BP	0.0996063	1	1	1	0.00671141	0.00070028	9.58389	149	0.1	10	positive regulation of cardiac muscle contraction	CHGA
751	GO:0061645	endocytic patch	GO|GO.CC	0.0996063	1	1	1	0.00671141	0.00070028	9.58389	149	0.1	10	endocytic patch	WIPF3
752	GO:0070330	aromatase activity	GO|GO.MF	0.0996063	1	1	1	0.00671141	0.00070028	9.58389	149	0.1	10	aromatase activity	CYP2J2
753	GO:0090343	positive regulation of cell aging	GO|GO.BP	0.0996063	1	1	1	0.00671141	0.00070028	9.58389	149	0.1	10	positive regulation of cell aging	YPEL3
754	GO:0099188	postsynaptic cytoskeleton organization	GO|GO.BP	0.0996063	1	1	1	0.00671141	0.00070028	9.58389	149	0.1	10	postsynaptic cytoskeleton organization	PPP1R9A
755	GO:1900272	negative regulation of long-term synaptic potentiation	GO|GO.BP	0.0996063	1	1	1	0.00671141	0.00070028	9.58389	149	0.1	10	negative regulation of long-term synaptic potentiation	PPP1R9A
756	GO:1901160	primary amino compound metabolic process	GO|GO.BP	0.0996063	1	1	1	0.00671141	0.00070028	9.58389	149	0.1	10	primary amino compound metabolic process	BTBD9
757	GO:1903978	regulation of microglial cell activation	GO|GO.BP	0.0996063	1	1	1	0.00671141	0.00070028	9.58389	149	0.1	10	regulation of microglial cell activation	TTBK1
758	GO:1905477	positive regulation of protein localization to membrane	GO|GO.BP	0.101283	1	1	3	0.0201342	0.007493	2.68707	149	0.0280374	107	positive regulation of protein localization to membrane	NMT1|CACNG2|CNST
759	GO:0010827	regulation of glucose transmembrane transport	GO|GO.BP	0.102346	1	1	2	0.0134228	0.00364146	3.68611	149	0.0384615	52	regulation of glucose transmembrane transport	PRKCB|RTN2
760	GO:0031670	cellular response to nutrient	GO|GO.BP	0.102346	1	1	2	0.0134228	0.00364146	3.68611	149	0.0384615	52	cellular response to nutrient	ATP2B1|NCOA1
761	GO:0032589	neuron projection membrane	GO|GO.CC	0.102346	1	1	2	0.0134228	0.00364146	3.68611	149	0.0384615	52	neuron projection membrane	ATP2B1|SHISA9
762	GO:0044380	protein localization to cytoskeleton	GO|GO.BP	0.102346	1	1	2	0.0134228	0.00364146	3.68611	149	0.0384615	52	protein localization to cytoskeleton	MAP1A|MAPRE2
763	GO:0046888	negative regulation of hormone secretion	GO|GO.BP	0.102346	1	1	2	0.0134228	0.00364146	3.68611	149	0.0384615	52	negative regulation of hormone secretion	CHGA|PPP3CA
764	GO:1903749	positive regulation of establishment of protein localization to mitochondrion	GO|GO.BP	0.102346	1	1	2	0.0134228	0.00364146	3.68611	149	0.0384615	52	positive regulation of establishment of protein localization to mitochondrion	NMT1|UBE2L3
765	GO:0071826	ribonucleoprotein complex subunit organization	GO|GO.BP	0.102484	1	1	5	0.033557	0.0165966	2.02192	149	0.021097	237	ribonucleoprotein complex subunit organization	SRPK2|CELF1|BOP1|GEMIN7|TGS1
766	GO:0030048	actin filament-based movement	GO|GO.BP	0.10342	1	1	3	0.0201342	0.00756303	2.66219	149	0.0277778	108	actin filament-based movement	KCND3|KCNJ3|WIPF3
767	GO:0031644	regulation of neurological system process	GO|GO.BP	0.10342	1	1	3	0.0201342	0.00756303	2.66219	149	0.0277778	108	regulation of neurological system process	SH3GL1|CNIH2|SHISA9
768	GO:0046330	positive regulation of JNK cascade	GO|GO.BP	0.10342	1	1	3	0.0201342	0.00756303	2.66219	149	0.0277778	108	positive regulation of JNK cascade	RB1CC1|SEMA3A|DUSP19
769	GO:0000209	protein polyubiquitination	GO|GO.BP	0.103853	1	1	5	0.033557	0.0166667	2.01342	149	0.0210084	238	protein polyubiquitination	UBE2L3|UBE3A|FBXL18|FBXL20|FBXO27
770	GO:0051051	negative regulation of transport	GO|GO.BP	0.104199	1	1	7	0.0469799	0.0266807	1.76082	149	0.0183727	381	negative regulation of transport	CHGA|MAP1B|PPP3CA|PRKCB|PPP1R9A|SIRPA|CNIH2
771	GO:0043412	macromolecule modification	GO|GO.BP	0.105253	1	1	44	0.295302	0.247619	1.19257	149	0.0124434	3536	macromolecule modification	CAMK2B|CHD4|EPHB6|MATK|NMT1|PPP3CA|PRKCB|PSMD1|SATB1|SRPK2|UBE2L3|UBE3A|SHOC2|NCOA1|RB1CC1|RAD50|SEMA3A|MAN1A2|MAST1|FKBP8|DSTYK|NUPR1|MACROD1|SSU72|CDKL3|USP47|PPP1R9A|PDP2|FNIP2|RPAP2|FBXL18|TTBK1|FBXL20|PPP1R16A|PIGM|TGS1|FBXO27|NCOA7|SIRPA|STK35|DUSP19|ASB14|EPHA6|SERP2
772	GO:0008023	transcription elongation factor complex	GO|GO.CC	0.105661	1	1	2	0.0134228	0.00371148	3.61656	149	0.0377358	53	transcription elongation factor complex	MLLT3|ZC3H8
773	GO:0015030	Cajal body	GO|GO.CC	0.105661	1	1	2	0.0134228	0.00371148	3.61656	149	0.0377358	53	Cajal body	ZC3H8|TGS1
774	GO:0060997	dendritic spine morphogenesis	GO|GO.BP	0.105661	1	1	2	0.0134228	0.00371148	3.61656	149	0.0377358	53	dendritic spine morphogenesis	CAMK2B|PPP1R9A
775	GO:0009792	embryo development ending in birth or egg hatching	GO|GO.BP	0.106751	1	1	8	0.0536913	0.0320728	1.67404	149	0.0174672	458	embryo development ending in birth or egg hatching	NMT1|NCOA1|EIF2S2|CELF1|FKBP8|ANKRD11|STOX2|RSPO3
776	GO:0007165	signal transduction	GO|GO.BP	0.107184	1	1	53	0.355705	0.305532	1.16421	149	0.0121476	4363	signal transduction	CAMK2B|CHGA|EPHB6|GPR26|HTR1E|HTR1F|MATK|MLLT3|NMT1|NPY1R|PPP3CA|PRKCB|SH3GL1|SRPK2|SSTR2|THRB|UBE3A|SHOC2|NCOA1|CACNA1I|MAGI1|RAB9A|RB1CC1|CACNG2|SEMA3A|MAPRE2|ADAP1|CNKSR2|MAST1|BOP1|LARP1|FKBP8|DSTYK|NUPR1|FAM13B|USP47|MACO1|PPP1R9A|ZC3H15|KCTD16|FNIP2|CCDC3|RSPO3|RASL10B|SIRPA|DUSP19|ASB14|GPR155|CNIH2|EPHA6|SERP2|WIPF3|SHISA9
777	GO:0007254	JNK cascade	GO|GO.BP	0.107331	1	1	4	0.0268456	0.0121148	2.21593	149	0.0231214	173	JNK cascade	RB1CC1|SEMA3A|SIRPA|DUSP19
778	GO:0044325	ion channel binding	GO|GO.MF	0.107749	1	1	3	0.0201342	0.00770308	2.61379	149	0.0272727	110	ion channel binding	KCND3|SH3GL1|PPP1R9A
779	GO:0060071	Wnt signaling pathway, planar cell polarity pathway	GO|GO.BP	0.109004	1	1	2	0.0134228	0.00378151	3.54959	149	0.037037	54	Wnt signaling pathway, planar cell polarity pathway	MLLT3|RSPO3
780	GO:0000098	sulfur amino acid catabolic process	GO|GO.BP	0.109008	1	1	1	0.00671141	0.000770308	8.71263	149	0.0909091	11	sulfur amino acid catabolic process	PCYOX1
781	GO:0000478	endonucleolytic cleavage involved in rRNA processing	GO|GO.BP	0.109008	1	1	1	0.00671141	0.000770308	8.71263	149	0.0909091	11	endonucleolytic cleavage involved in rRNA processing	BOP1
782	GO:0000479	endonucleolytic cleavage of tricistronic rRNA transcript (SSU-rRNA, 5.8S rRNA, LSU-rRNA)	GO|GO.BP	0.109008	1	1	1	0.00671141	0.000770308	8.71263	149	0.0909091	11	endonucleolytic cleavage of tricistronic rRNA transcript (SSU-rRNA, 5.8S rRNA, LSU-rRNA)	BOP1
783	GO:0002551	mast cell chemotaxis	GO|GO.BP	0.109008	1	1	1	0.00671141	0.000770308	8.71263	149	0.0909091	11	mast cell chemotaxis	CHGA
784	GO:0005402	carbohydrate:cation symporter activity	GO|GO.MF	0.109008	1	1	1	0.00671141	0.000770308	8.71263	149	0.0909091	11	carbohydrate:cation symporter activity	SLC17A5
785	GO:0007350	blastoderm segmentation	GO|GO.BP	0.109008	1	1	1	0.00671141	0.000770308	8.71263	149	0.0909091	11	blastoderm segmentation	SEMA3A
786	GO:0008278	cohesin complex	GO|GO.CC	0.109008	1	1	1	0.00671141	0.000770308	8.71263	149	0.0909091	11	cohesin complex	SMC3
787	GO:0008540	proteasome regulatory particle, base subcomplex	GO|GO.CC	0.109008	1	1	1	0.00671141	0.000770308	8.71263	149	0.0909091	11	proteasome regulatory particle, base subcomplex	PSMD1
788	GO:0010829	negative regulation of glucose transmembrane transport	GO|GO.BP	0.109008	1	1	1	0.00671141	0.000770308	8.71263	149	0.0909091	11	negative regulation of glucose transmembrane transport	PRKCB
789	GO:0010857	calcium-dependent protein kinase activity	GO|GO.MF	0.109008	1	1	1	0.00671141	0.000770308	8.71263	149	0.0909091	11	calcium-dependent protein kinase activity	PRKCB
790	GO:0015269	calcium-activated potassium channel activity	GO|GO.MF	0.109008	1	1	1	0.00671141	0.000770308	8.71263	149	0.0909091	11	calcium-activated potassium channel activity	KCNN1
791	GO:0015669	gas transport	GO|GO.BP	0.109008	1	1	1	0.00671141	0.000770308	8.71263	149	0.0909091	11	gas transport	NGB
792	GO:0022841	potassium ion leak channel activity	GO|GO.MF	0.109008	1	1	1	0.00671141	0.000770308	8.71263	149	0.0909091	11	potassium ion leak channel activity	KCNK9
793	GO:0030130	clathrin coat of trans-Golgi network vesicle	GO|GO.CC	0.109008	1	1	1	0.00671141	0.000770308	8.71263	149	0.0909091	11	clathrin coat of trans-Golgi network vesicle	CLTB
794	GO:0032797	SMN complex	GO|GO.CC	0.109008	1	1	1	0.00671141	0.000770308	8.71263	149	0.0909091	11	SMN complex	GEMIN7
795	GO:0033604	negative regulation of catecholamine secretion	GO|GO.BP	0.109008	1	1	1	0.00671141	0.000770308	8.71263	149	0.0909091	11	negative regulation of catecholamine secretion	CHGA
796	GO:0043508	negative regulation of JUN kinase activity	GO|GO.BP	0.109008	1	1	1	0.00671141	0.000770308	8.71263	149	0.0909091	11	negative regulation of JUN kinase activity	DUSP19
797	GO:0045019	negative regulation of nitric oxide biosynthetic process	GO|GO.BP	0.109008	1	1	1	0.00671141	0.000770308	8.71263	149	0.0909091	11	negative regulation of nitric oxide biosynthetic process	SIRPA
798	GO:0045945	positive regulation of transcription by RNA polymerase III	GO|GO.BP	0.109008	1	1	1	0.00671141	0.000770308	8.71263	149	0.0909091	11	positive regulation of transcription by RNA polymerase III	ZC3H8
799	GO:0048532	anatomical structure arrangement	GO|GO.BP	0.109008	1	1	1	0.00671141	0.000770308	8.71263	149	0.0909091	11	anatomical structure arrangement	SEMA3A
800	GO:0060746	parental behavior	GO|GO.BP	0.109008	1	1	1	0.00671141	0.000770308	8.71263	149	0.0909091	11	parental behavior	NPAS1
801	GO:0061548	ganglion development	GO|GO.BP	0.109008	1	1	1	0.00671141	0.000770308	8.71263	149	0.0909091	11	ganglion development	SEMA3A
802	GO:0070243	regulation of thymocyte apoptotic process	GO|GO.BP	0.109008	1	1	1	0.00671141	0.000770308	8.71263	149	0.0909091	11	regulation of thymocyte apoptotic process	ZC3H8
803	GO:0070886	positive regulation of calcineurin-NFAT signaling cascade	GO|GO.BP	0.109008	1	1	1	0.00671141	0.000770308	8.71263	149	0.0909091	11	positive regulation of calcineurin-NFAT signaling cascade	PPP3CA
804	GO:0086080	protein binding involved in heterotypic cell-cell adhesion	GO|GO.MF	0.109008	1	1	1	0.00671141	0.000770308	8.71263	149	0.0909091	11	protein binding involved in heterotypic cell-cell adhesion	SIRPA
805	GO:0086103	G protein-coupled receptor signaling pathway involved in heart process	GO|GO.BP	0.109008	1	1	1	0.00671141	0.000770308	8.71263	149	0.0909091	11	G protein-coupled receptor signaling pathway involved in heart process	CHGA
806	GO:0097504	Gemini of coiled bodies	GO|GO.CC	0.109008	1	1	1	0.00671141	0.000770308	8.71263	149	0.0909091	11	Gemini of coiled bodies	GEMIN7
807	GO:0106058	positive regulation of calcineurin-mediated signaling	GO|GO.BP	0.109008	1	1	1	0.00671141	0.000770308	8.71263	149	0.0909091	11	positive regulation of calcineurin-mediated signaling	PPP3CA
808	GO:1900016	negative regulation of cytokine production involved in inflammatory response	GO|GO.BP	0.109008	1	1	1	0.00671141	0.000770308	8.71263	149	0.0909091	11	negative regulation of cytokine production involved in inflammatory response	SIRPA
809	GO:1904406	negative regulation of nitric oxide metabolic process	GO|GO.BP	0.109008	1	1	1	0.00671141	0.000770308	8.71263	149	0.0909091	11	negative regulation of nitric oxide metabolic process	SIRPA
810	GO:1905383	protein localization to presynapse	GO|GO.BP	0.109008	1	1	1	0.00671141	0.000770308	8.71263	149	0.0909091	11	protein localization to presynapse	MAP1A
811	GO:0048675	axon extension	GO|GO.BP	0.109939	1	1	3	0.0201342	0.00777311	2.59024	149	0.027027	111	axon extension	MAP1B|SEMA3A|CDKL3
812	GO:0051962	positive regulation of nervous system development	GO|GO.BP	0.110717	1	1	8	0.0536913	0.0323529	1.65955	149	0.017316	462	positive regulation of nervous system development	CAMK2B|MAP1B|NCOA1|SEMA3A|CDKL3|LRRN3|PPP1R9A|TTBK1
813	GO:0048545	response to steroid hormone	GO|GO.BP	0.110922	1	1	6	0.0402685	0.0219888	1.83132	149	0.0191083	314	response to steroid hormone	ATP2B1|SSTR2|THRB|UBE2L3|UBE3A|NCOA1
814	GO:0017148	negative regulation of translation	GO|GO.BP	0.112147	1	1	3	0.0201342	0.00784314	2.56711	149	0.0267857	112	negative regulation of translation	PURA|CELF1|LARP1
815	GO:0030177	positive regulation of Wnt signaling pathway	GO|GO.BP	0.112147	1	1	3	0.0201342	0.00784314	2.56711	149	0.0267857	112	positive regulation of Wnt signaling pathway	MLLT3|USP47|RSPO3
816	GO:1903900	regulation of viral life cycle	GO|GO.BP	0.112147	1	1	3	0.0201342	0.00784314	2.56711	149	0.0267857	112	regulation of viral life cycle	SRPK2|SMC3|LARP1
817	GO:0019213	deacetylase activity	GO|GO.MF	0.112375	1	1	2	0.0134228	0.00385154	3.48505	149	0.0363636	55	deacetylase activity	CHD4|MACROD1
818	GO:0051851	modification by host of symbiont morphology or physiology	GO|GO.BP	0.112375	1	1	2	0.0134228	0.00385154	3.48505	149	0.0363636	55	modification by host of symbiont morphology or physiology	SMC3|RAB9A
819	GO:0086003	cardiac muscle cell contraction	GO|GO.BP	0.112375	1	1	2	0.0134228	0.00385154	3.48505	149	0.0363636	55	cardiac muscle cell contraction	KCND3|KCNJ3
820	GO:1904377	positive regulation of protein localization to cell periphery	GO|GO.BP	0.112375	1	1	2	0.0134228	0.00385154	3.48505	149	0.0363636	55	positive regulation of protein localization to cell periphery	CACNG2|CNST
821	GO:0019904	protein domain specific binding	GO|GO.MF	0.11319	1	1	10	0.0671141	0.0433473	1.54829	149	0.0161551	619	protein domain specific binding	ATP2B1|RFC1|SH3GL1|SSTR2|FKBP8|USP47|PPP1R9A|SIRPA|WIPF3|SHISA9
822	GO:0043235	receptor complex	GO|GO.CC	0.113403	1	1	6	0.0402685	0.0221289	1.81973	149	0.0189873	316	receptor complex	EPHB6|CACNG2|KCTD16|CNIH2|EPHA6|SHISA9
823	GO:0048608	reproductive structure development	GO|GO.BP	0.113403	1	1	6	0.0402685	0.0221289	1.81973	149	0.0189873	316	reproductive structure development	NCOA1|EIF2S2|SEMA3A|NUPR1|STOX2|RSPO3
824	GO:0070588	calcium ion transmembrane transport	GO|GO.BP	0.11369	1	1	5	0.033557	0.0171569	1.9559	149	0.0204082	245	calcium ion transmembrane transport	ATP2B1|CACNA1I|CACNG2|ORAI2|FAM155A
825	GO:0045807	positive regulation of endocytosis	GO|GO.BP	0.114371	1	1	3	0.0201342	0.00791317	2.5444	149	0.0265487	113	positive regulation of endocytosis	PPP3CA|SH3GL1|SIRPA
826	GO:0051384	response to glucocorticoid	GO|GO.BP	0.114371	1	1	3	0.0201342	0.00791317	2.5444	149	0.0265487	113	response to glucocorticoid	ATP2B1|SSTR2|UBE2L3
827	GO:0000245	spliceosomal complex assembly	GO|GO.BP	0.115773	1	1	2	0.0134228	0.00392157	3.42282	149	0.0357143	56	spliceosomal complex assembly	SRPK2|CELF1
828	GO:0001750	photoreceptor outer segment	GO|GO.CC	0.115773	1	1	2	0.0134228	0.00392157	3.42282	149	0.0357143	56	photoreceptor outer segment	MAP1B|SHOC2
829	GO:0004714	transmembrane receptor protein tyrosine kinase activity	GO|GO.MF	0.115773	1	1	2	0.0134228	0.00392157	3.42282	149	0.0357143	56	transmembrane receptor protein tyrosine kinase activity	EPHB6|EPHA6
830	GO:0030276	clathrin binding	GO|GO.MF	0.115773	1	1	2	0.0134228	0.00392157	3.42282	149	0.0357143	56	clathrin binding	CLTB|SMAP1
831	GO:0034704	calcium channel complex	GO|GO.CC	0.115773	1	1	2	0.0134228	0.00392157	3.42282	149	0.0357143	56	calcium channel complex	CACNA1I|CACNG2
832	GO:0044786	cell cycle DNA replication	GO|GO.BP	0.115773	1	1	2	0.0134228	0.00392157	3.42282	149	0.0357143	56	cell cycle DNA replication	RFC1|SMC3
833	GO:0090175	regulation of establishment of planar polarity	GO|GO.BP	0.115773	1	1	2	0.0134228	0.00392157	3.42282	149	0.0357143	56	regulation of establishment of planar polarity	MLLT3|RSPO3
834	GO:0001890	placenta development	GO|GO.BP	0.116612	1	1	3	0.0201342	0.00798319	2.52208	149	0.0263158	114	placenta development	NCOA1|STOX2|RSPO3
835	GO:0032273	positive regulation of protein polymerization	GO|GO.BP	0.116612	1	1	3	0.0201342	0.00798319	2.52208	149	0.0263158	114	positive regulation of protein polymerization	TOGARAM1|TTBK1|WIPF3
836	GO:0046661	male sex differentiation	GO|GO.BP	0.116612	1	1	3	0.0201342	0.00798319	2.52208	149	0.0263158	114	male sex differentiation	EIF2S2|SEMA3A|NUPR1
837	GO:0061458	reproductive system development	GO|GO.BP	0.117178	1	1	6	0.0402685	0.0223389	1.80261	149	0.0188088	319	reproductive system development	NCOA1|EIF2S2|SEMA3A|NUPR1|STOX2|RSPO3
838	GO:0012510	trans-Golgi network transport vesicle membrane	GO|GO.CC	0.118312	1	1	1	0.00671141	0.000840336	7.98658	149	0.0833333	12	trans-Golgi network transport vesicle membrane	CLTB
839	GO:0015802	basic amino acid transport	GO|GO.BP	0.118312	1	1	1	0.00671141	0.000840336	7.98658	149	0.0833333	12	basic amino acid transport	SLC3A1
840	GO:0016246	RNA interference	GO|GO.BP	0.118312	1	1	1	0.00671141	0.000840336	7.98658	149	0.0833333	12	RNA interference	CELF1
841	GO:0022400	regulation of rhodopsin mediated signaling pathway	GO|GO.BP	0.118312	1	1	1	0.00671141	0.000840336	7.98658	149	0.0833333	12	regulation of rhodopsin mediated signaling pathway	NMT1
842	GO:0042738	exogenous drug catabolic process	GO|GO.BP	0.118312	1	1	1	0.00671141	0.000840336	7.98658	149	0.0833333	12	exogenous drug catabolic process	CYP2J2
843	GO:0043047	single-stranded telomeric DNA binding	GO|GO.MF	0.118312	1	1	1	0.00671141	0.000840336	7.98658	149	0.0833333	12	single-stranded telomeric DNA binding	RAD50
844	GO:0046500	S-adenosylmethionine metabolic process	GO|GO.BP	0.118312	1	1	1	0.00671141	0.000840336	7.98658	149	0.0833333	12	S-adenosylmethionine metabolic process	AMD1
845	GO:0046929	negative regulation of neurotransmitter secretion	GO|GO.BP	0.118312	1	1	1	0.00671141	0.000840336	7.98658	149	0.0833333	12	negative regulation of neurotransmitter secretion	PPP1R9A
846	GO:0048143	astrocyte activation	GO|GO.BP	0.118312	1	1	1	0.00671141	0.000840336	7.98658	149	0.0833333	12	astrocyte activation	TTBK1
847	GO:0048485	sympathetic nervous system development	GO|GO.BP	0.118312	1	1	1	0.00671141	0.000840336	7.98658	149	0.0833333	12	sympathetic nervous system development	SEMA3A
848	GO:0060149	negative regulation of posttranscriptional gene silencing	GO|GO.BP	0.118312	1	1	1	0.00671141	0.000840336	7.98658	149	0.0833333	12	negative regulation of posttranscriptional gene silencing	PPP3CA
849	GO:0060965	negative regulation of gene silencing by miRNA	GO|GO.BP	0.118312	1	1	1	0.00671141	0.000840336	7.98658	149	0.0833333	12	negative regulation of gene silencing by miRNA	PPP3CA
850	GO:0060967	negative regulation of gene silencing by RNA	GO|GO.BP	0.118312	1	1	1	0.00671141	0.000840336	7.98658	149	0.0833333	12	negative regulation of gene silencing by RNA	PPP3CA
851	GO:0070230	positive regulation of lymphocyte apoptotic process	GO|GO.BP	0.118312	1	1	1	0.00671141	0.000840336	7.98658	149	0.0833333	12	positive regulation of lymphocyte apoptotic process	ZC3H8
852	GO:0072393	microtubule anchoring at microtubule organizing center	GO|GO.BP	0.118312	1	1	1	0.00671141	0.000840336	7.98658	149	0.0833333	12	microtubule anchoring at microtubule organizing center	CEP19
853	GO:0072578	neurotransmitter-gated ion channel clustering	GO|GO.BP	0.118312	1	1	1	0.00671141	0.000840336	7.98658	149	0.0833333	12	neurotransmitter-gated ion channel clustering	LHFPL4
854	GO:0097531	mast cell migration	GO|GO.BP	0.118312	1	1	1	0.00671141	0.000840336	7.98658	149	0.0833333	12	mast cell migration	CHGA
855	GO:0098703	calcium ion import across plasma membrane	GO|GO.BP	0.118312	1	1	1	0.00671141	0.000840336	7.98658	149	0.0833333	12	calcium ion import across plasma membrane	FAM155A
856	GO:0099243	extrinsic component of synaptic membrane	GO|GO.CC	0.118312	1	1	1	0.00671141	0.000840336	7.98658	149	0.0833333	12	extrinsic component of synaptic membrane	CNKSR2
857	GO:1900452	regulation of long-term synaptic depression	GO|GO.BP	0.118312	1	1	1	0.00671141	0.000840336	7.98658	149	0.0833333	12	regulation of long-term synaptic depression	PPP1R9A
858	GO:1902287	semaphorin-plexin signaling pathway involved in axon guidance	GO|GO.BP	0.118312	1	1	1	0.00671141	0.000840336	7.98658	149	0.0833333	12	semaphorin-plexin signaling pathway involved in axon guidance	SEMA3A
859	GO:1902656	calcium ion import into cytosol	GO|GO.BP	0.118312	1	1	1	0.00671141	0.000840336	7.98658	149	0.0833333	12	calcium ion import into cytosol	FAM155A
860	GO:0017124	SH3 domain binding	GO|GO.MF	0.11887	1	1	3	0.0201342	0.00805322	2.50015	149	0.026087	115	SH3 domain binding	SH3GL1|SIRPA|WIPF3
861	GO:0065002	intracellular protein transmembrane transport	GO|GO.BP	0.119197	1	1	2	0.0134228	0.0039916	3.36277	149	0.0350877	57	intracellular protein transmembrane transport	RTN2|TIMM22
862	GO:0032872	regulation of stress-activated MAPK cascade	GO|GO.BP	0.119373	1	1	4	0.0268456	0.012605	2.12975	149	0.0222222	180	regulation of stress-activated MAPK cascade	RB1CC1|SEMA3A|SIRPA|DUSP19
863	GO:0042578	phosphoric ester hydrolase activity	GO|GO.MF	0.11973	1	1	6	0.0402685	0.022479	1.79138	149	0.0186916	321	phosphoric ester hydrolase activity	PPP3CA|SHOC2|SSU72|PDP2|RPAP2|DUSP19
864	GO:0003006	developmental process involved in reproduction	GO|GO.BP	0.120981	1	1	8	0.0536913	0.0330532	1.62439	149	0.0169492	472	developmental process involved in reproduction	NCOA1|EIF2S2|SEMA3A|CELF1|NUPR1|STOX2|PANK2|RSPO3
865	GO:0099504	synaptic vesicle cycle	GO|GO.BP	0.121139	1	1	4	0.0268456	0.0126751	2.11799	149	0.0220994	181	synaptic vesicle cycle	PRKCB|SH3GL1|FBXL20|BTBD9
866	GO:0051702	interaction with symbiont	GO|GO.BP	0.122646	1	1	2	0.0134228	0.00406162	3.30479	149	0.0344828	58	interaction with symbiont	SMC3|RAB9A
867	GO:0070302	regulation of stress-activated protein kinase signaling cascade	GO|GO.BP	0.122917	1	1	4	0.0268456	0.0127451	2.10635	149	0.021978	182	regulation of stress-activated protein kinase signaling cascade	RB1CC1|SEMA3A|SIRPA|DUSP19
868	GO:0005575	cellular_component	GO|GO.CC	0.123683	1	1	147	0.986577	0.966807	1.02045	149	0.0106475	13806	cellular_component	AMD1|ATP2B1|CAMK2B|CHD4|CHGA|CLTB|CPM|CYP2J2|DBN1|EPHB6|GPR26|HTR1E|HTR1F|KCND3|KCNJ3|KCNJ6|KCNN1|MAP1A|MAP1B|MATK|MLLT3|NMT1|NPAS1|NPY1R|PPP3CA|PRKCB|PSMD1|PURA|RFC1|RTN2|SATB1|SCN3A|SH3GL1|SLC3A1|SRPK2|SSTR2|THRB|UBE2L3|UBE3A|CLIP2|SHOC2|NCOA1|EIF2S2|CACNA1I|SMC3|MAGI1|RAB9A|RB1CC1|JAKMIP2|RAD50|CACNG2|SEMA3A|CELF1|MAN1A2|MAPRE2|ADAP1|FILIP1L|CNKSR2|MAST1|PDS5B|TOGARAM1|BOP1|MTUS2|LARP1|KPNA6|T…
869	GO:0017157	regulation of exocytosis	GO|GO.BP	0.126507	1	1	4	0.0268456	0.0128852	2.08345	149	0.0217391	184	regulation of exocytosis	PRKCB|CACNA1I|RAB9A|FBXL20
870	GO:0032271	regulation of protein polymerization	GO|GO.BP	0.126507	1	1	4	0.0268456	0.0128852	2.08345	149	0.0217391	184	regulation of protein polymerization	TOGARAM1|PPP1R9A|TTBK1|WIPF3
871	GO:0000463	maturation of LSU-rRNA from tricistronic rRNA transcript (SSU-rRNA, 5.8S rRNA, LSU-rRNA)	GO|GO.BP	0.127519	1	1	1	0.00671141	0.000910364	7.37223	149	0.0769231	13	maturation of LSU-rRNA from tricistronic rRNA transcript (SSU-rRNA, 5.8S rRNA, LSU-rRNA)	BOP1
872	GO:0000722	telomere maintenance via recombination	GO|GO.BP	0.127519	1	1	1	0.00671141	0.000910364	7.37223	149	0.0769231	13	telomere maintenance via recombination	RAD50
873	GO:0006596	polyamine biosynthetic process	GO|GO.BP	0.127519	1	1	1	0.00671141	0.000910364	7.37223	149	0.0769231	13	polyamine biosynthetic process	AMD1
874	GO:0008093	cytoskeletal adaptor activity	GO|GO.MF	0.127519	1	1	1	0.00671141	0.000910364	7.37223	149	0.0769231	13	cytoskeletal adaptor activity	MAP1A
875	GO:0010832	negative regulation of myotube differentiation	GO|GO.BP	0.127519	1	1	1	0.00671141	0.000910364	7.37223	149	0.0769231	13	negative regulation of myotube differentiation	PLPP7
876	GO:0014821	phasic smooth muscle contraction	GO|GO.BP	0.127519	1	1	1	0.00671141	0.000910364	7.37223	149	0.0769231	13	phasic smooth muscle contraction	SSTR2
877	GO:0015271	outward rectifier potassium channel activity	GO|GO.MF	0.127519	1	1	1	0.00671141	0.000910364	7.37223	149	0.0769231	13	outward rectifier potassium channel activity	KCND3
878	GO:0016018	cyclosporin A binding	GO|GO.MF	0.127519	1	1	1	0.00671141	0.000910364	7.37223	149	0.0769231	13	cyclosporin A binding	PPP3CA
879	GO:0017014	protein nitrosylation	GO|GO.BP	0.127519	1	1	1	0.00671141	0.000910364	7.37223	149	0.0769231	13	protein nitrosylation	NCOA7
880	GO:0018119	peptidyl-cysteine S-nitrosylation	GO|GO.BP	0.127519	1	1	1	0.00671141	0.000910364	7.37223	149	0.0769231	13	peptidyl-cysteine S-nitrosylation	NCOA7
881	GO:0021602	cranial nerve morphogenesis	GO|GO.BP	0.127519	1	1	1	0.00671141	0.000910364	7.37223	149	0.0769231	13	cranial nerve morphogenesis	SEMA3A
882	GO:0022840	leak channel activity	GO|GO.MF	0.127519	1	1	1	0.00671141	0.000910364	7.37223	149	0.0769231	13	leak channel activity	KCNK9
883	GO:0022842	narrow pore channel activity	GO|GO.MF	0.127519	1	1	1	0.00671141	0.000910364	7.37223	149	0.0769231	13	narrow pore channel activity	KCNK9
884	GO:0030575	nuclear body organization	GO|GO.BP	0.127519	1	1	1	0.00671141	0.000910364	7.37223	149	0.0769231	13	nuclear body organization	SRPK2
885	GO:0030949	positive regulation of vascular endothelial growth factor receptor signaling pathway	GO|GO.BP	0.127519	1	1	1	0.00671141	0.000910364	7.37223	149	0.0769231	13	positive regulation of vascular endothelial growth factor receptor signaling pathway	PRKCB
886	GO:0032682	negative regulation of chemokine production	GO|GO.BP	0.127519	1	1	1	0.00671141	0.000910364	7.37223	149	0.0769231	13	negative regulation of chemokine production	SIRPA
887	GO:0034361	very-low-density lipoprotein particle	GO|GO.CC	0.127519	1	1	1	0.00671141	0.000910364	7.37223	149	0.0769231	13	very-low-density lipoprotein particle	PCYOX1
888	GO:0034385	triglyceride-rich plasma lipoprotein particle	GO|GO.CC	0.127519	1	1	1	0.00671141	0.000910364	7.37223	149	0.0769231	13	triglyceride-rich plasma lipoprotein particle	PCYOX1
889	GO:0042923	neuropeptide binding	GO|GO.MF	0.127519	1	1	1	0.00671141	0.000910364	7.37223	149	0.0769231	13	neuropeptide binding	SSTR2
890	GO:0045989	positive regulation of striated muscle contraction	GO|GO.BP	0.127519	1	1	1	0.00671141	0.000910364	7.37223	149	0.0769231	13	positive regulation of striated muscle contraction	CHGA
891	GO:0048711	positive regulation of astrocyte differentiation	GO|GO.BP	0.127519	1	1	1	0.00671141	0.000910364	7.37223	149	0.0769231	13	positive regulation of astrocyte differentiation	TTBK1
892	GO:0051546	keratinocyte migration	GO|GO.BP	0.127519	1	1	1	0.00671141	0.000910364	7.37223	149	0.0769231	13	keratinocyte migration	MAPRE2
893	GO:0060487	lung epithelial cell differentiation	GO|GO.BP	0.127519	1	1	1	0.00671141	0.000910364	7.37223	149	0.0769231	13	lung epithelial cell differentiation	THRB
894	GO:0071305	cellular response to vitamin D	GO|GO.BP	0.127519	1	1	1	0.00671141	0.000910364	7.37223	149	0.0769231	13	cellular response to vitamin D	ATP2B1
895	GO:0071435	potassium ion export	GO|GO.BP	0.127519	1	1	1	0.00671141	0.000910364	7.37223	149	0.0769231	13	potassium ion export	KCND3
896	GO:0072349	modified amino acid transmembrane transporter activity	GO|GO.MF	0.127519	1	1	1	0.00671141	0.000910364	7.37223	149	0.0769231	13	modified amino acid transmembrane transporter activity	SLC3A1
897	GO:0090128	regulation of synapse maturation	GO|GO.BP	0.127519	1	1	1	0.00671141	0.000910364	7.37223	149	0.0769231	13	regulation of synapse maturation	CAMK2B
898	GO:0097623	potassium ion export across plasma membrane	GO|GO.BP	0.127519	1	1	1	0.00671141	0.000910364	7.37223	149	0.0769231	13	potassium ion export across plasma membrane	KCND3
899	GO:0099059	integral component of presynaptic active zone membrane	GO|GO.CC	0.127519	1	1	1	0.00671141	0.000910364	7.37223	149	0.0769231	13	integral component of presynaptic active zone membrane	ATP2B1
900	GO:0150077	regulation of neuroinflammatory response	GO|GO.BP	0.127519	1	1	1	0.00671141	0.000910364	7.37223	149	0.0769231	13	regulation of neuroinflammatory response	TTBK1
901	GO:1900451	positive regulation of glutamate receptor signaling pathway	GO|GO.BP	0.127519	1	1	1	0.00671141	0.000910364	7.37223	149	0.0769231	13	positive regulation of glutamate receptor signaling pathway	CACNG2
902	GO:1902285	semaphorin-plexin signaling pathway involved in neuron projection guidance	GO|GO.BP	0.127519	1	1	1	0.00671141	0.000910364	7.37223	149	0.0769231	13	semaphorin-plexin signaling pathway involved in neuron projection guidance	SEMA3A
903	GO:2000010	positive regulation of protein localization to cell surface	GO|GO.BP	0.127519	1	1	1	0.00671141	0.000910364	7.37223	149	0.0769231	13	positive regulation of protein localization to cell surface	MAP1A
904	GO:0048609	multicellular organismal reproductive process	GO|GO.BP	0.127594	1	1	9	0.0604027	0.0389356	1.55135	149	0.0161871	556	multicellular organismal reproductive process	NPAS1|SSTR2|THRB|EIF2S2|CELF1|KPNA6|STOX2|PANK2|WIPF3
905	GO:0016529	sarcoplasmic reticulum	GO|GO.CC	0.129616	1	1	2	0.0134228	0.00420168	3.19463	149	0.0333333	60	sarcoplasmic reticulum	CAMK2B|RTN2
906	GO:0032387	negative regulation of intracellular transport	GO|GO.BP	0.129616	1	1	2	0.0134228	0.00420168	3.19463	149	0.0333333	60	negative regulation of intracellular transport	MAP1B|CNIH2
907	GO:0090257	regulation of muscle system process	GO|GO.BP	0.13014	1	1	4	0.0268456	0.0130252	2.06105	149	0.0215054	186	regulation of muscle system process	CAMK2B|CHGA|PPP3CA|SSTR2
908	GO:0001701	in utero embryonic development	GO|GO.BP	0.131552	1	1	5	0.033557	0.0179972	1.86457	149	0.0194553	257	in utero embryonic development	NMT1|NCOA1|EIF2S2|ANKRD11|RSPO3
909	GO:0032535	regulation of cellular component size	GO|GO.BP	0.131552	1	1	6	0.0402685	0.0231092	1.74253	149	0.0181818	330	regulation of cellular component size	MAP1B|RB1CC1|SEMA3A|CDKL3|PPP1R9A|WIPF3
910	GO:0009755	hormone-mediated signaling pathway	GO|GO.BP	0.131973	1	1	4	0.0268456	0.0130952	2.05003	149	0.0213904	187	hormone-mediated signaling pathway	SSTR2|THRB|UBE3A|NCOA1
911	GO:0032504	multicellular organism reproduction	GO|GO.BP	0.132644	1	1	9	0.0604027	0.0392857	1.53752	149	0.0160428	561	multicellular organism reproduction	NPAS1|SSTR2|THRB|EIF2S2|CELF1|KPNA6|STOX2|PANK2|WIPF3
912	GO:0050769	positive regulation of neurogenesis	GO|GO.BP	0.132652	1	1	7	0.0469799	0.0284314	1.6524	149	0.0172414	406	positive regulation of neurogenesis	CAMK2B|MAP1B|NCOA1|SEMA3A|CDKL3|PPP1R9A|TTBK1
913	GO:0008217	regulation of blood pressure	GO|GO.BP	0.132751	1	1	3	0.0201342	0.00847339	2.37617	149	0.0247934	121	regulation of blood pressure	CHGA|NPY1R|RASL10B
914	GO:0035264	multicellular organism growth	GO|GO.BP	0.132751	1	1	3	0.0201342	0.00847339	2.37617	149	0.0247934	121	multicellular organism growth	NPY1R|FKBP8|ANKRD11
915	GO:0060078	regulation of postsynaptic membrane potential	GO|GO.BP	0.132751	1	1	3	0.0201342	0.00847339	2.37617	149	0.0247934	121	regulation of postsynaptic membrane potential	PPP3CA|SH3GL1|PPP1R9A
916	GO:0035418	protein localization to synapse	GO|GO.BP	0.133136	1	1	2	0.0134228	0.00427171	3.14226	149	0.0327869	61	protein localization to synapse	MAP1A|CACNG2
917	GO:0036465	synaptic vesicle recycling	GO|GO.BP	0.133136	1	1	2	0.0134228	0.00427171	3.14226	149	0.0327869	61	synaptic vesicle recycling	SH3GL1|BTBD9
918	GO:0086001	cardiac muscle cell action potential	GO|GO.BP	0.133136	1	1	2	0.0134228	0.00427171	3.14226	149	0.0327869	61	cardiac muscle cell action potential	KCND3|KCNJ3
919	GO:0032886	regulation of microtubule-based process	GO|GO.BP	0.133816	1	1	4	0.0268456	0.0131653	2.03913	149	0.0212766	188	regulation of microtubule-based process	SMC3|MAPRE2|TOGARAM1|CNIH2
920	GO:0000151	ubiquitin ligase complex	GO|GO.CC	0.136207	1	1	5	0.033557	0.0182073	1.84306	149	0.0192308	260	ubiquitin ligase complex	UBE2L3|USP47|FBXL18|FBXL20|FBXO27
921	GO:0004559	alpha-mannosidase activity	GO|GO.MF	0.136631	1	1	1	0.00671141	0.000980392	6.84564	149	0.0714286	14	alpha-mannosidase activity	MAN1A2
922	GO:0007617	mating behavior	GO|GO.BP	0.136631	1	1	1	0.00671141	0.000980392	6.84564	149	0.0714286	14	mating behavior	THRB
923	GO:0010804	negative regulation of tumor necrosis factor-mediated signaling pathway	GO|GO.BP	0.136631	1	1	1	0.00671141	0.000980392	6.84564	149	0.0714286	14	negative regulation of tumor necrosis factor-mediated signaling pathway	CCDC3
924	GO:0021854	hypothalamus development	GO|GO.BP	0.136631	1	1	1	0.00671141	0.000980392	6.84564	149	0.0714286	14	hypothalamus development	SEMA3A
925	GO:0030397	membrane disassembly	GO|GO.BP	0.136631	1	1	1	0.00671141	0.000980392	6.84564	149	0.0714286	14	membrane disassembly	PRKCB
926	GO:0032688	negative regulation of interferon-beta production	GO|GO.BP	0.136631	1	1	1	0.00671141	0.000980392	6.84564	149	0.0714286	14	negative regulation of interferon-beta production	SIRPA
927	GO:0035173	histone kinase activity	GO|GO.MF	0.136631	1	1	1	0.00671141	0.000980392	6.84564	149	0.0714286	14	histone kinase activity	PRKCB
928	GO:0042762	regulation of sulfur metabolic process	GO|GO.BP	0.136631	1	1	1	0.00671141	0.000980392	6.84564	149	0.0714286	14	regulation of sulfur metabolic process	PDP2
929	GO:0044794	positive regulation by host of viral process	GO|GO.BP	0.136631	1	1	1	0.00671141	0.000980392	6.84564	149	0.0714286	14	positive regulation by host of viral process	SMC3
930	GO:0046940	nucleoside monophosphate phosphorylation	GO|GO.BP	0.136631	1	1	1	0.00671141	0.000980392	6.84564	149	0.0714286	14	nucleoside monophosphate phosphorylation	RAD50
931	GO:0048172	regulation of short-term neuronal synaptic plasticity	GO|GO.BP	0.136631	1	1	1	0.00671141	0.000980392	6.84564	149	0.0714286	14	regulation of short-term neuronal synaptic plasticity	SHISA9
932	GO:0050774	negative regulation of dendrite morphogenesis	GO|GO.BP	0.136631	1	1	1	0.00671141	0.000980392	6.84564	149	0.0714286	14	negative regulation of dendrite morphogenesis	PPP3CA
933	GO:0051081	nuclear envelope disassembly	GO|GO.BP	0.136631	1	1	1	0.00671141	0.000980392	6.84564	149	0.0714286	14	nuclear envelope disassembly	PRKCB
934	GO:0060077	inhibitory synapse	GO|GO.CC	0.136631	1	1	1	0.00671141	0.000980392	6.84564	149	0.0714286	14	inhibitory synapse	LHFPL4
935	GO:0060479	lung cell differentiation	GO|GO.BP	0.136631	1	1	1	0.00671141	0.000980392	6.84564	149	0.0714286	14	lung cell differentiation	THRB
936	GO:0098847	sequence-specific single stranded DNA binding	GO|GO.MF	0.136631	1	1	1	0.00671141	0.000980392	6.84564	149	0.0714286	14	sequence-specific single stranded DNA binding	RAD50
937	GO:0099523	presynaptic cytosol	GO|GO.CC	0.136631	1	1	1	0.00671141	0.000980392	6.84564	149	0.0714286	14	presynaptic cytosol	PRKCB
938	GO:0099633	protein localization to postsynaptic specialization membrane	GO|GO.BP	0.136631	1	1	1	0.00671141	0.000980392	6.84564	149	0.0714286	14	protein localization to postsynaptic specialization membrane	CACNG2
939	GO:0099645	neurotransmitter receptor localization to postsynaptic specialization membrane	GO|GO.BP	0.136631	1	1	1	0.00671141	0.000980392	6.84564	149	0.0714286	14	neurotransmitter receptor localization to postsynaptic specialization membrane	CACNG2
940	GO:1902683	regulation of receptor localization to synapse	GO|GO.BP	0.136631	1	1	1	0.00671141	0.000980392	6.84564	149	0.0714286	14	regulation of receptor localization to synapse	CNIH2
941	GO:0033555	multicellular organismal response to stress	GO|GO.BP	0.136677	1	1	2	0.0134228	0.00434174	3.09158	149	0.0322581	62	multicellular organismal response to stress	PPP3CA|FBXL20
942	GO:0070509	calcium ion import	GO|GO.BP	0.136677	1	1	2	0.0134228	0.00434174	3.09158	149	0.0322581	62	calcium ion import	CACNA1I|FAM155A
943	GO:0097367	carbohydrate derivative binding	GO|GO.MF	0.137281	1	1	24	0.161074	0.127871	1.25966	149	0.0131435	1826	carbohydrate derivative binding	ATP2B1|CAMK2B|CHD4|EPHB6|MATK|PRKCB|RFC1|SRPK2|UBE2L3|SMC3|MAGI1|RAB9A|RAD50|MAST1|PDS5B|DSTYK|CDKL3|PI4K2A|PANK2|TTBK1|RSPO3|RASL10B|STK35|EPHA6
944	GO:0008277	regulation of G protein-coupled receptor signaling pathway	GO|GO.BP	0.137499	1	1	3	0.0201342	0.00861345	2.33753	149	0.0243902	123	regulation of G protein-coupled receptor signaling pathway	CHGA|NMT1|KCTD16
945	GO:0019903	protein phosphatase binding	GO|GO.MF	0.137499	1	1	3	0.0201342	0.00861345	2.33753	149	0.0243902	123	protein phosphatase binding	SHOC2|PPP1R9A|SIRPA
946	GO:0000502	proteasome complex	GO|GO.CC	0.140238	1	1	2	0.0134228	0.00441176	3.04251	149	0.031746	63	proteasome complex	PSMD1|UBE3A
947	GO:0005657	replication fork	GO|GO.CC	0.140238	1	1	2	0.0134228	0.00441176	3.04251	149	0.031746	63	replication fork	PURA|RFC1
948	GO:0033866	nucleoside bisphosphate biosynthetic process	GO|GO.BP	0.140238	1	1	2	0.0134228	0.00441176	3.04251	149	0.031746	63	nucleoside bisphosphate biosynthetic process	PDP2|PANK2
949	GO:0034030	ribonucleoside bisphosphate biosynthetic process	GO|GO.BP	0.140238	1	1	2	0.0134228	0.00441176	3.04251	149	0.031746	63	ribonucleoside bisphosphate biosynthetic process	PDP2|PANK2
950	GO:0034033	purine nucleoside bisphosphate biosynthetic process	GO|GO.BP	0.140238	1	1	2	0.0134228	0.00441176	3.04251	149	0.031746	63	purine nucleoside bisphosphate biosynthetic process	PDP2|PANK2
951	GO:0008092	cytoskeletal protein binding	GO|GO.MF	0.14066	1	1	12	0.0805369	0.0567927	1.41809	149	0.0147965	811	cytoskeletal protein binding	CAMK2B|DBN1|MAP1A|MAP1B|CLIP2|SMC3|MAGI1|JAKMIP2|MAPRE2|MTUS2|PPP1R9A|WIPF3
952	GO:0044427	chromosomal part	GO|GO.CC	0.143096	1	1	11	0.0738255	0.0512605	1.4402	149	0.0150273	732	chromosomal part	CHD4|PURA|RFC1|SATB1|THRB|NCOA1|SMC3|RAD50|PDS5B|DCTN5|ZC3H8
953	GO:1905369	endopeptidase complex	GO|GO.CC	0.14382	1	1	2	0.0134228	0.00448179	2.99497	149	0.03125	64	endopeptidase complex	PSMD1|UBE3A
954	GO:0045664	regulation of neuron differentiation	GO|GO.BP	0.144121	1	1	9	0.0604027	0.040056	1.50796	149	0.0157343	572	regulation of neuron differentiation	CAMK2B|DBN1|MAP1B|PPP3CA|THRB|NCOA1|SEMA3A|CDKL3|PPP1R9A
955	GO:0001764	neuron migration	GO|GO.BP	0.144729	1	1	3	0.0201342	0.00882353	2.28188	149	0.0238095	126	neuron migration	CAMK2B|MAP1B|SEMA3A
956	GO:0031960	response to corticosteroid	GO|GO.BP	0.144729	1	1	3	0.0201342	0.00882353	2.28188	149	0.0238095	126	response to corticosteroid	ATP2B1|SSTR2|UBE2L3
957	GO:0051588	regulation of neurotransmitter transport	GO|GO.BP	0.144729	1	1	3	0.0201342	0.00882353	2.28188	149	0.0238095	126	regulation of neurotransmitter transport	PRKCB|PPP1R9A|FBXL20
958	GO:0002115	store-operated calcium entry	GO|GO.BP	0.145648	1	1	1	0.00671141	0.00105042	6.38926	149	0.0666667	15	store-operated calcium entry	ORAI2
959	GO:0004181	metallocarboxypeptidase activity	GO|GO.MF	0.145648	1	1	1	0.00671141	0.00105042	6.38926	149	0.0666667	15	metallocarboxypeptidase activity	CPM
960	GO:0004697	protein kinase C activity	GO|GO.MF	0.145648	1	1	1	0.00671141	0.00105042	6.38926	149	0.0666667	15	protein kinase C activity	PRKCB
961	GO:0005248	voltage-gated sodium channel activity	GO|GO.MF	0.145648	1	1	1	0.00671141	0.00105042	6.38926	149	0.0666667	15	voltage-gated sodium channel activity	SCN3A
962	GO:0005662	DNA replication factor A complex	GO|GO.CC	0.145648	1	1	1	0.00671141	0.00105042	6.38926	149	0.0666667	15	DNA replication factor A complex	PURA
963	GO:0006086	acetyl-CoA biosynthetic process from pyruvate	GO|GO.BP	0.145648	1	1	1	0.00671141	0.00105042	6.38926	149	0.0666667	15	acetyl-CoA biosynthetic process from pyruvate	PDP2
964	GO:0006491	N-glycan processing	GO|GO.BP	0.145648	1	1	1	0.00671141	0.00105042	6.38926	149	0.0666667	15	N-glycan processing	MAN1A2
965	GO:0015923	mannosidase activity	GO|GO.MF	0.145648	1	1	1	0.00671141	0.00105042	6.38926	149	0.0666667	15	mannosidase activity	MAN1A2
966	GO:0015936	coenzyme A metabolic process	GO|GO.BP	0.145648	1	1	1	0.00671141	0.00105042	6.38926	149	0.0666667	15	coenzyme A metabolic process	PANK2
967	GO:0016712	oxidoreductase activity, acting on paired donors, with incorporation or reduction of molecular oxygen, reduced flavin or flavoprotein as one donor, and incorporation of one atom of oxygen	GO|GO.MF	0.145648	1	1	1	0.00671141	0.00105042	6.38926	149	0.0666667	15	oxidoreductase activity, acting on paired donors, with incorporation or reduction of molecular oxygen, reduced flavin or flavoprotein as one donor, and incorporation of one atom of oxygen	CYP2J2
968	GO:0031083	BLOC-1 complex	GO|GO.CC	0.145648	1	1	1	0.00671141	0.00105042	6.38926	149	0.0666667	15	BLOC-1 complex	PI4K2A
969	GO:0038201	TOR complex	GO|GO.CC	0.145648	1	1	1	0.00671141	0.00105042	6.38926	149	0.0666667	15	TOR complex	LARP1
970	GO:0042430	indole-containing compound metabolic process	GO|GO.BP	0.145648	1	1	1	0.00671141	0.00105042	6.38926	149	0.0666667	15	indole-containing compound metabolic process	BTBD9
971	GO:0043651	linoleic acid metabolic process	GO|GO.BP	0.145648	1	1	1	0.00671141	0.00105042	6.38926	149	0.0666667	15	linoleic acid metabolic process	CYP2J2
972	GO:0050802	circadian sleep/wake cycle, sleep	GO|GO.BP	0.145648	1	1	1	0.00671141	0.00105042	6.38926	149	0.0666667	15	circadian sleep/wake cycle, sleep	BTBD9
973	GO:0050832	defense response to fungus	GO|GO.BP	0.145648	1	1	1	0.00671141	0.00105042	6.38926	149	0.0666667	15	defense response to fungus	CHGA
974	GO:0050951	sensory perception of temperature stimulus	GO|GO.BP	0.145648	1	1	1	0.00671141	0.00105042	6.38926	149	0.0666667	15	sensory perception of temperature stimulus	BTBD9
975	GO:0060219	camera-type eye photoreceptor cell differentiation	GO|GO.BP	0.145648	1	1	1	0.00671141	0.00105042	6.38926	149	0.0666667	15	camera-type eye photoreceptor cell differentiation	THRB
976	GO:0070971	endoplasmic reticulum exit site	GO|GO.CC	0.145648	1	1	1	0.00671141	0.00105042	6.38926	149	0.0666667	15	endoplasmic reticulum exit site	YIPF5
977	GO:0090151	establishment of protein localization to mitochondrial membrane	GO|GO.BP	0.145648	1	1	1	0.00671141	0.00105042	6.38926	149	0.0666667	15	establishment of protein localization to mitochondrial membrane	TIMM22
978	GO:0099509	regulation of presynaptic cytosolic calcium ion concentration	GO|GO.BP	0.145648	1	1	1	0.00671141	0.00105042	6.38926	149	0.0666667	15	regulation of presynaptic cytosolic calcium ion concentration	ATP2B1
979	GO:1902188	positive regulation of viral release from host cell	GO|GO.BP	0.145648	1	1	1	0.00671141	0.00105042	6.38926	149	0.0666667	15	positive regulation of viral release from host cell	SMC3
980	GO:2001224	positive regulation of neuron migration	GO|GO.BP	0.145648	1	1	1	0.00671141	0.00105042	6.38926	149	0.0666667	15	positive regulation of neuron migration	SEMA3A
981	GO:0099513	polymeric cytoskeletal fiber	GO|GO.CC	0.146435	1	1	8	0.0536913	0.0346639	1.54891	149	0.0161616	495	polymeric cytoskeletal fiber	MAP1A|MAP1B|CLIP2|MAPRE2|TOGARAM1|MTUS2|CSPP1|WIPF3
982	GO:0003012	muscle system process	GO|GO.BP	0.146733	1	1	6	0.0402685	0.0238796	1.68632	149	0.0175953	341	muscle system process	CAMK2B|CHGA|KCND3|KCNJ3|PPP3CA|SSTR2
983	GO:0032874	positive regulation of stress-activated MAPK cascade	GO|GO.BP	0.147166	1	1	3	0.0201342	0.00889356	2.26391	149	0.023622	127	positive regulation of stress-activated MAPK cascade	RB1CC1|SEMA3A|DUSP19
984	GO:0031110	regulation of microtubule polymerization or depolymerization	GO|GO.BP	0.147421	1	1	2	0.0134228	0.00455182	2.94889	149	0.0307692	65	regulation of microtubule polymerization or depolymerization	MAPRE2|TOGARAM1
985	GO:0060170	ciliary membrane	GO|GO.CC	0.147421	1	1	2	0.0134228	0.00455182	2.94889	149	0.0307692	65	ciliary membrane	CLTB|SHOC2
986	GO:0097306	cellular response to alcohol	GO|GO.BP	0.147421	1	1	2	0.0134228	0.00455182	2.94889	149	0.0307692	65	cellular response to alcohol	ATP2B1|LARP1
987	GO:0044267	cellular protein metabolic process	GO|GO.BP	0.147628	1	1	50	0.33557	0.293347	1.14394	149	0.011936	4189	cellular protein metabolic process	CAMK2B|CHD4|EPHB6|MAP1A|MATK|NMT1|PPP3CA|PRKCB|PSMD1|PURA|SATB1|SRPK2|UBE2L3|UBE3A|SHOC2|NCOA1|EIF2S2|RB1CC1|RAD50|SEMA3A|CELF1|MAN1A2|MAST1|LARP1|FKBP8|DSTYK|NUPR1|MACROD1|SSU72|CDKL3|PCYOX1|USP47|PPP1R9A|ZC3H15|PDP2|FNIP2|RPAP2|FBXL18|TTBK1|FBXL20|PPP1R16A|PIGM|FBXO27|NCOA7|SIRPA|STK35|DUSP19|ASB14|EPHA6|SERP2
988	GO:0010647	positive regulation of cell communication	GO|GO.BP	0.148101	1	1	19	0.127517	0.0987395	1.29145	149	0.0134752	1410	positive regulation of cell communication	CHGA|EPHB6|MLLT3|NMT1|PPP3CA|PRKCB|SHOC2|RB1CC1|CACNG2|SEMA3A|MAPRE2|FKBP8|DSTYK|USP47|PPP1R9A|RSPO3|RASL10B|DUSP19|EPHA6
989	GO:0070304	positive regulation of stress-activated protein kinase signaling cascade	GO|GO.BP	0.149617	1	1	3	0.0201342	0.00896359	2.24622	149	0.0234375	128	positive regulation of stress-activated protein kinase signaling cascade	RB1CC1|SEMA3A|DUSP19
990	GO:0007004	telomere maintenance via telomerase	GO|GO.BP	0.151041	1	1	2	0.0134228	0.00462185	2.90421	149	0.030303	66	telomere maintenance via telomerase	RFC1|RAD50
991	GO:0007218	neuropeptide signaling pathway	GO|GO.BP	0.151041	1	1	2	0.0134228	0.00462185	2.90421	149	0.030303	66	neuropeptide signaling pathway	NPY1R|SSTR2
992	GO:0030864	cortical actin cytoskeleton	GO|GO.CC	0.151041	1	1	2	0.0134228	0.00462185	2.90421	149	0.030303	66	cortical actin cytoskeleton	PPP1R9A|WIPF3
993	GO:0060998	regulation of dendritic spine development	GO|GO.BP	0.151041	1	1	2	0.0134228	0.00462185	2.90421	149	0.030303	66	regulation of dendritic spine development	CAMK2B|PPP1R9A
994	GO:0071806	protein transmembrane transport	GO|GO.BP	0.151041	1	1	2	0.0134228	0.00462185	2.90421	149	0.030303	66	protein transmembrane transport	RTN2|TIMM22
995	GO:1903747	regulation of establishment of protein localization to mitochondrion	GO|GO.BP	0.151041	1	1	2	0.0134228	0.00462185	2.90421	149	0.030303	66	regulation of establishment of protein localization to mitochondrion	NMT1|UBE2L3
996	GO:0015672	monovalent inorganic cation transport	GO|GO.BP	0.151409	1	1	7	0.0469799	0.0294818	1.59352	149	0.0166271	421	monovalent inorganic cation transport	KCND3|KCNJ3|KCNJ6|KCNN1|SCN3A|SLC17A5|KCNK9
997	GO:0090066	regulation of anatomical structure size	GO|GO.BP	0.151409	1	1	7	0.0469799	0.0294818	1.59352	149	0.0166271	421	regulation of anatomical structure size	CHGA|MAP1B|RB1CC1|SEMA3A|CDKL3|PPP1R9A|WIPF3
998	GO:0044464	cell part	GO|GO.CC	0.15169	1	1	139	0.932886	0.905042	1.03077	149	0.0107552	12924	cell part	AMD1|ATP2B1|CAMK2B|CHD4|CHGA|CLTB|CPM|CYP2J2|DBN1|EPHB6|GPR26|HTR1E|HTR1F|KCND3|KCNJ3|KCNJ6|KCNN1|MAP1A|MAP1B|MATK|MLLT3|NMT1|NPAS1|NPY1R|PPP3CA|PRKCB|PSMD1|PURA|RFC1|RTN2|SATB1|SCN3A|SH3GL1|SLC3A1|SRPK2|SSTR2|THRB|UBE2L3|UBE3A|CLIP2|SHOC2|NCOA1|EIF2S2|CACNA1I|SMC3|MAGI1|RAB9A|RB1CC1|JAKMIP2|RAD50|CACNG2|SEMA3A|CELF1|MAN1A2|MAPRE2|ADAP1|FILIP1L|CNKSR2|MAST1|PDS5B|TOGARAM1|BOP1|MTUS2|LARP1|KPNA6|F…
999	GO:0034249	negative regulation of cellular amide metabolic process	GO|GO.BP	0.152082	1	1	3	0.0201342	0.00903361	2.22881	149	0.0232558	129	negative regulation of cellular amide metabolic process	PURA|CELF1|LARP1
1000	GO:0023056	positive regulation of signaling	GO|GO.BP	0.152292	1	1	19	0.127517	0.0991597	1.28597	149	0.0134181	1416	positive regulation of signaling	CHGA|EPHB6|MLLT3|NMT1|PPP3CA|PRKCB|SHOC2|RB1CC1|CACNG2|SEMA3A|MAPRE2|FKBP8|DSTYK|USP47|PPP1R9A|RSPO3|RASL10B|DUSP19|EPHA6
1001	GO:0072655	establishment of protein localization to mitochondrion	GO|GO.BP	0.154559	1	1	3	0.0201342	0.00910364	2.21167	149	0.0230769	130	establishment of protein localization to mitochondrion	NMT1|UBE2L3|TIMM22
1002	GO:0000339	RNA cap binding	GO|GO.MF	0.154572	1	1	1	0.00671141	0.00112045	5.98993	149	0.0625	16	RNA cap binding	LARP1
1003	GO:0005980	glycogen catabolic process	GO|GO.BP	0.154572	1	1	1	0.00671141	0.00112045	5.98993	149	0.0625	16	glycogen catabolic process	RB1CC1
1004	GO:0006595	polyamine metabolic process	GO|GO.BP	0.154572	1	1	1	0.00671141	0.00112045	5.98993	149	0.0625	16	polyamine metabolic process	AMD1
1005	GO:0008090	retrograde axonal transport	GO|GO.BP	0.154572	1	1	1	0.00671141	0.00112045	5.98993	149	0.0625	16	retrograde axonal transport	MAP1A
1006	GO:0009251	glucan catabolic process	GO|GO.BP	0.154572	1	1	1	0.00671141	0.00112045	5.98993	149	0.0625	16	glucan catabolic process	RB1CC1
1007	GO:0015721	bile acid and bile salt transport	GO|GO.BP	0.154572	1	1	1	0.00671141	0.00112045	5.98993	149	0.0625	16	bile acid and bile salt transport	NCOA1
1008	GO:0016056	rhodopsin mediated signaling pathway	GO|GO.BP	0.154572	1	1	1	0.00671141	0.00112045	5.98993	149	0.0625	16	rhodopsin mediated signaling pathway	NMT1
1009	GO:0031435	mitogen-activated protein kinase kinase kinase binding	GO|GO.MF	0.154572	1	1	1	0.00671141	0.00112045	5.98993	149	0.0625	16	mitogen-activated protein kinase kinase kinase binding	DUSP19
1010	GO:0034045	phagophore assembly site membrane	GO|GO.CC	0.154572	1	1	1	0.00671141	0.00112045	5.98993	149	0.0625	16	phagophore assembly site membrane	RB1CC1
1011	GO:0034706	sodium channel complex	GO|GO.CC	0.154572	1	1	1	0.00671141	0.00112045	5.98993	149	0.0625	16	sodium channel complex	SCN3A
1012	GO:0034719	SMN-Sm protein complex	GO|GO.CC	0.154572	1	1	1	0.00671141	0.00112045	5.98993	149	0.0625	16	SMN-Sm protein complex	GEMIN7
1013	GO:0036037	CD8-positive, alpha-beta T cell activation	GO|GO.BP	0.154572	1	1	1	0.00671141	0.00112045	5.98993	149	0.0625	16	CD8-positive, alpha-beta T cell activation	SATB1
1014	GO:0042401	cellular biogenic amine biosynthetic process	GO|GO.BP	0.154572	1	1	1	0.00671141	0.00112045	5.98993	149	0.0625	16	cellular biogenic amine biosynthetic process	AMD1
1015	GO:0050765	negative regulation of phagocytosis	GO|GO.BP	0.154572	1	1	1	0.00671141	0.00112045	5.98993	149	0.0625	16	negative regulation of phagocytosis	SIRPA
1016	GO:0050811	GABA receptor binding	GO|GO.MF	0.154572	1	1	1	0.00671141	0.00112045	5.98993	149	0.0625	16	GABA receptor binding	LHFPL4
1017	GO:0050855	regulation of B cell receptor signaling pathway	GO|GO.BP	0.154572	1	1	1	0.00671141	0.00112045	5.98993	149	0.0625	16	regulation of B cell receptor signaling pathway	PRKCB
1018	GO:0051127	positive regulation of actin nucleation	GO|GO.BP	0.154572	1	1	1	0.00671141	0.00112045	5.98993	149	0.0625	16	positive regulation of actin nucleation	WIPF3
1019	GO:0051497	negative regulation of stress fiber assembly	GO|GO.BP	0.154572	1	1	1	0.00671141	0.00112045	5.98993	149	0.0625	16	negative regulation of stress fiber assembly	PPP1R9A
1020	GO:0055106	ubiquitin-protein transferase regulator activity	GO|GO.MF	0.154572	1	1	1	0.00671141	0.00112045	5.98993	149	0.0625	16	ubiquitin-protein transferase regulator activity	UBE2L3
1021	GO:0055119	relaxation of cardiac muscle	GO|GO.BP	0.154572	1	1	1	0.00671141	0.00112045	5.98993	149	0.0625	16	relaxation of cardiac muscle	CHGA
1022	GO:0070242	thymocyte apoptotic process	GO|GO.BP	0.154572	1	1	1	0.00671141	0.00112045	5.98993	149	0.0625	16	thymocyte apoptotic process	ZC3H8
1023	GO:0070577	lysine-acetylated histone binding	GO|GO.MF	0.154572	1	1	1	0.00671141	0.00112045	5.98993	149	0.0625	16	lysine-acetylated histone binding	MLLT3
1024	GO:0097440	apical dendrite	GO|GO.CC	0.154572	1	1	1	0.00671141	0.00112045	5.98993	149	0.0625	16	apical dendrite	MAP1B
1025	GO:0099170	postsynaptic modulation of chemical synaptic transmission	GO|GO.BP	0.154572	1	1	1	0.00671141	0.00112045	5.98993	149	0.0625	16	postsynaptic modulation of chemical synaptic transmission	PPP3CA
1026	GO:0140033	acetylation-dependent protein binding	GO|GO.MF	0.154572	1	1	1	0.00671141	0.00112045	5.98993	149	0.0625	16	acetylation-dependent protein binding	MLLT3
1027	GO:0045665	negative regulation of neuron differentiation	GO|GO.BP	0.154775	1	1	4	0.0268456	0.0139356	1.92641	149	0.0201005	199	negative regulation of neuron differentiation	PPP3CA|THRB|SEMA3A|CDKL3
1028	GO:0033218	amide binding	GO|GO.MF	0.15554	1	1	5	0.033557	0.0190476	1.76174	149	0.0183824	272	amide binding	CLTB|PPP3CA|SSTR2|KPNA6|TIMM22
1029	GO:0009898	cytoplasmic side of plasma membrane	GO|GO.CC	0.157049	1	1	3	0.0201342	0.00917367	2.19478	149	0.0229008	131	cytoplasmic side of plasma membrane	ATP2B1|MATK|PPP3CA
1030	GO:0034332	adherens junction organization	GO|GO.BP	0.157049	1	1	3	0.0201342	0.00917367	2.19478	149	0.0229008	131	adherens junction organization	MAPRE2|CADM3|CADM2
1031	GO:0006278	RNA-dependent DNA biosynthetic process	GO|GO.BP	0.158332	1	1	2	0.0134228	0.0047619	2.81879	149	0.0294118	68	RNA-dependent DNA biosynthetic process	RFC1|RAD50
1032	GO:0050771	negative regulation of axonogenesis	GO|GO.BP	0.158332	1	1	2	0.0134228	0.0047619	2.81879	149	0.0294118	68	negative regulation of axonogenesis	SEMA3A|CDKL3
1033	GO:0070585	protein localization to mitochondrion	GO|GO.BP	0.159552	1	1	3	0.0201342	0.0092437	2.17816	149	0.0227273	132	protein localization to mitochondrion	NMT1|UBE2L3|TIMM22
1034	GO:0005623	cell	GO|GO.CC	0.161184	1	1	139	0.932886	0.906022	1.02965	149	0.0107435	12938	cell	AMD1|ATP2B1|CAMK2B|CHD4|CHGA|CLTB|CPM|CYP2J2|DBN1|EPHB6|GPR26|HTR1E|HTR1F|KCND3|KCNJ3|KCNJ6|KCNN1|MAP1A|MAP1B|MATK|MLLT3|NMT1|NPAS1|NPY1R|PPP3CA|PRKCB|PSMD1|PURA|RFC1|RTN2|SATB1|SCN3A|SH3GL1|SLC3A1|SRPK2|SSTR2|THRB|UBE2L3|UBE3A|CLIP2|SHOC2|NCOA1|EIF2S2|CACNA1I|SMC3|MAGI1|RAB9A|RB1CC1|JAKMIP2|RAD50|CACNG2|SEMA3A|CELF1|MAN1A2|MAPRE2|ADAP1|FILIP1L|CNKSR2|MAST1|PDS5B|TOGARAM1|BOP1|MTUS2|LARP1|KPNA6|F…
1035	GO:0000794	condensed nuclear chromosome	GO|GO.CC	0.162002	1	1	2	0.0134228	0.00483193	2.77794	149	0.0289855	69	condensed nuclear chromosome	SMC3|RAD50
1036	GO:0001578	microtubule bundle formation	GO|GO.BP	0.162002	1	1	2	0.0134228	0.00483193	2.77794	149	0.0289855	69	microtubule bundle formation	MAP1B|TOGARAM1
1037	GO:0001736	establishment of planar polarity	GO|GO.BP	0.162002	1	1	2	0.0134228	0.00483193	2.77794	149	0.0289855	69	establishment of planar polarity	MLLT3|RSPO3
1038	GO:0001892	embryonic placenta development	GO|GO.BP	0.162002	1	1	2	0.0134228	0.00483193	2.77794	149	0.0289855	69	embryonic placenta development	NCOA1|RSPO3
1039	GO:0007164	establishment of tissue polarity	GO|GO.BP	0.162002	1	1	2	0.0134228	0.00483193	2.77794	149	0.0289855	69	establishment of tissue polarity	MLLT3|RSPO3
1040	GO:0016528	sarcoplasm	GO|GO.CC	0.162002	1	1	2	0.0134228	0.00483193	2.77794	149	0.0289855	69	sarcoplasm	CAMK2B|RTN2
1041	GO:0019217	regulation of fatty acid metabolic process	GO|GO.BP	0.162002	1	1	2	0.0134228	0.00483193	2.77794	149	0.0289855	69	regulation of fatty acid metabolic process	PDP2|PANK2
1042	GO:0042278	purine nucleoside metabolic process	GO|GO.BP	0.162002	1	1	2	0.0134228	0.00483193	2.77794	149	0.0289855	69	purine nucleoside metabolic process	AMD1|MACROD1
1043	GO:0006941	striated muscle contraction	GO|GO.BP	0.162066	1	1	3	0.0201342	0.00931373	2.16178	149	0.0225564	133	striated muscle contraction	CHGA|KCND3|KCNJ3
1044	GO:0003779	actin binding	GO|GO.MF	0.162678	1	1	6	0.0402685	0.0246499	1.63362	149	0.0170455	352	actin binding	CAMK2B|DBN1|MAP1A|MAP1B|PPP1R9A|WIPF3
1045	GO:0005847	mRNA cleavage and polyadenylation specificity factor complex	GO|GO.CC	0.163403	1	1	1	0.00671141	0.00119048	5.63758	149	0.0588235	17	mRNA cleavage and polyadenylation specificity factor complex	SSU72
1046	GO:0008045	motor neuron axon guidance	GO|GO.BP	0.163403	1	1	1	0.00671141	0.00119048	5.63758	149	0.0588235	17	motor neuron axon guidance	SEMA3A
1047	GO:0009309	amine biosynthetic process	GO|GO.BP	0.163403	1	1	1	0.00671141	0.00119048	5.63758	149	0.0588235	17	amine biosynthetic process	AMD1
1048	GO:0016581	NuRD complex	GO|GO.CC	0.163403	1	1	1	0.00671141	0.00119048	5.63758	149	0.0588235	17	NuRD complex	CHD4
1049	GO:0016922	nuclear receptor binding	GO|GO.MF	0.163403	1	1	1	0.00671141	0.00119048	5.63758	149	0.0588235	17	nuclear receptor binding	NCOA1
1050	GO:0019825	oxygen binding	GO|GO.MF	0.163403	1	1	1	0.00671141	0.00119048	5.63758	149	0.0588235	17	oxygen binding	NGB
1051	GO:0022410	circadian sleep/wake cycle process	GO|GO.BP	0.163403	1	1	1	0.00671141	0.00119048	5.63758	149	0.0588235	17	circadian sleep/wake cycle process	BTBD9
1052	GO:0043032	positive regulation of macrophage activation	GO|GO.BP	0.163403	1	1	1	0.00671141	0.00119048	5.63758	149	0.0588235	17	positive regulation of macrophage activation	TTBK1
1053	GO:0050857	positive regulation of antigen receptor-mediated signaling pathway	GO|GO.BP	0.163403	1	1	1	0.00671141	0.00119048	5.63758	149	0.0588235	17	positive regulation of antigen receptor-mediated signaling pathway	PRKCB
1054	GO:0051412	response to corticosterone	GO|GO.BP	0.163403	1	1	1	0.00671141	0.00119048	5.63758	149	0.0588235	17	response to corticosterone	ATP2B1
1055	GO:0060628	regulation of ER to Golgi vesicle-mediated transport	GO|GO.BP	0.163403	1	1	1	0.00671141	0.00119048	5.63758	149	0.0588235	17	regulation of ER to Golgi vesicle-mediated transport	YIPF5
1056	GO:0070920	regulation of production of small RNA involved in gene silencing by RNA	GO|GO.BP	0.163403	1	1	1	0.00671141	0.00119048	5.63758	149	0.0588235	17	regulation of production of small RNA involved in gene silencing by RNA	PPP3CA
1057	GO:0086014	atrial cardiac muscle cell action potential	GO|GO.BP	0.163403	1	1	1	0.00671141	0.00119048	5.63758	149	0.0588235	17	atrial cardiac muscle cell action potential	KCNJ3
1058	GO:0086026	atrial cardiac muscle cell to AV node cell signaling	GO|GO.BP	0.163403	1	1	1	0.00671141	0.00119048	5.63758	149	0.0588235	17	atrial cardiac muscle cell to AV node cell signaling	KCNJ3
1059	GO:0086066	atrial cardiac muscle cell to AV node cell communication	GO|GO.BP	0.163403	1	1	1	0.00671141	0.00119048	5.63758	149	0.0588235	17	atrial cardiac muscle cell to AV node cell communication	KCNJ3
1060	GO:0090545	CHD-type complex	GO|GO.CC	0.163403	1	1	1	0.00671141	0.00119048	5.63758	149	0.0588235	17	CHD-type complex	CHD4
1061	GO:0090723	growth cone part	GO|GO.CC	0.163403	1	1	1	0.00671141	0.00119048	5.63758	149	0.0588235	17	growth cone part	PPP1R9A
1062	GO:0098945	intrinsic component of presynaptic active zone membrane	GO|GO.CC	0.163403	1	1	1	0.00671141	0.00119048	5.63758	149	0.0588235	17	intrinsic component of presynaptic active zone membrane	ATP2B1
1063	GO:0099092	postsynaptic density, intracellular component	GO|GO.CC	0.163403	1	1	1	0.00671141	0.00119048	5.63758	149	0.0588235	17	postsynaptic density, intracellular component	SH3GL1
1064	GO:0099524	postsynaptic cytosol	GO|GO.CC	0.163403	1	1	1	0.00671141	0.00119048	5.63758	149	0.0588235	17	postsynaptic cytosol	DBN1
1065	GO:0140058	neuron projection arborization	GO|GO.BP	0.163403	1	1	1	0.00671141	0.00119048	5.63758	149	0.0588235	17	neuron projection arborization	SEMA3A
1066	GO:0140142	nucleocytoplasmic carrier activity	GO|GO.MF	0.163403	1	1	1	0.00671141	0.00119048	5.63758	149	0.0588235	17	nucleocytoplasmic carrier activity	KPNA6
1067	GO:1903798	regulation of production of miRNAs involved in gene silencing by miRNA	GO|GO.BP	0.163403	1	1	1	0.00671141	0.00119048	5.63758	149	0.0588235	17	regulation of production of miRNAs involved in gene silencing by miRNA	PPP3CA
1068	GO:2000369	regulation of clathrin-dependent endocytosis	GO|GO.BP	0.163403	1	1	1	0.00671141	0.00119048	5.63758	149	0.0588235	17	regulation of clathrin-dependent endocytosis	SMAP1
1069	GO:0000790	nuclear chromatin	GO|GO.CC	0.165613	1	1	5	0.033557	0.0194678	1.72372	149	0.0179856	278	nuclear chromatin	CHD4|SATB1|THRB|NCOA1|RAD50
1070	GO:0098687	chromosomal region	GO|GO.CC	0.165613	1	1	5	0.033557	0.0194678	1.72372	149	0.0179856	278	chromosomal region	PURA|SMC3|RAD50|PDS5B|DCTN5
1071	GO:0005844	polysome	GO|GO.CC	0.165688	1	1	2	0.0134228	0.00490196	2.73826	149	0.0285714	70	polysome	LARP1|ZC3H15
1072	GO:0008026	ATP-dependent helicase activity	GO|GO.MF	0.165688	1	1	2	0.0134228	0.00490196	2.73826	149	0.0285714	70	ATP-dependent helicase activity	CHD4|RAD50
1073	GO:0009301	snRNA transcription	GO|GO.BP	0.165688	1	1	2	0.0134228	0.00490196	2.73826	149	0.0285714	70	snRNA transcription	RPAP2|ZC3H8
1074	GO:0042795	snRNA transcription by RNA polymerase II	GO|GO.BP	0.165688	1	1	2	0.0134228	0.00490196	2.73826	149	0.0285714	70	snRNA transcription by RNA polymerase II	RPAP2|ZC3H8
1075	GO:0070035	purine NTP-dependent helicase activity	GO|GO.MF	0.165688	1	1	2	0.0134228	0.00490196	2.73826	149	0.0285714	70	purine NTP-dependent helicase activity	CHD4|RAD50
1076	GO:0006261	DNA-dependent DNA replication	GO|GO.BP	0.167132	1	1	3	0.0201342	0.00945378	2.12975	149	0.0222222	135	DNA-dependent DNA replication	PURA|RFC1|SMC3
1077	GO:0010770	positive regulation of cell morphogenesis involved in differentiation	GO|GO.BP	0.167132	1	1	3	0.0201342	0.00945378	2.12975	149	0.0222222	135	positive regulation of cell morphogenesis involved in differentiation	CAMK2B|MAP1B|CDKL3
1078	GO:0043902	positive regulation of multi-organism process	GO|GO.BP	0.167132	1	1	3	0.0201342	0.00945378	2.12975	149	0.0222222	135	positive regulation of multi-organism process	SRPK2|SMC3|LARP1
1079	GO:0031253	cell projection membrane	GO|GO.CC	0.167317	1	1	5	0.033557	0.0195378	1.71754	149	0.0179211	279	cell projection membrane	ATP2B1|CLTB|SLC3A1|SHOC2|SHISA9
1080	GO:0019199	transmembrane receptor protein kinase activity	GO|GO.MF	0.169389	1	1	2	0.0134228	0.00497199	2.69969	149	0.028169	71	transmembrane receptor protein kinase activity	EPHB6|EPHA6
1081	GO:0031490	chromatin DNA binding	GO|GO.MF	0.169389	1	1	2	0.0134228	0.00497199	2.69969	149	0.028169	71	chromatin DNA binding	CHD4|THRB
1082	GO:0043502	regulation of muscle adaptation	GO|GO.BP	0.169389	1	1	2	0.0134228	0.00497199	2.69969	149	0.028169	71	regulation of muscle adaptation	CAMK2B|PPP3CA
1083	GO:0045069	regulation of viral genome replication	GO|GO.BP	0.169389	1	1	2	0.0134228	0.00497199	2.69969	149	0.028169	71	regulation of viral genome replication	SRPK2|LARP1
1084	GO:0051668	localization within membrane	GO|GO.BP	0.169682	1	1	3	0.0201342	0.00952381	2.11409	149	0.0220588	136	localization within membrane	CACNG2|CNIH2|LHFPL4
1085	GO:1903305	regulation of regulated secretory pathway	GO|GO.BP	0.169682	1	1	3	0.0201342	0.00952381	2.11409	149	0.0220588	136	regulation of regulated secretory pathway	PRKCB|CACNA1I|FBXL20
1086	GO:0044454	nuclear chromosome part	GO|GO.CC	0.169979	1	1	7	0.0469799	0.0304622	1.54224	149	0.016092	435	nuclear chromosome part	CHD4|PURA|SATB1|THRB|NCOA1|SMC3|RAD50
1087	GO:0004930	G protein-coupled receptor activity	GO|GO.MF	0.170746	1	1	5	0.033557	0.0196779	1.70532	149	0.0177936	281	G protein-coupled receptor activity	GPR26|HTR1E|HTR1F|NPY1R|SSTR2
1088	GO:0005694	chromosome	GO|GO.CC	0.171244	1	1	12	0.0805369	0.0591036	1.36264	149	0.014218	844	chromosome	CHD4|MLLT3|PURA|RFC1|SATB1|THRB|NCOA1|SMC3|RAD50|PDS5B|DCTN5|ZC3H8
1089	GO:0000272	polysaccharide catabolic process	GO|GO.BP	0.172143	1	1	1	0.00671141	0.0012605	5.32438	149	0.0555556	18	polysaccharide catabolic process	RB1CC1
1090	GO:0007252	I-kappaB phosphorylation	GO|GO.BP	0.172143	1	1	1	0.00671141	0.0012605	5.32438	149	0.0555556	18	I-kappaB phosphorylation	SIRPA
1091	GO:0030132	clathrin coat of coated pit	GO|GO.CC	0.172143	1	1	1	0.00671141	0.0012605	5.32438	149	0.0555556	18	clathrin coat of coated pit	CLTB
1092	GO:0031640	killing of cells of other organism	GO|GO.BP	0.172143	1	1	1	0.00671141	0.0012605	5.32438	149	0.0555556	18	killing of cells of other organism	CHGA
1093	GO:0042745	circadian sleep/wake cycle	GO|GO.BP	0.172143	1	1	1	0.00671141	0.0012605	5.32438	149	0.0555556	18	circadian sleep/wake cycle	BTBD9
1094	GO:0043194	axon initial segment	GO|GO.CC	0.172143	1	1	1	0.00671141	0.0012605	5.32438	149	0.0555556	18	axon initial segment	MAP1A
1095	GO:0044247	cellular polysaccharide catabolic process	GO|GO.BP	0.172143	1	1	1	0.00671141	0.0012605	5.32438	149	0.0555556	18	cellular polysaccharide catabolic process	RB1CC1
1096	GO:0044364	disruption of cells of other organism	GO|GO.BP	0.172143	1	1	1	0.00671141	0.0012605	5.32438	149	0.0555556	18	disruption of cells of other organism	CHGA
1097	GO:0048490	anterograde synaptic vesicle transport	GO|GO.BP	0.172143	1	1	1	0.00671141	0.0012605	5.32438	149	0.0555556	18	anterograde synaptic vesicle transport	CNIH2
1098	GO:0061003	positive regulation of dendritic spine morphogenesis	GO|GO.BP	0.172143	1	1	1	0.00671141	0.0012605	5.32438	149	0.0555556	18	positive regulation of dendritic spine morphogenesis	CAMK2B
1099	GO:0071295	cellular response to vitamin	GO|GO.BP	0.172143	1	1	1	0.00671141	0.0012605	5.32438	149	0.0555556	18	cellular response to vitamin	ATP2B1
1100	GO:0071880	adenylate cyclase-activating adrenergic receptor signaling pathway	GO|GO.BP	0.172143	1	1	1	0.00671141	0.0012605	5.32438	149	0.0555556	18	adenylate cyclase-activating adrenergic receptor signaling pathway	CHGA
1101	GO:0099514	synaptic vesicle cytoskeletal transport	GO|GO.BP	0.172143	1	1	1	0.00671141	0.0012605	5.32438	149	0.0555556	18	synaptic vesicle cytoskeletal transport	CNIH2
1102	GO:0099517	synaptic vesicle transport along microtubule	GO|GO.BP	0.172143	1	1	1	0.00671141	0.0012605	5.32438	149	0.0555556	18	synaptic vesicle transport along microtubule	CNIH2
1103	GO:1903204	negative regulation of oxidative stress-induced neuron death	GO|GO.BP	0.172143	1	1	1	0.00671141	0.0012605	5.32438	149	0.0555556	18	negative regulation of oxidative stress-induced neuron death	NCOA7
1104	GO:2001257	regulation of cation channel activity	GO|GO.BP	0.172244	1	1	3	0.0201342	0.00959384	2.09866	149	0.0218978	137	regulation of cation channel activity	CACNG2|CNIH2|SHISA9
1105	GO:0048199	vesicle targeting, to, from or within Golgi	GO|GO.BP	0.173103	1	1	2	0.0134228	0.00504202	2.66219	149	0.0277778	72	vesicle targeting, to, from or within Golgi	CEP19|CNIH2
1106	GO:0097061	dendritic spine organization	GO|GO.BP	0.173103	1	1	2	0.0134228	0.00504202	2.66219	149	0.0277778	72	dendritic spine organization	CAMK2B|PPP1R9A
1107	GO:0003713	transcription coactivator activity	GO|GO.MF	0.174203	1	1	5	0.033557	0.0198179	1.69327	149	0.0176678	283	transcription coactivator activity	PRKCB|THRB|UBE2L3|NCOA1|NCOA7
1108	GO:0019888	protein phosphatase regulator activity	GO|GO.MF	0.176831	1	1	2	0.0134228	0.00511204	2.62572	149	0.0273973	73	protein phosphatase regulator activity	SHOC2|PPP1R16A
1109	GO:0035282	segmentation	GO|GO.BP	0.176831	1	1	2	0.0134228	0.00511204	2.62572	149	0.0273973	73	segmentation	MLLT3|SEMA3A
1110	GO:0045921	positive regulation of exocytosis	GO|GO.BP	0.176831	1	1	2	0.0134228	0.00511204	2.62572	149	0.0273973	73	positive regulation of exocytosis	CACNA1I|RAB9A
1111	GO:0120114	Sm-like protein family complex	GO|GO.CC	0.176831	1	1	2	0.0134228	0.00511204	2.62572	149	0.0273973	73	Sm-like protein family complex	GEMIN7|TGS1
1112	GO:0009967	positive regulation of signal transduction	GO|GO.BP	0.176894	1	1	17	0.114094	0.0893557	1.27685	149	0.0133229	1276	positive regulation of signal transduction	CHGA|EPHB6|MLLT3|NMT1|PPP3CA|PRKCB|SHOC2|RB1CC1|CACNG2|SEMA3A|MAPRE2|FKBP8|DSTYK|USP47|RSPO3|DUSP19|EPHA6
1113	GO:0000922	spindle pole	GO|GO.CC	0.1774	1	1	3	0.0201342	0.00973389	2.06847	149	0.0215827	139	spindle pole	SMC3|CSPP1|CEP19
1114	GO:0005802	trans-Golgi network	GO|GO.CC	0.178941	1	1	4	0.0268456	0.0147759	1.81685	149	0.0189573	211	trans-Golgi network	CLTB|RAB9A|PI4K2A|CNST
1115	GO:0048880	sensory system development	GO|GO.BP	0.179438	1	1	5	0.033557	0.020028	1.67551	149	0.0174825	286	sensory system development	ATP2B1|THRB|SEMA3A|PDS5B|FKBP8
1116	GO:0035257	nuclear hormone receptor binding	GO|GO.MF	0.179994	1	1	3	0.0201342	0.00980392	2.05369	149	0.0214286	140	nuclear hormone receptor binding	PRKCB|NCOA1|NCOA7
1117	GO:0097733	photoreceptor cell cilium	GO|GO.CC	0.180571	1	1	2	0.0134228	0.00518207	2.59024	149	0.027027	74	photoreceptor cell cilium	MAP1B|SHOC2
1118	GO:1904659	glucose transmembrane transport	GO|GO.BP	0.180571	1	1	2	0.0134228	0.00518207	2.59024	149	0.027027	74	glucose transmembrane transport	PRKCB|RTN2
1119	GO:0007064	mitotic sister chromatid cohesion	GO|GO.BP	0.180792	1	1	1	0.00671141	0.00133053	5.04415	149	0.0526316	19	mitotic sister chromatid cohesion	PDS5B
1120	GO:0007603	phototransduction, visible light	GO|GO.BP	0.180792	1	1	1	0.00671141	0.00133053	5.04415	149	0.0526316	19	phototransduction, visible light	NMT1
1121	GO:0008395	steroid hydroxylase activity	GO|GO.MF	0.180792	1	1	1	0.00671141	0.00133053	5.04415	149	0.0526316	19	steroid hydroxylase activity	CYP2J2
1122	GO:0015295	solute:proton symporter activity	GO|GO.MF	0.180792	1	1	1	0.00671141	0.00133053	5.04415	149	0.0526316	19	solute:proton symporter activity	SLC17A5
1123	GO:0031690	adrenergic receptor binding	GO|GO.MF	0.180792	1	1	1	0.00671141	0.00133053	5.04415	149	0.0526316	19	adrenergic receptor binding	SH3GL1
1124	GO:0032011	ARF protein signal transduction	GO|GO.BP	0.180792	1	1	1	0.00671141	0.00133053	5.04415	149	0.0526316	19	ARF protein signal transduction	MAPRE2
1125	GO:0032012	regulation of ARF protein signal transduction	GO|GO.BP	0.180792	1	1	1	0.00671141	0.00133053	5.04415	149	0.0526316	19	regulation of ARF protein signal transduction	MAPRE2
1126	GO:0032232	negative regulation of actin filament bundle assembly	GO|GO.BP	0.180792	1	1	1	0.00671141	0.00133053	5.04415	149	0.0526316	19	negative regulation of actin filament bundle assembly	PPP1R9A
1127	GO:0033081	regulation of T cell differentiation in thymus	GO|GO.BP	0.180792	1	1	1	0.00671141	0.00133053	5.04415	149	0.0526316	19	regulation of T cell differentiation in thymus	ZC3H8
1128	GO:0036507	protein demannosylation	GO|GO.BP	0.180792	1	1	1	0.00671141	0.00133053	5.04415	149	0.0526316	19	protein demannosylation	MAN1A2
1129	GO:0036508	protein alpha-1,2-demannosylation	GO|GO.BP	0.180792	1	1	1	0.00671141	0.00133053	5.04415	149	0.0526316	19	protein alpha-1,2-demannosylation	MAN1A2
1130	GO:0038191	neuropilin binding	GO|GO.MF	0.180792	1	1	1	0.00671141	0.00133053	5.04415	149	0.0526316	19	neuropilin binding	SEMA3A
1131	GO:0042629	mast cell granule	GO|GO.CC	0.180792	1	1	1	0.00671141	0.00133053	5.04415	149	0.0526316	19	mast cell granule	CHGA
1132	GO:0048268	clathrin coat assembly	GO|GO.BP	0.180792	1	1	1	0.00671141	0.00133053	5.04415	149	0.0526316	19	clathrin coat assembly	CLTB
1133	GO:0060445	branching involved in salivary gland morphogenesis	GO|GO.BP	0.180792	1	1	1	0.00671141	0.00133053	5.04415	149	0.0526316	19	branching involved in salivary gland morphogenesis	SEMA3A
1134	GO:0060969	negative regulation of gene silencing	GO|GO.BP	0.180792	1	1	1	0.00671141	0.00133053	5.04415	149	0.0526316	19	negative regulation of gene silencing	PPP3CA
1135	GO:0070584	mitochondrion morphogenesis	GO|GO.BP	0.180792	1	1	1	0.00671141	0.00133053	5.04415	149	0.0526316	19	mitochondrion morphogenesis	PANK2
1136	GO:0070840	dynein complex binding	GO|GO.MF	0.180792	1	1	1	0.00671141	0.00133053	5.04415	149	0.0526316	19	dynein complex binding	SMC3
1137	GO:0070987	error-free translesion synthesis	GO|GO.BP	0.180792	1	1	1	0.00671141	0.00133053	5.04415	149	0.0526316	19	error-free translesion synthesis	RFC1
1138	GO:0072337	modified amino acid transport	GO|GO.BP	0.180792	1	1	1	0.00671141	0.00133053	5.04415	149	0.0526316	19	modified amino acid transport	SLC3A1
1139	GO:1901673	regulation of mitotic spindle assembly	GO|GO.BP	0.180792	1	1	1	0.00671141	0.00133053	5.04415	149	0.0526316	19	regulation of mitotic spindle assembly	SMC3
1140	GO:0070997	neuron death	GO|GO.BP	0.181197	1	1	5	0.033557	0.020098	1.66967	149	0.0174216	287	neuron death	CHGA|SRPK2|THRB|MAGI1|NCOA7
1141	GO:1903829	positive regulation of cellular protein localization	GO|GO.BP	0.181197	1	1	5	0.033557	0.020098	1.66967	149	0.0174216	287	positive regulation of cellular protein localization	MAP1A|NMT1|UBE2L3|CACNG2|CNST
1142	GO:0051716	cellular response to stimulus	GO|GO.BP	0.182526	1	1	63	0.422819	0.383613	1.1022	149	0.0115005	5478	cellular response to stimulus	ATP2B1|CAMK2B|CHGA|CYP2J2|EPHB6|GPR26|HTR1E|HTR1F|MATK|MLLT3|NMT1|NPY1R|PPP3CA|PRKCB|RFC1|SH3GL1|SRPK2|SSTR2|THRB|UBE2L3|UBE3A|SHOC2|NCOA1|CACNA1I|SMC3|MAGI1|RAB9A|RB1CC1|RAD50|CACNG2|SEMA3A|MAPRE2|ADAP1|CNKSR2|MAST1|PDS5B|BOP1|LARP1|FKBP8|DSTYK|NUPR1|MACROD1|FAM13B|USP47|MACO1|PPP1R9A|ZC3H15|KCTD16|FNIP2|CCDC3|YPEL3|RSPO3|RASL10B|NCOA7|SIRPA|DUSP19|ASB14|GPR155|CNIH2|EPHA6|SERP2|WIPF3|SHISA9
1143	GO:0071407	cellular response to organic cyclic compound	GO|GO.BP	0.183832	1	1	7	0.0469799	0.0311625	1.50758	149	0.0157303	445	cellular response to organic cyclic compound	ATP2B1|SSTR2|THRB|UBE2L3|UBE3A|NCOA1|LARP1
1144	GO:0023061	signal release	GO|GO.BP	0.183997	1	1	6	0.0402685	0.0256303	1.57113	149	0.0163934	366	signal release	CHGA|PPP3CA|PRKCB|PPP1R9A|FBXL20|RASL10B
1145	GO:0014902	myotube differentiation	GO|GO.BP	0.184324	1	1	2	0.0134228	0.0052521	2.5557	149	0.0266667	75	myotube differentiation	PPP3CA|PLPP7
1146	GO:0072384	organelle transport along microtubule	GO|GO.BP	0.184324	1	1	2	0.0134228	0.0052521	2.5557	149	0.0266667	75	organelle transport along microtubule	MAP1B|CNIH2
1147	GO:0097731	9+0 non-motile cilium	GO|GO.CC	0.184324	1	1	2	0.0134228	0.0052521	2.5557	149	0.0266667	75	9+0 non-motile cilium	MAP1B|SHOC2
1148	GO:2000300	regulation of synaptic vesicle exocytosis	GO|GO.BP	0.184324	1	1	2	0.0134228	0.0052521	2.5557	149	0.0266667	75	regulation of synaptic vesicle exocytosis	PRKCB|FBXL20
1149	GO:0017156	calcium ion regulated exocytosis	GO|GO.BP	0.185214	1	1	3	0.0201342	0.00994398	2.02477	149	0.0211268	142	calcium ion regulated exocytosis	PRKCB|CACNA1I|FBXL20
1150	GO:0050767	regulation of neurogenesis	GO|GO.BP	0.185553	1	1	10	0.0671141	0.0483894	1.38696	149	0.0144718	691	regulation of neurogenesis	CAMK2B|DBN1|MAP1B|PPP3CA|THRB|NCOA1|SEMA3A|CDKL3|PPP1R9A|TTBK1
1151	GO:0010977	negative regulation of neuron projection development	GO|GO.BP	0.187839	1	1	3	0.0201342	0.010014	2.01061	149	0.020979	143	negative regulation of neuron projection development	PPP3CA|SEMA3A|CDKL3
1152	GO:0030666	endocytic vesicle membrane	GO|GO.CC	0.187839	1	1	3	0.0201342	0.010014	2.01061	149	0.020979	143	endocytic vesicle membrane	CAMK2B|RAB9A|CACNG2
1153	GO:0010833	telomere maintenance via telomere lengthening	GO|GO.BP	0.188088	1	1	2	0.0134228	0.00532213	2.52208	149	0.0263158	76	telomere maintenance via telomere lengthening	RFC1|RAD50
1154	GO:0099094	ligand-gated cation channel activity	GO|GO.MF	0.188088	1	1	2	0.0134228	0.00532213	2.52208	149	0.0263158	76	ligand-gated cation channel activity	KCNJ3|KCNJ6
1155	GO:0000166	nucleotide binding	GO|GO.MF	0.188663	1	1	23	0.154362	0.127241	1.21315	149	0.0126582	1817	nucleotide binding	ATP2B1|CAMK2B|CHD4|EPHB6|MATK|PRKCB|RFC1|SRPK2|UBE2L3|SMC3|MAGI1|RAB9A|RAD50|MAST1|PDS5B|DSTYK|CDKL3|PI4K2A|PANK2|TTBK1|RASL10B|STK35|EPHA6
1156	GO:0044430	cytoskeletal part	GO|GO.CC	0.189297	1	1	17	0.114094	0.0904062	1.26202	149	0.0131681	1291	cytoskeletal part	CAMK2B|CHD4|DBN1|MAP1A|MAP1B|SH3GL1|CLIP2|SMC3|MAPRE2|TOGARAM1|MTUS2|PPP1R9A|CSPP1|DCTN5|TTBK1|CEP19|WIPF3
1157	GO:0000470	maturation of LSU-rRNA	GO|GO.BP	0.189351	1	1	1	0.00671141	0.00140056	4.79195	149	0.05	20	maturation of LSU-rRNA	BOP1
1158	GO:0001990	regulation of systemic arterial blood pressure by hormone	GO|GO.BP	0.189351	1	1	1	0.00671141	0.00140056	4.79195	149	0.05	20	regulation of systemic arterial blood pressure by hormone	RASL10B
1159	GO:0003299	muscle hypertrophy in response to stress	GO|GO.BP	0.189351	1	1	1	0.00671141	0.00140056	4.79195	149	0.05	20	muscle hypertrophy in response to stress	PPP3CA
1160	GO:0005227	calcium activated cation channel activity	GO|GO.MF	0.189351	1	1	1	0.00671141	0.00140056	4.79195	149	0.05	20	calcium activated cation channel activity	KCNN1
1161	GO:0005838	proteasome regulatory particle	GO|GO.CC	0.189351	1	1	1	0.00671141	0.00140056	4.79195	149	0.05	20	proteasome regulatory particle	PSMD1
1162	GO:0006085	acetyl-CoA biosynthetic process	GO|GO.BP	0.189351	1	1	1	0.00671141	0.00140056	4.79195	149	0.05	20	acetyl-CoA biosynthetic process	PDP2
1163	GO:0008320	protein transmembrane transporter activity	GO|GO.MF	0.189351	1	1	1	0.00671141	0.00140056	4.79195	149	0.05	20	protein transmembrane transporter activity	TIMM22
1164	GO:0014887	cardiac muscle adaptation	GO|GO.BP	0.189351	1	1	1	0.00671141	0.00140056	4.79195	149	0.05	20	cardiac muscle adaptation	PPP3CA
1165	GO:0014898	cardiac muscle hypertrophy in response to stress	GO|GO.BP	0.189351	1	1	1	0.00671141	0.00140056	4.79195	149	0.05	20	cardiac muscle hypertrophy in response to stress	PPP3CA
1166	GO:0021904	dorsal/ventral neural tube patterning	GO|GO.BP	0.189351	1	1	1	0.00671141	0.00140056	4.79195	149	0.05	20	dorsal/ventral neural tube patterning	FKBP8
1167	GO:0031082	BLOC complex	GO|GO.CC	0.189351	1	1	1	0.00671141	0.00140056	4.79195	149	0.05	20	BLOC complex	PI4K2A
1168	GO:0034643	establishment of mitochondrion localization, microtubule-mediated	GO|GO.BP	0.189351	1	1	1	0.00671141	0.00140056	4.79195	149	0.05	20	establishment of mitochondrion localization, microtubule-mediated	MAP1B
1169	GO:0042276	error-prone translesion synthesis	GO|GO.BP	0.189351	1	1	1	0.00671141	0.00140056	4.79195	149	0.05	20	error-prone translesion synthesis	RFC1
1170	GO:0047497	mitochondrion transport along microtubule	GO|GO.BP	0.189351	1	1	1	0.00671141	0.00140056	4.79195	149	0.05	20	mitochondrion transport along microtubule	MAP1B
1171	GO:0051953	negative regulation of amine transport	GO|GO.BP	0.189351	1	1	1	0.00671141	0.00140056	4.79195	149	0.05	20	negative regulation of amine transport	CHGA
1172	GO:0061162	establishment of monopolar cell polarity	GO|GO.BP	0.189351	1	1	1	0.00671141	0.00140056	4.79195	149	0.05	20	establishment of monopolar cell polarity	MAP1B
1173	GO:0071875	adrenergic receptor signaling pathway	GO|GO.BP	0.189351	1	1	1	0.00671141	0.00140056	4.79195	149	0.05	20	adrenergic receptor signaling pathway	CHGA
1174	GO:0099091	postsynaptic specialization, intracellular component	GO|GO.CC	0.189351	1	1	1	0.00671141	0.00140056	4.79195	149	0.05	20	postsynaptic specialization, intracellular component	SH3GL1
1175	GO:2000310	regulation of NMDA receptor activity	GO|GO.BP	0.189351	1	1	1	0.00671141	0.00140056	4.79195	149	0.05	20	regulation of NMDA receptor activity	CNIH2
1176	GO:1901265	nucleoside phosphate binding	GO|GO.MF	0.18938	1	1	23	0.154362	0.127311	1.21248	149	0.0126513	1818	nucleoside phosphate binding	ATP2B1|CAMK2B|CHD4|EPHB6|MATK|PRKCB|RFC1|SRPK2|UBE2L3|SMC3|MAGI1|RAB9A|RAD50|MAST1|PDS5B|DSTYK|CDKL3|PI4K2A|PANK2|TTBK1|RASL10B|STK35|EPHA6
1177	GO:0048013	ephrin receptor signaling pathway	GO|GO.BP	0.191862	1	1	2	0.0134228	0.00539216	2.48932	149	0.025974	77	ephrin receptor signaling pathway	EPHB6|EPHA6
1178	GO:0010975	regulation of neuron projection development	GO|GO.BP	0.192366	1	1	7	0.0469799	0.0315826	1.48752	149	0.0155211	451	regulation of neuron projection development	CAMK2B|DBN1|MAP1B|PPP3CA|SEMA3A|CDKL3|PPP1R9A
1179	GO:0050792	regulation of viral process	GO|GO.BP	0.193118	1	1	3	0.0201342	0.0101541	1.98287	149	0.0206897	145	regulation of viral process	SRPK2|SMC3|LARP1
1180	GO:0031401	positive regulation of protein modification process	GO|GO.BP	0.193335	1	1	13	0.0872483	0.0665966	1.3101	149	0.0136698	951	positive regulation of protein modification process	EPHB6|UBE2L3|UBE3A|RB1CC1|RAD50|SEMA3A|DSTYK|NUPR1|PPP1R9A|FNIP2|TTBK1|DUSP19|EPHA6
1181	GO:0001505	regulation of neurotransmitter levels	GO|GO.BP	0.193683	1	1	5	0.033557	0.0205882	1.62991	149	0.0170068	294	regulation of neurotransmitter levels	PRKCB|PPP1R9A|FBXL20|BTBD9|SIRPA
1182	GO:0005829	cytosol	GO|GO.CC	0.194399	1	1	51	0.342282	0.306653	1.11619	149	0.0116465	4379	cytosol	AMD1|CAMK2B|CLTB|DBN1|EPHB6|MAP1A|MAP1B|MATK|NMT1|PPP3CA|PRKCB|PSMD1|SH3GL1|SRPK2|SSTR2|UBE2L3|SHOC2|NCOA1|EIF2S2|SMC3|RAB9A|RB1CC1|CACNG2|ADAP1|PDS5B|KPNA6|FKBP8|NUPR1|SLC17A5|SSU72|ANKRD11|FAM13B|MTMR10|USP47|PI4K2A|PPP1R9A|ZC3H15|NGB|SPATS2|GEMIN7|RPAP2|PANK2|FBXL18|DCTN5|TTBK1|FBXL20|TGS1|FBXO27|ASB14|DENND5B|WIPF3
1183	GO:0010720	positive regulation of cell development	GO|GO.BP	0.195246	1	1	7	0.0469799	0.0317227	1.48095	149	0.0154525	453	positive regulation of cell development	CAMK2B|MAP1B|NCOA1|SEMA3A|CDKL3|PPP1R9A|TTBK1
1184	GO:0008645	hexose transmembrane transport	GO|GO.BP	0.195647	1	1	2	0.0134228	0.00546218	2.45741	149	0.025641	78	hexose transmembrane transport	PRKCB|RTN2
1185	GO:1901655	cellular response to ketone	GO|GO.BP	0.195647	1	1	2	0.0134228	0.00546218	2.45741	149	0.025641	78	cellular response to ketone	ATP2B1|LARP1
1186	GO:0042180	cellular ketone metabolic process	GO|GO.BP	0.195771	1	1	3	0.0201342	0.0102241	1.96929	149	0.0205479	146	cellular ketone metabolic process	NMT1|PDP2|PANK2
1187	GO:0048489	synaptic vesicle transport	GO|GO.BP	0.195771	1	1	3	0.0201342	0.0102241	1.96929	149	0.0205479	146	synaptic vesicle transport	PRKCB|FBXL20|CNIH2
1188	GO:0097480	establishment of synaptic vesicle localization	GO|GO.BP	0.195771	1	1	3	0.0201342	0.0102241	1.96929	149	0.0205479	146	establishment of synaptic vesicle localization	PRKCB|FBXL20|CNIH2
1189	GO:0000466	maturation of 5.8S rRNA from tricistronic rRNA transcript (SSU-rRNA, 5.8S rRNA, LSU-rRNA)	GO|GO.BP	0.197821	1	1	1	0.00671141	0.00147059	4.56376	149	0.047619	21	maturation of 5.8S rRNA from tricistronic rRNA transcript (SSU-rRNA, 5.8S rRNA, LSU-rRNA)	BOP1
1190	GO:0000469	cleavage involved in rRNA processing	GO|GO.BP	0.197821	1	1	1	0.00671141	0.00147059	4.56376	149	0.047619	21	cleavage involved in rRNA processing	BOP1
1191	GO:0000729	DNA double-strand break processing	GO|GO.BP	0.197821	1	1	1	0.00671141	0.00147059	4.56376	149	0.047619	21	DNA double-strand break processing	RAD50
1192	GO:0005849	mRNA cleavage factor complex	GO|GO.CC	0.197821	1	1	1	0.00671141	0.00147059	4.56376	149	0.047619	21	mRNA cleavage factor complex	SSU72
1193	GO:0006607	NLS-bearing protein import into nucleus	GO|GO.BP	0.197821	1	1	1	0.00671141	0.00147059	4.56376	149	0.047619	21	NLS-bearing protein import into nucleus	KPNA6
1194	GO:0035327	transcriptionally active chromatin	GO|GO.CC	0.197821	1	1	1	0.00671141	0.00147059	4.56376	149	0.047619	21	transcriptionally active chromatin	ZC3H8
1195	GO:0048027	mRNA 5'-UTR binding	GO|GO.MF	0.197821	1	1	1	0.00671141	0.00147059	4.56376	149	0.047619	21	mRNA 5'-UTR binding	LARP1
1196	GO:0048741	skeletal muscle fiber development	GO|GO.BP	0.197821	1	1	1	0.00671141	0.00147059	4.56376	149	0.047619	21	skeletal muscle fiber development	PPP3CA
1197	GO:0060632	regulation of microtubule-based movement	GO|GO.BP	0.197821	1	1	1	0.00671141	0.00147059	4.56376	149	0.047619	21	regulation of microtubule-based movement	CNIH2
1198	GO:0061339	establishment or maintenance of monopolar cell polarity	GO|GO.BP	0.197821	1	1	1	0.00671141	0.00147059	4.56376	149	0.047619	21	establishment or maintenance of monopolar cell polarity	MAP1B
1199	GO:1900739	regulation of protein insertion into mitochondrial membrane involved in apoptotic signaling pathway	GO|GO.BP	0.197821	1	1	1	0.00671141	0.00147059	4.56376	149	0.047619	21	regulation of protein insertion into mitochondrial membrane involved in apoptotic signaling pathway	NMT1
1200	GO:1900740	positive regulation of protein insertion into mitochondrial membrane involved in apoptotic signaling pathway	GO|GO.BP	0.197821	1	1	1	0.00671141	0.00147059	4.56376	149	0.047619	21	positive regulation of protein insertion into mitochondrial membrane involved in apoptotic signaling pathway	NMT1
1201	GO:1904031	positive regulation of cyclin-dependent protein kinase activity	GO|GO.BP	0.197821	1	1	1	0.00671141	0.00147059	4.56376	149	0.047619	21	positive regulation of cyclin-dependent protein kinase activity	TTBK1
1202	GO:2000108	positive regulation of leukocyte apoptotic process	GO|GO.BP	0.197821	1	1	1	0.00671141	0.00147059	4.56376	149	0.047619	21	positive regulation of leukocyte apoptotic process	ZC3H8
1203	GO:0071396	cellular response to lipid	GO|GO.BP	0.198144	1	1	7	0.0469799	0.0318627	1.47445	149	0.0153846	455	cellular response to lipid	ATP2B1|SSTR2|THRB|UBE2L3|UBE3A|NCOA1|SIRPA
1204	GO:0015749	monosaccharide transmembrane transport	GO|GO.BP	0.199441	1	1	2	0.0134228	0.00553221	2.4263	149	0.0253165	79	monosaccharide transmembrane transport	PRKCB|RTN2
1205	GO:0020037	heme binding	GO|GO.MF	0.199441	1	1	2	0.0134228	0.00553221	2.4263	149	0.0253165	79	heme binding	CYP2J2|NGB
1206	GO:0050896	response to stimulus	GO|GO.BP	0.200299	1	1	74	0.496644	0.459174	1.0816	149	0.0112856	6557	response to stimulus	ATP2B1|CAMK2B|CHGA|CYP2J2|EPHB6|GPR26|HTR1E|HTR1F|KCNJ3|MATK|MLLT3|NMT1|NPAS1|NPY1R|PPP3CA|PRKCB|PSMD1|RFC1|SATB1|SH3GL1|SRPK2|SSTR2|THRB|UBE2L3|UBE3A|SHOC2|NCOA1|CACNA1I|SMC3|MAGI1|RAB9A|RB1CC1|RAD50|CACNG2|SEMA3A|MAPRE2|ADAP1|CNKSR2|MAST1|PDS5B|BOP1|LARP1|FKBP8|DSTYK|NUPR1|SLC17A5|MACROD1|FAM13B|USP47|MACO1|PI4K2A|PPP1R9A|ZC3H15|STOX2|KCTD16|FNIP2|NGB|CCDC3|YPEL3|ZC3H8|TTBK1|RSPO3|FBXL20|RASL10…
1207	GO:0018108	peptidyl-tyrosine phosphorylation	GO|GO.BP	0.200953	1	1	5	0.033557	0.0208683	1.60804	149	0.0167785	298	peptidyl-tyrosine phosphorylation	EPHB6|MATK|DSTYK|TTBK1|EPHA6
1208	GO:0031334	positive regulation of protein complex assembly	GO|GO.BP	0.202133	1	1	4	0.0268456	0.0155462	1.72683	149	0.018018	222	positive regulation of protein complex assembly	TOGARAM1|FNIP2|TTBK1|WIPF3
1209	GO:0008565	protein transporter activity	GO|GO.MF	0.203244	1	1	2	0.0134228	0.00560224	2.39597	149	0.025	80	protein transporter activity	KPNA6|TIMM22
1210	GO:0030594	neurotransmitter receptor activity	GO|GO.MF	0.203244	1	1	2	0.0134228	0.00560224	2.39597	149	0.025	80	neurotransmitter receptor activity	HTR1E|HTR1F
1211	GO:0120111	neuron projection cytoplasm	GO|GO.CC	0.203244	1	1	2	0.0134228	0.00560224	2.39597	149	0.025	80	neuron projection cytoplasm	MAP1A|PURA
1212	GO:0005921	gap junction	GO|GO.CC	0.206204	1	1	1	0.00671141	0.00154062	4.35631	149	0.0454545	22	gap junction	DBN1
1213	GO:0006312	mitotic recombination	GO|GO.BP	0.206204	1	1	1	0.00671141	0.00154062	4.35631	149	0.0454545	22	mitotic recombination	RAD50
1214	GO:0030687	preribosome, large subunit precursor	GO|GO.CC	0.206204	1	1	1	0.00671141	0.00154062	4.35631	149	0.0454545	22	preribosome, large subunit precursor	BOP1
1215	GO:0032809	neuronal cell body membrane	GO|GO.CC	0.206204	1	1	1	0.00671141	0.00154062	4.35631	149	0.0454545	22	neuronal cell body membrane	ATP2B1
1216	GO:0034105	positive regulation of tissue remodeling	GO|GO.BP	0.206204	1	1	1	0.00671141	0.00154062	4.35631	149	0.0454545	22	positive regulation of tissue remodeling	PPP3CA
1217	GO:0035561	regulation of chromatin binding	GO|GO.BP	0.206204	1	1	1	0.00671141	0.00154062	4.35631	149	0.0454545	22	regulation of chromatin binding	PPP3CA
1218	GO:0042219	cellular modified amino acid catabolic process	GO|GO.BP	0.206204	1	1	1	0.00671141	0.00154062	4.35631	149	0.0454545	22	cellular modified amino acid catabolic process	PCYOX1
1219	GO:0042451	purine nucleoside biosynthetic process	GO|GO.BP	0.206204	1	1	1	0.00671141	0.00154062	4.35631	149	0.0454545	22	purine nucleoside biosynthetic process	AMD1
1220	GO:0044298	cell body membrane	GO|GO.CC	0.206204	1	1	1	0.00671141	0.00154062	4.35631	149	0.0454545	22	cell body membrane	ATP2B1
1221	GO:0044305	calyx of Held	GO|GO.CC	0.206204	1	1	1	0.00671141	0.00154062	4.35631	149	0.0454545	22	calyx of Held	PRKCB
1222	GO:0044788	modulation by host of viral process	GO|GO.BP	0.206204	1	1	1	0.00671141	0.00154062	4.35631	149	0.0454545	22	modulation by host of viral process	SMC3
1223	GO:0046129	purine ribonucleoside biosynthetic process	GO|GO.BP	0.206204	1	1	1	0.00671141	0.00154062	4.35631	149	0.0454545	22	purine ribonucleoside biosynthetic process	AMD1
1224	GO:0050145	nucleoside monophosphate kinase activity	GO|GO.MF	0.206204	1	1	1	0.00671141	0.00154062	4.35631	149	0.0454545	22	nucleoside monophosphate kinase activity	RAD50
1225	GO:0060384	innervation	GO|GO.BP	0.206204	1	1	1	0.00671141	0.00154062	4.35631	149	0.0454545	22	innervation	SEMA3A
1226	GO:0018212	peptidyl-tyrosine modification	GO|GO.BP	0.206466	1	1	5	0.033557	0.0210784	1.59201	149	0.0166113	301	peptidyl-tyrosine modification	EPHB6|MATK|DSTYK|TTBK1|EPHA6
1227	GO:0043500	muscle adaptation	GO|GO.BP	0.207055	1	1	2	0.0134228	0.00567227	2.36639	149	0.0246914	81	muscle adaptation	CAMK2B|PPP3CA
1228	GO:0007269	neurotransmitter secretion	GO|GO.BP	0.209169	1	1	3	0.0201342	0.0105742	1.90408	149	0.0198675	151	neurotransmitter secretion	PRKCB|PPP1R9A|FBXL20
1229	GO:0099643	signal release from synapse	GO|GO.BP	0.209169	1	1	3	0.0201342	0.0105742	1.90408	149	0.0198675	151	signal release from synapse	PRKCB|PPP1R9A|FBXL20
1230	GO:1901654	response to ketone	GO|GO.BP	0.209169	1	1	3	0.0201342	0.0105742	1.90408	149	0.0198675	151	response to ketone	ATP2B1|UBE3A|LARP1
1231	GO:1903531	negative regulation of secretion by cell	GO|GO.BP	0.209169	1	1	3	0.0201342	0.0105742	1.90408	149	0.0198675	151	negative regulation of secretion by cell	CHGA|PPP3CA|PPP1R9A
1232	GO:0044445	cytosolic part	GO|GO.CC	0.210783	1	1	4	0.0268456	0.0158263	1.69626	149	0.0176991	226	cytosolic part	DBN1|PRKCB|PSMD1|PI4K2A
1233	GO:0051403	stress-activated MAPK cascade	GO|GO.BP	0.210783	1	1	4	0.0268456	0.0158263	1.69626	149	0.0176991	226	stress-activated MAPK cascade	RB1CC1|SEMA3A|SIRPA|DUSP19
1234	GO:0008528	G protein-coupled peptide receptor activity	GO|GO.MF	0.210874	1	1	2	0.0134228	0.0057423	2.33753	149	0.0243902	82	G protein-coupled peptide receptor activity	NPY1R|SSTR2
1235	GO:0000228	nuclear chromosome	GO|GO.CC	0.211392	1	1	7	0.0469799	0.032493	1.44585	149	0.0150862	464	nuclear chromosome	CHD4|PURA|SATB1|THRB|NCOA1|SMC3|RAD50
1236	GO:0019941	modification-dependent protein catabolic process	GO|GO.BP	0.212579	1	1	8	0.0536913	0.0383053	1.40167	149	0.0146252	547	modification-dependent protein catabolic process	MAP1A|PSMD1|UBE2L3|UBE3A|PCYOX1|USP47|FBXL18|FBXL20
1237	GO:0000795	synaptonemal complex	GO|GO.CC	0.214499	1	1	1	0.00671141	0.00161064	4.16691	149	0.0434783	23	synaptonemal complex	SMC3
1238	GO:0001774	microglial cell activation	GO|GO.BP	0.214499	1	1	1	0.00671141	0.00161064	4.16691	149	0.0434783	23	microglial cell activation	TTBK1
1239	GO:0002026	regulation of the force of heart contraction	GO|GO.BP	0.214499	1	1	1	0.00671141	0.00161064	4.16691	149	0.0434783	23	regulation of the force of heart contraction	CHGA
1240	GO:0002269	leukocyte activation involved in inflammatory response	GO|GO.BP	0.214499	1	1	1	0.00671141	0.00161064	4.16691	149	0.0434783	23	leukocyte activation involved in inflammatory response	TTBK1
1241	GO:0006297	nucleotide-excision repair, DNA gap filling	GO|GO.BP	0.214499	1	1	1	0.00671141	0.00161064	4.16691	149	0.0434783	23	nucleotide-excision repair, DNA gap filling	RFC1
1242	GO:0007413	axonal fasciculation	GO|GO.BP	0.214499	1	1	1	0.00671141	0.00161064	4.16691	149	0.0434783	23	axonal fasciculation	SEMA3A
1243	GO:0008139	nuclear localization sequence binding	GO|GO.MF	0.214499	1	1	1	0.00671141	0.00161064	4.16691	149	0.0434783	23	nuclear localization sequence binding	KPNA6
1244	GO:0014904	myotube cell development	GO|GO.BP	0.214499	1	1	1	0.00671141	0.00161064	4.16691	149	0.0434783	23	myotube cell development	PPP3CA
1245	GO:0022616	DNA strand elongation	GO|GO.BP	0.214499	1	1	1	0.00671141	0.00161064	4.16691	149	0.0434783	23	DNA strand elongation	RAD50
1246	GO:0022884	macromolecule transmembrane transporter activity	GO|GO.MF	0.214499	1	1	1	0.00671141	0.00161064	4.16691	149	0.0434783	23	macromolecule transmembrane transporter activity	TIMM22
1247	GO:0030215	semaphorin receptor binding	GO|GO.MF	0.214499	1	1	1	0.00671141	0.00161064	4.16691	149	0.0434783	23	semaphorin receptor binding	SEMA3A
1248	GO:0034358	plasma lipoprotein particle	GO|GO.CC	0.214499	1	1	1	0.00671141	0.00161064	4.16691	149	0.0434783	23	plasma lipoprotein particle	PCYOX1
1249	GO:0051589	negative regulation of neurotransmitter transport	GO|GO.BP	0.214499	1	1	1	0.00671141	0.00161064	4.16691	149	0.0434783	23	negative regulation of neurotransmitter transport	PPP1R9A
1250	GO:0051654	establishment of mitochondrion localization	GO|GO.BP	0.214499	1	1	1	0.00671141	0.00161064	4.16691	149	0.0434783	23	establishment of mitochondrion localization	MAP1B
1251	GO:0099086	synaptonemal structure	GO|GO.CC	0.214499	1	1	1	0.00671141	0.00161064	4.16691	149	0.0434783	23	synaptonemal structure	SMC3
1252	GO:0106030	neuron projection fasciculation	GO|GO.BP	0.214499	1	1	1	0.00671141	0.00161064	4.16691	149	0.0434783	23	neuron projection fasciculation	SEMA3A
1253	GO:1900015	regulation of cytokine production involved in inflammatory response	GO|GO.BP	0.214499	1	1	1	0.00671141	0.00161064	4.16691	149	0.0434783	23	regulation of cytokine production involved in inflammatory response	SIRPA
1254	GO:1903203	regulation of oxidative stress-induced neuron death	GO|GO.BP	0.214499	1	1	1	0.00671141	0.00161064	4.16691	149	0.0434783	23	regulation of oxidative stress-induced neuron death	NCOA7
1255	GO:1990777	lipoprotein particle	GO|GO.CC	0.214499	1	1	1	0.00671141	0.00161064	4.16691	149	0.0434783	23	lipoprotein particle	PCYOX1
1256	GO:2001038	regulation of cellular response to drug	GO|GO.BP	0.214499	1	1	1	0.00671141	0.00161064	4.16691	149	0.0434783	23	regulation of cellular response to drug	NCOA1
1257	GO:0010921	regulation of phosphatase activity	GO|GO.BP	0.214586	1	1	3	0.0201342	0.0107143	1.87919	149	0.0196078	153	regulation of phosphatase activity	SHOC2|PPP1R16A|CNST
1258	GO:0098562	cytoplasmic side of membrane	GO|GO.CC	0.214586	1	1	3	0.0201342	0.0107143	1.87919	149	0.0196078	153	cytoplasmic side of membrane	ATP2B1|MATK|PPP3CA
1259	GO:0098802	plasma membrane receptor complex	GO|GO.CC	0.214586	1	1	3	0.0201342	0.0107143	1.87919	149	0.0196078	153	plasma membrane receptor complex	CACNG2|CNIH2|SHISA9
1260	GO:1990138	neuron projection extension	GO|GO.BP	0.214586	1	1	3	0.0201342	0.0107143	1.87919	149	0.0196078	153	neuron projection extension	MAP1B|SEMA3A|CDKL3
1261	GO:0006497	protein lipidation	GO|GO.BP	0.214701	1	1	2	0.0134228	0.00581232	2.30937	149	0.0240964	83	protein lipidation	NMT1|PIGM
1262	GO:0007189	adenylate cyclase-activating G protein-coupled receptor signaling pathway	GO|GO.BP	0.214701	1	1	2	0.0134228	0.00581232	2.30937	149	0.0240964	83	adenylate cyclase-activating G protein-coupled receptor signaling pathway	CHGA|GPR26
1263	GO:0030134	COPII-coated ER to Golgi transport vesicle	GO|GO.CC	0.214701	1	1	2	0.0134228	0.00581232	2.30937	149	0.0240964	83	COPII-coated ER to Golgi transport vesicle	YIPF5|CNIH2
1264	GO:0090263	positive regulation of canonical Wnt signaling pathway	GO|GO.BP	0.214701	1	1	2	0.0134228	0.00581232	2.30937	149	0.0240964	83	positive regulation of canonical Wnt signaling pathway	USP47|RSPO3
1265	GO:0005798	Golgi-associated vesicle	GO|GO.CC	0.217306	1	1	3	0.0201342	0.0107843	1.86699	149	0.0194805	154	Golgi-associated vesicle	CLTB|YIPF5|CNIH2
1266	GO:0008406	gonad development	GO|GO.BP	0.217306	1	1	3	0.0201342	0.0107843	1.86699	149	0.0194805	154	gonad development	EIF2S2|SEMA3A|NUPR1
1267	GO:0051170	import into nucleus	GO|GO.BP	0.217306	1	1	3	0.0201342	0.0107843	1.86699	149	0.0194805	154	import into nucleus	PPP3CA|KPNA6|GEMIN7
1268	GO:0007018	microtubule-based movement	GO|GO.BP	0.217339	1	1	4	0.0268456	0.0160364	1.67404	149	0.0174672	229	microtubule-based movement	MAP1A|MAP1B|PURA|CNIH2
1269	GO:0035249	synaptic transmission, glutamatergic	GO|GO.BP	0.218533	1	1	2	0.0134228	0.00588235	2.28188	149	0.0238095	84	synaptic transmission, glutamatergic	CACNG2|CNIH2
1270	GO:0070372	regulation of ERK1 and ERK2 cascade	GO|GO.BP	0.219537	1	1	4	0.0268456	0.0161064	1.66676	149	0.0173913	230	regulation of ERK1 and ERK2 cascade	EPHB6|DSTYK|SIRPA|EPHA6
1271	GO:0032386	regulation of intracellular transport	GO|GO.BP	0.21957	1	1	6	0.0402685	0.0271709	1.48205	149	0.0154639	388	regulation of intracellular transport	MAP1B|PRKCB|UBE2L3|YIPF5|FBXL20|CNIH2
1272	GO:0042623	ATPase activity, coupled	GO|GO.MF	0.221409	1	1	5	0.033557	0.0216387	1.55079	149	0.0161812	309	ATPase activity, coupled	ATP2B1|CHD4|RFC1|RAD50|PCYOX1
1273	GO:0048518	positive regulation of biological process	GO|GO.BP	0.221601	1	1	54	0.362416	0.329832	1.09879	149	0.011465	4710	positive regulation of biological process	CAMK2B|CHGA|EPHB6|MAP1A|MAP1B|MATK|MLLT3|NMT1|NPAS1|PPP3CA|PRKCB|PURA|RFC1|SH3GL1|SRPK2|THRB|UBE2L3|UBE3A|SHOC2|NCOA1|CACNA1I|SMC3|RAB9A|RB1CC1|RAD50|CACNG2|SEMA3A|MAPRE2|TOGARAM1|LARP1|KPNA6|FKBP8|DSTYK|NUPR1|CDKL3|LRRN3|USP47|PPP1R9A|FNIP2|SMAP1|CSPP1|CCDC3|YPEL3|ZC3H8|TTBK1|RSPO3|ZNF835|RASL10B|NCOA7|SIRPA|DUSP19|CNST|EPHA6|WIPF3
1274	GO:0007610	behavior	GO|GO.BP	0.221921	1	1	7	0.0469799	0.0329832	1.42436	149	0.014862	471	behavior	MAP1A|NPAS1|NPY1R|THRB|TTBK1|FBXL20|BTBD9
1275	GO:0001653	peptide receptor activity	GO|GO.MF	0.222372	1	1	2	0.0134228	0.00595238	2.25503	149	0.0235294	85	peptide receptor activity	NPY1R|SSTR2
1276	GO:0001738	morphogenesis of a polarized epithelium	GO|GO.BP	0.222372	1	1	2	0.0134228	0.00595238	2.25503	149	0.0235294	85	morphogenesis of a polarized epithelium	MLLT3|RSPO3
1277	GO:0035258	steroid hormone receptor binding	GO|GO.MF	0.222372	1	1	2	0.0134228	0.00595238	2.25503	149	0.0235294	85	steroid hormone receptor binding	PRKCB|NCOA1
1278	GO:0042158	lipoprotein biosynthetic process	GO|GO.BP	0.222372	1	1	2	0.0134228	0.00595238	2.25503	149	0.0235294	85	lipoprotein biosynthetic process	NMT1|PIGM
1279	GO:1905368	peptidase complex	GO|GO.CC	0.222372	1	1	2	0.0134228	0.00595238	2.25503	149	0.0235294	85	peptidase complex	PSMD1|UBE3A
1280	GO:0030659	cytoplasmic vesicle membrane	GO|GO.CC	0.222668	1	1	9	0.0604027	0.0446779	1.35196	149	0.0141066	638	cytoplasmic vesicle membrane	CAMK2B|CHGA|CLTB|RAB9A|CACNG2|SLC17A5|PI4K2A|SIRPA|CNIH2
1281	GO:0001844	protein insertion into mitochondrial membrane involved in apoptotic signaling pathway	GO|GO.BP	0.222708	1	1	1	0.00671141	0.00168067	3.99329	149	0.0416667	24	protein insertion into mitochondrial membrane involved in apoptotic signaling pathway	NMT1
1282	GO:0001893	maternal placenta development	GO|GO.BP	0.222708	1	1	1	0.00671141	0.00168067	3.99329	149	0.0416667	24	maternal placenta development	STOX2
1283	GO:0001964	startle response	GO|GO.BP	0.222708	1	1	1	0.00671141	0.00168067	3.99329	149	0.0416667	24	startle response	NPAS1
1284	GO:0002534	cytokine production involved in inflammatory response	GO|GO.BP	0.222708	1	1	1	0.00671141	0.00168067	3.99329	149	0.0416667	24	cytokine production involved in inflammatory response	SIRPA
1285	GO:0006359	regulation of transcription by RNA polymerase III	GO|GO.BP	0.222708	1	1	1	0.00671141	0.00168067	3.99329	149	0.0416667	24	regulation of transcription by RNA polymerase III	ZC3H8
1286	GO:0018995	host	GO|GO.CC	0.222708	1	1	1	0.00671141	0.00168067	3.99329	149	0.0416667	24	host	PI4K2A
1287	GO:0022624	proteasome accessory complex	GO|GO.CC	0.222708	1	1	1	0.00671141	0.00168067	3.99329	149	0.0416667	24	proteasome accessory complex	PSMD1
1288	GO:0031116	positive regulation of microtubule polymerization	GO|GO.BP	0.222708	1	1	1	0.00671141	0.00168067	3.99329	149	0.0416667	24	positive regulation of microtubule polymerization	TOGARAM1
1289	GO:0031492	nucleosomal DNA binding	GO|GO.MF	0.222708	1	1	1	0.00671141	0.00168067	3.99329	149	0.0416667	24	nucleosomal DNA binding	CHD4
1290	GO:0032201	telomere maintenance via semi-conservative replication	GO|GO.BP	0.222708	1	1	1	0.00671141	0.00168067	3.99329	149	0.0416667	24	telomere maintenance via semi-conservative replication	RFC1
1291	GO:0032467	positive regulation of cytokinesis	GO|GO.BP	0.222708	1	1	1	0.00671141	0.00168067	3.99329	149	0.0416667	24	positive regulation of cytokinesis	CSPP1
1292	GO:0034453	microtubule anchoring	GO|GO.BP	0.222708	1	1	1	0.00671141	0.00168067	3.99329	149	0.0416667	24	microtubule anchoring	CEP19
1293	GO:0036475	neuron death in response to oxidative stress	GO|GO.BP	0.222708	1	1	1	0.00671141	0.00168067	3.99329	149	0.0416667	24	neuron death in response to oxidative stress	NCOA7
1294	GO:0040036	regulation of fibroblast growth factor receptor signaling pathway	GO|GO.BP	0.222708	1	1	1	0.00671141	0.00168067	3.99329	149	0.0416667	24	regulation of fibroblast growth factor receptor signaling pathway	DSTYK
1295	GO:0042462	eye photoreceptor cell development	GO|GO.BP	0.222708	1	1	1	0.00671141	0.00168067	3.99329	149	0.0416667	24	eye photoreceptor cell development	THRB
1296	GO:0043601	nuclear replisome	GO|GO.CC	0.222708	1	1	1	0.00671141	0.00168067	3.99329	149	0.0416667	24	nuclear replisome	PURA
1297	GO:0043657	host cell	GO|GO.CC	0.222708	1	1	1	0.00671141	0.00168067	3.99329	149	0.0416667	24	host cell	PI4K2A
1298	GO:0045956	positive regulation of calcium ion-dependent exocytosis	GO|GO.BP	0.222708	1	1	1	0.00671141	0.00168067	3.99329	149	0.0416667	24	positive regulation of calcium ion-dependent exocytosis	CACNA1I
1299	GO:0051393	alpha-actinin binding	GO|GO.MF	0.222708	1	1	1	0.00671141	0.00168067	3.99329	149	0.0416667	24	alpha-actinin binding	MAGI1
1300	GO:0060074	synapse maturation	GO|GO.BP	0.222708	1	1	1	0.00671141	0.00168067	3.99329	149	0.0416667	24	synapse maturation	CAMK2B
1301	GO:0099632	protein transport within plasma membrane	GO|GO.BP	0.222708	1	1	1	0.00671141	0.00168067	3.99329	149	0.0416667	24	protein transport within plasma membrane	CACNG2
1302	GO:0099637	neurotransmitter receptor transport	GO|GO.BP	0.222708	1	1	1	0.00671141	0.00168067	3.99329	149	0.0416667	24	neurotransmitter receptor transport	CACNG2
1303	GO:0140115	export across plasma membrane	GO|GO.BP	0.222708	1	1	1	0.00671141	0.00168067	3.99329	149	0.0416667	24	export across plasma membrane	KCND3
1304	GO:1903427	negative regulation of reactive oxygen species biosynthetic process	GO|GO.BP	0.222708	1	1	1	0.00671141	0.00168067	3.99329	149	0.0416667	24	negative regulation of reactive oxygen species biosynthetic process	SIRPA
1305	GO:1904353	regulation of telomere capping	GO|GO.BP	0.222708	1	1	1	0.00671141	0.00168067	3.99329	149	0.0416667	24	regulation of telomere capping	RAD50
1306	GO:2000104	negative regulation of DNA-dependent DNA replication	GO|GO.BP	0.222708	1	1	1	0.00671141	0.00168067	3.99329	149	0.0416667	24	negative regulation of DNA-dependent DNA replication	SMC3
1307	GO:0097479	synaptic vesicle localization	GO|GO.BP	0.225508	1	1	3	0.0201342	0.0109944	1.83132	149	0.0191083	157	synaptic vesicle localization	PRKCB|FBXL20|CNIH2
1308	GO:0008543	fibroblast growth factor receptor signaling pathway	GO|GO.BP	0.226216	1	1	2	0.0134228	0.00602241	2.22881	149	0.0232558	86	fibroblast growth factor receptor signaling pathway	SHOC2|DSTYK
1309	GO:0046906	tetrapyrrole binding	GO|GO.MF	0.226216	1	1	2	0.0134228	0.00602241	2.22881	149	0.0232558	86	tetrapyrrole binding	CYP2J2|NGB
1310	GO:0051817	modification of morphology or physiology of other organism involved in symbiotic interaction	GO|GO.BP	0.226216	1	1	2	0.0134228	0.00602241	2.22881	149	0.0232558	86	modification of morphology or physiology of other organism involved in symbiotic interaction	SMC3|RAB9A
1311	GO:0070252	actin-mediated cell contraction	GO|GO.BP	0.226216	1	1	2	0.0134228	0.00602241	2.22881	149	0.0232558	86	actin-mediated cell contraction	KCND3|KCNJ3
1312	GO:0043687	post-translational protein modification	GO|GO.BP	0.227097	1	1	5	0.033557	0.0218487	1.53588	149	0.0160256	312	post-translational protein modification	PSMD1|FBXL18|FBXL20|FBXO27|ASB14
1313	GO:0043632	modification-dependent macromolecule catabolic process	GO|GO.BP	0.227897	1	1	8	0.0536913	0.0390756	1.37403	149	0.0143369	558	modification-dependent macromolecule catabolic process	MAP1A|PSMD1|UBE2L3|UBE3A|PCYOX1|USP47|FBXL18|FBXL20
1314	GO:1903530	regulation of secretion by cell	GO|GO.BP	0.227897	1	1	8	0.0536913	0.0390756	1.37403	149	0.0143369	558	regulation of secretion by cell	CHGA|PPP3CA|PRKCB|CACNA1I|RAB9A|PPP1R9A|FBXL20|RASL10B
1315	GO:0030426	growth cone	GO|GO.CC	0.228255	1	1	3	0.0201342	0.0110644	1.81973	149	0.0189873	158	growth cone	DBN1|PPP1R9A|ORAI2
1316	GO:0043903	regulation of symbiosis, encompassing mutualism through parasitism	GO|GO.BP	0.228255	1	1	3	0.0201342	0.0110644	1.81973	149	0.0189873	158	regulation of symbiosis, encompassing mutualism through parasitism	SRPK2|SMC3|LARP1
1317	GO:0051427	hormone receptor binding	GO|GO.MF	0.228255	1	1	3	0.0201342	0.0110644	1.81973	149	0.0189873	158	hormone receptor binding	PRKCB|NCOA1|NCOA7
1318	GO:2000027	regulation of animal organ morphogenesis	GO|GO.BP	0.228255	1	1	3	0.0201342	0.0110644	1.81973	149	0.0189873	158	regulation of animal organ morphogenesis	MLLT3|THRB|RSPO3
1319	GO:0051649	establishment of localization in cell	GO|GO.BP	0.229494	1	1	24	0.161074	0.137325	1.17294	149	0.0122387	1961	establishment of localization in cell	CHGA|CLTB|MAP1A|MAP1B|NMT1|PPP3CA|PRKCB|PURA|RTN2|SH3GL1|UBE2L3|RAB9A|CACNG2|KPNA6|TIMM22|PPP1R9A|GEMIN7|YIPF5|DCTN5|FBXL20|CEP19|BTBD9|CNIH2|FAM155A
1320	GO:0023051	regulation of signaling	GO|GO.BP	0.229742	1	1	34	0.228188	0.20098	1.13537	149	0.0118467	2870	regulation of signaling	ATP2B1|CAMK2B|CHGA|DBN1|EPHB6|MAP1A|MLLT3|NMT1|PPP3CA|PRKCB|SH3GL1|SHOC2|NCOA1|RB1CC1|CACNG2|SEMA3A|MAPRE2|CNKSR2|BOP1|FKBP8|DSTYK|FAM13B|USP47|PPP1R9A|KCTD16|CCDC3|RSPO3|FBXL20|RASL10B|SIRPA|DUSP19|CNIH2|EPHA6|SHISA9
1321	GO:0016073	snRNA metabolic process	GO|GO.BP	0.230065	1	1	2	0.0134228	0.00609244	2.20319	149	0.0229885	87	snRNA metabolic process	RPAP2|ZC3H8
1322	GO:0019208	phosphatase regulator activity	GO|GO.MF	0.230065	1	1	2	0.0134228	0.00609244	2.20319	149	0.0229885	87	phosphatase regulator activity	SHOC2|PPP1R16A
1323	GO:0035194	posttranscriptional gene silencing by RNA	GO|GO.BP	0.230065	1	1	2	0.0134228	0.00609244	2.20319	149	0.0229885	87	posttranscriptional gene silencing by RNA	PPP3CA|CELF1
1324	GO:0009620	response to fungus	GO|GO.BP	0.230833	1	1	1	0.00671141	0.0017507	3.83356	149	0.04	25	response to fungus	CHGA
1325	GO:0015144	carbohydrate transmembrane transporter activity	GO|GO.MF	0.230833	1	1	1	0.00671141	0.0017507	3.83356	149	0.04	25	carbohydrate transmembrane transporter activity	SLC17A5
1326	GO:0015662	ATPase activity, coupled to transmembrane movement of ions, phosphorylative mechanism	GO|GO.MF	0.230833	1	1	1	0.00671141	0.0017507	3.83356	149	0.04	25	ATPase activity, coupled to transmembrane movement of ions, phosphorylative mechanism	ATP2B1
1327	GO:0031954	positive regulation of protein autophosphorylation	GO|GO.BP	0.230833	1	1	1	0.00671141	0.0017507	3.83356	149	0.04	25	positive regulation of protein autophosphorylation	RAD50
1328	GO:0032994	protein-lipid complex	GO|GO.CC	0.230833	1	1	1	0.00671141	0.0017507	3.83356	149	0.04	25	protein-lipid complex	PCYOX1
1329	GO:0033280	response to vitamin D	GO|GO.BP	0.230833	1	1	1	0.00671141	0.0017507	3.83356	149	0.04	25	response to vitamin D	ATP2B1
1330	GO:0044215	other organism	GO|GO.CC	0.230833	1	1	1	0.00671141	0.0017507	3.83356	149	0.04	25	other organism	PI4K2A
1331	GO:0044216	other organism cell	GO|GO.CC	0.230833	1	1	1	0.00671141	0.0017507	3.83356	149	0.04	25	other organism cell	PI4K2A
1332	GO:0044217	other organism part	GO|GO.CC	0.230833	1	1	1	0.00671141	0.0017507	3.83356	149	0.04	25	other organism part	PI4K2A
1333	GO:0048710	regulation of astrocyte differentiation	GO|GO.BP	0.230833	1	1	1	0.00671141	0.0017507	3.83356	149	0.04	25	regulation of astrocyte differentiation	TTBK1
1334	GO:0048843	negative regulation of axon extension involved in axon guidance	GO|GO.BP	0.230833	1	1	1	0.00671141	0.0017507	3.83356	149	0.04	25	negative regulation of axon extension involved in axon guidance	SEMA3A
1335	GO:0070232	regulation of T cell apoptotic process	GO|GO.BP	0.230833	1	1	1	0.00671141	0.0017507	3.83356	149	0.04	25	regulation of T cell apoptotic process	ZC3H8
1336	GO:0071392	cellular response to estradiol stimulus	GO|GO.BP	0.230833	1	1	1	0.00671141	0.0017507	3.83356	149	0.04	25	cellular response to estradiol stimulus	SSTR2
1337	GO:0097431	mitotic spindle pole	GO|GO.CC	0.230833	1	1	1	0.00671141	0.0017507	3.83356	149	0.04	25	mitotic spindle pole	SMC3
1338	GO:0099590	neurotransmitter receptor internalization	GO|GO.BP	0.230833	1	1	1	0.00671141	0.0017507	3.83356	149	0.04	25	neurotransmitter receptor internalization	CACNG2
1339	GO:2000171	negative regulation of dendrite development	GO|GO.BP	0.230833	1	1	1	0.00671141	0.0017507	3.83356	149	0.04	25	negative regulation of dendrite development	PPP3CA
1340	GO:0060589	nucleoside-triphosphatase regulator activity	GO|GO.MF	0.230914	1	1	5	0.033557	0.0219888	1.5261	149	0.0159236	314	nucleoside-triphosphatase regulator activity	ADAP1|FAM13B|FNIP2|SMAP1|SIRPA
1341	GO:0045137	development of primary sexual characteristics	GO|GO.BP	0.231009	1	1	3	0.0201342	0.0111345	1.80828	149	0.0188679	159	development of primary sexual characteristics	EIF2S2|SEMA3A|NUPR1
1342	GO:0090276	regulation of peptide hormone secretion	GO|GO.BP	0.231009	1	1	3	0.0201342	0.0111345	1.80828	149	0.0188679	159	regulation of peptide hormone secretion	CHGA|PPP3CA|RASL10B
1343	GO:0019216	regulation of lipid metabolic process	GO|GO.BP	0.232829	1	1	5	0.033557	0.0220588	1.52125	149	0.015873	315	regulation of lipid metabolic process	NCOA1|PDP2|PANK2|CCDC3|TGS1
1344	GO:0018105	peptidyl-serine phosphorylation	GO|GO.BP	0.232848	1	1	4	0.0268456	0.0165266	1.62439	149	0.0169492	236	peptidyl-serine phosphorylation	PRKCB|MAST1|FNIP2|TTBK1
1345	GO:0006903	vesicle targeting	GO|GO.BP	0.233918	1	1	2	0.0134228	0.00616246	2.17816	149	0.0227273	88	vesicle targeting	CEP19|CNIH2
1346	GO:0016441	posttranscriptional gene silencing	GO|GO.BP	0.233918	1	1	2	0.0134228	0.00616246	2.17816	149	0.0227273	88	posttranscriptional gene silencing	PPP3CA|CELF1
1347	GO:0051225	spindle assembly	GO|GO.BP	0.233918	1	1	2	0.0134228	0.00616246	2.17816	149	0.0227273	88	spindle assembly	SMC3|MAPRE2
1348	GO:0060996	dendritic spine development	GO|GO.BP	0.233918	1	1	2	0.0134228	0.00616246	2.17816	149	0.0227273	88	dendritic spine development	CAMK2B|PPP1R9A
1349	GO:0032501	multicellular organismal process	GO|GO.BP	0.23561	1	1	59	0.395973	0.364496	1.08636	149	0.0113353	5205	multicellular organismal process	ATP2B1|CAMK2B|CHGA|CYP2J2|DBN1|KCND3|KCNJ3|MAP1A|MAP1B|MLLT3|NMT1|NPAS1|NPY1R|PPP3CA|PRKCB|PURA|SATB1|SCN3A|SH3GL1|SRPK2|SSTR2|THRB|UBE3A|NCOA1|EIF2S2|CACNA1I|SMC3|RB1CC1|CACNG2|SEMA3A|CELF1|MAN1A2|MAPRE2|PDS5B|KPNA6|FKBP8|NUPR1|ANKRD11|CDKL3|LRRN3|MACO1|PPP1R9A|STOX2|SMAP1|PANK2|DCTN5|ZC3H8|TTBK1|RSPO3|FBXL20|RASL10B|BTBD9|SIRPA|LRFN5|GPR155|CNIH2|LHFPL4|WIPF3|SHISA9
1350	GO:0043401	steroid hormone mediated signaling pathway	GO|GO.BP	0.236536	1	1	3	0.0201342	0.0112745	1.78582	149	0.0186335	161	steroid hormone mediated signaling pathway	THRB|UBE3A|NCOA1
1351	GO:1905475	regulation of protein localization to membrane	GO|GO.BP	0.236536	1	1	3	0.0201342	0.0112745	1.78582	149	0.0186335	161	regulation of protein localization to membrane	NMT1|CACNG2|CNST
1352	GO:0005789	endoplasmic reticulum membrane	GO|GO.CC	0.23666	1	1	12	0.0805369	0.0634454	1.26939	149	0.013245	906	endoplasmic reticulum membrane	CAMK2B|CYP2J2|RTN2|RAB9A|RB1CC1|FKBP8|MACO1|YIPF5|PLPP7|PIGM|CNIH2|SERP2
1353	GO:0006260	DNA replication	GO|GO.BP	0.237329	1	1	4	0.0268456	0.0166667	1.61074	149	0.0168067	238	DNA replication	PURA|RFC1|SMC3|RAD50
1354	GO:0004683	calmodulin-dependent protein kinase activity	GO|GO.MF	0.238872	1	1	1	0.00671141	0.00182073	3.68611	149	0.0384615	26	calmodulin-dependent protein kinase activity	CAMK2B
1355	GO:0006270	DNA replication initiation	GO|GO.BP	0.238872	1	1	1	0.00671141	0.00182073	3.68611	149	0.0384615	26	DNA replication initiation	PURA
1356	GO:0007618	mating	GO|GO.BP	0.238872	1	1	1	0.00671141	0.00182073	3.68611	149	0.0384615	26	mating	THRB
1357	GO:0021772	olfactory bulb development	GO|GO.BP	0.238872	1	1	1	0.00671141	0.00182073	3.68611	149	0.0384615	26	olfactory bulb development	SEMA3A
1358	GO:0021884	forebrain neuron development	GO|GO.BP	0.238872	1	1	1	0.00671141	0.00182073	3.68611	149	0.0384615	26	forebrain neuron development	SEMA3A
1359	GO:0030125	clathrin vesicle coat	GO|GO.CC	0.238872	1	1	1	0.00671141	0.00182073	3.68611	149	0.0384615	26	clathrin vesicle coat	CLTB
1360	GO:0030513	positive regulation of BMP signaling pathway	GO|GO.BP	0.238872	1	1	1	0.00671141	0.00182073	3.68611	149	0.0384615	26	positive regulation of BMP signaling pathway	FKBP8
1361	GO:0030947	regulation of vascular endothelial growth factor receptor signaling pathway	GO|GO.BP	0.238872	1	1	1	0.00671141	0.00182073	3.68611	149	0.0384615	26	regulation of vascular endothelial growth factor receptor signaling pathway	PRKCB
1362	GO:0045499	chemorepellent activity	GO|GO.MF	0.238872	1	1	1	0.00671141	0.00182073	3.68611	149	0.0384615	26	chemorepellent activity	SEMA3A
1363	GO:0045648	positive regulation of erythrocyte differentiation	GO|GO.BP	0.238872	1	1	1	0.00671141	0.00182073	3.68611	149	0.0384615	26	positive regulation of erythrocyte differentiation	SMAP1
1364	GO:0048147	negative regulation of fibroblast proliferation	GO|GO.BP	0.238872	1	1	1	0.00671141	0.00182073	3.68611	149	0.0384615	26	negative regulation of fibroblast proliferation	NUPR1
1365	GO:0048169	regulation of long-term neuronal synaptic plasticity	GO|GO.BP	0.238872	1	1	1	0.00671141	0.00182073	3.68611	149	0.0384615	26	regulation of long-term neuronal synaptic plasticity	CAMK2B
1366	GO:0051125	regulation of actin nucleation	GO|GO.BP	0.238872	1	1	1	0.00671141	0.00182073	3.68611	149	0.0384615	26	regulation of actin nucleation	WIPF3
1367	GO:0060428	lung epithelium development	GO|GO.BP	0.238872	1	1	1	0.00671141	0.00182073	3.68611	149	0.0384615	26	lung epithelium development	THRB
1368	GO:0070884	regulation of calcineurin-NFAT signaling cascade	GO|GO.BP	0.238872	1	1	1	0.00671141	0.00182073	3.68611	149	0.0384615	26	regulation of calcineurin-NFAT signaling cascade	PPP3CA
1369	GO:0090075	relaxation of muscle	GO|GO.BP	0.238872	1	1	1	0.00671141	0.00182073	3.68611	149	0.0384615	26	relaxation of muscle	CHGA
1370	GO:0090169	regulation of spindle assembly	GO|GO.BP	0.238872	1	1	1	0.00671141	0.00182073	3.68611	149	0.0384615	26	regulation of spindle assembly	SMC3
1371	GO:0106056	regulation of calcineurin-mediated signaling	GO|GO.BP	0.238872	1	1	1	0.00671141	0.00182073	3.68611	149	0.0384615	26	regulation of calcineurin-mediated signaling	PPP3CA
1372	GO:0000775	chromosome, centromeric region	GO|GO.CC	0.239308	1	1	3	0.0201342	0.0113445	1.77479	149	0.0185185	162	chromosome, centromeric region	SMC3|PDS5B|DCTN5
1373	GO:0098827	endoplasmic reticulum subcompartment	GO|GO.CC	0.241195	1	1	12	0.0805369	0.0637255	1.26381	149	0.0131868	910	endoplasmic reticulum subcompartment	CAMK2B|CYP2J2|RTN2|RAB9A|RB1CC1|FKBP8|MACO1|YIPF5|PLPP7|PIGM|CNIH2|SERP2
1374	GO:0016410	N-acyltransferase activity	GO|GO.MF	0.241637	1	1	2	0.0134228	0.00630252	2.12975	149	0.0222222	90	N-acyltransferase activity	NMT1|NCOA1
1375	GO:0048640	negative regulation of developmental growth	GO|GO.BP	0.241637	1	1	2	0.0134228	0.00630252	2.12975	149	0.0222222	90	negative regulation of developmental growth	SEMA3A|CDKL3
1376	GO:0099175	regulation of postsynapse organization	GO|GO.BP	0.241637	1	1	2	0.0134228	0.00630252	2.12975	149	0.0222222	90	regulation of postsynapse organization	CAMK2B|PPP1R9A
1377	GO:0008021	synaptic vesicle	GO|GO.CC	0.242086	1	1	3	0.0201342	0.0114146	1.76391	149	0.0184049	163	synaptic vesicle	CLTB|SLC17A5|PI4K2A
1378	GO:0060090	molecular adaptor activity	GO|GO.MF	0.244869	1	1	3	0.0201342	0.0114846	1.75315	149	0.0182927	164	molecular adaptor activity	MAP1A|RAD50|DUSP19
1379	GO:0070507	regulation of microtubule cytoskeleton organization	GO|GO.BP	0.244869	1	1	3	0.0201342	0.0114846	1.75315	149	0.0182927	164	regulation of microtubule cytoskeleton organization	SMC3|MAPRE2|TOGARAM1
1380	GO:0019898	extrinsic component of membrane	GO|GO.CC	0.246353	1	1	4	0.0268456	0.0169468	1.58411	149	0.0165289	242	extrinsic component of membrane	MATK|NMT1|RB1CC1|CNKSR2
1381	GO:0050890	cognition	GO|GO.BP	0.246353	1	1	4	0.0268456	0.0169468	1.58411	149	0.0165289	242	cognition	MAP1A|TTBK1|BTBD9|GPR155
1382	GO:0051258	protein polymerization	GO|GO.BP	0.246353	1	1	4	0.0268456	0.0169468	1.58411	149	0.0165289	242	protein polymerization	TOGARAM1|PPP1R9A|TTBK1|WIPF3
1383	GO:0000460	maturation of 5.8S rRNA	GO|GO.BP	0.246828	1	1	1	0.00671141	0.00189076	3.54959	149	0.037037	27	maturation of 5.8S rRNA	BOP1
1384	GO:0010613	positive regulation of cardiac muscle hypertrophy	GO|GO.BP	0.246828	1	1	1	0.00671141	0.00189076	3.54959	149	0.037037	27	positive regulation of cardiac muscle hypertrophy	PPP3CA
1385	GO:0014742	positive regulation of muscle hypertrophy	GO|GO.BP	0.246828	1	1	1	0.00671141	0.00189076	3.54959	149	0.037037	27	positive regulation of muscle hypertrophy	PPP3CA
1386	GO:0021545	cranial nerve development	GO|GO.BP	0.246828	1	1	1	0.00671141	0.00189076	3.54959	149	0.037037	27	cranial nerve development	SEMA3A
1387	GO:0021988	olfactory lobe development	GO|GO.BP	0.246828	1	1	1	0.00671141	0.00189076	3.54959	149	0.037037	27	olfactory lobe development	SEMA3A
1388	GO:0030140	trans-Golgi network transport vesicle	GO|GO.CC	0.246828	1	1	1	0.00671141	0.00189076	3.54959	149	0.037037	27	trans-Golgi network transport vesicle	CLTB
1389	GO:0030894	replisome	GO|GO.CC	0.246828	1	1	1	0.00671141	0.00189076	3.54959	149	0.037037	27	replisome	PURA
1390	GO:0031112	positive regulation of microtubule polymerization or depolymerization	GO|GO.BP	0.246828	1	1	1	0.00671141	0.00189076	3.54959	149	0.037037	27	positive regulation of microtubule polymerization or depolymerization	TOGARAM1
1391	GO:0031365	N-terminal protein amino acid modification	GO|GO.BP	0.246828	1	1	1	0.00671141	0.00189076	3.54959	149	0.037037	27	N-terminal protein amino acid modification	NMT1
1392	GO:0045745	positive regulation of G protein-coupled receptor signaling pathway	GO|GO.BP	0.246828	1	1	1	0.00671141	0.00189076	3.54959	149	0.037037	27	positive regulation of G protein-coupled receptor signaling pathway	CHGA
1393	GO:0046627	negative regulation of insulin receptor signaling pathway	GO|GO.BP	0.246828	1	1	1	0.00671141	0.00189076	3.54959	149	0.037037	27	negative regulation of insulin receptor signaling pathway	PRKCB
1394	GO:0051204	protein insertion into mitochondrial membrane	GO|GO.BP	0.246828	1	1	1	0.00671141	0.00189076	3.54959	149	0.037037	27	protein insertion into mitochondrial membrane	NMT1
1395	GO:0051968	positive regulation of synaptic transmission, glutamatergic	GO|GO.BP	0.246828	1	1	1	0.00671141	0.00189076	3.54959	149	0.037037	27	positive regulation of synaptic transmission, glutamatergic	CACNG2
1396	GO:0060325	face morphogenesis	GO|GO.BP	0.246828	1	1	1	0.00671141	0.00189076	3.54959	149	0.037037	27	face morphogenesis	ANKRD11
1397	GO:0061082	myeloid leukocyte cytokine production	GO|GO.BP	0.246828	1	1	1	0.00671141	0.00189076	3.54959	149	0.037037	27	myeloid leukocyte cytokine production	CHGA
1398	GO:0086019	cell-cell signaling involved in cardiac conduction	GO|GO.BP	0.246828	1	1	1	0.00671141	0.00189076	3.54959	149	0.037037	27	cell-cell signaling involved in cardiac conduction	KCNJ3
1399	GO:0090207	regulation of triglyceride metabolic process	GO|GO.BP	0.246828	1	1	1	0.00671141	0.00189076	3.54959	149	0.037037	27	regulation of triglyceride metabolic process	PANK2
1400	GO:0099560	synaptic membrane adhesion	GO|GO.BP	0.246828	1	1	1	0.00671141	0.00189076	3.54959	149	0.037037	27	synaptic membrane adhesion	LRFN5
1401	GO:0110111	negative regulation of animal organ morphogenesis	GO|GO.BP	0.246828	1	1	1	0.00671141	0.00189076	3.54959	149	0.037037	27	negative regulation of animal organ morphogenesis	THRB
1402	GO:1900077	negative regulation of cellular response to insulin stimulus	GO|GO.BP	0.246828	1	1	1	0.00671141	0.00189076	3.54959	149	0.037037	27	negative regulation of cellular response to insulin stimulus	PRKCB
1403	GO:1902668	negative regulation of axon guidance	GO|GO.BP	0.246828	1	1	1	0.00671141	0.00189076	3.54959	149	0.037037	27	negative regulation of axon guidance	SEMA3A
1404	GO:0006468	protein phosphorylation	GO|GO.BP	0.247476	1	1	19	0.127517	0.107423	1.18705	149	0.0123859	1534	protein phosphorylation	CAMK2B|EPHB6|MATK|PRKCB|SRPK2|RB1CC1|RAD50|SEMA3A|MAST1|FKBP8|DSTYK|CDKL3|PPP1R9A|FNIP2|TTBK1|SIRPA|STK35|DUSP19|EPHA6
1405	GO:0045666	positive regulation of neuron differentiation	GO|GO.BP	0.248314	1	1	5	0.033557	0.022619	1.48357	149	0.0154799	323	positive regulation of neuron differentiation	CAMK2B|MAP1B|NCOA1|CDKL3|PPP1R9A
1406	GO:0012506	vesicle membrane	GO|GO.CC	0.249288	1	1	9	0.0604027	0.0460784	1.31087	149	0.0136778	658	vesicle membrane	CAMK2B|CHGA|CLTB|RAB9A|CACNG2|SLC17A5|PI4K2A|SIRPA|CNIH2
1407	GO:0048024	regulation of mRNA splicing, via spliceosome	GO|GO.BP	0.249367	1	1	2	0.0134228	0.00644258	2.08345	149	0.0217391	92	regulation of mRNA splicing, via spliceosome	SRPK2|CELF1
1408	GO:0031345	negative regulation of cell projection organization	GO|GO.BP	0.250451	1	1	3	0.0201342	0.0116246	1.73203	149	0.0180723	166	negative regulation of cell projection organization	PPP3CA|SEMA3A|CDKL3
1409	GO:0070374	positive regulation of ERK1 and ERK2 cascade	GO|GO.BP	0.250451	1	1	3	0.0201342	0.0116246	1.73203	149	0.0180723	166	positive regulation of ERK1 and ERK2 cascade	EPHB6|DSTYK|EPHA6
1410	GO:0043010	camera-type eye development	GO|GO.BP	0.250894	1	1	4	0.0268456	0.0170868	1.57113	149	0.0163934	244	camera-type eye development	ATP2B1|THRB|PDS5B|FKBP8
1411	GO:0050768	negative regulation of neurogenesis	GO|GO.BP	0.250894	1	1	4	0.0268456	0.0170868	1.57113	149	0.0163934	244	negative regulation of neurogenesis	PPP3CA|THRB|SEMA3A|CDKL3
1412	GO:0070371	ERK1 and ERK2 cascade	GO|GO.BP	0.250894	1	1	4	0.0268456	0.0170868	1.57113	149	0.0163934	244	ERK1 and ERK2 cascade	EPHB6|DSTYK|SIRPA|EPHA6
1413	GO:0036094	small molecule binding	GO|GO.MF	0.251148	1	1	25	0.167785	0.145588	1.15246	149	0.012025	2079	small molecule binding	ATP2B1|CAMK2B|CHD4|EPHB6|MATK|PRKCB|RFC1|SRPK2|UBE2L3|SMC3|MAGI1|RAB9A|RAD50|ADAP1|MAST1|PDS5B|DSTYK|CDKL3|PI4K2A|NGB|PANK2|TTBK1|RASL10B|STK35|EPHA6
1414	GO:0051050	positive regulation of transport	GO|GO.BP	0.252126	1	1	10	0.0671141	0.0522409	1.2847	149	0.0134048	746	positive regulation of transport	NMT1|PPP3CA|SH3GL1|UBE2L3|CACNA1I|RAB9A|CACNG2|RASL10B|SIRPA|CNST
1415	GO:0032993	protein-DNA complex	GO|GO.CC	0.253235	1	1	2	0.0134228	0.00651261	2.06105	149	0.0215054	93	protein-DNA complex	PURA|NUPR1
1416	GO:0042626	ATPase activity, coupled to transmembrane movement of substances	GO|GO.MF	0.253235	1	1	2	0.0134228	0.00651261	2.06105	149	0.0215054	93	ATPase activity, coupled to transmembrane movement of substances	ATP2B1|PCYOX1
1417	GO:2000241	regulation of reproductive process	GO|GO.BP	0.253235	1	1	2	0.0134228	0.00651261	2.06105	149	0.0215054	93	regulation of reproductive process	SEMA3A|NUPR1
1418	GO:0000793	condensed chromosome	GO|GO.CC	0.25325	1	1	3	0.0201342	0.0116947	1.72166	149	0.0179641	167	condensed chromosome	SMC3|RAD50|DCTN5
1419	GO:0051048	negative regulation of secretion	GO|GO.BP	0.25325	1	1	3	0.0201342	0.0116947	1.72166	149	0.0179641	167	negative regulation of secretion	CHGA|PPP3CA|PPP1R9A
1420	GO:0051321	meiotic cell cycle	GO|GO.BP	0.25325	1	1	3	0.0201342	0.0116947	1.72166	149	0.0179641	167	meiotic cell cycle	SMC3|RAD50|STK35
1421	GO:0003044	regulation of systemic arterial blood pressure mediated by a chemical signal	GO|GO.BP	0.254702	1	1	1	0.00671141	0.00196078	3.42282	149	0.0357143	28	regulation of systemic arterial blood pressure mediated by a chemical signal	RASL10B
1422	GO:0006517	protein deglycosylation	GO|GO.BP	0.254702	1	1	1	0.00671141	0.00196078	3.42282	149	0.0357143	28	protein deglycosylation	MAN1A2
1423	GO:0006929	substrate-dependent cell migration	GO|GO.BP	0.254702	1	1	1	0.00671141	0.00196078	3.42282	149	0.0357143	28	substrate-dependent cell migration	SEMA3A
1424	GO:0010644	cell communication by electrical coupling	GO|GO.BP	0.254702	1	1	1	0.00671141	0.00196078	3.42282	149	0.0357143	28	cell communication by electrical coupling	DBN1
1425	GO:0014002	astrocyte development	GO|GO.BP	0.254702	1	1	1	0.00671141	0.00196078	3.42282	149	0.0357143	28	astrocyte development	TTBK1
1426	GO:0030686	90S preribosome	GO|GO.CC	0.254702	1	1	1	0.00671141	0.00196078	3.42282	149	0.0357143	28	90S preribosome	BOP1
1427	GO:0030867	rough endoplasmic reticulum membrane	GO|GO.CC	0.254702	1	1	1	0.00671141	0.00196078	3.42282	149	0.0357143	28	rough endoplasmic reticulum membrane	MACO1
1428	GO:0038128	ERBB2 signaling pathway	GO|GO.BP	0.254702	1	1	1	0.00671141	0.00196078	3.42282	149	0.0357143	28	ERBB2 signaling pathway	MATK
1429	GO:0043029	T cell homeostasis	GO|GO.BP	0.254702	1	1	1	0.00671141	0.00196078	3.42282	149	0.0357143	28	T cell homeostasis	ZC3H8
1430	GO:0048286	lung alveolus development	GO|GO.BP	0.254702	1	1	1	0.00671141	0.00196078	3.42282	149	0.0357143	28	lung alveolus development	MAN1A2
1431	GO:0051233	spindle midzone	GO|GO.CC	0.254702	1	1	1	0.00671141	0.00196078	3.42282	149	0.0357143	28	spindle midzone	MAPRE2
1432	GO:0051385	response to mineralocorticoid	GO|GO.BP	0.254702	1	1	1	0.00671141	0.00196078	3.42282	149	0.0357143	28	response to mineralocorticoid	ATP2B1
1433	GO:0051443	positive regulation of ubiquitin-protein transferase activity	GO|GO.BP	0.254702	1	1	1	0.00671141	0.00196078	3.42282	149	0.0357143	28	positive regulation of ubiquitin-protein transferase activity	UBE2L3
1434	GO:0060292	long-term synaptic depression	GO|GO.BP	0.254702	1	1	1	0.00671141	0.00196078	3.42282	149	0.0357143	28	long-term synaptic depression	PPP1R9A
1435	GO:0070979	protein K11-linked ubiquitination	GO|GO.BP	0.254702	1	1	1	0.00671141	0.00196078	3.42282	149	0.0357143	28	protein K11-linked ubiquitination	UBE2L3
1436	GO:0071889	14-3-3 protein binding	GO|GO.MF	0.254702	1	1	1	0.00671141	0.00196078	3.42282	149	0.0357143	28	14-3-3 protein binding	SRPK2
1437	GO:0090568	nuclear transcriptional repressor complex	GO|GO.CC	0.254702	1	1	1	0.00671141	0.00196078	3.42282	149	0.0357143	28	nuclear transcriptional repressor complex	CHD4
1438	GO:1905606	regulation of presynapse assembly	GO|GO.BP	0.254702	1	1	1	0.00671141	0.00196078	3.42282	149	0.0357143	28	regulation of presynapse assembly	LRFN5
1439	GO:0099512	supramolecular fiber	GO|GO.CC	0.254741	1	1	9	0.0604027	0.0463585	1.30295	149	0.0135952	662	supramolecular fiber	MAP1A|MAP1B|PPP3CA|CLIP2|MAPRE2|TOGARAM1|MTUS2|CSPP1|WIPF3
1440	GO:0048193	Golgi vesicle transport	GO|GO.BP	0.256156	1	1	5	0.033557	0.0228992	1.46543	149	0.0152905	327	Golgi vesicle transport	YIPF5|DCTN5|CEP19|CNST|CNIH2
1441	GO:0006897	endocytosis	GO|GO.BP	0.256728	1	1	8	0.0536913	0.0404762	1.32649	149	0.0138408	578	endocytosis	CLTB|PPP3CA|SH3GL1|CACNG2|SMAP1|BTBD9|SIRPA|WIPF3
1442	GO:0000784	nuclear chromosome, telomeric region	GO|GO.CC	0.257105	1	1	2	0.0134228	0.00658263	2.03913	149	0.0212766	94	nuclear chromosome, telomeric region	PURA|RAD50
1443	GO:0042175	nuclear outer membrane-endoplasmic reticulum membrane network	GO|GO.CC	0.258496	1	1	12	0.0805369	0.0647759	1.24332	149	0.012973	925	nuclear outer membrane-endoplasmic reticulum membrane network	CAMK2B|CYP2J2|RTN2|RAB9A|RB1CC1|FKBP8|MACO1|YIPF5|PLPP7|PIGM|CNIH2|SERP2
1444	GO:0099568	cytoplasmic region	GO|GO.CC	0.259015	1	1	6	0.0402685	0.0287815	1.39911	149	0.0145985	411	cytoplasmic region	CLTB|DBN1|MAP1A|PURA|PPP1R9A|WIPF3
1445	GO:0099081	supramolecular polymer	GO|GO.CC	0.260234	1	1	9	0.0604027	0.0466387	1.29512	149	0.0135135	666	supramolecular polymer	MAP1A|MAP1B|PPP3CA|CLIP2|MAPRE2|TOGARAM1|MTUS2|CSPP1|WIPF3
1446	GO:0016798	hydrolase activity, acting on glycosyl bonds	GO|GO.MF	0.260976	1	1	2	0.0134228	0.00665266	2.01766	149	0.0210526	95	hydrolase activity, acting on glycosyl bonds	MAN1A2|MACROD1
1447	GO:0019079	viral genome replication	GO|GO.BP	0.260976	1	1	2	0.0134228	0.00665266	2.01766	149	0.0210526	95	viral genome replication	SRPK2|LARP1
1448	GO:0031398	positive regulation of protein ubiquitination	GO|GO.BP	0.260976	1	1	2	0.0134228	0.00665266	2.01766	149	0.0210526	95	positive regulation of protein ubiquitination	UBE2L3|UBE3A
1449	GO:0050709	negative regulation of protein secretion	GO|GO.BP	0.260976	1	1	2	0.0134228	0.00665266	2.01766	149	0.0210526	95	negative regulation of protein secretion	CHGA|PPP3CA
1450	GO:0099080	supramolecular complex	GO|GO.CC	0.261614	1	1	9	0.0604027	0.0467087	1.29318	149	0.0134933	667	supramolecular complex	MAP1A|MAP1B|PPP3CA|CLIP2|MAPRE2|TOGARAM1|MTUS2|CSPP1|WIPF3
1451	GO:0005938	cell cortex	GO|GO.CC	0.262323	1	1	4	0.0268456	0.017437	1.53958	149	0.0160643	249	cell cortex	CLTB|DBN1|PPP1R9A|WIPF3
1452	GO:0000027	ribosomal large subunit assembly	GO|GO.BP	0.262494	1	1	1	0.00671141	0.00203081	3.30479	149	0.0344828	29	ribosomal large subunit assembly	BOP1
1453	GO:0000407	phagophore assembly site	GO|GO.CC	0.262494	1	1	1	0.00671141	0.00203081	3.30479	149	0.0344828	29	phagophore assembly site	RB1CC1
1454	GO:0001975	response to amphetamine	GO|GO.BP	0.262494	1	1	1	0.00671141	0.00203081	3.30479	149	0.0344828	29	response to amphetamine	PPP3CA
1455	GO:0002102	podosome	GO|GO.CC	0.262494	1	1	1	0.00671141	0.00203081	3.30479	149	0.0344828	29	podosome	SH3GL1
1456	GO:0004180	carboxypeptidase activity	GO|GO.MF	0.262494	1	1	1	0.00671141	0.00203081	3.30479	149	0.0344828	29	carboxypeptidase activity	CPM
1457	GO:0005720	nuclear heterochromatin	GO|GO.CC	0.262494	1	1	1	0.00671141	0.00203081	3.30479	149	0.0344828	29	nuclear heterochromatin	SATB1
1458	GO:0007616	long-term memory	GO|GO.BP	0.262494	1	1	1	0.00671141	0.00203081	3.30479	149	0.0344828	29	long-term memory	BTBD9
1459	GO:0016831	carboxy-lyase activity	GO|GO.MF	0.262494	1	1	1	0.00671141	0.00203081	3.30479	149	0.0344828	29	carboxy-lyase activity	AMD1
1460	GO:0031369	translation initiation factor binding	GO|GO.MF	0.262494	1	1	1	0.00671141	0.00203081	3.30479	149	0.0344828	29	translation initiation factor binding	LARP1
1461	GO:0032715	negative regulation of interleukin-6 production	GO|GO.BP	0.262494	1	1	1	0.00671141	0.00203081	3.30479	149	0.0344828	29	negative regulation of interleukin-6 production	SIRPA
1462	GO:0045581	negative regulation of T cell differentiation	GO|GO.BP	0.262494	1	1	1	0.00671141	0.00203081	3.30479	149	0.0344828	29	negative regulation of T cell differentiation	ZC3H8
1463	GO:0048787	presynaptic active zone membrane	GO|GO.CC	0.262494	1	1	1	0.00671141	0.00203081	3.30479	149	0.0344828	29	presynaptic active zone membrane	ATP2B1
1464	GO:0050850	positive regulation of calcium-mediated signaling	GO|GO.BP	0.262494	1	1	1	0.00671141	0.00203081	3.30479	149	0.0344828	29	positive regulation of calcium-mediated signaling	PPP3CA
1465	GO:0051154	negative regulation of striated muscle cell differentiation	GO|GO.BP	0.262494	1	1	1	0.00671141	0.00203081	3.30479	149	0.0344828	29	negative regulation of striated muscle cell differentiation	PLPP7
1466	GO:0099174	regulation of presynapse organization	GO|GO.BP	0.262494	1	1	1	0.00671141	0.00203081	3.30479	149	0.0344828	29	regulation of presynapse organization	LRFN5
1467	GO:1901030	positive regulation of mitochondrial outer membrane permeabilization involved in apoptotic signaling pathway	GO|GO.BP	0.262494	1	1	1	0.00671141	0.00203081	3.30479	149	0.0344828	29	positive regulation of mitochondrial outer membrane permeabilization involved in apoptotic signaling pathway	NMT1
1468	GO:1902186	regulation of viral release from host cell	GO|GO.BP	0.262494	1	1	1	0.00671141	0.00203081	3.30479	149	0.0344828	29	regulation of viral release from host cell	SMC3
1469	GO:1902230	negative regulation of intrinsic apoptotic signaling pathway in response to DNA damage	GO|GO.BP	0.262494	1	1	1	0.00671141	0.00203081	3.30479	149	0.0344828	29	negative regulation of intrinsic apoptotic signaling pathway in response to DNA damage	USP47
1470	GO:1903393	positive regulation of adherens junction organization	GO|GO.BP	0.262494	1	1	1	0.00671141	0.00203081	3.30479	149	0.0344828	29	positive regulation of adherens junction organization	MAPRE2
1471	GO:1904680	peptide transmembrane transporter activity	GO|GO.MF	0.262494	1	1	1	0.00671141	0.00203081	3.30479	149	0.0344828	29	peptide transmembrane transporter activity	TIMM22
1472	GO:0003697	single-stranded DNA binding	GO|GO.MF	0.264847	1	1	2	0.0134228	0.00672269	1.99664	149	0.0208333	96	single-stranded DNA binding	PURA|RAD50
1473	GO:0031109	microtubule polymerization or depolymerization	GO|GO.BP	0.264847	1	1	2	0.0134228	0.00672269	1.99664	149	0.0208333	96	microtubule polymerization or depolymerization	MAPRE2|TOGARAM1
1474	GO:1904949	ATPase complex	GO|GO.CC	0.264847	1	1	2	0.0134228	0.00672269	1.99664	149	0.0208333	96	ATPase complex	CHD4|RFC1
1475	GO:0031098	stress-activated protein kinase signaling cascade	GO|GO.BP	0.266924	1	1	4	0.0268456	0.017577	1.52731	149	0.0159363	251	stress-activated protein kinase signaling cascade	RB1CC1|SEMA3A|SIRPA|DUSP19
1476	GO:0044419	interspecies interaction between organisms	GO|GO.BP	0.267155	1	1	9	0.0604027	0.0469888	1.28547	149	0.0134128	671	interspecies interaction between organisms	CHGA|SATB1|SRPK2|UBE3A|SMC3|RAB9A|RAD50|LARP1|FKBP8
1477	GO:0060249	anatomical structure homeostasis	GO|GO.BP	0.268032	1	1	5	0.033557	0.0233193	1.43902	149	0.015015	333	anatomical structure homeostasis	ATP2B1|MAP1A|RFC1|RAD50|ANKRD11
1478	GO:0006626	protein targeting to mitochondrion	GO|GO.BP	0.268719	1	1	2	0.0134228	0.00679272	1.97606	149	0.0206186	97	protein targeting to mitochondrion	UBE2L3|TIMM22
1479	GO:0016363	nuclear matrix	GO|GO.CC	0.268719	1	1	2	0.0134228	0.00679272	1.97606	149	0.0206186	97	nuclear matrix	SATB1|SMC3
1480	GO:0030660	Golgi-associated vesicle membrane	GO|GO.CC	0.268719	1	1	2	0.0134228	0.00679272	1.97606	149	0.0206186	97	Golgi-associated vesicle membrane	CLTB|CNIH2
1481	GO:0035556	intracellular signal transduction	GO|GO.BP	0.269164	1	1	27	0.181208	0.159944	1.13295	149	0.0118214	2284	intracellular signal transduction	CAMK2B|CHGA|EPHB6|GPR26|PPP3CA|PRKCB|SRPK2|SHOC2|RAB9A|RB1CC1|SEMA3A|MAPRE2|MAST1|BOP1|LARP1|FKBP8|DSTYK|NUPR1|FAM13B|USP47|PPP1R9A|FNIP2|SIRPA|DUSP19|ASB14|GPR155|EPHA6
1482	GO:0018209	peptidyl-serine modification	GO|GO.BP	0.269229	1	1	4	0.0268456	0.0176471	1.52125	149	0.015873	252	peptidyl-serine modification	PRKCB|MAST1|FNIP2|TTBK1
1483	GO:0030234	enzyme regulator activity	GO|GO.MF	0.269961	1	1	11	0.0738255	0.0593137	1.24466	149	0.012987	847	enzyme regulator activity	PSMD1|RFC1|UBE2L3|SHOC2|ADAP1|FAM13B|FNIP2|SMAP1|PPP1R16A|SIRPA|DUSP19
1484	GO:0006506	GPI anchor biosynthetic process	GO|GO.BP	0.270205	1	1	1	0.00671141	0.00210084	3.19463	149	0.0333333	30	GPI anchor biosynthetic process	PIGM
1485	GO:0007157	heterophilic cell-cell adhesion via plasma membrane cell adhesion molecules	GO|GO.BP	0.270205	1	1	1	0.00671141	0.00210084	3.19463	149	0.0333333	30	heterophilic cell-cell adhesion via plasma membrane cell adhesion molecules	CADM3
1486	GO:0007435	salivary gland morphogenesis	GO|GO.BP	0.270205	1	1	1	0.00671141	0.00210084	3.19463	149	0.0333333	30	salivary gland morphogenesis	SEMA3A
1487	GO:0007622	rhythmic behavior	GO|GO.BP	0.270205	1	1	1	0.00671141	0.00210084	3.19463	149	0.0333333	30	rhythmic behavior	BTBD9
1488	GO:0045823	positive regulation of heart contraction	GO|GO.BP	0.270205	1	1	1	0.00671141	0.00210084	3.19463	149	0.0333333	30	positive regulation of heart contraction	CHGA
1489	GO:0048255	mRNA stabilization	GO|GO.BP	0.270205	1	1	1	0.00671141	0.00210084	3.19463	149	0.0333333	30	mRNA stabilization	LARP1
1490	GO:0048512	circadian behavior	GO|GO.BP	0.270205	1	1	1	0.00671141	0.00210084	3.19463	149	0.0333333	30	circadian behavior	BTBD9
1491	GO:0050829	defense response to Gram-negative bacterium	GO|GO.BP	0.270205	1	1	1	0.00671141	0.00210084	3.19463	149	0.0333333	30	defense response to Gram-negative bacterium	CHGA
1492	GO:0061900	glial cell activation	GO|GO.BP	0.270205	1	1	1	0.00671141	0.00210084	3.19463	149	0.0333333	30	glial cell activation	TTBK1
1493	GO:0097718	disordered domain specific binding	GO|GO.MF	0.270205	1	1	1	0.00671141	0.00210084	3.19463	149	0.0333333	30	disordered domain specific binding	FKBP8
1494	GO:1901682	sulfur compound transmembrane transporter activity	GO|GO.MF	0.270205	1	1	1	0.00671141	0.00210084	3.19463	149	0.0333333	30	sulfur compound transmembrane transporter activity	SLC3A1
1495	GO:0010646	regulation of cell communication	GO|GO.BP	0.27202	1	1	33	0.221477	0.19881	1.11401	149	0.0116238	2839	regulation of cell communication	CAMK2B|CHGA|DBN1|EPHB6|MAP1A|MLLT3|NMT1|PPP3CA|PRKCB|SH3GL1|SHOC2|NCOA1|RB1CC1|CACNG2|SEMA3A|MAPRE2|CNKSR2|BOP1|FKBP8|DSTYK|FAM13B|USP47|PPP1R9A|KCTD16|CCDC3|RSPO3|FBXL20|RASL10B|SIRPA|DUSP19|CNIH2|EPHA6|SHISA9
1496	GO:0071482	cellular response to light stimulus	GO|GO.BP	0.27259	1	1	2	0.0134228	0.00686275	1.9559	149	0.0204082	98	cellular response to light stimulus	NMT1|USP47
1497	GO:0098781	ncRNA transcription	GO|GO.BP	0.27259	1	1	2	0.0134228	0.00686275	1.9559	149	0.0204082	98	ncRNA transcription	RPAP2|ZC3H8
1498	GO:0010976	positive regulation of neuron projection development	GO|GO.BP	0.273852	1	1	4	0.0268456	0.0177871	1.50927	149	0.015748	254	positive regulation of neuron projection development	CAMK2B|MAP1B|CDKL3|PPP1R9A
1499	GO:0001934	positive regulation of protein phosphorylation	GO|GO.BP	0.274258	1	1	10	0.0671141	0.0534314	1.25608	149	0.0131062	763	positive regulation of protein phosphorylation	EPHB6|RB1CC1|RAD50|SEMA3A|DSTYK|PPP1R9A|FNIP2|TTBK1|DUSP19|EPHA6
1500	GO:0015630	microtubule cytoskeleton	GO|GO.CC	0.274645	1	1	13	0.0872483	0.0719188	1.21315	149	0.0126582	1027	microtubule cytoskeleton	CAMK2B|CHD4|MAP1A|MAP1B|CLIP2|SMC3|MAPRE2|TOGARAM1|MTUS2|CSPP1|DCTN5|TTBK1|CEP19
1501	GO:0043410	positive regulation of MAPK cascade	GO|GO.BP	0.274957	1	1	6	0.0402685	0.0294118	1.36913	149	0.0142857	420	positive regulation of MAPK cascade	EPHB6|RB1CC1|SEMA3A|DSTYK|DUSP19|EPHA6
1502	GO:0031399	regulation of protein modification process	GO|GO.BP	0.275166	1	1	18	0.120805	0.103221	1.17035	149	0.0122117	1474	regulation of protein modification process	EPHB6|UBE2L3|UBE3A|SHOC2|RB1CC1|RAD50|SEMA3A|FKBP8|DSTYK|NUPR1|PPP1R9A|FNIP2|TTBK1|PPP1R16A|NCOA7|SIRPA|DUSP19|EPHA6
1503	GO:0048667	cell morphogenesis involved in neuron differentiation	GO|GO.BP	0.275477	1	1	7	0.0469799	0.0353641	1.32846	149	0.0138614	505	cell morphogenesis involved in neuron differentiation	CAMK2B|MAP1A|MAP1B|PPP3CA|SEMA3A|CDKL3|PPP1R9A
1504	GO:0008022	protein C-terminus binding	GO|GO.MF	0.275786	1	1	3	0.0201342	0.0122549	1.64295	149	0.0171429	175	protein C-terminus binding	SH3GL1|MAGI1|PPP1R9A
1505	GO:0050770	regulation of axonogenesis	GO|GO.BP	0.275786	1	1	3	0.0201342	0.0122549	1.64295	149	0.0171429	175	regulation of axonogenesis	MAP1B|SEMA3A|CDKL3
1506	GO:0010565	regulation of cellular ketone metabolic process	GO|GO.BP	0.276461	1	1	2	0.0134228	0.00693277	1.93614	149	0.020202	99	regulation of cellular ketone metabolic process	PDP2|PANK2
1507	GO:0018107	peptidyl-threonine phosphorylation	GO|GO.BP	0.276461	1	1	2	0.0134228	0.00693277	1.93614	149	0.020202	99	peptidyl-threonine phosphorylation	PRKCB|TTBK1
1508	GO:0032990	cell part morphogenesis	GO|GO.BP	0.277566	1	1	8	0.0536913	0.0414566	1.29512	149	0.0135135	592	cell part morphogenesis	CAMK2B|MAP1A|MAP1B|PPP3CA|SEMA3A|CDKL3|PPP1R9A|PANK2
1509	GO:0003755	peptidyl-prolyl cis-trans isomerase activity	GO|GO.MF	0.277836	1	1	1	0.00671141	0.00217087	3.09158	149	0.0322581	31	peptidyl-prolyl cis-trans isomerase activity	FKBP8
1510	GO:0005109	frizzled binding	GO|GO.MF	0.277836	1	1	1	0.00671141	0.00217087	3.09158	149	0.0322581	31	frizzled binding	RSPO3
1511	GO:0006376	mRNA splice site selection	GO|GO.BP	0.277836	1	1	1	0.00671141	0.00217087	3.09158	149	0.0322581	31	mRNA splice site selection	CELF1
1512	GO:0006505	GPI anchor metabolic process	GO|GO.BP	0.277836	1	1	1	0.00671141	0.00217087	3.09158	149	0.0322581	31	GPI anchor metabolic process	PIGM
1513	GO:0015804	neutral amino acid transport	GO|GO.BP	0.277836	1	1	1	0.00671141	0.00217087	3.09158	149	0.0322581	31	neutral amino acid transport	SLC3A1
1514	GO:0016572	histone phosphorylation	GO|GO.BP	0.277836	1	1	1	0.00671141	0.00217087	3.09158	149	0.0322581	31	histone phosphorylation	PRKCB
1515	GO:0032435	negative regulation of proteasomal ubiquitin-dependent protein catabolic process	GO|GO.BP	0.277836	1	1	1	0.00671141	0.00217087	3.09158	149	0.0322581	31	negative regulation of proteasomal ubiquitin-dependent protein catabolic process	MAP1A
1516	GO:0032570	response to progesterone	GO|GO.BP	0.277836	1	1	1	0.00671141	0.00217087	3.09158	149	0.0322581	31	response to progesterone	UBE3A
1517	GO:0035255	ionotropic glutamate receptor binding	GO|GO.MF	0.277836	1	1	1	0.00671141	0.00217087	3.09158	149	0.0322581	31	ionotropic glutamate receptor binding	CACNG2
1518	GO:0042788	polysomal ribosome	GO|GO.CC	0.277836	1	1	1	0.00671141	0.00217087	3.09158	149	0.0322581	31	polysomal ribosome	ZC3H15
1519	GO:0042805	actinin binding	GO|GO.MF	0.277836	1	1	1	0.00671141	0.00217087	3.09158	149	0.0322581	31	actinin binding	MAGI1
1520	GO:0048841	regulation of axon extension involved in axon guidance	GO|GO.BP	0.277836	1	1	1	0.00671141	0.00217087	3.09158	149	0.0322581	31	regulation of axon extension involved in axon guidance	SEMA3A
1521	GO:0050798	activated T cell proliferation	GO|GO.BP	0.277836	1	1	1	0.00671141	0.00217087	3.09158	149	0.0322581	31	activated T cell proliferation	SATB1
1522	GO:0051602	response to electrical stimulus	GO|GO.BP	0.277836	1	1	1	0.00671141	0.00217087	3.09158	149	0.0322581	31	response to electrical stimulus	KCNJ3
1523	GO:0097484	dendrite extension	GO|GO.BP	0.277836	1	1	1	0.00671141	0.00217087	3.09158	149	0.0322581	31	dendrite extension	CDKL3
1524	GO:1903955	positive regulation of protein targeting to mitochondrion	GO|GO.BP	0.277836	1	1	1	0.00671141	0.00217087	3.09158	149	0.0322581	31	positive regulation of protein targeting to mitochondrion	UBE2L3
1525	GO:0150034	distal axon	GO|GO.CC	0.278488	1	1	4	0.0268456	0.0179272	1.49748	149	0.015625	256	distal axon	DBN1|PRKCB|PPP1R9A|ORAI2
1526	GO:0007613	memory	GO|GO.BP	0.280331	1	1	2	0.0134228	0.0070028	1.91678	149	0.02	100	memory	MAP1A|BTBD9
1527	GO:1904375	regulation of protein localization to cell periphery	GO|GO.BP	0.280331	1	1	2	0.0134228	0.0070028	1.91678	149	0.02	100	regulation of protein localization to cell periphery	CACNG2|CNST
1528	GO:2000026	regulation of multicellular organismal development	GO|GO.BP	0.28074	1	1	19	0.127517	0.109944	1.15983	149	0.0121019	1570	regulation of multicellular organismal development	CAMK2B|DBN1|MAP1B|MLLT3|PPP3CA|PRKCB|THRB|NCOA1|SEMA3A|NUPR1|CDKL3|LRRN3|PPP1R9A|SMAP1|ZC3H8|TTBK1|RSPO3|LRFN5|LHFPL4
1529	GO:0030139	endocytic vesicle	GO|GO.CC	0.283138	1	1	4	0.0268456	0.0180672	1.48587	149	0.0155039	258	endocytic vesicle	CAMK2B|CLTB|RAB9A|CACNG2
1530	GO:0002792	negative regulation of peptide secretion	GO|GO.BP	0.284199	1	1	2	0.0134228	0.00707283	1.8978	149	0.019802	101	negative regulation of peptide secretion	CHGA|PPP3CA
1531	GO:0015405	P-P-bond-hydrolysis-driven transmembrane transporter activity	GO|GO.MF	0.284199	1	1	2	0.0134228	0.00707283	1.8978	149	0.019802	101	P-P-bond-hydrolysis-driven transmembrane transporter activity	ATP2B1|PCYOX1
1532	GO:0097730	non-motile cilium	GO|GO.CC	0.284199	1	1	2	0.0134228	0.00707283	1.8978	149	0.019802	101	non-motile cilium	MAP1B|SHOC2
1533	GO:0070382	exocytic vesicle	GO|GO.CC	0.284293	1	1	3	0.0201342	0.012465	1.61526	149	0.0168539	178	exocytic vesicle	CLTB|SLC17A5|PI4K2A
1534	GO:0051046	regulation of secretion	GO|GO.BP	0.285122	1	1	8	0.0536913	0.0418067	1.28427	149	0.0134003	597	regulation of secretion	CHGA|PPP3CA|PRKCB|CACNA1I|RAB9A|PPP1R9A|FBXL20|RASL10B
1535	GO:0000413	protein peptidyl-prolyl isomerization	GO|GO.BP	0.285387	1	1	1	0.00671141	0.0022409	2.99497	149	0.03125	32	protein peptidyl-prolyl isomerization	FKBP8
1536	GO:0001974	blood vessel remodeling	GO|GO.BP	0.285387	1	1	1	0.00671141	0.0022409	2.99497	149	0.03125	32	blood vessel remodeling	RSPO3
1537	GO:0005272	sodium channel activity	GO|GO.MF	0.285387	1	1	1	0.00671141	0.0022409	2.99497	149	0.03125	32	sodium channel activity	SCN3A
1538	GO:0005547	phosphatidylinositol-3,4,5-trisphosphate binding	GO|GO.MF	0.285387	1	1	1	0.00671141	0.0022409	2.99497	149	0.03125	32	phosphatidylinositol-3,4,5-trisphosphate binding	ADAP1
1539	GO:0006084	acetyl-CoA metabolic process	GO|GO.BP	0.285387	1	1	1	0.00671141	0.0022409	2.99497	149	0.03125	32	acetyl-CoA metabolic process	PDP2
1540	GO:0007431	salivary gland development	GO|GO.BP	0.285387	1	1	1	0.00671141	0.0022409	2.99497	149	0.03125	32	salivary gland development	SEMA3A
1541	GO:0021532	neural tube patterning	GO|GO.BP	0.285387	1	1	1	0.00671141	0.0022409	2.99497	149	0.03125	32	neural tube patterning	FKBP8
1542	GO:0032594	protein transport within lipid bilayer	GO|GO.BP	0.285387	1	1	1	0.00671141	0.0022409	2.99497	149	0.03125	32	protein transport within lipid bilayer	CACNG2
1543	GO:0043001	Golgi to plasma membrane protein transport	GO|GO.BP	0.285387	1	1	1	0.00671141	0.0022409	2.99497	149	0.03125	32	Golgi to plasma membrane protein transport	CNST
1544	GO:0060323	head morphogenesis	GO|GO.BP	0.285387	1	1	1	0.00671141	0.0022409	2.99497	149	0.03125	32	head morphogenesis	ANKRD11
1545	GO:0150076	neuroinflammatory response	GO|GO.BP	0.285387	1	1	1	0.00671141	0.0022409	2.99497	149	0.03125	32	neuroinflammatory response	TTBK1
1546	GO:1901505	carbohydrate derivative transmembrane transporter activity	GO|GO.MF	0.285387	1	1	1	0.00671141	0.0022409	2.99497	149	0.03125	32	carbohydrate derivative transmembrane transporter activity	SLC17A5
1547	GO:2000273	positive regulation of signaling receptor activity	GO|GO.BP	0.285387	1	1	1	0.00671141	0.0022409	2.99497	149	0.03125	32	positive regulation of signaling receptor activity	CACNG2
1548	GO:0007049	cell cycle	GO|GO.BP	0.285859	1	1	18	0.120805	0.103992	1.16168	149	0.0121212	1485	cell cycle	PPP3CA|PRKCB|RFC1|SRPK2|UBE2L3|SMC3|RB1CC1|RAD50|MAPRE2|PDS5B|BOP1|NUPR1|CDKL3|USP47|CSPP1|FBXL18|TTBK1|STK35
1549	GO:0051179	localization	GO|GO.BP	0.285917	1	1	58	0.389262	0.363936	1.06959	149	0.0111603	5197	localization	ATP2B1|CAMK2B|CHGA|CLTB|DBN1|KCND3|KCNJ3|KCNJ6|KCNN1|MAP1A|MAP1B|NMT1|PPP3CA|PRKCB|PSMD1|PURA|RTN2|SCN3A|SH3GL1|SLC3A1|UBE2L3|NCOA1|EIF2S2|CACNA1I|RAB9A|CACNG2|SEMA3A|MAPRE2|PDS5B|KPNA6|SLC17A5|CNNM1|TIMM22|KCNK9|PCYOX1|PI4K2A|PPP1R9A|CADM3|NGB|SMAP1|GEMIN7|ORAI2|YIPF5|DCTN5|FBXL20|CEP19|RASL10B|BTBD9|SIRPA|GPR155|CNST|LHFPL5|CNIH2|LHFPL4|SERP2|WIPF3|FAM155A|SHISA9
1550	GO:0071103	DNA conformation change	GO|GO.BP	0.287134	1	1	3	0.0201342	0.012535	1.60624	149	0.0167598	179	DNA conformation change	CHD4|PURA|RAD50
1551	GO:0015399	primary active transmembrane transporter activity	GO|GO.MF	0.288066	1	1	2	0.0134228	0.00714286	1.87919	149	0.0196078	102	primary active transmembrane transporter activity	ATP2B1|PCYOX1
1552	GO:0060284	regulation of cell development	GO|GO.BP	0.290237	1	1	10	0.0671141	0.0542717	1.23663	149	0.0129032	775	regulation of cell development	CAMK2B|DBN1|MAP1B|PPP3CA|THRB|NCOA1|SEMA3A|CDKL3|PPP1R9A|TTBK1
1553	GO:0031047	gene silencing by RNA	GO|GO.BP	0.29193	1	1	2	0.0134228	0.00721289	1.86095	149	0.0194175	103	gene silencing by RNA	PPP3CA|CELF1
1554	GO:0033267	axon part	GO|GO.CC	0.292136	1	1	5	0.033557	0.0241597	1.38897	149	0.0144928	345	axon part	DBN1|MAP1A|PRKCB|PPP1R9A|ORAI2
1555	GO:0001917	photoreceptor inner segment	GO|GO.CC	0.29286	1	1	1	0.00671141	0.00231092	2.90421	149	0.030303	33	photoreceptor inner segment	SHOC2
1556	GO:0003823	antigen binding	GO|GO.MF	0.29286	1	1	1	0.00671141	0.00231092	2.90421	149	0.030303	33	antigen binding	SIRPA
1557	GO:0004693	cyclin-dependent protein serine/threonine kinase activity	GO|GO.MF	0.29286	1	1	1	0.00671141	0.00231092	2.90421	149	0.030303	33	cyclin-dependent protein serine/threonine kinase activity	CDKL3
1558	GO:0007223	Wnt signaling pathway, calcium modulating pathway	GO|GO.BP	0.29286	1	1	1	0.00671141	0.00231092	2.90421	149	0.030303	33	Wnt signaling pathway, calcium modulating pathway	PPP3CA
1559	GO:0008206	bile acid metabolic process	GO|GO.BP	0.29286	1	1	1	0.00671141	0.00231092	2.90421	149	0.030303	33	bile acid metabolic process	PANK2
1560	GO:0019076	viral release from host cell	GO|GO.BP	0.29286	1	1	1	0.00671141	0.00231092	2.90421	149	0.030303	33	viral release from host cell	SMC3
1561	GO:0035890	exit from host	GO|GO.BP	0.29286	1	1	1	0.00671141	0.00231092	2.90421	149	0.030303	33	exit from host	SMC3
1562	GO:0035891	exit from host cell	GO|GO.BP	0.29286	1	1	1	0.00671141	0.00231092	2.90421	149	0.030303	33	exit from host cell	SMC3
1563	GO:0036002	pre-mRNA binding	GO|GO.MF	0.29286	1	1	1	0.00671141	0.00231092	2.90421	149	0.030303	33	pre-mRNA binding	CELF1
1564	GO:0042461	photoreceptor cell development	GO|GO.BP	0.29286	1	1	1	0.00671141	0.00231092	2.90421	149	0.030303	33	photoreceptor cell development	THRB
1565	GO:0044275	cellular carbohydrate catabolic process	GO|GO.BP	0.29286	1	1	1	0.00671141	0.00231092	2.90421	149	0.030303	33	cellular carbohydrate catabolic process	RB1CC1
1566	GO:0045687	positive regulation of glial cell differentiation	GO|GO.BP	0.29286	1	1	1	0.00671141	0.00231092	2.90421	149	0.030303	33	positive regulation of glial cell differentiation	TTBK1
1567	GO:0052126	movement in host environment	GO|GO.BP	0.29286	1	1	1	0.00671141	0.00231092	2.90421	149	0.030303	33	movement in host environment	SMC3
1568	GO:0052192	movement in environment of other organism involved in symbiotic interaction	GO|GO.BP	0.29286	1	1	1	0.00671141	0.00231092	2.90421	149	0.030303	33	movement in environment of other organism involved in symbiotic interaction	SMC3
1569	GO:1903539	protein localization to postsynaptic membrane	GO|GO.BP	0.29286	1	1	1	0.00671141	0.00231092	2.90421	149	0.030303	33	protein localization to postsynaptic membrane	CACNG2
1570	GO:2000008	regulation of protein localization to cell surface	GO|GO.BP	0.29286	1	1	1	0.00671141	0.00231092	2.90421	149	0.030303	33	regulation of protein localization to cell surface	MAP1A
1571	GO:0051961	negative regulation of nervous system development	GO|GO.BP	0.294812	1	1	4	0.0268456	0.0184174	1.45763	149	0.0152091	263	negative regulation of nervous system development	PPP3CA|THRB|SEMA3A|CDKL3
1572	GO:0035303	regulation of dephosphorylation	GO|GO.BP	0.295671	1	1	3	0.0201342	0.0127451	1.57976	149	0.0164835	182	regulation of dephosphorylation	SHOC2|PPP1R16A|CNST
1573	GO:0010822	positive regulation of mitochondrion organization	GO|GO.BP	0.295792	1	1	2	0.0134228	0.00728291	1.84306	149	0.0192308	104	positive regulation of mitochondrion organization	NMT1|UBE2L3
1574	GO:0015276	ligand-gated ion channel activity	GO|GO.MF	0.295792	1	1	2	0.0134228	0.00728291	1.84306	149	0.0192308	104	ligand-gated ion channel activity	KCNJ3|KCNJ6
1575	GO:0022834	ligand-gated channel activity	GO|GO.MF	0.295792	1	1	2	0.0134228	0.00728291	1.84306	149	0.0192308	104	ligand-gated channel activity	KCNJ3|KCNJ6
1576	GO:0043666	regulation of phosphoprotein phosphatase activity	GO|GO.BP	0.295792	1	1	2	0.0134228	0.00728291	1.84306	149	0.0192308	104	regulation of phosphoprotein phosphatase activity	SHOC2|PPP1R16A
1577	GO:0044441	ciliary part	GO|GO.CC	0.298225	1	1	5	0.033557	0.0243697	1.377	149	0.0143678	348	ciliary part	CLTB|MAP1B|SHOC2|TOGARAM1|CEP19
1578	GO:0001103	RNA polymerase II repressing transcription factor binding	GO|GO.MF	0.300256	1	1	1	0.00671141	0.00238095	2.81879	149	0.0294118	34	RNA polymerase II repressing transcription factor binding	CHD4
1579	GO:0001662	behavioral fear response	GO|GO.BP	0.300256	1	1	1	0.00671141	0.00238095	2.81879	149	0.0294118	34	behavioral fear response	FBXL20
1580	GO:0001754	eye photoreceptor cell differentiation	GO|GO.BP	0.300256	1	1	1	0.00671141	0.00238095	2.81879	149	0.0294118	34	eye photoreceptor cell differentiation	THRB
1581	GO:0002209	behavioral defense response	GO|GO.BP	0.300256	1	1	1	0.00671141	0.00238095	2.81879	149	0.0294118	34	behavioral defense response	FBXL20
1582	GO:0004715	non-membrane spanning protein tyrosine kinase activity	GO|GO.MF	0.300256	1	1	1	0.00671141	0.00238095	2.81879	149	0.0294118	34	non-membrane spanning protein tyrosine kinase activity	MATK
1583	GO:0006369	termination of RNA polymerase II transcription	GO|GO.BP	0.300256	1	1	1	0.00671141	0.00238095	2.81879	149	0.0294118	34	termination of RNA polymerase II transcription	SSU72
1584	GO:0009452	7-methylguanosine RNA capping	GO|GO.BP	0.300256	1	1	1	0.00671141	0.00238095	2.81879	149	0.0294118	34	7-methylguanosine RNA capping	TGS1
1585	GO:0016859	cis-trans isomerase activity	GO|GO.MF	0.300256	1	1	1	0.00671141	0.00238095	2.81879	149	0.0294118	34	cis-trans isomerase activity	FKBP8
1586	GO:0032839	dendrite cytoplasm	GO|GO.CC	0.300256	1	1	1	0.00671141	0.00238095	2.81879	149	0.0294118	34	dendrite cytoplasm	PURA
1587	GO:0033017	sarcoplasmic reticulum membrane	GO|GO.CC	0.300256	1	1	1	0.00671141	0.00238095	2.81879	149	0.0294118	34	sarcoplasmic reticulum membrane	CAMK2B
1588	GO:0033173	calcineurin-NFAT signaling cascade	GO|GO.BP	0.300256	1	1	1	0.00671141	0.00238095	2.81879	149	0.0294118	34	calcineurin-NFAT signaling cascade	PPP3CA
1589	GO:0036260	RNA capping	GO|GO.BP	0.300256	1	1	1	0.00671141	0.00238095	2.81879	149	0.0294118	34	RNA capping	TGS1
1590	GO:0045620	negative regulation of lymphocyte differentiation	GO|GO.BP	0.300256	1	1	1	0.00671141	0.00238095	2.81879	149	0.0294118	34	negative regulation of lymphocyte differentiation	ZC3H8
1591	GO:0048487	beta-tubulin binding	GO|GO.MF	0.300256	1	1	1	0.00671141	0.00238095	2.81879	149	0.0294118	34	beta-tubulin binding	SMC3
1592	GO:0061631	ubiquitin conjugating enzyme activity	GO|GO.MF	0.300256	1	1	1	0.00671141	0.00238095	2.81879	149	0.0294118	34	ubiquitin conjugating enzyme activity	UBE2L3
1593	GO:0097472	cyclin-dependent protein kinase activity	GO|GO.MF	0.300256	1	1	1	0.00671141	0.00238095	2.81879	149	0.0294118	34	cyclin-dependent protein kinase activity	CDKL3
1594	GO:1900271	regulation of long-term synaptic potentiation	GO|GO.BP	0.300256	1	1	1	0.00671141	0.00238095	2.81879	149	0.0294118	34	regulation of long-term synaptic potentiation	PPP1R9A
1595	GO:0000287	magnesium ion binding	GO|GO.MF	0.301371	1	1	3	0.0201342	0.0128852	1.56259	149	0.0163043	184	magnesium ion binding	SRPK2|MAST1|PI4K2A
1596	GO:0098552	side of membrane	GO|GO.CC	0.302296	1	1	5	0.033557	0.0245098	1.36913	149	0.0142857	350	side of membrane	ATP2B1|KCNJ3|MATK|PPP3CA|ENOX1
1597	GO:0009116	nucleoside metabolic process	GO|GO.BP	0.303506	1	1	2	0.0134228	0.00742297	1.80828	149	0.0188679	106	nucleoside metabolic process	AMD1|MACROD1
1598	GO:0018210	peptidyl-threonine modification	GO|GO.BP	0.303506	1	1	2	0.0134228	0.00742297	1.80828	149	0.0188679	106	peptidyl-threonine modification	PRKCB|TTBK1
1599	GO:0043492	ATPase activity, coupled to movement of substances	GO|GO.MF	0.303506	1	1	2	0.0134228	0.00742297	1.80828	149	0.0188679	106	ATPase activity, coupled to movement of substances	ATP2B1|PCYOX1
1600	GO:1905330	regulation of morphogenesis of an epithelium	GO|GO.BP	0.303506	1	1	2	0.0134228	0.00742297	1.80828	149	0.0188679	106	regulation of morphogenesis of an epithelium	MLLT3|RSPO3
1601	GO:0016192	vesicle-mediated transport	GO|GO.BP	0.306573	1	1	20	0.134228	0.118207	1.13553	149	0.0118483	1688	vesicle-mediated transport	CHGA|CLTB|PPP3CA|PRKCB|PSMD1|SH3GL1|CACNA1I|RAB9A|CACNG2|PI4K2A|SMAP1|YIPF5|DCTN5|FBXL20|CEP19|BTBD9|SIRPA|CNST|CNIH2|WIPF3
1602	GO:0031929	TOR signaling	GO|GO.BP	0.307358	1	1	2	0.0134228	0.007493	1.79138	149	0.0186916	107	TOR signaling	LARP1|FNIP2
1603	GO:0001941	postsynaptic membrane organization	GO|GO.BP	0.307575	1	1	1	0.00671141	0.00245098	2.73826	149	0.0285714	35	postsynaptic membrane organization	LHFPL4
1604	GO:0004520	endodeoxyribonuclease activity	GO|GO.MF	0.307575	1	1	1	0.00671141	0.00245098	2.73826	149	0.0285714	35	endodeoxyribonuclease activity	RAD50
1605	GO:0005246	calcium channel regulator activity	GO|GO.MF	0.307575	1	1	1	0.00671141	0.00245098	2.73826	149	0.0285714	35	calcium channel regulator activity	PRKCB
1606	GO:0008156	negative regulation of DNA replication	GO|GO.BP	0.307575	1	1	1	0.00671141	0.00245098	2.73826	149	0.0285714	35	negative regulation of DNA replication	SMC3
1607	GO:0009584	detection of visible light	GO|GO.BP	0.307575	1	1	1	0.00671141	0.00245098	2.73826	149	0.0285714	35	detection of visible light	NMT1
1608	GO:0019369	arachidonic acid metabolic process	GO|GO.BP	0.307575	1	1	1	0.00671141	0.00245098	2.73826	149	0.0285714	35	arachidonic acid metabolic process	CYP2J2
1609	GO:0032205	negative regulation of telomere maintenance	GO|GO.BP	0.307575	1	1	1	0.00671141	0.00245098	2.73826	149	0.0285714	35	negative regulation of telomere maintenance	RAD50
1610	GO:0042455	ribonucleoside biosynthetic process	GO|GO.BP	0.307575	1	1	1	0.00671141	0.00245098	2.73826	149	0.0285714	35	ribonucleoside biosynthetic process	AMD1
1611	GO:0043489	RNA stabilization	GO|GO.BP	0.307575	1	1	1	0.00671141	0.00245098	2.73826	149	0.0285714	35	RNA stabilization	LARP1
1612	GO:0050830	defense response to Gram-positive bacterium	GO|GO.BP	0.307575	1	1	1	0.00671141	0.00245098	2.73826	149	0.0285714	35	defense response to Gram-positive bacterium	CHGA
1613	GO:0050853	B cell receptor signaling pathway	GO|GO.BP	0.307575	1	1	1	0.00671141	0.00245098	2.73826	149	0.0285714	35	B cell receptor signaling pathway	PRKCB
1614	GO:0097720	calcineurin-mediated signaling	GO|GO.BP	0.307575	1	1	1	0.00671141	0.00245098	2.73826	149	0.0285714	35	calcineurin-mediated signaling	PPP3CA
1615	GO:1902373	negative regulation of mRNA catabolic process	GO|GO.BP	0.307575	1	1	1	0.00671141	0.00245098	2.73826	149	0.0285714	35	negative regulation of mRNA catabolic process	LARP1
1616	GO:2000772	regulation of cellular senescence	GO|GO.BP	0.307575	1	1	1	0.00671141	0.00245098	2.73826	149	0.0285714	35	regulation of cellular senescence	YPEL3
1617	GO:0022604	regulation of cell morphogenesis	GO|GO.BP	0.311162	1	1	6	0.0402685	0.0308123	1.30689	149	0.0136364	440	regulation of cell morphogenesis	CAMK2B|MAP1B|PPP3CA|SEMA3A|CDKL3|PPP1R9A
1618	GO:0036064	ciliary basal body	GO|GO.CC	0.311206	1	1	2	0.0134228	0.00756303	1.77479	149	0.0185185	108	ciliary basal body	TOGARAM1|CEP19
1619	GO:0044344	cellular response to fibroblast growth factor stimulus	GO|GO.BP	0.311206	1	1	2	0.0134228	0.00756303	1.77479	149	0.0185185	108	cellular response to fibroblast growth factor stimulus	SHOC2|DSTYK
1620	GO:0006936	muscle contraction	GO|GO.BP	0.311259	1	1	4	0.0268456	0.0189076	1.41984	149	0.0148148	270	muscle contraction	CHGA|KCND3|KCNJ3|SSTR2
1621	GO:0048638	regulation of developmental growth	GO|GO.BP	0.311259	1	1	4	0.0268456	0.0189076	1.41984	149	0.0148148	270	regulation of developmental growth	MAP1B|NPY1R|SEMA3A|CDKL3
1622	GO:0046982	protein heterodimerization activity	GO|GO.MF	0.314562	1	1	5	0.033557	0.02493	1.34605	149	0.0140449	356	protein heterodimerization activity	KCNN1|NPAS1|PPP3CA|SLC3A1|SMC3
1623	GO:0031526	brush border membrane	GO|GO.CC	0.314817	1	1	1	0.00671141	0.00252101	2.66219	149	0.0277778	36	brush border membrane	SLC3A1
1624	GO:0042596	fear response	GO|GO.BP	0.314817	1	1	1	0.00671141	0.00252101	2.66219	149	0.0277778	36	fear response	FBXL20
1625	GO:0042769	DNA damage response, detection of DNA damage	GO|GO.BP	0.314817	1	1	1	0.00671141	0.00252101	2.66219	149	0.0277778	36	DNA damage response, detection of DNA damage	RFC1
1626	GO:0043030	regulation of macrophage activation	GO|GO.BP	0.314817	1	1	1	0.00671141	0.00252101	2.66219	149	0.0277778	36	regulation of macrophage activation	TTBK1
1627	GO:0043124	negative regulation of I-kappaB kinase/NF-kappaB signaling	GO|GO.BP	0.314817	1	1	1	0.00671141	0.00252101	2.66219	149	0.0277778	36	negative regulation of I-kappaB kinase/NF-kappaB signaling	SIRPA
1628	GO:0045933	positive regulation of muscle contraction	GO|GO.BP	0.314817	1	1	1	0.00671141	0.00252101	2.66219	149	0.0277778	36	positive regulation of muscle contraction	CHGA
1629	GO:0046324	regulation of glucose import	GO|GO.BP	0.314817	1	1	1	0.00671141	0.00252101	2.66219	149	0.0277778	36	regulation of glucose import	RTN2
1630	GO:0048846	axon extension involved in axon guidance	GO|GO.BP	0.314817	1	1	1	0.00671141	0.00252101	2.66219	149	0.0277778	36	axon extension involved in axon guidance	SEMA3A
1631	GO:0060236	regulation of mitotic spindle organization	GO|GO.BP	0.314817	1	1	1	0.00671141	0.00252101	2.66219	149	0.0277778	36	regulation of mitotic spindle organization	SMC3
1632	GO:0061462	protein localization to lysosome	GO|GO.BP	0.314817	1	1	1	0.00671141	0.00252101	2.66219	149	0.0277778	36	protein localization to lysosome	CACNG2
1633	GO:0061650	ubiquitin-like protein conjugating enzyme activity	GO|GO.MF	0.314817	1	1	1	0.00671141	0.00252101	2.66219	149	0.0277778	36	ubiquitin-like protein conjugating enzyme activity	UBE2L3
1634	GO:0070231	T cell apoptotic process	GO|GO.BP	0.314817	1	1	1	0.00671141	0.00252101	2.66219	149	0.0277778	36	T cell apoptotic process	ZC3H8
1635	GO:1902284	neuron projection extension involved in neuron projection guidance	GO|GO.BP	0.314817	1	1	1	0.00671141	0.00252101	2.66219	149	0.0277778	36	neuron projection extension involved in neuron projection guidance	SEMA3A
1636	GO:0006997	nucleus organization	GO|GO.BP	0.315049	1	1	2	0.0134228	0.00763305	1.75851	149	0.0183486	109	nucleus organization	PRKCB|SRPK2
1637	GO:0042157	lipoprotein metabolic process	GO|GO.BP	0.315049	1	1	2	0.0134228	0.00763305	1.75851	149	0.0183486	109	lipoprotein metabolic process	NMT1|PIGM
1638	GO:0006888	ER to Golgi vesicle-mediated transport	GO|GO.BP	0.315645	1	1	3	0.0201342	0.0132353	1.52125	149	0.015873	189	ER to Golgi vesicle-mediated transport	YIPF5|DCTN5|CNIH2
1639	GO:0017038	protein import	GO|GO.BP	0.315645	1	1	3	0.0201342	0.0132353	1.52125	149	0.015873	189	protein import	PPP3CA|KPNA6|TIMM22
1640	GO:0051650	establishment of vesicle localization	GO|GO.BP	0.318337	1	1	4	0.0268456	0.0191176	1.40423	149	0.014652	273	establishment of vesicle localization	PRKCB|FBXL20|CEP19|CNIH2
1641	GO:0043009	chordate embryonic development	GO|GO.BP	0.320347	1	1	6	0.0402685	0.0311625	1.29221	149	0.0134831	445	chordate embryonic development	NMT1|NCOA1|EIF2S2|FKBP8|ANKRD11|RSPO3
1642	GO:0030695	GTPase regulator activity	GO|GO.MF	0.3207	1	1	4	0.0268456	0.0191877	1.39911	149	0.0145985	274	GTPase regulator activity	ADAP1|FAM13B|SMAP1|SIRPA
1643	GO:0000096	sulfur amino acid metabolic process	GO|GO.BP	0.321985	1	1	1	0.00671141	0.00259104	2.59024	149	0.027027	37	sulfur amino acid metabolic process	PCYOX1
1644	GO:0006296	nucleotide-excision repair, DNA incision, 5'-to lesion	GO|GO.BP	0.321985	1	1	1	0.00671141	0.00259104	2.59024	149	0.027027	37	nucleotide-excision repair, DNA incision, 5'-to lesion	RFC1
1645	GO:0007602	phototransduction	GO|GO.BP	0.321985	1	1	1	0.00671141	0.00259104	2.59024	149	0.027027	37	phototransduction	NMT1
1646	GO:0010972	negative regulation of G2/M transition of mitotic cell cycle	GO|GO.BP	0.321985	1	1	1	0.00671141	0.00259104	2.59024	149	0.027027	37	negative regulation of G2/M transition of mitotic cell cycle	USP47
1647	GO:0019730	antimicrobial humoral response	GO|GO.BP	0.321985	1	1	1	0.00671141	0.00259104	2.59024	149	0.027027	37	antimicrobial humoral response	CHGA
1648	GO:0030331	estrogen receptor binding	GO|GO.MF	0.321985	1	1	1	0.00671141	0.00259104	2.59024	149	0.027027	37	estrogen receptor binding	NCOA1
1649	GO:0034113	heterotypic cell-cell adhesion	GO|GO.BP	0.321985	1	1	1	0.00671141	0.00259104	2.59024	149	0.027027	37	heterotypic cell-cell adhesion	SIRPA
1650	GO:0060042	retina morphogenesis in camera-type eye	GO|GO.BP	0.321985	1	1	1	0.00671141	0.00259104	2.59024	149	0.027027	37	retina morphogenesis in camera-type eye	THRB
1651	GO:0060976	coronary vasculature development	GO|GO.BP	0.321985	1	1	1	0.00671141	0.00259104	2.59024	149	0.027027	37	coronary vasculature development	DCTN5
1652	GO:0072348	sulfur compound transport	GO|GO.BP	0.321985	1	1	1	0.00671141	0.00259104	2.59024	149	0.027027	37	sulfur compound transport	SLC3A1
1653	GO:1902229	regulation of intrinsic apoptotic signaling pathway in response to DNA damage	GO|GO.BP	0.321985	1	1	1	0.00671141	0.00259104	2.59024	149	0.027027	37	regulation of intrinsic apoptotic signaling pathway in response to DNA damage	USP47
1654	GO:0007399	nervous system development	GO|GO.BP	0.322384	1	1	23	0.154362	0.138655	1.11328	149	0.0116162	1980	nervous system development	ATP2B1|CAMK2B|DBN1|MAP1A|MAP1B|NPAS1|PPP3CA|PURA|SH3GL1|SSTR2|THRB|UBE3A|NCOA1|SEMA3A|PDS5B|FKBP8|CDKL3|LRRN3|MACO1|PPP1R9A|TTBK1|LRFN5|LHFPL4
1655	GO:0006865	amino acid transport	GO|GO.BP	0.322722	1	1	2	0.0134228	0.00777311	1.72683	149	0.018018	111	amino acid transport	SLC3A1|SLC17A5
1656	GO:0007548	sex differentiation	GO|GO.BP	0.324219	1	1	3	0.0201342	0.0134454	1.49748	149	0.015625	192	sex differentiation	EIF2S2|SEMA3A|NUPR1
1657	GO:0019538	protein metabolic process	GO|GO.BP	0.325998	1	1	51	0.342282	0.322059	1.06279	149	0.0110894	4599	protein metabolic process	CAMK2B|CHD4|CPM|EPHB6|MAP1A|MATK|NMT1|PPP3CA|PRKCB|PSMD1|PURA|SATB1|SRPK2|UBE2L3|UBE3A|SHOC2|NCOA1|EIF2S2|RB1CC1|RAD50|SEMA3A|CELF1|MAN1A2|MAST1|LARP1|FKBP8|DSTYK|NUPR1|MACROD1|SSU72|CDKL3|PCYOX1|USP47|PPP1R9A|ZC3H15|PDP2|FNIP2|RPAP2|FBXL18|TTBK1|FBXL20|PPP1R16A|PIGM|FBXO27|NCOA7|SIRPA|STK35|DUSP19|ASB14|EPHA6|SERP2
1658	GO:0071774	response to fibroblast growth factor	GO|GO.BP	0.326551	1	1	2	0.0134228	0.00784314	1.71141	149	0.0178571	112	response to fibroblast growth factor	SHOC2|DSTYK
1659	GO:0051656	establishment of organelle localization	GO|GO.BP	0.327726	1	1	6	0.0402685	0.0314426	1.2807	149	0.013363	449	establishment of organelle localization	CHGA|MAP1B|PRKCB|FBXL20|CEP19|CNIH2
1660	GO:0010721	negative regulation of cell development	GO|GO.BP	0.327796	1	1	4	0.0268456	0.0193978	1.38396	149	0.0144404	277	negative regulation of cell development	PPP3CA|THRB|SEMA3A|CDKL3
1661	GO:0051641	cellular localization	GO|GO.BP	0.328588	1	1	29	0.194631	0.178011	1.09336	149	0.0114083	2542	cellular localization	CHGA|CLTB|DBN1|MAP1A|MAP1B|NMT1|PPP3CA|PRKCB|PURA|RTN2|SH3GL1|UBE2L3|RAB9A|CACNG2|MAPRE2|KPNA6|TIMM22|PPP1R9A|GEMIN7|YIPF5|DCTN5|FBXL20|CEP19|BTBD9|CNST|CNIH2|LHFPL4|WIPF3|FAM155A
1662	GO:0001960	negative regulation of cytokine-mediated signaling pathway	GO|GO.BP	0.329078	1	1	1	0.00671141	0.00266106	2.52208	149	0.0263158	38	negative regulation of cytokine-mediated signaling pathway	CCDC3
1663	GO:0004879	nuclear receptor activity	GO|GO.MF	0.329078	1	1	1	0.00671141	0.00266106	2.52208	149	0.0263158	38	nuclear receptor activity	THRB
1664	GO:0008138	protein tyrosine/serine/threonine phosphatase activity	GO|GO.MF	0.329078	1	1	1	0.00671141	0.00266106	2.52208	149	0.0263158	38	protein tyrosine/serine/threonine phosphatase activity	DUSP19
1665	GO:0010830	regulation of myotube differentiation	GO|GO.BP	0.329078	1	1	1	0.00671141	0.00266106	2.52208	149	0.0263158	38	regulation of myotube differentiation	PLPP7
1666	GO:0016233	telomere capping	GO|GO.BP	0.329078	1	1	1	0.00671141	0.00266106	2.52208	149	0.0263158	38	telomere capping	RAD50
1667	GO:0016776	phosphotransferase activity, phosphate group as acceptor	GO|GO.MF	0.329078	1	1	1	0.00671141	0.00266106	2.52208	149	0.0263158	38	phosphotransferase activity, phosphate group as acceptor	RAD50
1668	GO:0019985	translesion synthesis	GO|GO.BP	0.329078	1	1	1	0.00671141	0.00266106	2.52208	149	0.0263158	38	translesion synthesis	RFC1
1669	GO:0043596	nuclear replication fork	GO|GO.CC	0.329078	1	1	1	0.00671141	0.00266106	2.52208	149	0.0263158	38	nuclear replication fork	PURA
1670	GO:0045071	negative regulation of viral genome replication	GO|GO.BP	0.329078	1	1	1	0.00671141	0.00266106	2.52208	149	0.0263158	38	negative regulation of viral genome replication	SRPK2
1671	GO:0045773	positive regulation of axon extension	GO|GO.BP	0.329078	1	1	1	0.00671141	0.00266106	2.52208	149	0.0263158	38	positive regulation of axon extension	MAP1B
1672	GO:0071526	semaphorin-plexin signaling pathway	GO|GO.BP	0.329078	1	1	1	0.00671141	0.00266106	2.52208	149	0.0263158	38	semaphorin-plexin signaling pathway	SEMA3A
1673	GO:0098531	transcription factor activity, direct ligand regulated sequence-specific DNA binding	GO|GO.MF	0.329078	1	1	1	0.00671141	0.00266106	2.52208	149	0.0263158	38	transcription factor activity, direct ligand regulated sequence-specific DNA binding	THRB
1674	GO:1901028	regulation of mitochondrial outer membrane permeabilization involved in apoptotic signaling pathway	GO|GO.BP	0.329078	1	1	1	0.00671141	0.00266106	2.52208	149	0.0263158	38	regulation of mitochondrial outer membrane permeabilization involved in apoptotic signaling pathway	NMT1
1675	GO:0051603	proteolysis involved in cellular protein catabolic process	GO|GO.BP	0.329911	1	1	8	0.0536913	0.0438375	1.22478	149	0.0127796	626	proteolysis involved in cellular protein catabolic process	MAP1A|PSMD1|UBE2L3|UBE3A|PCYOX1|USP47|FBXL18|FBXL20
1676	GO:0030072	peptide hormone secretion	GO|GO.BP	0.329935	1	1	3	0.0201342	0.0135854	1.48205	149	0.0154639	194	peptide hormone secretion	CHGA|PPP3CA|RASL10B
1677	GO:0043204	perikaryon	GO|GO.CC	0.330374	1	1	2	0.0134228	0.00791317	1.69626	149	0.0176991	113	perikaryon	PI4K2A|NGB
1678	GO:1903322	positive regulation of protein modification by small protein conjugation or removal	GO|GO.BP	0.330374	1	1	2	0.0134228	0.00791317	1.69626	149	0.0176991	113	positive regulation of protein modification by small protein conjugation or removal	UBE2L3|UBE3A
1679	GO:0042327	positive regulation of phosphorylation	GO|GO.BP	0.33124	1	1	10	0.0671141	0.0563725	1.19055	149	0.0124224	805	positive regulation of phosphorylation	EPHB6|RB1CC1|RAD50|SEMA3A|DSTYK|PPP1R9A|FNIP2|TTBK1|DUSP19|EPHA6
1680	GO:0004842	ubiquitin-protein transferase activity	GO|GO.MF	0.33308	1	1	5	0.033557	0.0255602	1.31286	149	0.0136986	365	ubiquitin-protein transferase activity	UBE2L3|UBE3A|FBXL18|FBXL20|FBXO27
1681	GO:0042133	neurotransmitter metabolic process	GO|GO.BP	0.334191	1	1	2	0.0134228	0.00798319	1.68138	149	0.0175439	114	neurotransmitter metabolic process	BTBD9|SIRPA
1682	GO:0007017	microtubule-based process	GO|GO.BP	0.334622	1	1	8	0.0536913	0.0440476	1.21894	149	0.0127186	629	microtubule-based process	MAP1A|MAP1B|PURA|SMC3|MAPRE2|TOGARAM1|CEP19|CNIH2
1683	GO:0006511	ubiquitin-dependent protein catabolic process	GO|GO.BP	0.335407	1	1	7	0.0469799	0.0378852	1.24006	149	0.012939	541	ubiquitin-dependent protein catabolic process	MAP1A|PSMD1|UBE2L3|UBE3A|USP47|FBXL18|FBXL20
1684	GO:0014075	response to amine	GO|GO.BP	0.336097	1	1	1	0.00671141	0.00273109	2.45741	149	0.025641	39	response to amine	PPP3CA
1685	GO:0030866	cortical actin cytoskeleton organization	GO|GO.BP	0.336097	1	1	1	0.00671141	0.00273109	2.45741	149	0.025641	39	cortical actin cytoskeleton organization	WIPF3
1686	GO:0033683	nucleotide-excision repair, DNA incision	GO|GO.BP	0.336097	1	1	1	0.00671141	0.00273109	2.45741	149	0.025641	39	nucleotide-excision repair, DNA incision	RFC1
1687	GO:0042887	amide transmembrane transporter activity	GO|GO.MF	0.336097	1	1	1	0.00671141	0.00273109	2.45741	149	0.025641	39	amide transmembrane transporter activity	TIMM22
1688	GO:0043525	positive regulation of neuron apoptotic process	GO|GO.BP	0.336097	1	1	1	0.00671141	0.00273109	2.45741	149	0.025641	39	positive regulation of neuron apoptotic process	SRPK2
1689	GO:0051205	protein insertion into membrane	GO|GO.BP	0.336097	1	1	1	0.00671141	0.00273109	2.45741	149	0.025641	39	protein insertion into membrane	NMT1
1690	GO:0051489	regulation of filopodium assembly	GO|GO.BP	0.336097	1	1	1	0.00671141	0.00273109	2.45741	149	0.025641	39	regulation of filopodium assembly	PPP1R9A
1691	GO:0070228	regulation of lymphocyte apoptotic process	GO|GO.BP	0.336097	1	1	1	0.00671141	0.00273109	2.45741	149	0.025641	39	regulation of lymphocyte apoptotic process	ZC3H8
1692	GO:0098815	modulation of excitatory postsynaptic potential	GO|GO.BP	0.336097	1	1	1	0.00671141	0.00273109	2.45741	149	0.025641	39	modulation of excitatory postsynaptic potential	SH3GL1
1693	GO:0099738	cell cortex region	GO|GO.CC	0.336097	1	1	1	0.00671141	0.00273109	2.45741	149	0.025641	39	cell cortex region	CLTB
1694	GO:0016079	synaptic vesicle exocytosis	GO|GO.BP	0.338002	1	1	2	0.0134228	0.00805322	1.66676	149	0.0173913	115	synaptic vesicle exocytosis	PRKCB|FBXL20
1695	GO:0038093	Fc receptor signaling pathway	GO|GO.BP	0.338002	1	1	2	0.0134228	0.00805322	1.66676	149	0.0173913	115	Fc receptor signaling pathway	PPP3CA|WIPF3
1696	GO:0000226	microtubule cytoskeleton organization	GO|GO.BP	0.340695	1	1	6	0.0402685	0.0319328	1.26104	149	0.0131579	456	microtubule cytoskeleton organization	MAP1A|MAP1B|SMC3|MAPRE2|TOGARAM1|CEP19
1697	GO:0043161	proteasome-mediated ubiquitin-dependent protein catabolic process	GO|GO.BP	0.341347	1	1	5	0.033557	0.0258403	1.29863	149	0.0135501	369	proteasome-mediated ubiquitin-dependent protein catabolic process	MAP1A|PSMD1|UBE3A|FBXL18|FBXL20
1698	GO:0046883	regulation of hormone secretion	GO|GO.BP	0.341365	1	1	3	0.0201342	0.0138655	1.4521	149	0.0151515	198	regulation of hormone secretion	CHGA|PPP3CA|RASL10B
1699	GO:0016247	channel regulator activity	GO|GO.MF	0.341807	1	1	2	0.0134228	0.00812325	1.6524	149	0.0172414	116	channel regulator activity	PRKCB|CACNG2
1700	GO:0071236	cellular response to antibiotic	GO|GO.BP	0.341807	1	1	2	0.0134228	0.00812325	1.6524	149	0.0172414	116	cellular response to antibiotic	LARP1|SIRPA
1701	GO:0032870	cellular response to hormone stimulus	GO|GO.BP	0.3422	1	1	7	0.0469799	0.0381653	1.23096	149	0.012844	545	cellular response to hormone stimulus	ATP2B1|PRKCB|SSTR2|THRB|UBE2L3|UBE3A|NCOA1
1702	GO:0002279	mast cell activation involved in immune response	GO|GO.BP	0.343043	1	1	1	0.00671141	0.00280112	2.39597	149	0.025	40	mast cell activation involved in immune response	CHGA
1703	GO:0002532	production of molecular mediator involved in inflammatory response	GO|GO.BP	0.343043	1	1	1	0.00671141	0.00280112	2.39597	149	0.025	40	production of molecular mediator involved in inflammatory response	SIRPA
1704	GO:0003707	steroid hormone receptor activity	GO|GO.MF	0.343043	1	1	1	0.00671141	0.00280112	2.39597	149	0.025	40	steroid hormone receptor activity	THRB
1705	GO:0006284	base-excision repair	GO|GO.BP	0.343043	1	1	1	0.00671141	0.00280112	2.39597	149	0.025	40	base-excision repair	USP47
1706	GO:0007131	reciprocal meiotic recombination	GO|GO.BP	0.343043	1	1	1	0.00671141	0.00280112	2.39597	149	0.025	40	reciprocal meiotic recombination	RAD50
1707	GO:0008235	metalloexopeptidase activity	GO|GO.MF	0.343043	1	1	1	0.00671141	0.00280112	2.39597	149	0.025	40	metalloexopeptidase activity	CPM
1708	GO:0009409	response to cold	GO|GO.BP	0.343043	1	1	1	0.00671141	0.00280112	2.39597	149	0.025	40	response to cold	ATP2B1
1709	GO:0021762	substantia nigra development	GO|GO.BP	0.343043	1	1	1	0.00671141	0.00280112	2.39597	149	0.025	40	substantia nigra development	TTBK1
1710	GO:0035272	exocrine system development	GO|GO.BP	0.343043	1	1	1	0.00671141	0.00280112	2.39597	149	0.025	40	exocrine system development	SEMA3A
1711	GO:0035825	homologous recombination	GO|GO.BP	0.343043	1	1	1	0.00671141	0.00280112	2.39597	149	0.025	40	homologous recombination	RAD50
1712	GO:0042771	intrinsic apoptotic signaling pathway in response to DNA damage by p53 class mediator	GO|GO.BP	0.343043	1	1	1	0.00671141	0.00280112	2.39597	149	0.025	40	intrinsic apoptotic signaling pathway in response to DNA damage by p53 class mediator	NUPR1
1713	GO:0043303	mast cell degranulation	GO|GO.BP	0.343043	1	1	1	0.00671141	0.00280112	2.39597	149	0.025	40	mast cell degranulation	CHGA
1714	GO:0050919	negative chemotaxis	GO|GO.BP	0.343043	1	1	1	0.00671141	0.00280112	2.39597	149	0.025	40	negative chemotaxis	SEMA3A
1715	GO:0060590	ATPase regulator activity	GO|GO.MF	0.343043	1	1	1	0.00671141	0.00280112	2.39597	149	0.025	40	ATPase regulator activity	FNIP2
1716	GO:0070192	chromosome organization involved in meiotic cell cycle	GO|GO.BP	0.343043	1	1	1	0.00671141	0.00280112	2.39597	149	0.025	40	chromosome organization involved in meiotic cell cycle	RAD50
1717	GO:0072666	establishment of protein localization to vacuole	GO|GO.BP	0.343043	1	1	1	0.00671141	0.00280112	2.39597	149	0.025	40	establishment of protein localization to vacuole	CACNG2
1718	GO:0090224	regulation of spindle organization	GO|GO.BP	0.343043	1	1	1	0.00671141	0.00280112	2.39597	149	0.025	40	regulation of spindle organization	SMC3
1719	GO:0099054	presynapse assembly	GO|GO.BP	0.343043	1	1	1	0.00671141	0.00280112	2.39597	149	0.025	40	presynapse assembly	LRFN5
1720	GO:1900408	negative regulation of cellular response to oxidative stress	GO|GO.BP	0.343043	1	1	1	0.00671141	0.00280112	2.39597	149	0.025	40	negative regulation of cellular response to oxidative stress	NCOA7
1721	GO:1903202	negative regulation of oxidative stress-induced cell death	GO|GO.BP	0.343043	1	1	1	0.00671141	0.00280112	2.39597	149	0.025	40	negative regulation of oxidative stress-induced cell death	NCOA7
1722	GO:0001654	eye development	GO|GO.BP	0.344388	1	1	4	0.0268456	0.019888	1.34984	149	0.0140845	284	eye development	ATP2B1|THRB|PDS5B|FKBP8
1723	GO:0071322	cellular response to carbohydrate stimulus	GO|GO.BP	0.345604	1	1	2	0.0134228	0.00819328	1.63827	149	0.017094	117	cellular response to carbohydrate stimulus	PPP3CA|PRKCB
1724	GO:0150063	visual system development	GO|GO.BP	0.346761	1	1	4	0.0268456	0.019958	1.34511	149	0.0140351	285	visual system development	ATP2B1|THRB|PDS5B|FKBP8
1725	GO:0050793	regulation of developmental process	GO|GO.BP	0.348039	1	1	23	0.154362	0.140616	1.09776	149	0.0114542	2008	regulation of developmental process	CAMK2B|DBN1|MAP1B|MLLT3|NPY1R|PPP3CA|PRKCB|THRB|NCOA1|SEMA3A|NUPR1|CDKL3|LRRN3|PPP1R9A|SMAP1|CCDC3|YPEL3|ZC3H8|TTBK1|PLPP7|RSPO3|LRFN5|LHFPL4
1726	GO:0044087	regulation of cellular component biogenesis	GO|GO.BP	0.349378	1	1	10	0.0671141	0.0572829	1.17163	149	0.0122249	818	regulation of cellular component biogenesis	CHGA|SMC3|TOGARAM1|LRRN3|PPP1R9A|FNIP2|TTBK1|LRFN5|LHFPL4|WIPF3
1727	GO:0044306	neuron projection terminus	GO|GO.CC	0.349395	1	1	2	0.0134228	0.00826331	1.62439	149	0.0169492	118	neuron projection terminus	PRKCB|MACO1
1728	GO:0060041	retina development in camera-type eye	GO|GO.BP	0.349395	1	1	2	0.0134228	0.00826331	1.62439	149	0.0169492	118	retina development in camera-type eye	ATP2B1|THRB
1729	GO:0004712	protein serine/threonine/tyrosine kinase activity	GO|GO.MF	0.349917	1	1	1	0.00671141	0.00287115	2.33753	149	0.0243902	41	protein serine/threonine/tyrosine kinase activity	DSTYK
1730	GO:0006576	cellular biogenic amine metabolic process	GO|GO.BP	0.349917	1	1	1	0.00671141	0.00287115	2.33753	149	0.0243902	41	cellular biogenic amine metabolic process	AMD1
1731	GO:0021795	cerebral cortex cell migration	GO|GO.BP	0.349917	1	1	1	0.00671141	0.00287115	2.33753	149	0.0243902	41	cerebral cortex cell migration	SEMA3A
1732	GO:0032720	negative regulation of tumor necrosis factor production	GO|GO.BP	0.349917	1	1	1	0.00671141	0.00287115	2.33753	149	0.0243902	41	negative regulation of tumor necrosis factor production	SIRPA
1733	GO:0044743	protein transmembrane import into intracellular organelle	GO|GO.BP	0.349917	1	1	1	0.00671141	0.00287115	2.33753	149	0.0243902	41	protein transmembrane import into intracellular organelle	TIMM22
1734	GO:0045123	cellular extravasation	GO|GO.BP	0.349917	1	1	1	0.00671141	0.00287115	2.33753	149	0.0243902	41	cellular extravasation	SIRPA
1735	GO:0045646	regulation of erythrocyte differentiation	GO|GO.BP	0.349917	1	1	1	0.00671141	0.00287115	2.33753	149	0.0243902	41	regulation of erythrocyte differentiation	SMAP1
1736	GO:0060761	negative regulation of response to cytokine stimulus	GO|GO.BP	0.349917	1	1	1	0.00671141	0.00287115	2.33753	149	0.0243902	41	negative regulation of response to cytokine stimulus	CCDC3
1737	GO:0090342	regulation of cell aging	GO|GO.BP	0.349917	1	1	1	0.00671141	0.00287115	2.33753	149	0.0243902	41	regulation of cell aging	YPEL3
1738	GO:1902667	regulation of axon guidance	GO|GO.BP	0.349917	1	1	1	0.00671141	0.00287115	2.33753	149	0.0243902	41	regulation of axon guidance	SEMA3A
1739	GO:0048588	developmental cell growth	GO|GO.BP	0.34993	1	1	3	0.0201342	0.0140756	1.43043	149	0.0149254	201	developmental cell growth	MAP1B|SEMA3A|CDKL3
1740	GO:0044089	positive regulation of cellular component biogenesis	GO|GO.BP	0.351857	1	1	6	0.0402685	0.0323529	1.24466	149	0.012987	462	positive regulation of cellular component biogenesis	CHGA|TOGARAM1|LRRN3|FNIP2|TTBK1|WIPF3
1741	GO:0009790	embryo development	GO|GO.BP	0.352385	1	1	9	0.0604027	0.0511204	1.18158	149	0.0123288	730	embryo development	NMT1|NCOA1|EIF2S2|SEMA3A|CELF1|FKBP8|ANKRD11|STOX2|RSPO3
1742	GO:0032412	regulation of ion transmembrane transporter activity	GO|GO.BP	0.352783	1	1	3	0.0201342	0.0141457	1.42335	149	0.0148515	202	regulation of ion transmembrane transporter activity	CACNG2|CNIH2|SHISA9
1743	GO:0005342	organic acid transmembrane transporter activity	GO|GO.MF	0.353179	1	1	2	0.0134228	0.00833333	1.61074	149	0.0168067	119	organic acid transmembrane transporter activity	SLC3A1|SLC17A5
1744	GO:0033865	nucleoside bisphosphate metabolic process	GO|GO.BP	0.353179	1	1	2	0.0134228	0.00833333	1.61074	149	0.0168067	119	nucleoside bisphosphate metabolic process	PDP2|PANK2
1745	GO:0033875	ribonucleoside bisphosphate metabolic process	GO|GO.BP	0.353179	1	1	2	0.0134228	0.00833333	1.61074	149	0.0168067	119	ribonucleoside bisphosphate metabolic process	PDP2|PANK2
1746	GO:0034032	purine nucleoside bisphosphate metabolic process	GO|GO.BP	0.353179	1	1	2	0.0134228	0.00833333	1.61074	149	0.0168067	119	purine nucleoside bisphosphate metabolic process	PDP2|PANK2
1747	GO:0046943	carboxylic acid transmembrane transporter activity	GO|GO.MF	0.353179	1	1	2	0.0134228	0.00833333	1.61074	149	0.0168067	119	carboxylic acid transmembrane transporter activity	SLC3A1|SLC17A5
1748	GO:0005819	spindle	GO|GO.CC	0.353882	1	1	4	0.0268456	0.0201681	1.3311	149	0.0138889	288	spindle	SMC3|MAPRE2|CSPP1|CEP19
1749	GO:0051648	vesicle localization	GO|GO.BP	0.353882	1	1	4	0.0268456	0.0201681	1.3311	149	0.0138889	288	vesicle localization	PRKCB|FBXL20|CEP19|CNIH2
1750	GO:0006357	regulation of transcription by RNA polymerase II	GO|GO.BP	0.354721	1	1	24	0.161074	0.147619	1.09115	149	0.0113852	2108	regulation of transcription by RNA polymerase II	CHD4|MLLT3|NPAS1|PPP3CA|PRKCB|PURA|RFC1|SATB1|THRB|NCOA1|KPNA6|FKBP8|ZNF324|SSU72|ZC3H15|FNIP2|ZNF426|RPAP2|ZC3H8|ZNF835|NCOA7|ZNF570|ZNF483|ZNF836
1751	GO:0006397	mRNA processing	GO|GO.BP	0.355585	1	1	6	0.0402685	0.032493	1.2393	149	0.012931	464	mRNA processing	SRPK2|CELF1|SSU72|PRPF38B|GEMIN7|TGS1
1752	GO:0002448	mast cell mediated immunity	GO|GO.BP	0.35672	1	1	1	0.00671141	0.00294118	2.28188	149	0.0238095	42	mast cell mediated immunity	CHGA
1753	GO:0005080	protein kinase C binding	GO|GO.MF	0.35672	1	1	1	0.00671141	0.00294118	2.28188	149	0.0238095	42	protein kinase C binding	PRKCB
1754	GO:0009163	nucleoside biosynthetic process	GO|GO.BP	0.35672	1	1	1	0.00671141	0.00294118	2.28188	149	0.0238095	42	nucleoside biosynthetic process	AMD1
1755	GO:0031113	regulation of microtubule polymerization	GO|GO.BP	0.35672	1	1	1	0.00671141	0.00294118	2.28188	149	0.0238095	42	regulation of microtubule polymerization	TOGARAM1
1756	GO:0031952	regulation of protein autophosphorylation	GO|GO.BP	0.35672	1	1	1	0.00671141	0.00294118	2.28188	149	0.0238095	42	regulation of protein autophosphorylation	RAD50
1757	GO:0032480	negative regulation of type I interferon production	GO|GO.BP	0.35672	1	1	1	0.00671141	0.00294118	2.28188	149	0.0238095	42	negative regulation of type I interferon production	SIRPA
1758	GO:0050766	positive regulation of phagocytosis	GO|GO.BP	0.35672	1	1	1	0.00671141	0.00294118	2.28188	149	0.0238095	42	positive regulation of phagocytosis	SIRPA
1759	GO:0050879	multicellular organismal movement	GO|GO.BP	0.35672	1	1	1	0.00671141	0.00294118	2.28188	149	0.0238095	42	multicellular organismal movement	MAP1A
1760	GO:0050881	musculoskeletal movement	GO|GO.BP	0.35672	1	1	1	0.00671141	0.00294118	2.28188	149	0.0238095	42	musculoskeletal movement	MAP1A
1761	GO:0051646	mitochondrion localization	GO|GO.BP	0.35672	1	1	1	0.00671141	0.00294118	2.28188	149	0.0238095	42	mitochondrion localization	MAP1B
1762	GO:0052742	phosphatidylinositol kinase activity	GO|GO.MF	0.35672	1	1	1	0.00671141	0.00294118	2.28188	149	0.0238095	42	phosphatidylinositol kinase activity	PI4K2A
1763	GO:0098632	cell-cell adhesion mediator activity	GO|GO.MF	0.35672	1	1	1	0.00671141	0.00294118	2.28188	149	0.0238095	42	cell-cell adhesion mediator activity	SIRPA
1764	GO:0099172	presynapse organization	GO|GO.BP	0.35672	1	1	1	0.00671141	0.00294118	2.28188	149	0.0238095	42	presynapse organization	LRFN5
1765	GO:1902369	negative regulation of RNA catabolic process	GO|GO.BP	0.35672	1	1	1	0.00671141	0.00294118	2.28188	149	0.0238095	42	negative regulation of RNA catabolic process	LARP1
1766	GO:1902883	negative regulation of response to oxidative stress	GO|GO.BP	0.35672	1	1	1	0.00671141	0.00294118	2.28188	149	0.0238095	42	negative regulation of response to oxidative stress	NCOA7
1767	GO:1903556	negative regulation of tumor necrosis factor superfamily cytokine production	GO|GO.BP	0.35672	1	1	1	0.00671141	0.00294118	2.28188	149	0.0238095	42	negative regulation of tumor necrosis factor superfamily cytokine production	SIRPA
1768	GO:0048771	tissue remodeling	GO|GO.BP	0.356954	1	1	2	0.0134228	0.00840336	1.59732	149	0.0166667	120	tissue remodeling	PPP3CA|RSPO3
1769	GO:0016887	ATPase activity	GO|GO.MF	0.357925	1	1	5	0.033557	0.0264006	1.27107	149	0.0132626	377	ATPase activity	ATP2B1|CHD4|RFC1|RAD50|PCYOX1
1770	GO:0060322	head development	GO|GO.BP	0.358329	1	1	8	0.0536913	0.045098	1.19055	149	0.0124224	644	head development	ATP2B1|PPP3CA|SSTR2|UBE3A|SEMA3A|ANKRD11|MACO1|TTBK1
1771	GO:0060828	regulation of canonical Wnt signaling pathway	GO|GO.BP	0.358485	1	1	3	0.0201342	0.0142857	1.4094	149	0.0147059	204	regulation of canonical Wnt signaling pathway	MLLT3|USP47|RSPO3
1772	GO:0007186	G protein-coupled receptor signaling pathway	GO|GO.BP	0.359918	1	1	8	0.0536913	0.0451681	1.1887	149	0.0124031	645	G protein-coupled receptor signaling pathway	CHGA|GPR26|HTR1E|HTR1F|NMT1|NPY1R|SSTR2|KCTD16
1773	GO:0007006	mitochondrial membrane organization	GO|GO.BP	0.360723	1	1	2	0.0134228	0.00847339	1.58411	149	0.0165289	121	mitochondrial membrane organization	NMT1|TIMM22
1774	GO:0051053	negative regulation of DNA metabolic process	GO|GO.BP	0.360723	1	1	2	0.0134228	0.00847339	1.58411	149	0.0165289	121	negative regulation of DNA metabolic process	SMC3|RAD50
1775	GO:0090150	establishment of protein localization to membrane	GO|GO.BP	0.361004	1	1	4	0.0268456	0.0203782	1.31737	149	0.0137457	291	establishment of protein localization to membrane	NMT1|CACNG2|TIMM22|CNST
1776	GO:0006378	mRNA polyadenylation	GO|GO.BP	0.363452	1	1	1	0.00671141	0.0030112	2.22881	149	0.0232558	43	mRNA polyadenylation	SSU72
1777	GO:0007007	inner mitochondrial membrane organization	GO|GO.BP	0.363452	1	1	1	0.00671141	0.0030112	2.22881	149	0.0232558	43	inner mitochondrial membrane organization	TIMM22
1778	GO:0007528	neuromuscular junction development	GO|GO.BP	0.363452	1	1	1	0.00671141	0.0030112	2.22881	149	0.0232558	43	neuromuscular junction development	CACNG2
1779	GO:0021879	forebrain neuron differentiation	GO|GO.BP	0.363452	1	1	1	0.00671141	0.0030112	2.22881	149	0.0232558	43	forebrain neuron differentiation	SEMA3A
1780	GO:0030865	cortical cytoskeleton organization	GO|GO.BP	0.363452	1	1	1	0.00671141	0.0030112	2.22881	149	0.0232558	43	cortical cytoskeleton organization	WIPF3
1781	GO:0032651	regulation of interleukin-1 beta production	GO|GO.BP	0.363452	1	1	1	0.00671141	0.0030112	2.22881	149	0.0232558	43	regulation of interleukin-1 beta production	SIRPA
1782	GO:0035196	production of miRNAs involved in gene silencing by miRNA	GO|GO.BP	0.363452	1	1	1	0.00671141	0.0030112	2.22881	149	0.0232558	43	production of miRNAs involved in gene silencing by miRNA	PPP3CA
1783	GO:0044273	sulfur compound catabolic process	GO|GO.BP	0.363452	1	1	1	0.00671141	0.0030112	2.22881	149	0.0232558	43	sulfur compound catabolic process	PCYOX1
1784	GO:0046323	glucose import	GO|GO.BP	0.363452	1	1	1	0.00671141	0.0030112	2.22881	149	0.0232558	43	glucose import	RTN2
1785	GO:0047496	vesicle transport along microtubule	GO|GO.BP	0.363452	1	1	1	0.00671141	0.0030112	2.22881	149	0.0232558	43	vesicle transport along microtubule	CNIH2
1786	GO:0060324	face development	GO|GO.BP	0.363452	1	1	1	0.00671141	0.0030112	2.22881	149	0.0232558	43	face development	ANKRD11
1787	GO:0061912	selective autophagy	GO|GO.BP	0.363452	1	1	1	0.00671141	0.0030112	2.22881	149	0.0232558	43	selective autophagy	RB1CC1
1788	GO:1903214	regulation of protein targeting to mitochondrion	GO|GO.BP	0.363452	1	1	1	0.00671141	0.0030112	2.22881	149	0.0232558	43	regulation of protein targeting to mitochondrion	UBE2L3
1789	GO:2000243	positive regulation of reproductive process	GO|GO.BP	0.363452	1	1	1	0.00671141	0.0030112	2.22881	149	0.0232558	43	positive regulation of reproductive process	SEMA3A
1790	GO:0000781	chromosome, telomeric region	GO|GO.CC	0.364483	1	1	2	0.0134228	0.00854342	1.57113	149	0.0163934	122	chromosome, telomeric region	PURA|RAD50
1791	GO:0048812	neuron projection morphogenesis	GO|GO.BP	0.366105	1	1	7	0.0469799	0.0391457	1.20013	149	0.0125224	559	neuron projection morphogenesis	CAMK2B|MAP1A|MAP1B|PPP3CA|SEMA3A|CDKL3|PPP1R9A
1792	GO:0045296	cadherin binding	GO|GO.MF	0.368125	1	1	4	0.0268456	0.0205882	1.30393	149	0.0136054	294	cadherin binding	DBN1|SH3GL1|LARP1|ZC3H15
1793	GO:0007519	skeletal muscle tissue development	GO|GO.BP	0.368234	1	1	2	0.0134228	0.00861345	1.55836	149	0.0162602	123	skeletal muscle tissue development	PPP3CA|NUPR1
1794	GO:0034399	nuclear periphery	GO|GO.CC	0.368234	1	1	2	0.0134228	0.00861345	1.55836	149	0.0162602	123	nuclear periphery	SATB1|SMC3
1795	GO:0035304	regulation of protein dephosphorylation	GO|GO.BP	0.368234	1	1	2	0.0134228	0.00861345	1.55836	149	0.0162602	123	regulation of protein dephosphorylation	SHOC2|PPP1R16A
1796	GO:0043484	regulation of RNA splicing	GO|GO.BP	0.368234	1	1	2	0.0134228	0.00861345	1.55836	149	0.0162602	123	regulation of RNA splicing	SRPK2|CELF1
1797	GO:0048584	positive regulation of response to stimulus	GO|GO.BP	0.369221	1	1	20	0.134228	0.122689	1.09405	149	0.0114155	1752	positive regulation of response to stimulus	CHGA|EPHB6|MLLT3|NMT1|PPP3CA|PRKCB|SHOC2|RB1CC1|CACNG2|SEMA3A|MAPRE2|FKBP8|DSTYK|USP47|YPEL3|TTBK1|RSPO3|DUSP19|EPHA6|WIPF3
1798	GO:0022898	regulation of transmembrane transporter activity	GO|GO.BP	0.369867	1	1	3	0.0201342	0.0145658	1.38229	149	0.0144231	208	regulation of transmembrane transporter activity	CACNG2|CNIH2|SHISA9
1799	GO:0004407	histone deacetylase activity	GO|GO.MF	0.370113	1	1	1	0.00671141	0.00308123	2.17816	149	0.0227273	44	histone deacetylase activity	CHD4
1800	GO:0008038	neuron recognition	GO|GO.BP	0.370113	1	1	1	0.00671141	0.00308123	2.17816	149	0.0227273	44	neuron recognition	SEMA3A
1801	GO:0010171	body morphogenesis	GO|GO.BP	0.370113	1	1	1	0.00671141	0.00308123	2.17816	149	0.0227273	44	body morphogenesis	ANKRD11
1802	GO:0018198	peptidyl-cysteine modification	GO|GO.BP	0.370113	1	1	1	0.00671141	0.00308123	2.17816	149	0.0227273	44	peptidyl-cysteine modification	NCOA7
1803	GO:0031050	dsRNA processing	GO|GO.BP	0.370113	1	1	1	0.00671141	0.00308123	2.17816	149	0.0227273	44	dsRNA processing	PPP3CA
1804	GO:0035082	axoneme assembly	GO|GO.BP	0.370113	1	1	1	0.00671141	0.00308123	2.17816	149	0.0227273	44	axoneme assembly	TOGARAM1
1805	GO:0035904	aorta development	GO|GO.BP	0.370113	1	1	1	0.00671141	0.00308123	2.17816	149	0.0227273	44	aorta development	DCTN5
1806	GO:0045010	actin nucleation	GO|GO.BP	0.370113	1	1	1	0.00671141	0.00308123	2.17816	149	0.0227273	44	actin nucleation	WIPF3
1807	GO:0048016	inositol phosphate-mediated signaling	GO|GO.BP	0.370113	1	1	1	0.00671141	0.00308123	2.17816	149	0.0227273	44	inositol phosphate-mediated signaling	PPP3CA
1808	GO:0048747	muscle fiber development	GO|GO.BP	0.370113	1	1	1	0.00671141	0.00308123	2.17816	149	0.0227273	44	muscle fiber development	PPP3CA
1809	GO:0050854	regulation of antigen receptor-mediated signaling pathway	GO|GO.BP	0.370113	1	1	1	0.00671141	0.00308123	2.17816	149	0.0227273	44	regulation of antigen receptor-mediated signaling pathway	PRKCB
1810	GO:0051148	negative regulation of muscle cell differentiation	GO|GO.BP	0.370113	1	1	1	0.00671141	0.00308123	2.17816	149	0.0227273	44	negative regulation of muscle cell differentiation	PLPP7
1811	GO:0070918	production of small RNA involved in gene silencing by RNA	GO|GO.BP	0.370113	1	1	1	0.00671141	0.00308123	2.17816	149	0.0227273	44	production of small RNA involved in gene silencing by RNA	PPP3CA
1812	GO:0071349	cellular response to interleukin-12	GO|GO.BP	0.370113	1	1	1	0.00671141	0.00308123	2.17816	149	0.0227273	44	cellular response to interleukin-12	SIRPA
1813	GO:0097366	response to bronchodilator	GO|GO.BP	0.370113	1	1	1	0.00671141	0.00308123	2.17816	149	0.0227273	44	response to bronchodilator	PPP3CA
1814	GO:2000059	negative regulation of ubiquitin-dependent protein catabolic process	GO|GO.BP	0.370113	1	1	1	0.00671141	0.00308123	2.17816	149	0.0227273	44	negative regulation of ubiquitin-dependent protein catabolic process	MAP1A
1815	GO:2000378	negative regulation of reactive oxygen species metabolic process	GO|GO.BP	0.370113	1	1	1	0.00671141	0.00308123	2.17816	149	0.0227273	44	negative regulation of reactive oxygen species metabolic process	SIRPA
1816	GO:1902533	positive regulation of intracellular signal transduction	GO|GO.BP	0.370505	1	1	10	0.0671141	0.0583333	1.15053	149	0.0120048	833	positive regulation of intracellular signal transduction	EPHB6|PPP3CA|PRKCB|SHOC2|RB1CC1|SEMA3A|MAPRE2|DSTYK|DUSP19|EPHA6
1817	GO:0005815	microtubule organizing center	GO|GO.CC	0.371057	1	1	8	0.0536913	0.0456583	1.17594	149	0.0122699	652	microtubule organizing center	CAMK2B|CHD4|MAPRE2|TOGARAM1|MTUS2|CSPP1|DCTN5|CEP19
1818	GO:0006937	regulation of muscle contraction	GO|GO.BP	0.371978	1	1	2	0.0134228	0.00868347	1.54579	149	0.016129	124	regulation of muscle contraction	CHGA|SSTR2
1819	GO:0030518	intracellular steroid hormone receptor signaling pathway	GO|GO.BP	0.371978	1	1	2	0.0134228	0.00868347	1.54579	149	0.016129	124	intracellular steroid hormone receptor signaling pathway	UBE3A|NCOA1
1820	GO:0019220	regulation of phosphate metabolic process	GO|GO.BP	0.374766	1	1	16	0.107383	0.0971289	1.10557	149	0.0115357	1387	regulation of phosphate metabolic process	EPHB6|SHOC2|RB1CC1|RAD50|SEMA3A|FKBP8|DSTYK|PPP1R9A|PDP2|FNIP2|TTBK1|PPP1R16A|SIRPA|DUSP19|CNST|EPHA6
1821	GO:0035690	cellular response to drug	GO|GO.BP	0.375242	1	1	4	0.0268456	0.0207983	1.29076	149	0.013468	297	cellular response to drug	PPP3CA|NCOA1|LARP1|SIRPA
1822	GO:0060560	developmental growth involved in morphogenesis	GO|GO.BP	0.375545	1	1	3	0.0201342	0.0147059	1.36913	149	0.0142857	210	developmental growth involved in morphogenesis	MAP1B|SEMA3A|CDKL3
1823	GO:1901657	glycosyl compound metabolic process	GO|GO.BP	0.375712	1	1	2	0.0134228	0.0087535	1.53342	149	0.016	125	glycosyl compound metabolic process	AMD1|MACROD1
1824	GO:0044403	symbiont process	GO|GO.BP	0.375842	1	1	8	0.0536913	0.0458683	1.17055	149	0.0122137	655	symbiont process	SATB1|SRPK2|UBE3A|SMC3|RAB9A|RAD50|LARP1|FKBP8
1825	GO:0022603	regulation of anatomical structure morphogenesis	GO|GO.BP	0.376167	1	1	10	0.0671141	0.0586134	1.14503	149	0.0119474	837	regulation of anatomical structure morphogenesis	CAMK2B|MAP1B|MLLT3|PPP3CA|PRKCB|THRB|SEMA3A|CDKL3|PPP1R9A|RSPO3
1826	GO:0018193	peptidyl-amino acid modification	GO|GO.BP	0.376248	1	1	12	0.0805369	0.0714286	1.12752	149	0.0117647	1020	peptidyl-amino acid modification	EPHB6|MATK|NMT1|PRKCB|NCOA1|MAST1|FKBP8|DSTYK|FNIP2|TTBK1|NCOA7|EPHA6
1827	GO:0001708	cell fate specification	GO|GO.BP	0.376706	1	1	1	0.00671141	0.00315126	2.12975	149	0.0222222	45	cell fate specification	FKBP8
1828	GO:0001755	neural crest cell migration	GO|GO.BP	0.376706	1	1	1	0.00671141	0.00315126	2.12975	149	0.0222222	45	neural crest cell migration	SEMA3A
1829	GO:0006998	nuclear envelope organization	GO|GO.BP	0.376706	1	1	1	0.00671141	0.00315126	2.12975	149	0.0222222	45	nuclear envelope organization	PRKCB
1830	GO:0009583	detection of light stimulus	GO|GO.BP	0.376706	1	1	1	0.00671141	0.00315126	2.12975	149	0.0222222	45	detection of light stimulus	NMT1
1831	GO:0009880	embryonic pattern specification	GO|GO.BP	0.376706	1	1	1	0.00671141	0.00315126	2.12975	149	0.0222222	45	embryonic pattern specification	SEMA3A
1832	GO:0030118	clathrin coat	GO|GO.CC	0.376706	1	1	1	0.00671141	0.00315126	2.12975	149	0.0222222	45	clathrin coat	CLTB
1833	GO:0033558	protein deacetylase activity	GO|GO.MF	0.376706	1	1	1	0.00671141	0.00315126	2.12975	149	0.0222222	45	protein deacetylase activity	CHD4
1834	GO:0043631	RNA polyadenylation	GO|GO.BP	0.376706	1	1	1	0.00671141	0.00315126	2.12975	149	0.0222222	45	RNA polyadenylation	SSU72
1835	GO:0045428	regulation of nitric oxide biosynthetic process	GO|GO.BP	0.376706	1	1	1	0.00671141	0.00315126	2.12975	149	0.0222222	45	regulation of nitric oxide biosynthetic process	SIRPA
1836	GO:0046626	regulation of insulin receptor signaling pathway	GO|GO.BP	0.376706	1	1	1	0.00671141	0.00315126	2.12975	149	0.0222222	45	regulation of insulin receptor signaling pathway	PRKCB
1837	GO:0070671	response to interleukin-12	GO|GO.BP	0.376706	1	1	1	0.00671141	0.00315126	2.12975	149	0.0222222	45	response to interleukin-12	SIRPA
1838	GO:1990928	response to amino acid starvation	GO|GO.BP	0.376706	1	1	1	0.00671141	0.00315126	2.12975	149	0.0222222	45	response to amino acid starvation	LARP1
1839	GO:0051174	regulation of phosphorus metabolic process	GO|GO.BP	0.377	1	1	16	0.107383	0.0972689	1.10398	149	0.0115191	1389	regulation of phosphorus metabolic process	EPHB6|SHOC2|RB1CC1|RAD50|SEMA3A|FKBP8|DSTYK|PPP1R9A|PDP2|FNIP2|TTBK1|PPP1R16A|SIRPA|DUSP19|CNST|EPHA6
1840	GO:0019933	cAMP-mediated signaling	GO|GO.BP	0.379438	1	1	2	0.0134228	0.00882353	1.52125	149	0.015873	126	cAMP-mediated signaling	CHGA|GPR26
1841	GO:0051128	regulation of cellular component organization	GO|GO.BP	0.380494	1	1	24	0.161074	0.14958	1.07684	149	0.011236	2136	regulation of cellular component organization	CAMK2B|DBN1|MAP1B|NMT1|PPP3CA|SH3GL1|UBE2L3|SMC3|RAD50|SEMA3A|MAPRE2|TOGARAM1|CDKL3|LRRN3|USP47|PPP1R9A|FNIP2|SMAP1|TTBK1|BTBD9|SIRPA|LRFN5|LHFPL4|WIPF3
1842	GO:0043254	regulation of protein complex assembly	GO|GO.BP	0.380769	1	1	5	0.033557	0.0271709	1.23504	149	0.0128866	388	regulation of protein complex assembly	TOGARAM1|PPP1R9A|FNIP2|TTBK1|WIPF3
1843	GO:0051246	regulation of protein metabolic process	GO|GO.BP	0.381943	1	1	25	0.167785	0.156232	1.07395	149	0.0112057	2231	regulation of protein metabolic process	EPHB6|MAP1A|PSMD1|PURA|UBE2L3|UBE3A|SHOC2|RB1CC1|RAD50|SEMA3A|CELF1|LARP1|FKBP8|DSTYK|NUPR1|USP47|PPP1R9A|FNIP2|TTBK1|FBXL20|PPP1R16A|NCOA7|SIRPA|DUSP19|EPHA6
1844	GO:0019787	ubiquitin-like protein transferase activity	GO|GO.MF	0.382846	1	1	5	0.033557	0.0272409	1.23186	149	0.0128535	389	ubiquitin-like protein transferase activity	UBE2L3|UBE3A|FBXL18|FBXL20|FBXO27
1845	GO:0051592	response to calcium ion	GO|GO.BP	0.383154	1	1	2	0.0134228	0.00889356	1.50927	149	0.015748	127	response to calcium ion	PPP3CA|CACNG2
1846	GO:0000731	DNA synthesis involved in DNA repair	GO|GO.BP	0.38323	1	1	1	0.00671141	0.00322129	2.08345	149	0.0217391	46	DNA synthesis involved in DNA repair	RFC1
1847	GO:0015179	L-amino acid transmembrane transporter activity	GO|GO.MF	0.38323	1	1	1	0.00671141	0.00322129	2.08345	149	0.0217391	46	L-amino acid transmembrane transporter activity	SLC3A1
1848	GO:0016830	carbon-carbon lyase activity	GO|GO.MF	0.38323	1	1	1	0.00671141	0.00322129	2.08345	149	0.0217391	46	carbon-carbon lyase activity	AMD1
1849	GO:0019205	nucleobase-containing compound kinase activity	GO|GO.MF	0.38323	1	1	1	0.00671141	0.00322129	2.08345	149	0.0217391	46	nucleobase-containing compound kinase activity	RAD50
1850	GO:0071674	mononuclear cell migration	GO|GO.BP	0.38323	1	1	1	0.00671141	0.00322129	2.08345	149	0.0217391	46	mononuclear cell migration	SIRPA
1851	GO:0090329	regulation of DNA-dependent DNA replication	GO|GO.BP	0.38323	1	1	1	0.00671141	0.00322129	2.08345	149	0.0217391	46	regulation of DNA-dependent DNA replication	SMC3
1852	GO:0101003	ficolin-1-rich granule membrane	GO|GO.CC	0.38323	1	1	1	0.00671141	0.00322129	2.08345	149	0.0217391	46	ficolin-1-rich granule membrane	SIRPA
1853	GO:1901659	glycosyl compound biosynthetic process	GO|GO.BP	0.38323	1	1	1	0.00671141	0.00322129	2.08345	149	0.0217391	46	glycosyl compound biosynthetic process	AMD1
1854	GO:1903307	positive regulation of regulated secretory pathway	GO|GO.BP	0.38323	1	1	1	0.00671141	0.00322129	2.08345	149	0.0217391	46	positive regulation of regulated secretory pathway	CACNA1I
1855	GO:0007611	learning or memory	GO|GO.BP	0.384044	1	1	3	0.0201342	0.014916	1.34984	149	0.0140845	213	learning or memory	MAP1A|TTBK1|BTBD9
1856	GO:0031901	early endosome membrane	GO|GO.CC	0.386861	1	1	2	0.0134228	0.00896359	1.49748	149	0.015625	128	early endosome membrane	SH3GL1|PI4K2A
1857	GO:0097529	myeloid leukocyte migration	GO|GO.BP	0.386861	1	1	2	0.0134228	0.00896359	1.49748	149	0.015625	128	myeloid leukocyte migration	CHGA|SIRPA
1858	GO:0090287	regulation of cellular response to growth factor stimulus	GO|GO.BP	0.386872	1	1	3	0.0201342	0.014986	1.34354	149	0.0140187	214	regulation of cellular response to growth factor stimulus	PRKCB|FKBP8|DSTYK
1859	GO:0044703	multi-organism reproductive process	GO|GO.BP	0.388622	1	1	8	0.0536913	0.0464286	1.15643	149	0.0120664	663	multi-organism reproductive process	SSTR2|THRB|EIF2S2|CELF1|KPNA6|STOX2|PANK2|WIPF3
1860	GO:0018208	peptidyl-proline modification	GO|GO.BP	0.389687	1	1	1	0.00671141	0.00329132	2.03913	149	0.0212766	47	peptidyl-proline modification	FKBP8
1861	GO:0032611	interleukin-1 beta production	GO|GO.BP	0.389687	1	1	1	0.00671141	0.00329132	2.03913	149	0.0212766	47	interleukin-1 beta production	SIRPA
1862	GO:0033260	nuclear DNA replication	GO|GO.BP	0.389687	1	1	1	0.00671141	0.00329132	2.03913	149	0.0212766	47	nuclear DNA replication	RFC1
1863	GO:0035254	glutamate receptor binding	GO|GO.MF	0.389687	1	1	1	0.00671141	0.00329132	2.03913	149	0.0212766	47	glutamate receptor binding	CACNG2
1864	GO:0046530	photoreceptor cell differentiation	GO|GO.BP	0.389687	1	1	1	0.00671141	0.00329132	2.03913	149	0.0212766	47	photoreceptor cell differentiation	THRB
1865	GO:0050433	regulation of catecholamine secretion	GO|GO.BP	0.389687	1	1	1	0.00671141	0.00329132	2.03913	149	0.0212766	47	regulation of catecholamine secretion	CHGA
1866	GO:0060964	regulation of gene silencing by miRNA	GO|GO.BP	0.389687	1	1	1	0.00671141	0.00329132	2.03913	149	0.0212766	47	regulation of gene silencing by miRNA	PPP3CA
1867	GO:0061951	establishment of protein localization to plasma membrane	GO|GO.BP	0.389687	1	1	1	0.00671141	0.00329132	2.03913	149	0.0212766	47	establishment of protein localization to plasma membrane	CNST
1868	GO:0097345	mitochondrial outer membrane permeabilization	GO|GO.BP	0.389687	1	1	1	0.00671141	0.00329132	2.03913	149	0.0212766	47	mitochondrial outer membrane permeabilization	NMT1
1869	GO:1901799	negative regulation of proteasomal protein catabolic process	GO|GO.BP	0.389687	1	1	1	0.00671141	0.00329132	2.03913	149	0.0212766	47	negative regulation of proteasomal protein catabolic process	MAP1A
1870	GO:1902475	L-alpha-amino acid transmembrane transport	GO|GO.BP	0.389687	1	1	1	0.00671141	0.00329132	2.03913	149	0.0212766	47	L-alpha-amino acid transmembrane transport	SLC3A1
1871	GO:1902750	negative regulation of cell cycle G2/M phase transition	GO|GO.BP	0.389687	1	1	1	0.00671141	0.00329132	2.03913	149	0.0212766	47	negative regulation of cell cycle G2/M phase transition	USP47
1872	GO:0043543	protein acylation	GO|GO.BP	0.389696	1	1	3	0.0201342	0.015056	1.33729	149	0.0139535	215	protein acylation	NMT1|NCOA1|NUPR1
1873	GO:0120039	plasma membrane bounded cell projection morphogenesis	GO|GO.BP	0.390142	1	1	7	0.0469799	0.0401261	1.17081	149	0.0122164	573	plasma membrane bounded cell projection morphogenesis	CAMK2B|MAP1A|MAP1B|PPP3CA|SEMA3A|CDKL3|PPP1R9A
1874	GO:0060538	skeletal muscle organ development	GO|GO.BP	0.390558	1	1	2	0.0134228	0.00903361	1.48587	149	0.0155039	129	skeletal muscle organ development	PPP3CA|NUPR1
1875	GO:0048858	cell projection morphogenesis	GO|GO.BP	0.391861	1	1	7	0.0469799	0.0401961	1.16877	149	0.0121951	574	cell projection morphogenesis	CAMK2B|MAP1A|MAP1B|PPP3CA|SEMA3A|CDKL3|PPP1R9A
1876	GO:0050684	regulation of mRNA processing	GO|GO.BP	0.394246	1	1	2	0.0134228	0.00910364	1.47445	149	0.0153846	130	regulation of mRNA processing	SRPK2|CELF1
1877	GO:0016740	transferase activity	GO|GO.MF	0.395981	1	1	23	0.154362	0.144188	1.07057	149	0.0111705	2059	transferase activity	CAMK2B|EPHB6|MATK|NMT1|PRKCB|SRPK2|UBE2L3|UBE3A|NCOA1|RAD50|MAST1|DSTYK|CDKL3|PI4K2A|PANK2|FBXL18|TTBK1|FBXL20|PIGM|TGS1|FBXO27|STK35|EPHA6
1878	GO:0098772	molecular function regulator	GO|GO.MF	0.396069	1	1	16	0.107383	0.0984594	1.09063	149	0.0113798	1406	molecular function regulator	CAMK2B|PRKCB|PSMD1|RFC1|UBE2L3|SHOC2|CACNG2|SEMA3A|ADAP1|FAM13B|FNIP2|SMAP1|PPP1R16A|SIRPA|DUSP19|DENND5B
1879	GO:0002260	lymphocyte homeostasis	GO|GO.BP	0.396076	1	1	1	0.00671141	0.00336134	1.99664	149	0.0208333	48	lymphocyte homeostasis	ZC3H8
1880	GO:0006301	postreplication repair	GO|GO.BP	0.396076	1	1	1	0.00671141	0.00336134	1.99664	149	0.0208333	48	postreplication repair	RFC1
1881	GO:0010611	regulation of cardiac muscle hypertrophy	GO|GO.BP	0.396076	1	1	1	0.00671141	0.00336134	1.99664	149	0.0208333	48	regulation of cardiac muscle hypertrophy	PPP3CA
1882	GO:0017112	Rab guanyl-nucleotide exchange factor activity	GO|GO.MF	0.396076	1	1	1	0.00671141	0.00336134	1.99664	149	0.0208333	48	Rab guanyl-nucleotide exchange factor activity	DENND5B
1883	GO:0032206	positive regulation of telomere maintenance	GO|GO.BP	0.396076	1	1	1	0.00671141	0.00336134	1.99664	149	0.0208333	48	positive regulation of telomere maintenance	RAD50
1884	GO:0032648	regulation of interferon-beta production	GO|GO.BP	0.396076	1	1	1	0.00671141	0.00336134	1.99664	149	0.0208333	48	regulation of interferon-beta production	SIRPA
1885	GO:0034394	protein localization to cell surface	GO|GO.BP	0.396076	1	1	1	0.00671141	0.00336134	1.99664	149	0.0208333	48	protein localization to cell surface	MAP1A
1886	GO:0035384	thioester biosynthetic process	GO|GO.BP	0.396076	1	1	1	0.00671141	0.00336134	1.99664	149	0.0208333	48	thioester biosynthetic process	PDP2
1887	GO:0045576	mast cell activation	GO|GO.BP	0.396076	1	1	1	0.00671141	0.00336134	1.99664	149	0.0208333	48	mast cell activation	CHGA
1888	GO:0045806	negative regulation of endocytosis	GO|GO.BP	0.396076	1	1	1	0.00671141	0.00336134	1.99664	149	0.0208333	48	negative regulation of endocytosis	SIRPA
1889	GO:0051438	regulation of ubiquitin-protein transferase activity	GO|GO.BP	0.396076	1	1	1	0.00671141	0.00336134	1.99664	149	0.0208333	48	regulation of ubiquitin-protein transferase activity	UBE2L3
1890	GO:0060147	regulation of posttranscriptional gene silencing	GO|GO.BP	0.396076	1	1	1	0.00671141	0.00336134	1.99664	149	0.0208333	48	regulation of posttranscriptional gene silencing	PPP3CA
1891	GO:0060966	regulation of gene silencing by RNA	GO|GO.BP	0.396076	1	1	1	0.00671141	0.00336134	1.99664	149	0.0208333	48	regulation of gene silencing by RNA	PPP3CA
1892	GO:0071616	acyl-CoA biosynthetic process	GO|GO.BP	0.396076	1	1	1	0.00671141	0.00336134	1.99664	149	0.0208333	48	acyl-CoA biosynthetic process	PDP2
1893	GO:0099518	vesicle cytoskeletal trafficking	GO|GO.BP	0.396076	1	1	1	0.00671141	0.00336134	1.99664	149	0.0208333	48	vesicle cytoskeletal trafficking	CNIH2
1894	GO:1903078	positive regulation of protein localization to plasma membrane	GO|GO.BP	0.396076	1	1	1	0.00671141	0.00336134	1.99664	149	0.0208333	48	positive regulation of protein localization to plasma membrane	CNST
1895	GO:1903779	regulation of cardiac conduction	GO|GO.BP	0.396076	1	1	1	0.00671141	0.00336134	1.99664	149	0.0208333	48	regulation of cardiac conduction	ATP2B1
1896	GO:0006338	chromatin remodeling	GO|GO.BP	0.397923	1	1	2	0.0134228	0.00917367	1.46319	149	0.0152672	131	chromatin remodeling	CHD4|SATB1
1897	GO:0032409	regulation of transporter activity	GO|GO.BP	0.398151	1	1	3	0.0201342	0.0152661	1.31888	149	0.0137615	218	regulation of transporter activity	CACNG2|CNIH2|SHISA9
1898	GO:1905114	cell surface receptor signaling pathway involved in cell-cell signaling	GO|GO.BP	0.400474	1	1	6	0.0402685	0.0341737	1.17835	149	0.0122951	488	cell surface receptor signaling pathway involved in cell-cell signaling	MLLT3|PPP3CA|SH3GL1|USP47|PPP1R9A|RSPO3
1899	GO:0001227	DNA-binding transcription repressor activity, RNA polymerase II-specific	GO|GO.MF	0.400963	1	1	3	0.0201342	0.0153361	1.31286	149	0.0136986	219	DNA-binding transcription repressor activity, RNA polymerase II-specific	PURA|SATB1|ZC3H8
1900	GO:0006661	phosphatidylinositol biosynthetic process	GO|GO.BP	0.401591	1	1	2	0.0134228	0.0092437	1.4521	149	0.0151515	132	phosphatidylinositol biosynthetic process	PI4K2A|PIGM
1901	GO:0080135	regulation of cellular response to stress	GO|GO.BP	0.40218	1	1	7	0.0469799	0.0406162	1.15668	149	0.012069	580	regulation of cellular response to stress	RB1CC1|SEMA3A|USP47|YPEL3|NCOA7|SIRPA|DUSP19
1902	GO:0003743	translation initiation factor activity	GO|GO.MF	0.402398	1	1	1	0.00671141	0.00343137	1.9559	149	0.0204082	49	translation initiation factor activity	EIF2S2
1903	GO:0032608	interferon-beta production	GO|GO.BP	0.402398	1	1	1	0.00671141	0.00343137	1.9559	149	0.0204082	49	interferon-beta production	SIRPA
1904	GO:0032652	regulation of interleukin-1 production	GO|GO.BP	0.402398	1	1	1	0.00671141	0.00343137	1.9559	149	0.0204082	49	regulation of interleukin-1 production	SIRPA
1905	GO:0043113	receptor clustering	GO|GO.BP	0.402398	1	1	1	0.00671141	0.00343137	1.9559	149	0.0204082	49	receptor clustering	LHFPL4
1906	GO:0045334	clathrin-coated endocytic vesicle	GO|GO.CC	0.402398	1	1	1	0.00671141	0.00343137	1.9559	149	0.0204082	49	clathrin-coated endocytic vesicle	CLTB
1907	GO:0050432	catecholamine secretion	GO|GO.BP	0.402398	1	1	1	0.00671141	0.00343137	1.9559	149	0.0204082	49	catecholamine secretion	CHGA
1908	GO:0051196	regulation of coenzyme metabolic process	GO|GO.BP	0.402398	1	1	1	0.00671141	0.00343137	1.9559	149	0.0204082	49	regulation of coenzyme metabolic process	PDP2
1909	GO:0086065	cell communication involved in cardiac conduction	GO|GO.BP	0.402398	1	1	1	0.00671141	0.00343137	1.9559	149	0.0204082	49	cell communication involved in cardiac conduction	KCNJ3
1910	GO:0099132	ATP hydrolysis coupled cation transmembrane transport	GO|GO.BP	0.402398	1	1	1	0.00671141	0.00343137	1.9559	149	0.0204082	49	ATP hydrolysis coupled cation transmembrane transport	ATP2B1
1911	GO:1900076	regulation of cellular response to insulin stimulus	GO|GO.BP	0.402398	1	1	1	0.00671141	0.00343137	1.9559	149	0.0204082	49	regulation of cellular response to insulin stimulus	PRKCB
1912	GO:1902110	positive regulation of mitochondrial membrane permeability involved in apoptotic process	GO|GO.BP	0.402398	1	1	1	0.00671141	0.00343137	1.9559	149	0.0204082	49	positive regulation of mitochondrial membrane permeability involved in apoptotic process	NMT1
1913	GO:1903524	positive regulation of blood circulation	GO|GO.BP	0.402398	1	1	1	0.00671141	0.00343137	1.9559	149	0.0204082	49	positive regulation of blood circulation	CHGA
1914	GO:0000723	telomere maintenance	GO|GO.BP	0.405247	1	1	2	0.0134228	0.00931373	1.44119	149	0.0150376	133	telomere maintenance	RFC1|RAD50
1915	GO:0071346	cellular response to interferon-gamma	GO|GO.BP	0.405247	1	1	2	0.0134228	0.00931373	1.44119	149	0.0150376	133	cellular response to interferon-gamma	CAMK2B|SIRPA
1916	GO:0004888	transmembrane signaling receptor activity	GO|GO.MF	0.407339	1	1	7	0.0469799	0.0408263	1.15072	149	0.0120069	583	transmembrane signaling receptor activity	EPHB6|GPR26|HTR1E|HTR1F|NPY1R|SSTR2|EPHA6
1917	GO:0008380	RNA splicing	GO|GO.BP	0.407743	1	1	5	0.033557	0.0280812	1.195	149	0.0124688	401	RNA splicing	SRPK2|CELF1|PRPF38B|GEMIN7|TGS1
1918	GO:0007005	mitochondrion organization	GO|GO.BP	0.407958	1	1	6	0.0402685	0.0344538	1.16877	149	0.0121951	492	mitochondrion organization	NMT1|UBE2L3|RB1CC1|TIMM22|FNIP2|PANK2
1919	GO:0010803	regulation of tumor necrosis factor-mediated signaling pathway	GO|GO.BP	0.408655	1	1	1	0.00671141	0.0035014	1.91678	149	0.02	50	regulation of tumor necrosis factor-mediated signaling pathway	CCDC3
1920	GO:0014743	regulation of muscle hypertrophy	GO|GO.BP	0.408655	1	1	1	0.00671141	0.0035014	1.91678	149	0.02	50	regulation of muscle hypertrophy	PPP3CA
1921	GO:0030317	flagellated sperm motility	GO|GO.BP	0.408655	1	1	1	0.00671141	0.0035014	1.91678	149	0.02	50	flagellated sperm motility	CACNA1I
1922	GO:0031491	nucleosome binding	GO|GO.MF	0.408655	1	1	1	0.00671141	0.0035014	1.91678	149	0.02	50	nucleosome binding	CHD4
1923	GO:0043367	CD4-positive, alpha-beta T cell differentiation	GO|GO.BP	0.408655	1	1	1	0.00671141	0.0035014	1.91678	149	0.02	50	CD4-positive, alpha-beta T cell differentiation	SATB1
1924	GO:0050922	negative regulation of chemotaxis	GO|GO.BP	0.408655	1	1	1	0.00671141	0.0035014	1.91678	149	0.02	50	negative regulation of chemotaxis	SEMA3A
1925	GO:0097722	sperm motility	GO|GO.BP	0.408655	1	1	1	0.00671141	0.0035014	1.91678	149	0.02	50	sperm motility	CACNA1I
1926	GO:1905515	non-motile cilium assembly	GO|GO.BP	0.408655	1	1	1	0.00671141	0.0035014	1.91678	149	0.02	50	non-motile cilium assembly	TOGARAM1
1927	GO:0010562	positive regulation of phosphorus metabolic process	GO|GO.BP	0.408869	1	1	10	0.0671141	0.0602241	1.11441	149	0.0116279	860	positive regulation of phosphorus metabolic process	EPHB6|RB1CC1|RAD50|SEMA3A|DSTYK|PPP1R9A|FNIP2|TTBK1|DUSP19|EPHA6
1928	GO:0045937	positive regulation of phosphate metabolic process	GO|GO.BP	0.408869	1	1	10	0.0671141	0.0602241	1.11441	149	0.0116279	860	positive regulation of phosphate metabolic process	EPHB6|RB1CC1|RAD50|SEMA3A|DSTYK|PPP1R9A|FNIP2|TTBK1|DUSP19|EPHA6
1929	GO:0006606	protein import into nucleus	GO|GO.BP	0.408894	1	1	2	0.0134228	0.00938375	1.43043	149	0.0149254	134	protein import into nucleus	PPP3CA|KPNA6
1930	GO:0007565	female pregnancy	GO|GO.BP	0.408894	1	1	2	0.0134228	0.00938375	1.43043	149	0.0149254	134	female pregnancy	KPNA6|STOX2
1931	GO:0032200	telomere organization	GO|GO.BP	0.408894	1	1	2	0.0134228	0.00938375	1.43043	149	0.0149254	134	telomere organization	RFC1|RAD50
1932	GO:0043408	regulation of MAPK cascade	GO|GO.BP	0.409059	1	1	7	0.0469799	0.0408964	1.14875	149	0.0119863	584	regulation of MAPK cascade	EPHB6|RB1CC1|SEMA3A|DSTYK|SIRPA|DUSP19|EPHA6
1933	GO:0044257	cellular protein catabolic process	GO|GO.BP	0.409428	1	1	8	0.0536913	0.0473389	1.13419	149	0.0118343	676	cellular protein catabolic process	MAP1A|PSMD1|UBE2L3|UBE3A|PCYOX1|USP47|FBXL18|FBXL20
1934	GO:0008150	biological_process	GO|GO.BP	0.40964	1	1	138	0.926174	0.916807	1.01022	149	0.0105408	13092	biological_process	AMD1|ATP2B1|CAMK2B|CHD4|CHGA|CLTB|CPM|CYP2J2|DBN1|EPHB6|GPR26|HTR1E|HTR1F|KCND3|KCNJ3|KCNJ6|KCNN1|MAP1A|MAP1B|MATK|MLLT3|NMT1|NPAS1|NPY1R|PPP3CA|PRKCB|PSMD1|PURA|RFC1|RTN2|SATB1|SCN3A|SH3GL1|SLC3A1|SRPK2|SSTR2|THRB|UBE2L3|UBE3A|SHOC2|NCOA1|EIF2S2|CACNA1I|SMC3|MAGI1|RAB9A|RB1CC1|RAD50|CACNG2|SEMA3A|CELF1|MAN1A2|MAPRE2|ADAP1|FILIP1L|CNKSR2|MAST1|PDS5B|TOGARAM1|BOP1|LARP1|KPNA6|TMEM245|FKBP8|DSTYK|Z…
1935	GO:0019897	extrinsic component of plasma membrane	GO|GO.CC	0.412529	1	1	2	0.0134228	0.00945378	1.41984	149	0.0148148	135	extrinsic component of plasma membrane	MATK|CNKSR2
1936	GO:0030833	regulation of actin filament polymerization	GO|GO.BP	0.412529	1	1	2	0.0134228	0.00945378	1.41984	149	0.0148148	135	regulation of actin filament polymerization	PPP1R9A|WIPF3
1937	GO:0032268	regulation of cellular protein metabolic process	GO|GO.BP	0.413163	1	1	23	0.154362	0.145448	1.06129	149	0.0110737	2077	regulation of cellular protein metabolic process	EPHB6|MAP1A|PURA|UBE2L3|UBE3A|SHOC2|RB1CC1|RAD50|SEMA3A|CELF1|LARP1|FKBP8|DSTYK|NUPR1|USP47|PPP1R9A|FNIP2|TTBK1|PPP1R16A|NCOA7|SIRPA|DUSP19|EPHA6
1938	GO:0035861	site of double-strand break	GO|GO.CC	0.414847	1	1	1	0.00671141	0.00357143	1.87919	149	0.0196078	51	site of double-strand break	RAD50
1939	GO:0035914	skeletal muscle cell differentiation	GO|GO.BP	0.414847	1	1	1	0.00671141	0.00357143	1.87919	149	0.0196078	51	skeletal muscle cell differentiation	NUPR1
1940	GO:0070227	lymphocyte apoptotic process	GO|GO.BP	0.414847	1	1	1	0.00671141	0.00357143	1.87919	149	0.0196078	51	lymphocyte apoptotic process	ZC3H8
1941	GO:0098631	cell adhesion mediator activity	GO|GO.MF	0.414847	1	1	1	0.00671141	0.00357143	1.87919	149	0.0196078	51	cell adhesion mediator activity	SIRPA
1942	GO:1902686	mitochondrial outer membrane permeabilization involved in programmed cell death	GO|GO.BP	0.414847	1	1	1	0.00671141	0.00357143	1.87919	149	0.0196078	51	mitochondrial outer membrane permeabilization involved in programmed cell death	NMT1
1943	GO:0030324	lung development	GO|GO.BP	0.416154	1	1	2	0.0134228	0.00952381	1.4094	149	0.0147059	136	lung development	THRB|MAN1A2
1944	GO:0016310	phosphorylation	GO|GO.BP	0.416913	1	1	21	0.14094	0.132563	1.06319	149	0.0110935	1893	phosphorylation	CAMK2B|EPHB6|MATK|PRKCB|SRPK2|RB1CC1|RAD50|SEMA3A|MAST1|FKBP8|DSTYK|CDKL3|PI4K2A|PPP1R9A|FNIP2|PANK2|TTBK1|SIRPA|STK35|DUSP19|EPHA6
1945	GO:0006839	mitochondrial transport	GO|GO.BP	0.420538	1	1	3	0.0201342	0.0158263	1.2722	149	0.0132743	226	mitochondrial transport	NMT1|UBE2L3|TIMM22
1946	GO:0048511	rhythmic process	GO|GO.BP	0.420538	1	1	3	0.0201342	0.0158263	1.2722	149	0.0132743	226	rhythmic process	UBE3A|ENOX1|BTBD9
1947	GO:0005654	nucleoplasm	GO|GO.CC	0.420849	1	1	34	0.228188	0.218697	1.0434	149	0.010887	3123	nucleoplasm	CAMK2B|CHD4|MLLT3|PPP3CA|PRKCB|PSMD1|RFC1|SATB1|SRPK2|THRB|UBE2L3|SHOC2|NCOA1|SMC3|MAGI1|RAD50|CELF1|PDS5B|BOP1|KPNA6|MACROD1|SSU72|ANKRD11|USP47|GEMIN7|RPAP2|YIPF5|DCTN5|ZC3H8|TTBK1|ZNF835|TGS1|STK35|EPHA6
1948	GO:0021536	diencephalon development	GO|GO.BP	0.420975	1	1	1	0.00671141	0.00364146	1.84306	149	0.0192308	52	diencephalon development	SEMA3A
1949	GO:0021675	nerve development	GO|GO.BP	0.420975	1	1	1	0.00671141	0.00364146	1.84306	149	0.0192308	52	nerve development	SEMA3A
1950	GO:0090307	mitotic spindle assembly	GO|GO.BP	0.420975	1	1	1	0.00671141	0.00364146	1.84306	149	0.0192308	52	mitotic spindle assembly	SMC3
1951	GO:1904115	axon cytoplasm	GO|GO.CC	0.420975	1	1	1	0.00671141	0.00364146	1.84306	149	0.0192308	52	axon cytoplasm	MAP1A
1952	GO:0072594	establishment of protein localization to organelle	GO|GO.BP	0.421039	1	1	6	0.0402685	0.034944	1.15237	149	0.012024	499	establishment of protein localization to organelle	NMT1|PPP3CA|UBE2L3|CACNG2|KPNA6|TIMM22
1953	GO:0032502	developmental process	GO|GO.BP	0.421281	1	1	50	0.33557	0.325	1.03252	149	0.0107735	4641	developmental process	ATP2B1|CAMK2B|CPM|DBN1|EPHB6|MAP1A|MAP1B|MATK|MLLT3|NMT1|NPAS1|NPY1R|PPP3CA|PRKCB|PURA|SATB1|SH3GL1|SRPK2|SSTR2|THRB|UBE3A|NCOA1|EIF2S2|SMC3|RB1CC1|SEMA3A|CELF1|MAN1A2|PDS5B|FKBP8|NUPR1|ANKRD11|CDKL3|LRRN3|MACO1|PPP1R9A|STOX2|SMAP1|PANK2|CCDC3|YPEL3|DCTN5|ZC3H8|TTBK1|PLPP7|RSPO3|LRFN5|EPHA6|LHFPL4|WIPF3
1954	GO:0000377	RNA splicing, via transesterification reactions with bulged adenosine as nucleophile	GO|GO.BP	0.422439	1	1	4	0.0268456	0.0221989	1.20932	149	0.0126183	317	RNA splicing, via transesterification reactions with bulged adenosine as nucleophile	SRPK2|CELF1|GEMIN7|TGS1
1955	GO:0000398	mRNA splicing, via spliceosome	GO|GO.BP	0.422439	1	1	4	0.0268456	0.0221989	1.20932	149	0.0126183	317	mRNA splicing, via spliceosome	SRPK2|CELF1|GEMIN7|TGS1
1956	GO:0019932	second-messenger-mediated signaling	GO|GO.BP	0.422439	1	1	4	0.0268456	0.0221989	1.20932	149	0.0126183	317	second-messenger-mediated signaling	CHGA|GPR26|PPP3CA|PPP1R9A
1957	GO:0030176	integral component of endoplasmic reticulum membrane	GO|GO.CC	0.42337	1	1	2	0.0134228	0.00966387	1.38897	149	0.0144928	138	integral component of endoplasmic reticulum membrane	RTN2|FKBP8
1958	GO:0061138	morphogenesis of a branching epithelium	GO|GO.BP	0.42337	1	1	2	0.0134228	0.00966387	1.38897	149	0.0144928	138	morphogenesis of a branching epithelium	SEMA3A|RSPO3
1959	GO:0008219	cell death	GO|GO.BP	0.423856	1	1	19	0.127517	0.119888	1.06363	149	0.0110981	1712	cell death	CHGA|EPHB6|NMT1|PRKCB|SRPK2|THRB|NCOA1|MAGI1|RB1CC1|SEMA3A|FKBP8|DSTYK|NUPR1|USP47|FNIP2|NGB|ZC3H8|NCOA7|EPHA6
1960	GO:0005635	nuclear envelope	GO|GO.CC	0.424279	1	1	5	0.033557	0.0286415	1.17163	149	0.0122249	409	nuclear envelope	RB1CC1|KPNA6|MACO1|DCTN5|PLPP7
1961	GO:0050796	regulation of insulin secretion	GO|GO.BP	0.42696	1	1	2	0.0134228	0.00973389	1.37898	149	0.0143885	139	regulation of insulin secretion	CHGA|PPP3CA
1962	GO:0051100	negative regulation of binding	GO|GO.BP	0.42696	1	1	2	0.0134228	0.00973389	1.37898	149	0.0143885	139	negative regulation of binding	PPP3CA|TTBK1
1963	GO:0004536	deoxyribonuclease activity	GO|GO.MF	0.427038	1	1	1	0.00671141	0.00371148	1.80828	149	0.0188679	53	deoxyribonuclease activity	RAD50
1964	GO:0006893	Golgi to plasma membrane transport	GO|GO.BP	0.427038	1	1	1	0.00671141	0.00371148	1.80828	149	0.0188679	53	Golgi to plasma membrane transport	CNST
1965	GO:0010633	negative regulation of epithelial cell migration	GO|GO.BP	0.427038	1	1	1	0.00671141	0.00371148	1.80828	149	0.0188679	53	negative regulation of epithelial cell migration	SEMA3A
1966	GO:0014015	positive regulation of gliogenesis	GO|GO.BP	0.427038	1	1	1	0.00671141	0.00371148	1.80828	149	0.0188679	53	positive regulation of gliogenesis	TTBK1
1967	GO:0021872	forebrain generation of neurons	GO|GO.BP	0.427038	1	1	1	0.00671141	0.00371148	1.80828	149	0.0188679	53	forebrain generation of neurons	SEMA3A
1968	GO:0022029	telencephalon cell migration	GO|GO.BP	0.427038	1	1	1	0.00671141	0.00371148	1.80828	149	0.0188679	53	telencephalon cell migration	SEMA3A
1969	GO:0033077	T cell differentiation in thymus	GO|GO.BP	0.427038	1	1	1	0.00671141	0.00371148	1.80828	149	0.0188679	53	T cell differentiation in thymus	ZC3H8
1970	GO:0034103	regulation of tissue remodeling	GO|GO.BP	0.427038	1	1	1	0.00671141	0.00371148	1.80828	149	0.0188679	53	regulation of tissue remodeling	PPP3CA
1971	GO:0035794	positive regulation of mitochondrial membrane permeability	GO|GO.BP	0.427038	1	1	1	0.00671141	0.00371148	1.80828	149	0.0188679	53	positive regulation of mitochondrial membrane permeability	NMT1
1972	GO:0045685	regulation of glial cell differentiation	GO|GO.BP	0.427038	1	1	1	0.00671141	0.00371148	1.80828	149	0.0188679	53	regulation of glial cell differentiation	TTBK1
1973	GO:0050886	endocrine process	GO|GO.BP	0.427038	1	1	1	0.00671141	0.00371148	1.80828	149	0.0188679	53	endocrine process	RASL10B
1974	GO:0070936	protein K48-linked ubiquitination	GO|GO.BP	0.427038	1	1	1	0.00671141	0.00371148	1.80828	149	0.0188679	53	protein K48-linked ubiquitination	UBE3A
1975	GO:1902108	regulation of mitochondrial membrane permeability involved in apoptotic process	GO|GO.BP	0.427038	1	1	1	0.00671141	0.00371148	1.80828	149	0.0188679	53	regulation of mitochondrial membrane permeability involved in apoptotic process	NMT1
1976	GO:0003002	regionalization	GO|GO.BP	0.428864	1	1	3	0.0201342	0.0160364	1.25553	149	0.0131004	229	regionalization	MLLT3|SEMA3A|FKBP8
1977	GO:0051704	multi-organism process	GO|GO.BP	0.429084	1	1	19	0.127517	0.120238	1.06054	149	0.0110658	1717	multi-organism process	CHGA|SATB1|SRPK2|SSTR2|THRB|UBE3A|EIF2S2|SMC3|RAB9A|RAD50|CELF1|LARP1|KPNA6|FKBP8|SLC17A5|STOX2|PANK2|SIRPA|WIPF3
1978	GO:0000375	RNA splicing, via transesterification reactions	GO|GO.BP	0.429458	1	1	4	0.0268456	0.022409	1.19799	149	0.0125	320	RNA splicing, via transesterification reactions	SRPK2|CELF1|GEMIN7|TGS1
1979	GO:0120035	regulation of plasma membrane bounded cell projection organization	GO|GO.BP	0.429672	1	1	7	0.0469799	0.0417367	1.12562	149	0.011745	596	regulation of plasma membrane bounded cell projection organization	CAMK2B|DBN1|MAP1B|PPP3CA|SEMA3A|CDKL3|PPP1R9A
1980	GO:0000122	negative regulation of transcription by RNA polymerase II	GO|GO.BP	0.430232	1	1	8	0.0536913	0.0482493	1.11279	149	0.011611	689	negative regulation of transcription by RNA polymerase II	NPAS1|PURA|RFC1|SATB1|THRB|FNIP2|ZC3H8|ZNF835
1981	GO:0007051	spindle organization	GO|GO.BP	0.43054	1	1	2	0.0134228	0.00980392	1.36913	149	0.0142857	140	spindle organization	SMC3|MAPRE2
1982	GO:0030307	positive regulation of cell growth	GO|GO.BP	0.43054	1	1	2	0.0134228	0.00980392	1.36913	149	0.0142857	140	positive regulation of cell growth	MAP1B|USP47
1983	GO:0030323	respiratory tube development	GO|GO.BP	0.43054	1	1	2	0.0134228	0.00980392	1.36913	149	0.0142857	140	respiratory tube development	THRB|MAN1A2
1984	GO:0006796	phosphate-containing compound metabolic process	GO|GO.BP	0.430838	1	1	29	0.194631	0.186415	1.04408	149	0.0108941	2662	phosphate-containing compound metabolic process	CAMK2B|EPHB6|MATK|PPP3CA|PRKCB|SRPK2|SHOC2|RB1CC1|RAD50|SEMA3A|MAST1|FKBP8|DSTYK|SSU72|CDKL3|PI4K2A|PPP1R9A|PDP2|FNIP2|RPAP2|PANK2|TTBK1|PPP1R16A|PIGM|SIRPA|STK35|DUSP19|CNST|EPHA6
1985	GO:0007585	respiratory gaseous exchange	GO|GO.BP	0.433039	1	1	1	0.00671141	0.00378151	1.77479	149	0.0185185	54	respiratory gaseous exchange	MAN1A2
1986	GO:0008408	3'-5' exonuclease activity	GO|GO.MF	0.433039	1	1	1	0.00671141	0.00378151	1.77479	149	0.0185185	54	3'-5' exonuclease activity	RAD50
1987	GO:0012507	ER to Golgi transport vesicle membrane	GO|GO.CC	0.433039	1	1	1	0.00671141	0.00378151	1.77479	149	0.0185185	54	ER to Golgi transport vesicle membrane	CNIH2
1988	GO:0019829	cation-transporting ATPase activity	GO|GO.MF	0.433039	1	1	1	0.00671141	0.00378151	1.77479	149	0.0185185	54	cation-transporting ATPase activity	ATP2B1
1989	GO:0032612	interleukin-1 production	GO|GO.BP	0.433039	1	1	1	0.00671141	0.00378151	1.77479	149	0.0185185	54	interleukin-1 production	SIRPA
1990	GO:0048857	neural nucleus development	GO|GO.BP	0.433039	1	1	1	0.00671141	0.00378151	1.77479	149	0.0185185	54	neural nucleus development	TTBK1
1991	GO:0072665	protein localization to vacuole	GO|GO.BP	0.433039	1	1	1	0.00671141	0.00378151	1.77479	149	0.0185185	54	protein localization to vacuole	CACNG2
1992	GO:1905710	positive regulation of membrane permeability	GO|GO.BP	0.433039	1	1	1	0.00671141	0.00378151	1.77479	149	0.0185185	54	positive regulation of membrane permeability	NMT1
1993	GO:2001259	positive regulation of cation channel activity	GO|GO.BP	0.433039	1	1	1	0.00671141	0.00378151	1.77479	149	0.0185185	54	positive regulation of cation channel activity	CACNG2
1994	GO:0004386	helicase activity	GO|GO.MF	0.434107	1	1	2	0.0134228	0.00987395	1.35942	149	0.0141844	141	helicase activity	CHD4|RAD50
1995	GO:2000058	regulation of ubiquitin-dependent protein catabolic process	GO|GO.BP	0.434107	1	1	2	0.0134228	0.00987395	1.35942	149	0.0141844	141	regulation of ubiquitin-dependent protein catabolic process	MAP1A|UBE3A
1996	GO:0045597	positive regulation of cell differentiation	GO|GO.BP	0.4364	1	1	9	0.0604027	0.055042	1.09739	149	0.0114504	786	positive regulation of cell differentiation	CAMK2B|MAP1B|NCOA1|SEMA3A|CDKL3|PPP1R9A|SMAP1|CCDC3|TTBK1
1997	GO:0030674	protein binding, bridging	GO|GO.MF	0.437663	1	1	2	0.0134228	0.00994398	1.34984	149	0.0140845	142	protein binding, bridging	MAP1A|RAD50
1998	GO:0043409	negative regulation of MAPK cascade	GO|GO.BP	0.437663	1	1	2	0.0134228	0.00994398	1.34984	149	0.0140845	142	negative regulation of MAPK cascade	SIRPA|DUSP19
1999	GO:0051224	negative regulation of protein transport	GO|GO.BP	0.437663	1	1	2	0.0134228	0.00994398	1.34984	149	0.0140845	142	negative regulation of protein transport	CHGA|PPP3CA
[truncated: 1,566 more rows]

## Sheet: s23_GO_uniq_excitatoryDown
rank	dataSetID	dataSetName	inGroups	pValue	Bonferroni	FDR	nCommonGenes	fracOfEffectiveClassSize	expectedFracOfEffectiveClassSize	enrichmentRatio	effectiveClassSize	fracOfEffectiveSetSize	effectiveSetSize	shortDataSetName	overlapGenes
1	GO:0004583	dolichyl-phosphate-glucose-glycolipid alpha-glucosyltransferase activity	GO|GO.MF	0.000472733	1	1	2	0.015625	0.000280112	55.7812	128	0.5	4	dolichyl-phosphate-glucose-glycolipid alpha-glucosyltransferase activity	ALG6|ALG10B
2	GO:0005544	calcium-dependent phospholipid binding	GO|GO.MF	0.000633494	1	1	4	0.03125	0.00308123	10.142	128	0.0909091	44	calcium-dependent phospholipid binding	ANXA11|SYT5|DOC2A|RPH3A
3	GO:0045762	positive regulation of adenylate cyclase activity	GO|GO.BP	0.00116799	1	1	2	0.015625	0.000420168	37.1875	128	0.333333	6	positive regulation of adenylate cyclase activity	HPCA|AKAP5
4	GO:0099590	neurotransmitter receptor internalization	GO|GO.BP	0.00140065	1	1	3	0.0234375	0.0017507	13.3875	128	0.12	25	neurotransmitter receptor internalization	EPS15|HPCA|CACNG3
5	GO:0030125	clathrin vesicle coat	GO|GO.CC	0.00157304	1	1	3	0.0234375	0.00182073	12.8726	128	0.115385	26	clathrin vesicle coat	EPS15|NCALD|SGIP1
6	GO:0000315	organellar large ribosomal subunit	GO|GO.CC	0.00168533	1	1	4	0.03125	0.0039916	7.82895	128	0.0701754	57	organellar large ribosomal subunit	MRPS18A|MRPL17|MRPL11|MRPL9
7	GO:0005762	mitochondrial large ribosomal subunit	GO|GO.CC	0.00168533	1	1	4	0.03125	0.0039916	7.82895	128	0.0701754	57	mitochondrial large ribosomal subunit	MRPS18A|MRPL17|MRPL11|MRPL9
8	GO:2000322	regulation of glucocorticoid receptor signaling pathway	GO|GO.BP	0.00215475	1	1	2	0.015625	0.000560224	27.8906	128	0.25	8	regulation of glucocorticoid receptor signaling pathway	CRY2|PPP5C
9	GO:0099072	regulation of postsynaptic membrane neurotransmitter receptor levels	GO|GO.BP	0.00243871	1	1	4	0.03125	0.00441176	7.08333	128	0.0634921	63	regulation of postsynaptic membrane neurotransmitter receptor levels	EPS15|HPCA|CACNG3|LRRC7
10	GO:0009086	methionine biosynthetic process	GO|GO.BP	0.00582897	1	1	2	0.015625	0.000910364	17.1635	128	0.153846	13	methionine biosynthetic process	MTHFD1|MTR
11	GO:0030122	AP-2 adaptor complex	GO|GO.CC	0.00582897	1	1	2	0.015625	0.000910364	17.1635	128	0.153846	13	AP-2 adaptor complex	EPS15|SGIP1
12	GO:0046527	glucosyltransferase activity	GO|GO.MF	0.00582897	1	1	2	0.015625	0.000910364	17.1635	128	0.153846	13	glucosyltransferase activity	ALG6|ALG10B
13	GO:0019898	extrinsic component of membrane	GO|GO.CC	0.00614227	1	1	7	0.0546875	0.0169468	3.22701	128	0.0289256	242	extrinsic component of membrane	GFRA2|HPCA|DOC2A|DNAJA3|FARP1|RPH3A|CDH22
14	GO:0030128	clathrin coat of endocytic vesicle	GO|GO.CC	0.00676076	1	1	2	0.015625	0.000980392	15.9375	128	0.142857	14	clathrin coat of endocytic vesicle	EPS15|SGIP1
15	GO:0051668	localization within membrane	GO|GO.BP	0.00756779	1	1	5	0.0390625	0.00952381	4.10156	128	0.0367647	136	localization within membrane	EPS15|HPCA|DNAJA3|CACNG3|LRRC7
16	GO:0030118	clathrin coat	GO|GO.CC	0.00758715	1	1	3	0.0234375	0.00315126	7.4375	128	0.0666667	45	clathrin coat	EPS15|NCALD|SGIP1
17	GO:0000313	organellar ribosome	GO|GO.CC	0.00773175	1	1	4	0.03125	0.00609244	5.12931	128	0.045977	87	organellar ribosome	MRPS18A|MRPL17|MRPL11|MRPL9
18	GO:0005761	mitochondrial ribosome	GO|GO.CC	0.00773175	1	1	4	0.03125	0.00609244	5.12931	128	0.045977	87	mitochondrial ribosome	MRPS18A|MRPL17|MRPL11|MRPL9
19	GO:0001056	RNA polymerase III activity	GO|GO.MF	0.00775536	1	1	2	0.015625	0.00105042	14.875	128	0.133333	15	RNA polymerase III activity	POLR3K|POLR3E
20	GO:0042921	glucocorticoid receptor signaling pathway	GO|GO.BP	0.00775536	1	1	2	0.015625	0.00105042	14.875	128	0.133333	15	glucocorticoid receptor signaling pathway	CRY2|PPP5C
21	GO:0051349	positive regulation of lyase activity	GO|GO.BP	0.00775536	1	1	2	0.015625	0.00105042	14.875	128	0.133333	15	positive regulation of lyase activity	HPCA|AKAP5
22	GO:1904874	positive regulation of telomerase RNA localization to Cajal body	GO|GO.BP	0.00775536	1	1	2	0.015625	0.00105042	14.875	128	0.133333	15	positive regulation of telomerase RNA localization to Cajal body	SHQ1|NOP10
23	GO:0070125	mitochondrial translational elongation	GO|GO.BP	0.00804483	1	1	4	0.03125	0.00616246	5.07102	128	0.0454545	88	mitochondrial translational elongation	MRPS18A|MRPL17|MRPL11|MRPL9
24	GO:0070126	mitochondrial translational termination	GO|GO.BP	0.00836614	1	1	4	0.03125	0.00623249	5.01404	128	0.0449438	89	mitochondrial translational termination	MRPS18A|MRPL17|MRPL11|MRPL9
25	GO:0035254	glutamate receptor binding	GO|GO.MF	0.00855833	1	1	3	0.0234375	0.00329132	7.12101	128	0.0638298	47	glutamate receptor binding	AKAP5|CACNG3|LRRC7
26	GO:0006555	methionine metabolic process	GO|GO.BP	0.0088116	1	1	2	0.015625	0.00112045	13.9453	128	0.125	16	methionine metabolic process	MTHFD1|MTR
27	GO:0031281	positive regulation of cyclase activity	GO|GO.BP	0.0088116	1	1	2	0.015625	0.00112045	13.9453	128	0.125	16	positive regulation of cyclase activity	HPCA|AKAP5
28	GO:0004486	methylenetetrahydrofolate dehydrogenase [NAD(P)+] activity	GO|GO.MF	0.00896359	1	1	1	0.0078125	7.0028e-05	111.562	128	1	1	methylenetetrahydrofolate dehydrogenase [NAD(P)+] activity	MTHFD1
29	GO:0004951	cholecystokinin receptor activity	GO|GO.MF	0.00896359	1	1	1	0.0078125	7.0028e-05	111.562	128	1	1	cholecystokinin receptor activity	CCKBR
30	GO:0005607	laminin-2 complex	GO|GO.CC	0.00896359	1	1	1	0.0078125	7.0028e-05	111.562	128	1	1	laminin-2 complex	LAMB1
31	GO:0006386	termination of RNA polymerase III transcription	GO|GO.BP	0.00896359	1	1	1	0.0078125	7.0028e-05	111.562	128	1	1	termination of RNA polymerase III transcription	POLR3K
32	GO:0008705	methionine synthase activity	GO|GO.MF	0.00896359	1	1	1	0.0078125	7.0028e-05	111.562	128	1	1	methionine synthase activity	MTR
33	GO:0008894	guanosine-5'-triphosphate,3'-diphosphate diphosphatase activity	GO|GO.MF	0.00896359	1	1	1	0.0078125	7.0028e-05	111.562	128	1	1	guanosine-5'-triphosphate,3'-diphosphate diphosphatase activity	ENTPD6
34	GO:0015054	gastrin receptor activity	GO|GO.MF	0.00896359	1	1	1	0.0078125	7.0028e-05	111.562	128	1	1	gastrin receptor activity	CCKBR
35	GO:0015367	oxoglutarate:malate antiporter activity	GO|GO.MF	0.00896359	1	1	1	0.0078125	7.0028e-05	111.562	128	1	1	oxoglutarate:malate antiporter activity	SLC25A11
36	GO:0015633	zinc-transporting ATPase activity	GO|GO.MF	0.00896359	1	1	1	0.0078125	7.0028e-05	111.562	128	1	1	zinc-transporting ATPase activity	SLC30A3
37	GO:0015786	UDP-glucose transmembrane transport	GO|GO.BP	0.00896359	1	1	1	0.0078125	7.0028e-05	111.562	128	1	1	UDP-glucose transmembrane transport	SLC35C2
38	GO:0019566	arabinose metabolic process	GO|GO.BP	0.00896359	1	1	1	0.0078125	7.0028e-05	111.562	128	1	1	arabinose metabolic process	OTOGL
39	GO:0022850	serotonin-gated cation-selective channel activity	GO|GO.MF	0.00896359	1	1	1	0.0078125	7.0028e-05	111.562	128	1	1	serotonin-gated cation-selective channel activity	HTR3B
40	GO:0031283	negative regulation of guanylate cyclase activity	GO|GO.BP	0.00896359	1	1	1	0.0078125	7.0028e-05	111.562	128	1	1	negative regulation of guanylate cyclase activity	HPCA
41	GO:0031739	cholecystokinin receptor binding	GO|GO.MF	0.00896359	1	1	1	0.0078125	7.0028e-05	111.562	128	1	1	cholecystokinin receptor binding	CCKBR
42	GO:0031741	type B gastrin/cholecystokinin receptor binding	GO|GO.MF	0.00896359	1	1	1	0.0078125	7.0028e-05	111.562	128	1	1	type B gastrin/cholecystokinin receptor binding	CCKBR
43	GO:0033204	ribonuclease P RNA binding	GO|GO.MF	0.00896359	1	1	1	0.0078125	7.0028e-05	111.562	128	1	1	ribonuclease P RNA binding	POP4
44	GO:0036046	protein demalonylation	GO|GO.BP	0.00896359	1	1	1	0.0078125	7.0028e-05	111.562	128	1	1	protein demalonylation	SIRT5
45	GO:0036047	peptidyl-lysine demalonylation	GO|GO.BP	0.00896359	1	1	1	0.0078125	7.0028e-05	111.562	128	1	1	peptidyl-lysine demalonylation	SIRT5
46	GO:0036048	protein desuccinylation	GO|GO.BP	0.00896359	1	1	1	0.0078125	7.0028e-05	111.562	128	1	1	protein desuccinylation	SIRT5
47	GO:0036049	peptidyl-lysine desuccinylation	GO|GO.BP	0.00896359	1	1	1	0.0078125	7.0028e-05	111.562	128	1	1	peptidyl-lysine desuccinylation	SIRT5
48	GO:0036054	protein-malonyllysine demalonylase activity	GO|GO.MF	0.00896359	1	1	1	0.0078125	7.0028e-05	111.562	128	1	1	protein-malonyllysine demalonylase activity	SIRT5
49	GO:0036055	protein-succinyllysine desuccinylase activity	GO|GO.MF	0.00896359	1	1	1	0.0078125	7.0028e-05	111.562	128	1	1	protein-succinyllysine desuccinylase activity	SIRT5
50	GO:0038188	cholecystokinin signaling pathway	GO|GO.BP	0.00896359	1	1	1	0.0078125	7.0028e-05	111.562	128	1	1	cholecystokinin signaling pathway	CCKBR
51	GO:0042084	5-methyltetrahydrofolate-dependent methyltransferase activity	GO|GO.MF	0.00896359	1	1	1	0.0078125	7.0028e-05	111.562	128	1	1	5-methyltetrahydrofolate-dependent methyltransferase activity	MTR
52	GO:0043257	laminin-8 complex	GO|GO.CC	0.00896359	1	1	1	0.0078125	7.0028e-05	111.562	128	1	1	laminin-8 complex	LAMB1
53	GO:0046373	L-arabinose metabolic process	GO|GO.BP	0.00896359	1	1	1	0.0078125	7.0028e-05	111.562	128	1	1	L-arabinose metabolic process	OTOGL
54	GO:0046556	alpha-L-arabinofuranosidase activity	GO|GO.MF	0.00896359	1	1	1	0.0078125	7.0028e-05	111.562	128	1	1	alpha-L-arabinofuranosidase activity	OTOGL
55	GO:0047323	[3-methyl-2-oxobutanoate dehydrogenase (acetyl-transferring)] kinase activity	GO|GO.MF	0.00896359	1	1	1	0.0078125	7.0028e-05	111.562	128	1	1	[3-methyl-2-oxobutanoate dehydrogenase (acetyl-transferring)] kinase activity	BCKDK
56	GO:0061697	protein-glutaryllysine deglutarylase activity	GO|GO.MF	0.00896359	1	1	1	0.0078125	7.0028e-05	111.562	128	1	1	protein-glutaryllysine deglutarylase activity	SIRT5
57	GO:0061698	protein deglutarylation	GO|GO.BP	0.00896359	1	1	1	0.0078125	7.0028e-05	111.562	128	1	1	protein deglutarylation	SIRT5
58	GO:0061699	peptidyl-lysine deglutarylation	GO|GO.BP	0.00896359	1	1	1	0.0078125	7.0028e-05	111.562	128	1	1	peptidyl-lysine deglutarylation	SIRT5
59	GO:0070105	positive regulation of interleukin-6-mediated signaling pathway	GO|GO.BP	0.00896359	1	1	1	0.0078125	7.0028e-05	111.562	128	1	1	positive regulation of interleukin-6-mediated signaling pathway	C1QTNF4
60	GO:0097029	mature conventional dendritic cell differentiation	GO|GO.BP	0.00896359	1	1	1	0.0078125	7.0028e-05	111.562	128	1	1	mature conventional dendritic cell differentiation	PRTN3
61	GO:0098753	anchored component of the cytoplasmic side of the plasma membrane	GO|GO.CC	0.00896359	1	1	1	0.0078125	7.0028e-05	111.562	128	1	1	anchored component of the cytoplasmic side of the plasma membrane	PRMT8
62	GO:1901980	positive regulation of inward rectifier potassium channel activity	GO|GO.BP	0.00896359	1	1	1	0.0078125	7.0028e-05	111.562	128	1	1	positive regulation of inward rectifier potassium channel activity	ALG10B
63	GO:1901986	response to ketamine	GO|GO.BP	0.00896359	1	1	1	0.0078125	7.0028e-05	111.562	128	1	1	response to ketamine	HPCA
64	GO:1904008	response to monosodium glutamate	GO|GO.BP	0.00896359	1	1	1	0.0078125	7.0028e-05	111.562	128	1	1	response to monosodium glutamate	HPCA
65	GO:1904009	cellular response to monosodium glutamate	GO|GO.BP	0.00896359	1	1	1	0.0078125	7.0028e-05	111.562	128	1	1	cellular response to monosodium glutamate	HPCA
66	GO:1904010	response to Aroclor 1254	GO|GO.BP	0.00896359	1	1	1	0.0078125	7.0028e-05	111.562	128	1	1	response to Aroclor 1254	HPCA
67	GO:1904550	response to arachidonic acid	GO|GO.BP	0.00896359	1	1	1	0.0078125	7.0028e-05	111.562	128	1	1	response to arachidonic acid	PPP5C
68	GO:1904602	serotonin-activated cation-selective channel complex	GO|GO.CC	0.00896359	1	1	1	0.0078125	7.0028e-05	111.562	128	1	1	serotonin-activated cation-selective channel complex	HTR3B
69	GO:2001229	negative regulation of response to gamma radiation	GO|GO.BP	0.00896359	1	1	1	0.0078125	7.0028e-05	111.562	128	1	1	negative regulation of response to gamma radiation	PRKDC
70	GO:0044456	synapse part	GO|GO.CC	0.00906995	1	1	15	0.117188	0.0595238	1.96875	128	0.0176471	850	synapse part	EPS15|HPCA|PRKCG|SYT5|SLC30A3|GLRA3|DOC2A|DNAJA3|HTR3B|TSPOAP1|AKAP5|FARP1|CACNG3|RPH3A|LRRC7
71	GO:0098798	mitochondrial protein complex	GO|GO.CC	0.00969054	1	1	7	0.0546875	0.0184874	2.9581	128	0.0265152	264	mitochondrial protein complex	NDUFA5|BCKDK|MRPS18A|MRPL17|MRPL11|MRPL9|CHCHD6
72	GO:0005666	RNA polymerase III complex	GO|GO.CC	0.00992829	1	1	2	0.015625	0.00119048	13.125	128	0.117647	17	RNA polymerase III complex	POLR3K|POLR3E
73	GO:0006895	Golgi to endosome transport	GO|GO.BP	0.00992829	1	1	2	0.015625	0.00119048	13.125	128	0.117647	17	Golgi to endosome transport	EPS15|RAB14
74	GO:0031958	corticosteroid receptor signaling pathway	GO|GO.BP	0.00992829	1	1	2	0.015625	0.00119048	13.125	128	0.117647	17	corticosteroid receptor signaling pathway	CRY2|PPP5C
75	GO:0030672	synaptic vesicle membrane	GO|GO.CC	0.0108523	1	1	4	0.03125	0.00672269	4.64844	128	0.0416667	96	synaptic vesicle membrane	SYT5|SLC30A3|DOC2A|RPH3A
76	GO:0099501	exocytic vesicle membrane	GO|GO.CC	0.0108523	1	1	4	0.03125	0.00672269	4.64844	128	0.0416667	96	exocytic vesicle membrane	SYT5|SLC30A3|DOC2A|RPH3A
77	GO:0000097	sulfur amino acid biosynthetic process	GO|GO.BP	0.0111043	1	1	2	0.015625	0.0012605	12.3958	128	0.111111	18	sulfur amino acid biosynthetic process	MTHFD1|MTR
78	GO:0016074	snoRNA metabolic process	GO|GO.BP	0.0111043	1	1	2	0.015625	0.0012605	12.3958	128	0.111111	18	snoRNA metabolic process	NOP10|EXOSC5
79	GO:0030132	clathrin coat of coated pit	GO|GO.CC	0.0111043	1	1	2	0.015625	0.0012605	12.3958	128	0.111111	18	clathrin coat of coated pit	EPS15|SGIP1
80	GO:0098884	postsynaptic neurotransmitter receptor internalization	GO|GO.BP	0.0111043	1	1	2	0.015625	0.0012605	12.3958	128	0.111111	18	postsynaptic neurotransmitter receptor internalization	EPS15|HPCA
81	GO:0140239	postsynaptic endocytosis	GO|GO.BP	0.0111043	1	1	2	0.015625	0.0012605	12.3958	128	0.111111	18	postsynaptic endocytosis	EPS15|HPCA
82	GO:1904872	regulation of telomerase RNA localization to Cajal body	GO|GO.BP	0.0111043	1	1	2	0.015625	0.0012605	12.3958	128	0.111111	18	regulation of telomerase RNA localization to Cajal body	SHQ1|NOP10
83	GO:0098878	neurotransmitter receptor complex	GO|GO.CC	0.0112934	1	1	3	0.0234375	0.00364146	6.4363	128	0.0576923	52	neurotransmitter receptor complex	HTR3B|CACNG3|LRRC7
84	GO:0019866	organelle inner membrane	GO|GO.CC	0.0122176	1	1	10	0.078125	0.0341036	2.29081	128	0.0205339	487	organelle inner membrane	NDUFA5|SLC25A11|MATR3|SIRT5|MPC2|MRPS18A|MRPL17|MRPL11|MRPL9|CHCHD6
85	GO:0006488	dolichol-linked oligosaccharide biosynthetic process	GO|GO.BP	0.0123385	1	1	2	0.015625	0.00133053	11.7434	128	0.105263	19	dolichol-linked oligosaccharide biosynthetic process	ALG6|ALG10B
86	GO:0048268	clathrin coat assembly	GO|GO.BP	0.0123385	1	1	2	0.015625	0.00133053	11.7434	128	0.105263	19	clathrin coat assembly	EPS15|SGIP1
87	GO:0090670	RNA localization to Cajal body	GO|GO.BP	0.0123385	1	1	2	0.015625	0.00133053	11.7434	128	0.105263	19	RNA localization to Cajal body	SHQ1|NOP10
88	GO:0090671	telomerase RNA localization to Cajal body	GO|GO.BP	0.0123385	1	1	2	0.015625	0.00133053	11.7434	128	0.105263	19	telomerase RNA localization to Cajal body	SHQ1|NOP10
89	GO:0090672	telomerase RNA localization	GO|GO.BP	0.0123385	1	1	2	0.015625	0.00133053	11.7434	128	0.105263	19	telomerase RNA localization	SHQ1|NOP10
90	GO:0090685	RNA localization to nucleus	GO|GO.BP	0.0123385	1	1	2	0.015625	0.00133053	11.7434	128	0.105263	19	RNA localization to nucleus	SHQ1|NOP10
91	GO:0006415	translational termination	GO|GO.BP	0.0128922	1	1	4	0.03125	0.00707283	4.41832	128	0.039604	101	translational termination	MRPS18A|MRPL17|MRPL11|MRPL9
92	GO:0030120	vesicle coat	GO|GO.CC	0.0131493	1	1	3	0.0234375	0.00385154	6.08523	128	0.0545455	55	vesicle coat	EPS15|NCALD|SGIP1
93	GO:0006490	oligosaccharide-lipid intermediate biosynthetic process	GO|GO.BP	0.0136297	1	1	2	0.015625	0.00140056	11.1562	128	0.1	20	oligosaccharide-lipid intermediate biosynthetic process	ALG6|ALG10B
94	GO:0045202	synapse	GO|GO.CC	0.0148539	1	1	17	0.132812	0.07493	1.77249	128	0.0158879	1070	synapse	DGKB|EPS15|HPCA|PRKCG|SYT5|SLC30A3|GLRA3|DOC2A|DNAJA3|HTR3B|TSPOAP1|AKAP5|FARP1|CACNG3|RPH3A|LRRC7|TLN2
95	GO:0005732	small nucleolar ribonucleoprotein complex	GO|GO.CC	0.016379	1	1	2	0.015625	0.00154062	10.142	128	0.0909091	22	small nucleolar ribonucleoprotein complex	POP4|NOP10
96	GO:0009067	aspartate family amino acid biosynthetic process	GO|GO.BP	0.016379	1	1	2	0.015625	0.00154062	10.142	128	0.0909091	22	aspartate family amino acid biosynthetic process	MTHFD1|MTR
97	GO:0032809	neuronal cell body membrane	GO|GO.CC	0.016379	1	1	2	0.015625	0.00154062	10.142	128	0.0909091	22	neuronal cell body membrane	HPCA|KCNB2
98	GO:0044298	cell body membrane	GO|GO.CC	0.016379	1	1	2	0.015625	0.00154062	10.142	128	0.0909091	22	cell body membrane	HPCA|KCNB2
99	GO:0044305	calyx of Held	GO|GO.CC	0.016379	1	1	2	0.015625	0.00154062	10.142	128	0.0909091	22	calyx of Held	PRKCG|TSPOAP1
100	GO:0005759	mitochondrial matrix	GO|GO.CC	0.0163799	1	1	9	0.0703125	0.0304622	2.30819	128	0.0206897	435	mitochondrial matrix	HSD17B8|DNAJA3|BCKDK|SIRT5|MECR|MRPS18A|MRPL17|MRPL11|MRPL9
101	GO:0005743	mitochondrial inner membrane	GO|GO.CC	0.0177447	1	1	9	0.0703125	0.0308824	2.27679	128	0.0204082	441	mitochondrial inner membrane	NDUFA5|SLC25A11|SIRT5|MPC2|MRPS18A|MRPL17|MRPL11|MRPL9|CHCHD6
102	GO:0045761	regulation of adenylate cyclase activity	GO|GO.BP	0.0178348	1	1	2	0.015625	0.00161064	9.70109	128	0.0869565	23	regulation of adenylate cyclase activity	HPCA|AKAP5
103	GO:0000105	histidine biosynthetic process	GO|GO.BP	0.0178474	1	1	1	0.0078125	0.000140056	55.7812	128	0.5	2	histidine biosynthetic process	MTHFD1
104	GO:0000171	ribonuclease MRP activity	GO|GO.MF	0.0178474	1	1	1	0.0078125	0.000140056	55.7812	128	0.5	2	ribonuclease MRP activity	POP4
105	GO:0000493	box H/ACA snoRNP assembly	GO|GO.BP	0.0178474	1	1	1	0.0078125	0.000140056	55.7812	128	0.5	2	box H/ACA snoRNP assembly	SHQ1
106	GO:0001674	female germ cell nucleus	GO|GO.CC	0.0178474	1	1	1	0.0078125	0.000140056	55.7812	128	0.5	2	female germ cell nucleus	AURKA
107	GO:0004329	formate-tetrahydrofolate ligase activity	GO|GO.MF	0.0178474	1	1	1	0.0078125	0.000140056	55.7812	128	0.5	2	formate-tetrahydrofolate ligase activity	MTHFD1
108	GO:0004991	parathyroid hormone receptor activity	GO|GO.MF	0.0178474	1	1	1	0.0078125	0.000140056	55.7812	128	0.5	2	parathyroid hormone receptor activity	PTH2R
109	GO:0006850	mitochondrial pyruvate transmembrane transport	GO|GO.BP	0.0178474	1	1	1	0.0078125	0.000140056	55.7812	128	0.5	2	mitochondrial pyruvate transmembrane transport	MPC2
110	GO:0007056	spindle assembly involved in female meiosis	GO|GO.BP	0.0178474	1	1	1	0.0078125	0.000140056	55.7812	128	0.5	2	spindle assembly involved in female meiosis	AURKA
111	GO:0007057	spindle assembly involved in female meiosis I	GO|GO.BP	0.0178474	1	1	1	0.0078125	0.000140056	55.7812	128	0.5	2	spindle assembly involved in female meiosis I	AURKA
112	GO:0009257	10-formyltetrahydrofolate biosynthetic process	GO|GO.BP	0.0178474	1	1	1	0.0078125	0.000140056	55.7812	128	0.5	2	10-formyltetrahydrofolate biosynthetic process	MTHFD1
113	GO:0009637	response to blue light	GO|GO.BP	0.0178474	1	1	1	0.0078125	0.000140056	55.7812	128	0.5	2	response to blue light	CRY2
114	GO:0009785	blue light signaling pathway	GO|GO.BP	0.0178474	1	1	1	0.0078125	0.000140056	55.7812	128	0.5	2	blue light signaling pathway	CRY2
115	GO:0009882	blue light photoreceptor activity	GO|GO.MF	0.0178474	1	1	1	0.0078125	0.000140056	55.7812	128	0.5	2	blue light photoreceptor activity	CRY2
116	GO:0016167	glial cell-derived neurotrophic factor receptor activity	GO|GO.MF	0.0178474	1	1	1	0.0078125	0.000140056	55.7812	128	0.5	2	glial cell-derived neurotrophic factor receptor activity	GFRA2
117	GO:0016935	glycine-gated chloride channel complex	GO|GO.CC	0.0178474	1	1	1	0.0078125	0.000140056	55.7812	128	0.5	2	glycine-gated chloride channel complex	GLRA3
118	GO:0021812	neuronal-glial interaction involved in cerebral cortex radial glia guided migration	GO|GO.BP	0.0178474	1	1	1	0.0078125	0.000140056	55.7812	128	0.5	2	neuronal-glial interaction involved in cerebral cortex radial glia guided migration	LAMB1
119	GO:0022852	glycine-gated chloride ion channel activity	GO|GO.MF	0.0178474	1	1	1	0.0078125	0.000140056	55.7812	128	0.5	2	glycine-gated chloride ion channel activity	GLRA3
120	GO:0030156	benzodiazepine receptor binding	GO|GO.MF	0.0178474	1	1	1	0.0078125	0.000140056	55.7812	128	0.5	2	benzodiazepine receptor binding	TSPOAP1
121	GO:0032425	positive regulation of mismatch repair	GO|GO.BP	0.0178474	1	1	1	0.0078125	0.000140056	55.7812	128	0.5	2	positive regulation of mismatch repair	PRKCG
122	GO:0034998	oligosaccharyltransferase I complex	GO|GO.CC	0.0178474	1	1	1	0.0078125	0.000140056	55.7812	128	0.5	2	oligosaccharyltransferase I complex	STT3B
123	GO:0042281	dolichyl pyrophosphate Man9GlcNAc2 alpha-1,3-glucosyltransferase activity	GO|GO.MF	0.0178474	1	1	1	0.0078125	0.000140056	55.7812	128	0.5	2	dolichyl pyrophosphate Man9GlcNAc2 alpha-1,3-glucosyltransferase activity	ALG6
124	GO:0042585	germinal vesicle	GO|GO.CC	0.0178474	1	1	1	0.0078125	0.000140056	55.7812	128	0.5	2	germinal vesicle	AURKA
125	GO:0044830	modulation by host of viral RNA genome replication	GO|GO.BP	0.0178474	1	1	1	0.0078125	0.000140056	55.7812	128	0.5	2	modulation by host of viral RNA genome replication	FBXL2
126	GO:0047025	3-oxoacyl-[acyl-carrier-protein] reductase (NADH) activity	GO|GO.MF	0.0178474	1	1	1	0.0078125	0.000140056	55.7812	128	0.5	2	3-oxoacyl-[acyl-carrier-protein] reductase (NADH) activity	HSD17B8
127	GO:0060125	negative regulation of growth hormone secretion	GO|GO.BP	0.0178474	1	1	1	0.0078125	0.000140056	55.7812	128	0.5	2	negative regulation of growth hormone secretion	KALRN
128	GO:0070103	regulation of interleukin-6-mediated signaling pathway	GO|GO.BP	0.0178474	1	1	1	0.0078125	0.000140056	55.7812	128	0.5	2	regulation of interleukin-6-mediated signaling pathway	C1QTNF4
129	GO:0071483	cellular response to blue light	GO|GO.BP	0.0178474	1	1	1	0.0078125	0.000140056	55.7812	128	0.5	2	cellular response to blue light	CRY2
130	GO:0071546	pi-body	GO|GO.CC	0.0178474	1	1	1	0.0078125	0.000140056	55.7812	128	0.5	2	pi-body	MOV10L1
131	GO:0090386	phagosome maturation involved in apoptotic cell clearance	GO|GO.BP	0.0178474	1	1	1	0.0078125	0.000140056	55.7812	128	0.5	2	phagosome maturation involved in apoptotic cell clearance	RAB14
132	GO:0090387	phagolysosome assembly involved in apoptotic cell clearance	GO|GO.BP	0.0178474	1	1	1	0.0078125	0.000140056	55.7812	128	0.5	2	phagolysosome assembly involved in apoptotic cell clearance	RAB14
133	GO:0098675	intrinsic component of neuronal dense core vesicle membrane	GO|GO.CC	0.0178474	1	1	1	0.0078125	0.000140056	55.7812	128	0.5	2	intrinsic component of neuronal dense core vesicle membrane	SYT5
134	GO:0098956	intrinsic component of dense core granule membrane	GO|GO.CC	0.0178474	1	1	1	0.0078125	0.000140056	55.7812	128	0.5	2	intrinsic component of dense core granule membrane	SYT5
[truncated: 3,074 more rows]

## Sheet: s24_GO_uniq_inhibitoryDown
rank	dataSetID	dataSetName	inGroups	pValue	Bonferroni	FDR	nCommonGenes	fracOfEffectiveClassSize	expectedFracOfEffectiveClassSize	enrichmentRatio	effectiveClassSize	fracOfEffectiveSetSize	effectiveSetSize	shortDataSetName	overlapGenes
[truncated: 3,820 more rows]
