# Supplementary material for: Deciphering cellular transcriptional alterations in Alzheimer’s disease brains
Source: Mol Neurodegener. 2020 Jul 13;15:38. doi: 10.1186/s13024-020-00392-6 (PMC7359236; doi:10.1186/s13024-020-00392-6)
Supplement: Supplementary file 2 — Additional file 2. [file 13024_2020_392_MOESM2_ESM.zip › Supplementary_Tables_S8-S19_04-13-2020.xlsx]

## Sheet: content
Column Names in tables s8-s17	Description	Remarks
dataSetID	GO term ID
dataSetName	GO term name
inGroups	type of GO term (BB, MF or CC)
pValue	enrichment p-value
Bonferroni	Bonferroni corrected p-value
FDR	false discovery rate
nCommonGenes	number of CI-DEGs in this GO term
overlapGenes	CI-DEGs in this GO term
effectiveClassSize	number of CI-DEGs
fracOfEffectiveClassSize	nCommonGenes/effectiveClassSize
effectiveSetSize	number of all genes belonging to this GO term	"all genes" means all genes included in the differential gene expression analysis
fracOfEffectiveSetSize	nCommonGenes/effectiveSetSize
expectedFracOfEffectiveClassSize	effectiveSetSize/all genes	"all genes" means all genes included in the differential gene expression analysis
enrichmentRatio	fracOfEffectiveClassSize/expectedFracOfEffectiveClassSize

## Sheet: s8_Neu_up_CI-DEG_GO
dataSetID	dataSetName	inGroups	pValue	Bonferroni	FDR	nCommonGenes	fracOfEffectiveClassSize	expectedFracOfEffectiveClassSize	enrichmentRatio	effectiveClassSize	fracOfEffectiveSetSize	effectiveSetSize	overlapGenes
GO:0097458	neuron part	GO|GO.CC	3.35797e-11	7.65349e-07	7.65349e-07	53	0.281915	0.108745	2.59245	188	0.0366782	1445	ADCY9|ANK2|ATP2B1|CAMK2G|CLTA|CLTB|DBN1|DRD1|ELK1|EPHA7|EPHB6|GRIN1|HTR1E|KCNA1|KCNC1|KCNC2|KCND3|KCNJ3|MAP1A|MAP1B|MAP6|MYO5A|NEFM|OPRD1|PDE1B|PDYN|PRKCB|RANGAP1|SORT1|MAP2K4|ITSN1|SLC8A1|SYT1|IFT140|SEMA3A|STMN2|KIF3A|NCDN|FLRT3|TANC2|FBXO2|CNNM1|RAB6B|ATP8A2|PI4K2A|KCTD16|LRRC4C|NGB|ABHD17A|TTBK1|UNC5A|CNTN4|SHISA9
GO:0043005	neuron projection	GO|GO.CC	1.19429e-09	2.72202e-05	1.19891e-05	42	0.223404	0.0814269	2.74362	188	0.038817	1082	ADCY9|ANK2|ATP2B1|CAMK2G|DBN1|ELK1|EPHA7|EPHB6|GRIN1|HTR1E|KCNA1|KCNC1|KCNC2|KCND3|MAP1A|MAP1B|MAP6|MYO5A|NEFM|OPRD1|PDYN|PRKCB|RANGAP1|SORT1|MAP2K4|ITSN1|SLC8A1|SYT1|IFT140|SEMA3A|STMN2|KIF3A|NCDN|FLRT3|FBXO2|CNNM1|ATP8A2|PI4K2A|ABHD17A|UNC5A|CNTN4|SHISA9
GO:0036477	somatodendritic compartment	GO|GO.CC	1.57807e-09	3.59673e-05	1.19891e-05	33	0.175532	0.0539585	3.25309	188	0.0460251	717	ADCY9|ATP2B1|DBN1|ELK1|EPHA7|GRIN1|HTR1E|KCNA1|KCNC1|KCNC2|KCND3|MAP1A|MAP1B|MAP6|MYO5A|OPRD1|PDE1B|PDYN|RANGAP1|SORT1|MAP2K4|SLC8A1|SEMA3A|STMN2|NCDN|FBXO2|CNNM1|PI4K2A|NGB|ABHD17A|TTBK1|UNC5A|SHISA9
GO:0044463	cell projection part	GO|GO.CC	4.47657e-09	0.00010203	1.8266e-05	43	0.228723	0.0885009	2.58442	188	0.0365646	1176	ADCY9|ANK2|ATP2B1|CLTB|DBN1|DRD1|ELK1|EPHA7|GRIN1|HTR1E|KCNA1|KCNC1|KCNC2|KCND3|MAP1A|MAP1B|MAP6|MYO5A|OPRD1|PDYN|PRKCB|RANGAP1|SORT1|MAP2K4|ITSN1|SLC8A1|SYT1|IFT140|SEMA3A|STMN2|KIF3A|TOGARAM1|NCDN|FLRT3|FBXO2|CNNM1|ATP8A2|PI4K2A|PLEKHA1|ABHD17A|UNC5A|SHISA9|MOSMO
GO:0120038	plasma membrane bounded cell projection part	GO|GO.CC	4.47657e-09	0.00010203	1.8266e-05	43	0.228723	0.0885009	2.58442	188	0.0365646	1176	ADCY9|ANK2|ATP2B1|CLTB|DBN1|DRD1|ELK1|EPHA7|GRIN1|HTR1E|KCNA1|KCNC1|KCNC2|KCND3|MAP1A|MAP1B|MAP6|MYO5A|OPRD1|PDYN|PRKCB|RANGAP1|SORT1|MAP2K4|ITSN1|SLC8A1|SYT1|IFT140|SEMA3A|STMN2|KIF3A|TOGARAM1|NCDN|FLRT3|FBXO2|CNNM1|ATP8A2|PI4K2A|PLEKHA1|ABHD17A|UNC5A|SHISA9|MOSMO
GO:0097060	synaptic membrane	GO|GO.CC	4.80854e-09	0.000109596	1.8266e-05	23	0.12234	0.028823	4.24454	188	0.0600522	383	ANK2|ATP2B1|CLTA|CLTB|DBN1|DRD1|EPHA7|GRIN1|KCNA1|KCNC1|KCNC2|KCND3|KCNJ3|OPRD1|SLC8A1|SYT1|FLRT3|PI4K2A|KCTD16|LRRC4C|ABHD17A|LHFPL4|SHISA9
GO:0030425	dendrite	GO|GO.CC	1.17079e-08	0.000266847	3.60437e-05	27	0.143617	0.0408639	3.51452	188	0.0497238	543	ADCY9|ATP2B1|DBN1|ELK1|EPHA7|GRIN1|HTR1E|KCNA1|KCNC1|KCNC2|KCND3|MAP1A|MAP1B|MAP6|OPRD1|PDYN|RANGAP1|SORT1|MAP2K4|SLC8A1|SEMA3A|NCDN|FBXO2|CNNM1|PI4K2A|ABHD17A|SHISA9
GO:0097447	dendritic tree	GO|GO.CC	1.26514e-08	0.00028835	3.60437e-05	27	0.143617	0.0410144	3.50162	188	0.0495413	545	ADCY9|ATP2B1|DBN1|ELK1|EPHA7|GRIN1|HTR1E|KCNA1|KCNC1|KCNC2|KCND3|MAP1A|MAP1B|MAP6|OPRD1|PDYN|RANGAP1|SORT1|MAP2K4|SLC8A1|SEMA3A|NCDN|FBXO2|CNNM1|PI4K2A|ABHD17A|SHISA9
GO:0099240	intrinsic component of synaptic membrane	GO|GO.CC	1.56683e-08	0.000357113	3.96792e-05	14	0.0744681	0.0108368	6.87175	188	0.0972222	144	ATP2B1|DRD1|EPHA7|GRIN1|KCNA1|KCNC1|KCND3|KCNJ3|OPRD1|SLC8A1|FLRT3|LRRC4C|ABHD17A|SHISA9
GO:0098936	intrinsic component of postsynaptic membrane	GO|GO.CC	3.12595e-08	0.000712466	7.12466e-05	12	0.0638298	0.00797712	8.00161	188	0.113208	106	DRD1|EPHA7|GRIN1|KCNA1|KCNC1|KCND3|OPRD1|SLC8A1|FLRT3|LRRC4C|ABHD17A|SHISA9
GO:0044456	synapse part	GO|GO.CC	4.38265e-08	0.000998893	9.08084e-05	33	0.175532	0.0617851	2.84101	188	0.0401949	821	ANK2|ATP2B1|CLTA|CLTB|DBN1|DRD1|ELK1|EPHA7|GRIN1|JAK2|KCNA1|KCNC1|KCNC2|KCND3|KCNJ3|MAP1B|MYO5A|OPRD1|PDYN|PRKCB|ITSN1|SLC8A1|SYT1|FLRT3|TANC2|FBXO2|RAB6B|PI4K2A|KCTD16|LRRC4C|ABHD17A|LHFPL4|SHISA9
GO:0099699	integral component of synaptic membrane	GO|GO.CC	4.87592e-08	0.00111132	9.261e-05	13	0.0691489	0.010009	6.90865	188	0.0977444	133	ATP2B1|DRD1|EPHA7|GRIN1|KCNA1|KCNC1|KCND3|KCNJ3|OPRD1|SLC8A1|FLRT3|LRRC4C|SHISA9
GO:0030424	axon	GO|GO.CC	8.28224e-08	0.00188769	0.000145207	25	0.132979	0.0391331	3.39812	188	0.0480769	520	ADCY9|ANK2|DBN1|ELK1|GRIN1|KCNA1|KCNC1|KCNC2|MAP1A|MAP1B|MAP6|MYO5A|NEFM|OPRD1|PDYN|PRKCB|RANGAP1|MAP2K4|ITSN1|SYT1|SEMA3A|STMN2|KIF3A|FLRT3|CNTN4
GO:0099055	integral component of postsynaptic membrane	GO|GO.CC	1.78281e-07	0.00406338	0.000283279	11	0.0585106	0.00760084	7.69791	188	0.108911	101	DRD1|EPHA7|GRIN1|KCNA1|KCNC1|KCND3|OPRD1|SLC8A1|FLRT3|LRRC4C|SHISA9
GO:0044297	cell body	GO|GO.CC	1.86433e-07	0.00424919	0.000283279	23	0.12234	0.0351445	3.48107	188	0.0492505	467	ATP2B1|ELK1|EPHA7|KCNA1|KCNC1|KCNC2|KCND3|MAP1A|MAP1B|MYO5A|PDE1B|PDYN|SORT1|MAP2K4|CCT8|STMN2|NCDN|CNNM1|PI4K2A|PITPNM2|NGB|TTBK1|UNC5A
GO:0098794	postsynapse	GO|GO.CC	2.76436e-07	0.00630054	0.000393784	25	0.132979	0.0416918	3.18957	188	0.0451264	554	ANK2|ATP2B1|CLTA|CLTB|DBN1|DRD1|EPHA7|GRIN1|JAK2|KCNA1|KCNC1|KCNC2|KCND3|MAP1B|MYO5A|OPRD1|SLC8A1|FLRT3|TANC2|FBXO2|KCTD16|LRRC4C|ABHD17A|LHFPL4|SHISA9
GO:0043025	neuronal cell body	GO|GO.CC	3.34818e-07	0.00763117	0.000448892	21	0.111702	0.0307797	3.62909	188	0.0513447	409	ATP2B1|ELK1|EPHA7|KCNA1|KCNC1|KCNC2|KCND3|MAP1A|MAP1B|MYO5A|PDE1B|PDYN|SORT1|MAP2K4|STMN2|NCDN|CNNM1|PI4K2A|NGB|TTBK1|UNC5A
GO:0044306	neuron projection terminus	GO|GO.CC	4.28238e-07	0.0097604	0.000542245	11	0.0585106	0.00827815	7.06809	188	0.1	110	ELK1|GRIN1|KCNA1|KCNC1|KCNC2|OPRD1|PDYN|PRKCB|ITSN1|SYT1|FLRT3
GO:0045211	postsynaptic membrane	GO|GO.CC	5.76278e-07	0.0131345	0.000691291	17	0.0904255	0.0213727	4.2309	188	0.0598592	284	ANK2|DBN1|DRD1|EPHA7|GRIN1|KCNA1|KCNC1|KCNC2|KCND3|OPRD1|SLC8A1|FLRT3|KCTD16|LRRC4C|ABHD17A|LHFPL4|SHISA9
GO:0042734	presynaptic membrane	GO|GO.CC	7.93856e-07	0.0180936	0.000886989	12	0.0638298	0.0106863	5.97303	188	0.084507	142	ATP2B1|CLTA|CLTB|DRD1|KCNA1|KCNC1|KCNC2|KCNJ3|OPRD1|SYT1|PI4K2A|KCTD16
GO:0043679	axon terminus	GO|GO.CC	8.1725e-07	0.0186268	0.000886989	10	0.0531915	0.00707405	7.51924	188	0.106383	94	ELK1|GRIN1|KCNA1|KCNC1|KCNC2|OPRD1|PDYN|PRKCB|ITSN1|FLRT3
GO:0120025	plasma membrane bounded cell projection	GO|GO.CC	8.73768e-07	0.0199149	0.000905224	48	0.255319	0.125677	2.03155	188	0.0287425	1670	ADCY9|ANK2|ATP2B1|CAMK2G|CLTB|DBN1|DRD1|ELK1|EPHA7|EPHB6|GRIN1|HTR1E|KCNA1|KCNC1|KCNC2|KCND3|MAP1A|MAP1B|MAP6|MYO5A|NEFM|OPRD1|PDYN|PRKCB|RANGAP1|SORT1|MAP2K4|ITSN1|SLC8A1|SYT1|IFT140|SEMA3A|CCT8|STMN2|KIF3A|TOGARAM1|NCDN|FLRT3|FBXO2|CNNM1|ATP8A2|PI4K2A|PLEKHA1|ABHD17A|UNC5A|CNTN4|SHISA9|MOSMO
GO:0045202	synapse	GO|GO.CC	1.02953e-06	0.0234651	0.00102022	35	0.18617	0.0778146	2.39249	188	0.0338491	1034	ANK2|ATP2B1|CLTA|CLTB|DBN1|DRD1|ELK1|EPHA7|GRIN1|JAK2|KCNA1|KCNC1|KCNC2|KCND3|KCNJ3|MAP1A|MAP1B|MYO5A|OPRD1|PDYN|PRKCB|PTPRD|ITSN1|SLC8A1|SYT1|FLRT3|TANC2|FBXO2|RAB6B|PI4K2A|KCTD16|LRRC4C|ABHD17A|LHFPL4|SHISA9
GO:0042995	cell projection	GO|GO.CC	2.2607e-06	0.0515258	0.00214691	48	0.255319	0.129892	1.96563	188	0.02781	1726	ADCY9|ANK2|ATP2B1|CAMK2G|CLTB|DBN1|DRD1|ELK1|EPHA7|EPHB6|GRIN1|HTR1E|KCNA1|KCNC1|KCNC2|KCND3|MAP1A|MAP1B|MAP6|MYO5A|NEFM|OPRD1|PDYN|PRKCB|RANGAP1|SORT1|MAP2K4|ITSN1|SLC8A1|SYT1|IFT140|SEMA3A|CCT8|STMN2|KIF3A|TOGARAM1|NCDN|FLRT3|FBXO2|CNNM1|ATP8A2|PI4K2A|PLEKHA1|ABHD17A|UNC5A|CNTN4|SHISA9|MOSMO
GO:0099508	voltage-gated ion channel activity involved in regulation of presynaptic membrane potential	GO|GO.MF	2.78761e-06	0.0635351	0.00254141	3	0.0159574	0.000225768	70.6809	188	1	3	KCNA1|KCNC1|KCNC2
GO:0033267	axon part	GO|GO.CC	4.67995e-06	0.106665	0.00410252	17	0.0904255	0.0249097	3.63013	188	0.0513595	331	ANK2|DBN1|ELK1|GRIN1|KCNA1|KCNC1|KCNC2|MAP1A|MYO5A|OPRD1|PDYN|PRKCB|RANGAP1|ITSN1|STMN2|KIF3A|FLRT3
GO:0098793	presynapse	GO|GO.CC	7.46027e-06	0.170034	0.00629757	19	0.101064	0.031457	3.21277	188	0.0454545	418	ATP2B1|CLTA|CLTB|DRD1|ELK1|GRIN1|KCNA1|KCNC1|KCNC2|KCNJ3|OPRD1|PDYN|PRKCB|ITSN1|SYT1|FLRT3|RAB6B|PI4K2A|KCTD16
GO:0005267	potassium channel activity	GO|GO.MF	4.31583e-05	0.983664	0.0345112	8	0.0425532	0.00684828	6.2137	188	0.0879121	91	KCNA1|KCNC1|KCNC2|KCND3|KCNJ3|KCNH5|KCNK9|KCNK12
GO:0150034	distal axon	GO|GO.CC	4.39112e-05	1	0.0345112	13	0.0691489	0.0183624	3.76578	188	0.0532787	244	DBN1|ELK1|GRIN1|KCNA1|KCNC1|KCNC2|MYO5A|OPRD1|PDYN|PRKCB|ITSN1|STMN2|FLRT3
GO:0043269	regulation of ion transport	GO|GO.BP	4.93491e-05	1	0.0374922	19	0.101064	0.0360476	2.80362	188	0.039666	479	ANK2|CAMK2G|DRD1|GRIN1|KCNA1|KCNC1|KCNC2|KCND3|KCNJ3|MYO5A|OPRD1|SLC8A1|SYT1|ARL6IP5|TSPAN13|KCNH5|ATP8A2|KCNK12|SHISA9
GO:0098833	presynaptic endocytic zone	GO|GO.CC	5.40246e-05	1	0.038479	3	0.0159574	0.000451535	35.3404	188	0.5	6	CLTA|CLTB|ITSN1
GO:0099505	regulation of presynaptic membrane potential	GO|GO.BP	5.40246e-05	1	0.038479	3	0.0159574	0.000451535	35.3404	188	0.5	6	KCNA1|KCNC1|KCNC2
GO:0098948	intrinsic component of postsynaptic specialization membrane	GO|GO.CC	5.73288e-05	1	0.0395951	7	0.037234	0.00526791	7.06809	188	0.1	70	EPHA7|GRIN1|KCND3|OPRD1|LRRC4C|ABHD17A|SHISA9
GO:0032589	neuron projection membrane	GO|GO.CC	6.24544e-05	1	0.0418665	6	0.0319149	0.00368754	8.6548	188	0.122449	49	ATP2B1|KCNC1|KCNC2|OPRD1|UNC5A|SHISA9
GO:0098590	plasma membrane region	GO|GO.CC	7.3676e-05	1	0.0479778	28	0.148936	0.0681818	2.1844	188	0.0309051	906	ANK2|ATP2B1|CLTA|CLTB|DBN1|DRD1|EPHA7|GRIN1|JAK2|KCNA1|KCNC1|KCNC2|KCND3|KCNJ3|OPRD1|SLC8A1|SYT1|FLRT3|DSTYK|PI4K2A|KCTD16|LRRC4C|PLEKHA1|ABHD17A|UNC5A|LHFPL4|SHISA9|MOSMO
GO:0098978	glutamatergic synapse	GO|GO.CC	7.84334e-05	1	0.0492543	15	0.0797872	0.0250602	3.18382	188	0.045045	333	ATP2B1|DBN1|DRD1|EPHA7|GRIN1|JAK2|KCNA1|MYO5A|PTPRD|SYT1|FLRT3|TANC2|LRRC4C|ABHD17A|SHISA9
GO:1901018	positive regulation of potassium ion transmembrane transporter activity	GO|GO.BP	7.99583e-05	1	0.0492543	4	0.0212766	0.00127935	16.6308	188	0.235294	17	ANK2|KCNA1|KCNC1|KCNC2
GO:0031226	intrinsic component of plasma membrane	GO|GO.CC	8.35276e-05	1	0.0500989	32	0.170213	0.0836845	2.03398	188	0.028777	1112	ADCY9|ATP2B1|DRD1|EPHA7|EPHB6|GRIN1|HTR1E|KCNA1|KCNC1|KCNC2|KCND3|KCNJ3|NPY1R|OPRD1|PCDH7|PTPRD|SLC8A1|SEMA3A|PTPRT|GPR176|FLRT3|TSPAN13|KCNH5|KCNK9|PI4K2A|KCNK12|PCDH10|LRRC4C|ABHD17A|UNC5A|SIRPA|SHISA9
GO:0099146	intrinsic component of postsynaptic density membrane	GO|GO.CC	9.78402e-05	1	0.0571788	6	0.0319149	0.00398856	8.00161	188	0.113208	53	EPHA7|GRIN1|OPRD1|LRRC4C|ABHD17A|SHISA9
GO:0043268	positive regulation of potassium ion transport	GO|GO.BP	0.000107178	1	0.0604763	5	0.0265957	0.0025587	10.3942	188	0.147059	34	ANK2|DRD1|KCNA1|KCNC1|KCNC2
GO:0007631	feeding behavior	GO|GO.BP	0.000108789	1	0.0604763	6	0.0319149	0.00406382	7.85343	188	0.111111	54	DRD1|GRIN1|MC4R|NPY1R|OPRD1|ATP8A2
GO:0032590	dendrite membrane	GO|GO.CC	0.000123617	1	0.0670831	5	0.0265957	0.00263396	10.0973	188	0.142857	35	ATP2B1|KCNC1|KCNC2|OPRD1|SHISA9
GO:0014075	response to amine	GO|GO.BP	0.000141921	1	0.075225	5	0.0265957	0.00270921	9.81678	188	0.138889	36	DRD1|GRIN1|KCNC1|KCNC2|PDE1B
GO:0034762	regulation of transmembrane transport	GO|GO.BP	0.000165567	1	0.0857636	16	0.0851064	0.0298766	2.8486	188	0.0403023	397	ANK2|DRD1|KCNA1|KCNC1|KCNC2|KCND3|KCNJ3|MYO5A|PRKCB|RTN2|SLC8A1|ARL6IP5|TSPAN13|KCNH5|KCNK12|SHISA9
GO:0005887	integral component of plasma membrane	GO|GO.CC	0.000177143	1	0.0897211	30	0.159574	0.0793949	2.00988	188	0.028436	1055	ADCY9|ATP2B1|DRD1|EPHA7|EPHB6|GRIN1|HTR1E|KCNA1|KCNC1|KCNC2|KCND3|KCNJ3|NPY1R|OPRD1|PCDH7|PTPRD|SLC8A1|SEMA3A|PTPRT|GPR176|FLRT3|TSPAN13|KCNH5|KCNK9|PI4K2A|KCNK12|PCDH10|LRRC4C|SIRPA|SHISA9
GO:0099631	postsynaptic endocytic zone cytoplasmic component	GO|GO.CC	0.000199119	1	0.097738	2	0.0106383	0.000150512	70.6809	188	1	2	CLTA|CLTB
GO:0006813	potassium ion transport	GO|GO.BP	0.000201548	1	0.097738	10	0.0531915	0.013245	4.01596	188	0.0568182	176	ANK2|DRD1|KCNA1|KCNC1|KCNC2|KCND3|KCNJ3|KCNH5|KCNK9|KCNK12
GO:0099537	trans-synaptic signaling	GO|GO.BP	0.000210239	1	0.0998286	20	0.106383	0.0436484	2.43727	188	0.0344828	580	ADARB1|DBN1|DRD1|GRIN1|HTR1E|JAK2|KCNA1|MAP1A|MYO5A|PDYN|PRKCB|PTPRD|SYT1|PREPL|GPR176|NCDN|SLITRK5|LRRC4C|CNTN4|SHISA9
GO:0099056	integral component of presynaptic membrane	GO|GO.CC	0.000215501	1	0.100239	6	0.0319149	0.00459061	6.95221	188	0.0983607	61	ATP2B1|DRD1|KCNA1|KCNC1|KCNJ3|OPRD1
GO:0032809	neuronal cell body membrane	GO|GO.CC	0.000232517	1	0.10087	4	0.0212766	0.00165563	12.8511	188	0.181818	22	ATP2B1|KCNC1|KCNC2|UNC5A
GO:0044298	cell body membrane	GO|GO.CC	0.000232517	1	0.10087	4	0.0212766	0.00165563	12.8511	188	0.181818	22	ATP2B1|KCNC1|KCNC2|UNC5A
GO:0044305	calyx of Held	GO|GO.CC	0.000232517	1	0.10087	4	0.0212766	0.00165563	12.8511	188	0.181818	22	KCNA1|KCNC1|PRKCB|ITSN1
GO:0099536	synaptic signaling	GO|GO.BP	0.000235343	1	0.10087	20	0.106383	0.0440247	2.41644	188	0.034188	585	ADARB1|DBN1|DRD1|GRIN1|HTR1E|JAK2|KCNA1|MAP1A|MYO5A|PDYN|PRKCB|PTPRD|SYT1|PREPL|GPR176|NCDN|SLITRK5|LRRC4C|CNTN4|SHISA9
GO:0015079	potassium ion transmembrane transporter activity	GO|GO.MF	0.000238986	1	0.10087	8	0.0425532	0.00872968	4.87454	188	0.0689655	116	KCNA1|KCNC1|KCNC2|KCND3|KCNJ3|KCNH5|KCNK9|KCNK12
GO:0005249	voltage-gated potassium channel activity	GO|GO.MF	0.000305943	1	0.124298	6	0.0319149	0.00489163	6.52439	188	0.0923077	65	KCNA1|KCNC1|KCNC2|KCND3|KCNJ3|KCNH5
GO:0007625	grooming behavior	GO|GO.BP	0.000310855	1	0.124298	3	0.0159574	0.000752559	21.2043	188	0.3	10	DRD1|MC4R|SLITRK5
GO:1903818	positive regulation of voltage-gated potassium channel activity	GO|GO.BP	0.000310855	1	0.124298	3	0.0159574	0.000752559	21.2043	188	0.3	10	KCNA1|KCNC1|KCNC2
GO:0071804	cellular potassium ion transport	GO|GO.BP	0.000340961	1	0.131715	9	0.0478723	0.0115894	4.1307	188	0.0584416	154	ANK2|KCNA1|KCNC1|KCNC2|KCND3|KCNJ3|KCNH5|KCNK9|KCNK12
GO:0071805	potassium ion transmembrane transport	GO|GO.BP	0.000340961	1	0.131715	9	0.0478723	0.0115894	4.1307	188	0.0584416	154	ANK2|KCNA1|KCNC1|KCNC2|KCND3|KCNJ3|KCNH5|KCNK9|KCNK12
GO:0007267	cell-cell signaling	GO|GO.BP	0.000351981	1	0.132181	32	0.170213	0.0905328	1.88012	188	0.0266002	1203	ADARB1|ANK2|CAMK2G|CHGA|DBN1|DRD1|GRIN1|HTR1E|JAK2|KCNA1|KCNC2|KCNJ3|MAP1A|MC4R|MYO5A|PDYN|PRKCB|PTPRD|SYT1|CUL1|PREPL|GPR176|NCDN|SLITRK5|RAB11FIP5|DKK3|LRRC4C|LRRK1|RASL10B|CNTN4|PRICKLE2|SHISA9
GO:0034765	regulation of ion transmembrane transport	GO|GO.BP	0.000353767	1	0.132181	14	0.0744681	0.0256623	2.90185	188	0.0410557	341	ANK2|DRD1|KCNA1|KCNC1|KCNC2|KCND3|KCNJ3|MYO5A|SLC8A1|ARL6IP5|TSPAN13|KCNH5|KCNK12|SHISA9
GO:0099060	integral component of postsynaptic specialization membrane	GO|GO.CC	0.00036111	1	0.132749	6	0.0319149	0.00504214	6.32963	188	0.0895522	67	EPHA7|GRIN1|KCND3|OPRD1|LRRC4C|SHISA9
GO:0099634	postsynaptic specialization membrane	GO|GO.CC	0.000368177	1	0.133198	7	0.037234	0.00707405	5.26347	188	0.0744681	94	EPHA7|GRIN1|KCND3|OPRD1|LRRC4C|ABHD17A|SHISA9
GO:0061564	axon development	GO|GO.BP	0.000394731	1	0.139868	16	0.0851064	0.0322848	2.63612	188	0.037296	429	ADARB1|EPHA7|GRIN1|JAK2|MAP1A|MAP1B|MAP6|NEFM|SEMA3A|KIF3A|FLRT3|SLITRK5|ATP8A2|LRRC4C|UNC5A|CNTN4
GO:0044459	plasma membrane part	GO|GO.CC	0.000398887	1	0.139868	45	0.239362	0.14547	1.64544	188	0.0232799	1933	ADCY9|ANK2|ATP2B1|CDH18|CLTA|CLTB|DBN1|DRD1|EPHA7|EPHB6|GRIN1|HTR1E|JAK2|KCNA1|KCNC1|KCNC2|KCND3|KCNJ3|NPY1R|OPRD1|PCDH7|PTPRD|RTN2|SLC8A1|SYT1|SEMA3A|PTPRT|GPR176|FLRT3|DSTYK|TSPAN13|KCNH5|KCNK9|PI4K2A|KCNK12|KCTD16|PCDH10|LRRC4C|PLEKHA1|ABHD17A|UNC5A|SIRPA|LHFPL4|SHISA9|MOSMO
GO:0098889	intrinsic component of presynaptic membrane	GO|GO.CC	0.000423771	1	0.146342	6	0.0319149	0.00519266	6.14616	188	0.0869565	69	ATP2B1|DRD1|KCNA1|KCNC1|KCNJ3|OPRD1
GO:0005516	calmodulin binding	GO|GO.MF	0.000451448	1	0.153573	9	0.0478723	0.0120409	3.9758	188	0.05625	160	ATP2B1|CAMK2G|GRIN1|MAP6|MYO5A|PDE1B|SLC8A1|SYT1|KCNH5
GO:0007268	chemical synaptic transmission	GO|GO.BP	0.000483687	1	0.159771	19	0.101064	0.0430464	2.34779	188	0.0332168	572	ADARB1|DBN1|DRD1|GRIN1|HTR1E|JAK2|KCNA1|MAP1A|MYO5A|PDYN|PRKCB|SYT1|PREPL|GPR176|NCDN|SLITRK5|LRRC4C|CNTN4|SHISA9
GO:0098916	anterograde trans-synaptic signaling	GO|GO.BP	0.000483687	1	0.159771	19	0.101064	0.0430464	2.34779	188	0.0332168	572	ADARB1|DBN1|DRD1|GRIN1|HTR1E|JAK2|KCNA1|MAP1A|MYO5A|PDYN|PRKCB|SYT1|PREPL|GPR176|NCDN|SLITRK5|LRRC4C|CNTN4|SHISA9
GO:1901381	positive regulation of potassium ion transmembrane transport	GO|GO.BP	0.000527867	1	0.170671	4	0.0212766	0.00203191	10.4712	188	0.148148	27	ANK2|KCNA1|KCNC1|KCNC2
GO:0048666	neuron development	GO|GO.BP	0.000531663	1	0.170671	26	0.138298	0.0690849	2.00185	188	0.0283224	918	ABL2|ADARB1|DBN1|DRD1|EPHA7|NR2F6|GRIN1|JAK2|MAP1A|MAP1B|MAP6|NEFM|PTPRD|SYT1|IFT140|SEMA3A|STMN2|KIF3A|MYT1L|NCDN|FLRT3|SLITRK5|ATP8A2|LRRC4C|UNC5A|CNTN4
GO:0021759	globus pallidus development	GO|GO.BP	0.000591782	1	0.187332	2	0.0106383	0.000225768	47.1206	188	0.666667	3	KCNC1|KCNC2
GO:0098839	postsynaptic density membrane	GO|GO.CC	0.000617786	1	0.192885	6	0.0319149	0.00556893	5.73088	188	0.0810811	74	EPHA7|GRIN1|OPRD1|LRRC4C|ABHD17A|SHISA9
GO:0007188	adenylate cyclase-modulating G protein-coupled receptor signaling pathway	GO|GO.BP	0.000631901	1	0.194625	8	0.0425532	0.0100843	4.21975	188	0.0597015	134	ADCY9|CHGA|DRD1|HTR1E|MC4R|NPY1R|OPRD1|GPR176
GO:0051049	regulation of transport	GO|GO.BP	0.000643116	1	0.195439	34	0.180851	0.101896	1.77485	188	0.0251108	1354	ABL2|ANK2|CAMK2G|CHGA|DRD1|GRIN1|JAK2|KCNA1|KCNC1|KCNC2|KCND3|KCNJ3|MAP1B|MYO5A|OPRD1|PPIA|PRKCB|RANGAP1|RTN2|SLC8A1|SYT1|UBE2L3|YWHAB|PREPL|ARL6IP5|RAB11FIP5|TSPAN13|KCNH5|ATP8A2|KCNK12|RASL10B|SIRPA|CNST|SHISA9
GO:0099061	integral component of postsynaptic density membrane	GO|GO.CC	0.000679737	1	0.20385	5	0.0265957	0.00376279	7.06809	188	0.1	50	EPHA7|GRIN1|OPRD1|LRRC4C|SHISA9
GO:0022843	voltage-gated cation channel activity	GO|GO.MF	0.000897515	1	0.265245	7	0.037234	0.00820289	4.53914	188	0.0642202	109	GRIN1|KCNA1|KCNC1|KCNC2|KCND3|KCNJ3|KCNH5
GO:0007399	nervous system development	GO|GO.BP	0.000907735	1	0.265245	43	0.228723	0.142309	1.60723	188	0.0227393	1891	ABL2|ADARB1|ANK2|APAF1|ATP2B1|CAMK2G|DBN1|DRD1|EPHA7|NR2F6|GRIN1|JAK2|KCNA1|KCNC1|KCNC2|LSAMP|MAP1A|MAP1B|MAP6|MYO5A|NEFM|PAFAH1B3|PTPRD|SLC8A1|SYT1|UBE3A|LUZP1|IFT140|SEMA3A|STMN2|KIF3A|MYT1L|NCDN|FLRT3|SLITRK5|ATP8A2|PRDM8|LRRC4C|TTBK1|UNC5A|CNTN4|LHFPL4|MOSMO
GO:0005244	voltage-gated ion channel activity	GO|GO.MF	0.00110692	1	0.315362	8	0.0425532	0.0109874	3.87292	188	0.0547945	146	GRIN1|KCNA1|KCNC1|KCNC2|KCND3|KCNJ3|KCNH5|KCNK12
GO:0022832	voltage-gated channel activity	GO|GO.MF	0.00110692	1	0.315362	8	0.0425532	0.0109874	3.87292	188	0.0547945	146	GRIN1|KCNA1|KCNC1|KCNC2|KCND3|KCNJ3|KCNH5|KCNK12
GO:0007187	G protein-coupled receptor signaling pathway, coupled to cyclic nucleotide second messenger	GO|GO.BP	0.00126175	1	0.352012	8	0.0425532	0.0112131	3.79495	188	0.0536913	149	ADCY9|CHGA|DRD1|HTR1E|MC4R|NPY1R|OPRD1|GPR176
GO:0070887	cellular response to chemical stimulus	GO|GO.BP	0.00126645	1	0.352012	49	0.260638	0.171433	1.52035	188	0.0215101	2278	ABL2|ADCY9|APAF1|ATP2B1|CAMK2G|CHGA|DRD1|ELK1|NR2F6|GRIN1|JAK2|KCNA1|KCNC1|KCNC2|MYO5A|OPRD1|PDE1B|PFKP|PPIA|PRKCB|RANGAP1|SORT1|MAP2K4|SLC8A1|SYT1|UBE2L3|UBE3A|CUL1|AIP|ATP6V1F|OPTN|ARL6IP5|CERS1|STMN2|PTPRT|PEG10|LARP1|FLRT3|DSTYK|RAB11FIP5|ZBTB20|DKK3|SESN1|IP6K2|NSMCE3|PLEKHA1|NCOA7|SIRPA|SERP2
GO:0007409	axonogenesis	GO|GO.BP	0.00137863	1	0.376864	14	0.0744681	0.0295003	2.52432	188	0.0357143	392	ADARB1|EPHA7|GRIN1|MAP1A|MAP1B|MAP6|SEMA3A|KIF3A|FLRT3|SLITRK5|ATP8A2|LRRC4C|UNC5A|CNTN4
GO:0030001	metal ion transport	GO|GO.BP	0.00138893	1	0.376864	19	0.101064	0.0470349	2.1487	188	0.0304	625	ANK2|ATP2B1|CAMK2G|DRD1|GRIN1|KCNA1|KCNC1|KCNC2|KCND3|KCNJ3|MYO5A|OPRD1|PRKCB|SLC8A1|ATP6V1F|TSPAN13|KCNH5|KCNK9|KCNK12
GO:0044057	regulation of system process	GO|GO.BP	0.00141211	1	0.378644	14	0.0744681	0.0295756	2.51789	188	0.0356234	393	ANK2|ATP2B1|CAMK2G|CHGA|GRIN1|JAK2|KCNA1|KCND3|KCNJ3|OPRD1|SLC8A1|SEMA3A|RAB11FIP5|SHISA9
GO:0008016	regulation of heart contraction	GO|GO.BP	0.00143337	1	0.379876	8	0.0425532	0.0114389	3.72004	188	0.0526316	152	ANK2|ATP2B1|CHGA|JAK2|KCND3|KCNJ3|SLC8A1|SEMA3A
GO:0009314	response to radiation	GO|GO.BP	0.00155161	1	0.403453	13	0.0691489	0.0265653	2.60298	188	0.0368272	353	DRD1|ELK1|NR2F6|GRIN1|KCNC1|KCNC2|PDE1B|RNF8|CERS1|INTS7|ATP8A2|NSMCE3|RNF168
GO:0043197	dendritic spine	GO|GO.CC	0.00155773	1	0.403453	8	0.0425532	0.0115894	3.67173	188	0.0519481	154	ATP2B1|GRIN1|MAP1B|OPRD1|SLC8A1|FBXO2|ABHD17A|SHISA9
GO:0099625	ventricular cardiac muscle cell membrane repolarization	GO|GO.BP	0.00163748	1	0.419343	3	0.0159574	0.00127935	12.4731	188	0.176471	17	ANK2|KCND3|KCNJ3
GO:0044309	neuron spine	GO|GO.CC	0.00169051	1	0.428111	8	0.0425532	0.0117399	3.62466	188	0.0512821	156	ATP2B1|GRIN1|MAP1B|OPRD1|SLC8A1|FBXO2|ABHD17A|SHISA9
GO:0051963	regulation of synapse assembly	GO|GO.BP	0.0017238	1	0.431747	6	0.0319149	0.00677303	4.71206	188	0.0666667	90	EPHA7|GRIN1|PTPRD|FLRT3|SLITRK5|LHFPL4
GO:0044304	main axon	GO|GO.CC	0.00181108	1	0.448676	5	0.0265957	0.00466586	5.70007	188	0.0806452	62	ANK2|KCNA1|KCNC1|KCNC2|MAP1A
GO:0001661	conditioned taste aversion	GO|GO.BP	0.00193602	1	0.454905	2	0.0106383	0.000376279	28.2723	188	0.4	5	DRD1|GRIN1
GO:0070535	histone H2A K63-linked ubiquitination	GO|GO.BP	0.00193602	1	0.454905	2	0.0106383	0.000376279	28.2723	188	0.4	5	RNF8|RNF168
GO:0098835	presynaptic endocytic zone membrane	GO|GO.CC	0.00193602	1	0.454905	2	0.0106383	0.000376279	28.2723	188	0.4	5	CLTA|CLTB
GO:1902816	regulation of protein localization to microtubule	GO|GO.BP	0.00193602	1	0.454905	2	0.0106383	0.000376279	28.2723	188	0.4	5	MAP1A|ABHD17A
GO:1902817	negative regulation of protein localization to microtubule	GO|GO.BP	0.00193602	1	0.454905	2	0.0106383	0.000376279	28.2723	188	0.4	5	MAP1A|ABHD17A
GO:0010959	regulation of metal ion transport	GO|GO.BP	0.00197138	1	0.458487	11	0.0585106	0.0208459	2.80682	188	0.0397112	277	ANK2|CAMK2G|DRD1|GRIN1|KCNA1|KCNC1|KCNC2|MYO5A|OPRD1|SLC8A1|TSPAN13
GO:0007193	adenylate cyclase-inhibiting G protein-coupled receptor signaling pathway	GO|GO.BP	0.00208602	1	0.480249	5	0.0265957	0.00481638	5.52194	188	0.078125	64	ADCY9|HTR1E|NPY1R|OPRD1|GPR176
GO:0042221	response to chemical	GO|GO.BP	0.00213528	1	0.486673	61	0.324468	0.231562	1.40121	188	0.0198245	3077	ABL2|ADCY9|ADSL|ANK2|APAF1|ATP2B1|CAMK2G|CHGA|DRD1|ELK1|EPHA7|NR2F6|GRIN1|HSD11B2|JAK2|KCNA1|KCNC1|KCNC2|MC4R|MYO5A|OPRD1|PDE1B|PFKP|PPIA|PRKCB|RANGAP1|SORT1|MAP2K4|SLC8A1|SYT1|UBE2L3|UBE3A|CUL1|AIP|ATP6V1F|OPTN|SEMA3A|ARL6IP5|CERS1|STMN2|PTPRT|KIF3A|PEG10|LARP1|FLRT3|DSTYK|SLITRK5|RAB11FIP5|ZBTB20|FBXO2|DKK3|SESN1|IP6K2|NSMCE3|NGB|PLEKHA1|UNC5A|NCOA7|SIRPA|CNTN4|SERP2
GO:0070405	ammonium ion binding	GO|GO.MF	0.0021678	1	0.489193	4	0.0212766	0.00293498	7.24932	188	0.102564	39	AMD1|DRD1|HTR1E|PITPNM2
GO:0009416	response to light stimulus	GO|GO.BP	0.00235112	1	0.515227	10	0.0531915	0.0182119	2.9207	188	0.0413223	242	DRD1|ELK1|NR2F6|GRIN1|KCNC1|KCNC2|PDE1B|CERS1|ATP8A2|NSMCE3
GO:0035637	multicellular organismal signaling	GO|GO.BP	0.00237812	1	0.515227	7	0.037234	0.00970801	3.8354	188	0.0542636	129	ANK2|ATP2B1|DRD1|KCNA1|KCND3|KCNJ3|SLC8A1
GO:0071349	cellular response to interleukin-12	GO|GO.BP	0.00238238	1	0.515227	4	0.0212766	0.00301023	7.06809	188	0.1	40	JAK2|PPIA|AIP|SIRPA
GO:0002027	regulation of heart rate	GO|GO.BP	0.00239024	1	0.515227	5	0.0265957	0.00496689	5.35461	188	0.0757576	66	ANK2|KCND3|KCNJ3|SLC8A1|SEMA3A
GO:0005886	plasma membrane	GO|GO.CC	0.00239619	1	0.515227	67	0.356383	0.261439	1.36316	188	0.0192861	3474	ADCY9|ANK2|ATP2B1|CAMK2G|CDH18|CLTA|CLTB|DBN1|DRD1|EPB41L1|EPHA7|EPHB6|GRIN1|HTR1E|JAK2|KCNA1|KCNC1|KCNC2|KCND3|KCNJ3|LSAMP|MAP1B|MC4R|NPY1R|OPRD1|PCDH7|PDYN|PRKCB|PTPRD|RTN2|SORT1|ITSN1|SLC8A1|SYT1|PIP4K2B|AIP|SEMA3A|ARL6IP5|PTPRT|GPR176|EFR3A|FLRT3|DSTYK|SLITRK5|CNNM1|TSPAN13|KCNH5|KCNK9|ATP8A2|PI4K2A|KCNK12|KCTD16|PCDH10|LRRC4C|PLEKHA1|ABHD17A|UNC5A|RASL10B|ARHGEF25|SIRPA|CNTN4|CNST|ZDHHC22|LH…
GO:0070671	response to interleukin-12	GO|GO.BP	0.00261113	1	0.551044	4	0.0212766	0.00308549	6.89569	188	0.097561	41	JAK2|PPIA|AIP|SIRPA
GO:0097366	response to bronchodilator	GO|GO.BP	0.00261113	1	0.551044	4	0.0212766	0.00308549	6.89569	188	0.097561	41	DRD1|GRIN1|KCNC2|PDE1B
GO:0001508	action potential	GO|GO.BP	0.00265615	1	0.555403	6	0.0319149	0.00737508	4.3274	188	0.0612245	98	ANK2|DRD1|KCNA1|KCND3|KCNJ3|SLC8A1
GO:0019233	sensory perception of pain	GO|GO.BP	0.0027255	1	0.564724	5	0.0265957	0.0051174	5.19712	188	0.0735294	68	NR2F6|GRIN1|KCNA1|NPY1R|OPRD1
GO:0008015	blood circulation	GO|GO.BP	0.00279262	1	0.573418	12	0.0638298	0.0250602	2.54706	188	0.036036	333	ANK2|ATP2B1|CHGA|DRD1|HSD11B2|JAK2|KCND3|KCNJ3|NPY1R|SLC8A1|SEMA3A|RASL10B
GO:0042391	regulation of membrane potential	GO|GO.BP	0.0028616	1	0.580292	12	0.0638298	0.0251355	2.53943	188	0.0359281	334	ANK2|DRD1|GRIN1|KCNA1|KCNC1|KCNC2|KCND3|KCNJ3|OPRD1|SLC8A1|ARL6IP5|KCNH5
GO:1902282	voltage-gated potassium channel activity involved in ventricular cardiac muscle cell action potential repolarization	GO|GO.MF	0.00287702	1	0.580292	2	0.0106383	0.000451535	23.5603	188	0.333333	6	KCND3|KCNJ3
GO:0051924	regulation of calcium ion transport	GO|GO.BP	0.00299567	1	0.598924	8	0.0425532	0.0128688	3.30671	188	0.0467836	171	ANK2|CAMK2G|DRD1|GRIN1|MYO5A|OPRD1|SLC8A1|TSPAN13
GO:0031175	neuron projection development	GO|GO.BP	0.00308021	1	0.610471	22	0.117021	0.0620861	1.88482	188	0.0266667	825	ABL2|ADARB1|DBN1|EPHA7|GRIN1|JAK2|MAP1A|MAP1B|MAP6|NEFM|PTPRD|SYT1|SEMA3A|STMN2|KIF3A|NCDN|FLRT3|SLITRK5|ATP8A2|LRRC4C|UNC5A|CNTN4
GO:1901016	regulation of potassium ion transmembrane transporter activity	GO|GO.BP	0.00311297	1	0.611645	4	0.0212766	0.003236	6.57496	188	0.0930233	43	ANK2|KCNA1|KCNC1|KCNC2
GO:0030182	neuron differentiation	GO|GO.BP	0.00321164	1	0.616098	27	0.143617	0.0824804	1.74123	188	0.024635	1096	ABL2|ADARB1|DBN1|DRD1|EPHA7|NR2F6|GRIN1|JAK2|MAP1A|MAP1B|MAP6|NEFM|PTPRD|SYT1|IFT140|SEMA3A|STMN2|KIF3A|MYT1L|NCDN|FLRT3|SLITRK5|ATP8A2|LRRC4C|UNC5A|CNTN4|MOSMO
GO:0030658	transport vesicle membrane	GO|GO.CC	0.00321673	1	0.616098	8	0.0425532	0.0130193	3.26848	188	0.0462428	173	CHGA|CLTA|CLTB|MAP6|OPRD1|SYT1|RAB11FIP5|PI4K2A
GO:0060047	heart contraction	GO|GO.BP	0.00321673	1	0.616098	8	0.0425532	0.0130193	3.26848	188	0.0462428	173	ANK2|ATP2B1|CHGA|JAK2|KCND3|KCNJ3|SLC8A1|SEMA3A
GO:0060322	head development	GO|GO.BP	0.00326195	1	0.619552	18	0.0957447	0.0469597	2.03887	188	0.0288462	624	APAF1|ATP2B1|DRD1|EPHA7|GRIN1|KCNA1|KCNC1|KCNC2|PAFAH1B3|SLC8A1|SYT1|UBE3A|SEMA3A|FLRT3|SLITRK5|PLEKHA1|TTBK1|CNTN4
GO:0003013	circulatory system process	GO|GO.BP	0.00330516	1	0.622572	12	0.0638298	0.025587	2.49462	188	0.0352941	340	ANK2|ATP2B1|CHGA|DRD1|HSD11B2|JAK2|KCND3|KCNJ3|NPY1R|SLC8A1|SEMA3A|RASL10B
GO:0048699	generation of neurons	GO|GO.BP	0.00335426	1	0.626641	29	0.154255	0.0910596	1.694	188	0.0239669	1210	ABL2|ADARB1|DBN1|DRD1|EPHA7|NR2F6|GRIN1|JAK2|KCNA1|MAP1A|MAP1B|MAP6|NEFM|PTPRD|SYT1|IFT140|SEMA3A|STMN2|KIF3A|MYT1L|NCDN|FLRT3|SLITRK5|ATP8A2|LRRC4C|TTBK1|UNC5A|CNTN4|MOSMO
GO:0030315	T-tubule	GO|GO.CC	0.00338696	1	0.627606	4	0.0212766	0.00331126	6.42553	188	0.0909091	44	ANK2|KCNJ3|RTN2|SLC8A1
GO:0009628	response to abiotic stimulus	GO|GO.BP	0.00346817	1	0.636859	23	0.12234	0.0666767	1.83483	188	0.0259594	886	ADSL|APAF1|ATP2B1|DRD1|ELK1|NR2F6|GRIN1|HSD11B2|KCNA1|KCNC1|KCNC2|KCNJ3|OPRD1|PDE1B|MAP2K4|SLC8A1|RNF8|CERS1|INTS7|RAB11FIP5|ATP8A2|NSMCE3|RNF168
GO:0008076	voltage-gated potassium channel complex	GO|GO.CC	0.00349622	1	0.636859	5	0.0265957	0.00541842	4.90839	188	0.0694444	72	KCNA1|KCNC1|KCNC2|KCND3|KCNJ3
GO:0001964	startle response	GO|GO.BP	0.00352072	1	0.636859	3	0.0159574	0.00165563	9.6383	188	0.136364	22	DRD1|GRIN1|KCNA1
GO:0023061	signal release	GO|GO.BP	0.00363067	1	0.651577	12	0.0638298	0.025888	2.46561	188	0.0348837	344	CAMK2G|CHGA|DRD1|JAK2|KCNC2|MC4R|MYO5A|PRKCB|SYT1|PREPL|RAB11FIP5|RASL10B
GO:0010522	regulation of calcium ion transport into cytosol	GO|GO.BP	0.00371106	1	0.660801	5	0.0265957	0.00549368	4.84115	188	0.0684932	73	ANK2|DRD1|GRIN1|MYO5A|SLC8A1
GO:0044325	ion channel binding	GO|GO.MF	0.003924	1	0.671538	6	0.0319149	0.00797712	4.0008	188	0.0566038	106	ANK2|KCNC1|KCNC2|KCND3|SLC8A1|KCNH5
GO:0005261	cation channel activity	GO|GO.MF	0.00398699	1	0.671538	9	0.0478723	0.016481	2.90469	188	0.0410959	219	GRIN1|KCNA1|KCNC1|KCNC2|KCND3|KCNJ3|KCNH5|KCNK9|KCNK12
GO:0019773	proteasome core complex, alpha-subunit complex	GO|GO.CC	0.0039904	1	0.671538	2	0.0106383	0.000526791	20.1945	188	0.285714	7	PSMA1|PSMA4
GO:0021561	facial nerve development	GO|GO.BP	0.0039904	1	0.671538	2	0.0106383	0.000526791	20.1945	188	0.285714	7	ADARB1|SEMA3A
GO:0021610	facial nerve morphogenesis	GO|GO.BP	0.0039904	1	0.671538	2	0.0106383	0.000526791	20.1945	188	0.285714	7	ADARB1|SEMA3A
GO:0032050	clathrin heavy chain binding	GO|GO.MF	0.0039904	1	0.671538	2	0.0106383	0.000526791	20.1945	188	0.285714	7	CLTA|CLTB
GO:0097049	motor neuron apoptotic process	GO|GO.BP	0.0039904	1	0.671538	2	0.0106383	0.000526791	20.1945	188	0.285714	7	ADARB1|MAP2K4
GO:0086005	ventricular cardiac muscle cell action potential	GO|GO.BP	0.00400707	1	0.671538	3	0.0159574	0.00173089	9.21924	188	0.130435	23	ANK2|KCND3|KCNJ3
GO:0003015	heart process	GO|GO.BP	0.00409187	1	0.675811	8	0.0425532	0.0135461	3.14137	188	0.0444444	180	ANK2|ATP2B1|CHGA|JAK2|KCND3|KCNJ3|SLC8A1|SEMA3A
GO:1903522	regulation of blood circulation	GO|GO.BP	0.00409187	1	0.675811	8	0.0425532	0.0135461	3.14137	188	0.0444444	180	ANK2|ATP2B1|CHGA|JAK2|KCND3|KCNJ3|SLC8A1|SEMA3A
GO:0031253	cell projection membrane	GO|GO.CC	0.00414582	1	0.679796	10	0.0531915	0.019717	2.69774	188	0.0381679	262	ATP2B1|CLTB|DRD1|KCNC1|KCNC2|OPRD1|PLEKHA1|UNC5A|SHISA9|MOSMO
GO:0048667	cell morphogenesis involved in neuron differentiation	GO|GO.BP	0.00429388	1	0.696998	15	0.0797872	0.0370259	2.1549	188	0.0304878	492	ADARB1|EPHA7|GRIN1|MAP1A|MAP1B|MAP6|PTPRD|SEMA3A|KIF3A|FLRT3|SLITRK5|ATP8A2|LRRC4C|UNC5A|CNTN4
GO:0048812	neuron projection morphogenesis	GO|GO.BP	0.0043119	1	0.696998	16	0.0851064	0.0407134	2.09038	188	0.0295749	541	ADARB1|EPHA7|GRIN1|MAP1A|MAP1B|MAP6|PTPRD|SYT1|SEMA3A|KIF3A|FLRT3|SLITRK5|ATP8A2|LRRC4C|UNC5A|CNTN4
GO:0007416	synapse assembly	GO|GO.BP	0.00438222	1	0.703378	7	0.037234	0.0108368	3.43587	188	0.0486111	144	DRD1|EPHA7|GRIN1|PTPRD|FLRT3|SLITRK5|LHFPL4
GO:0071944	cell periphery	GO|GO.CC	0.00447912	1	0.710294	67	0.356383	0.267836	1.3306	188	0.0188255	3559	ADCY9|ANK2|ATP2B1|CAMK2G|CDH18|CLTA|CLTB|DBN1|DRD1|EPB41L1|EPHA7|EPHB6|GRIN1|HTR1E|JAK2|KCNA1|KCNC1|KCNC2|KCND3|KCNJ3|LSAMP|MAP1B|MC4R|NPY1R|OPRD1|PCDH7|PDYN|PRKCB|PTPRD|RTN2|SORT1|ITSN1|SLC8A1|SYT1|PIP4K2B|AIP|SEMA3A|ARL6IP5|PTPRT|GPR176|EFR3A|FLRT3|DSTYK|SLITRK5|CNNM1|TSPAN13|KCNH5|KCNK9|ATP8A2|PI4K2A|KCNK12|KCTD16|PCDH10|LRRC4C|PLEKHA1|ABHD17A|UNC5A|RASL10B|ARHGEF25|SIRPA|CNTN4|CNST|ZDHHC22|LH…
GO:0022008	neurogenesis	GO|GO.BP	0.00451612	1	0.710294	30	0.159574	0.0972306	1.6412	188	0.0232198	1292	ABL2|ADARB1|DBN1|DRD1|EPHA7|NR2F6|GRIN1|JAK2|KCNA1|MAP1A|MAP1B|MAP6|NEFM|PTPRD|SYT1|IFT140|SEMA3A|STMN2|KIF3A|MYT1L|NCDN|FLRT3|SLITRK5|ATP8A2|PRDM8|LRRC4C|TTBK1|UNC5A|CNTN4|MOSMO
GO:0030072	peptide hormone secretion	GO|GO.BP	0.00451881	1	0.710294	8	0.0425532	0.0137718	3.08987	188	0.0437158	183	CAMK2G|CHGA|JAK2|KCNC2|MC4R|MYO5A|RAB11FIP5|RASL10B
GO:0023052	signaling	GO|GO.BP	0.00461791	1	0.71561	80	0.425532	0.332631	1.27929	188	0.0180995	4420	ABL2|ADARB1|ADCY9|ANK2|APAF1|ATP2B1|CAMK2G|CHGA|DBN1|DRD1|EPHA7|EPHB6|NR2F6|GRIN1|HTR1E|JAK2|KCNA1|KCNC2|KCND3|KCNJ3|MAP1A|MC4R|MYO5A|NPY1R|OPRD1|PDE1B|PDYN|PPIA|PRKCB|PTPRD|RANGAP1|SORT1|MAP2K4|ITSN1|SLC8A1|SYT1|UBE3A|YWHAB|PIP4K2B|CUL1|AIP|ATP6V1F|PREPL|IFT140|OPTN|FAM13A|SEMA3A|ARL6IP5|DUSP14|PTPRT|GPR176|PEG10|NCDN|LARP1|FLRT3|DSTYK|SLITRK5|RAB11FIP5|TSPAN13|DKK3|KCNH5|SESN1|FAM13B|IP6K2|RAB6…
GO:0048168	regulation of neuronal synaptic plasticity	GO|GO.BP	0.00464682	1	0.71561	4	0.0212766	0.00361228	5.89007	188	0.0833333	48	DBN1|GRIN1|NCDN|SHISA9
GO:1990089	response to nerve growth factor	GO|GO.BP	0.00464682	1	0.71561	4	0.0212766	0.00361228	5.89007	188	0.0833333	48	KCNC1|KCNC2|SORT1|STMN2
GO:0007610	behavior	GO|GO.BP	0.00472476	1	0.72273	14	0.0744681	0.0337899	2.20386	188	0.0311804	449	ADARB1|DRD1|GRIN1|LSAMP|MAP1A|MC4R|MYO5A|NPY1R|OPRD1|PDE1B|GPR176|SLITRK5|ATP8A2|TTBK1
GO:0031256	leading edge membrane	GO|GO.CC	0.00490261	1	0.744026	7	0.037234	0.0110626	3.36575	188	0.047619	147	ATP2B1|KCNC1|KCNC2|OPRD1|PLEKHA1|UNC5A|SHISA9
GO:0050905	neuromuscular process	GO|GO.BP	0.00492927	1	0.744026	5	0.0265957	0.00586996	4.53082	188	0.0641026	78	ADARB1|DRD1|GRIN1|KCNA1|ATP8A2
GO:0007218	neuropeptide signaling pathway	GO|GO.BP	0.00500486	1	0.745045	4	0.0212766	0.00368754	5.76987	188	0.0816327	49	NPY1R|OPRD1|PDYN|SORT1
GO:0098662	inorganic cation transmembrane transport	GO|GO.BP	0.00504479	1	0.745045	16	0.0851064	0.0413907	2.05617	188	0.0290909	550	ANK2|ATP2B1|DRD1|GRIN1|KCNA1|KCNC1|KCNC2|KCND3|KCNJ3|MYO5A|SLC8A1|ATP6V1F|TSPAN13|KCNH5|KCNK9|KCNK12
GO:0005251	delayed rectifier potassium channel activity	GO|GO.MF	0.00509731	1	0.745045	3	0.0159574	0.0018814	8.4817	188	0.12	25	KCNA1|KCNC1|KCNC2
GO:0015077	monovalent inorganic cation transmembrane transporter activity	GO|GO.MF	0.00511237	1	0.745045	10	0.0531915	0.0203191	2.61781	188	0.037037	270	KCNA1|KCNC1|KCNC2|KCND3|KCNJ3|SLC8A1|ATP6V1F|KCNH5|KCNK9|KCNK12
GO:0046873	metal ion transmembrane transporter activity	GO|GO.MF	0.00511872	1	0.745045	11	0.0585106	0.0236303	2.47608	188	0.0350318	314	ATP2B1|GRIN1|KCNA1|KCNC1|KCNC2|KCND3|KCNJ3|SLC8A1|KCNH5|KCNK9|KCNK12
GO:0007186	G protein-coupled receptor signaling pathway	GO|GO.BP	0.00513216	1	0.745045	16	0.0851064	0.041466	2.05244	188	0.0290381	551	ADCY9|CHGA|DRD1|HTR1E|JAK2|MC4R|NPY1R|OPRD1|PDE1B|PDYN|SORT1|ITSN1|YWHAB|GPR176|KCTD16|ARHGEF25
GO:0043266	regulation of potassium ion transport	GO|GO.BP	0.00520324	1	0.750584	5	0.0265957	0.00594521	4.47347	188	0.0632911	79	ANK2|DRD1|KCNA1|KCNC1|KCNC2
GO:0042583	chromaffin granule	GO|GO.CC	0.00527116	1	0.750876	2	0.0106383	0.000602047	17.6702	188	0.25	8	CHGA|SYT1
GO:0098843	postsynaptic endocytic zone	GO|GO.CC	0.00527116	1	0.750876	2	0.0106383	0.000602047	17.6702	188	0.25	8	CLTA|CLTB
GO:2001259	positive regulation of cation channel activity	GO|GO.BP	0.00538096	1	0.759971	4	0.0212766	0.00376279	5.65447	188	0.08	50	ANK2|KCNA1|KCNC1|KCNC2
GO:0120039	plasma membrane bounded cell projection morphogenesis	GO|GO.BP	0.00540169	1	0.759971	16	0.0851064	0.0416918	2.04132	188	0.0288809	554	ADARB1|EPHA7|GRIN1|MAP1A|MAP1B|MAP6|PTPRD|SYT1|SEMA3A|KIF3A|FLRT3|SLITRK5|ATP8A2|LRRC4C|UNC5A|CNTN4
GO:0034705	potassium channel complex	GO|GO.CC	0.00548782	1	0.76354	5	0.0265957	0.00602047	4.41755	188	0.0625	80	KCNA1|KCNC1|KCNC2|KCND3|KCNJ3
GO:0048858	cell projection morphogenesis	GO|GO.BP	0.00549406	1	0.76354	16	0.0851064	0.041767	2.03765	188	0.0288288	555	ADARB1|EPHA7|GRIN1|MAP1A|MAP1B|MAP6|PTPRD|SYT1|SEMA3A|KIF3A|FLRT3|SLITRK5|ATP8A2|LRRC4C|UNC5A|CNTN4
GO:0010033	response to organic substance	GO|GO.BP	0.00556177	1	0.768266	47	0.25	0.174744	1.43066	188	0.0202412	2322	ABL2|ADCY9|ANK2|APAF1|ATP2B1|CAMK2G|DRD1|ELK1|NR2F6|GRIN1|HSD11B2|JAK2|KCNC1|KCNC2|MC4R|MYO5A|OPRD1|PDE1B|PFKP|PPIA|PRKCB|RANGAP1|SORT1|MAP2K4|SLC8A1|UBE2L3|UBE3A|CUL1|AIP|ATP6V1F|OPTN|CERS1|STMN2|PTPRT|PEG10|LARP1|FLRT3|DSTYK|RAB11FIP5|ZBTB20|FBXO2|DKK3|SESN1|IP6K2|NSMCE3|SIRPA|SERP2
GO:0001975	response to amphetamine	GO|GO.BP	0.00570288	1	0.77369	3	0.0159574	0.00195665	8.15548	188	0.115385	26	DRD1|GRIN1|PDE1B
GO:0010644	cell communication by electrical coupling	GO|GO.BP	0.00570288	1	0.77369	3	0.0159574	0.00195665	8.15548	188	0.115385	26	DBN1|KCNA1|SLC8A1
GO:0045499	chemorepellent activity	GO|GO.MF	0.00570288	1	0.77369	3	0.0159574	0.00195665	8.15548	188	0.115385	26	EPHA7|SEMA3A|FLRT3
GO:0070997	neuron death	GO|GO.BP	0.00580103	1	0.782349	10	0.0531915	0.0206954	2.57021	188	0.0363636	275	ADARB1|APAF1|CHGA|ELK1|EPHA7|GRIN1|JAK2|MAP2K4|ITSN1|NCOA7
GO:0003008	system process	GO|GO.BP	0.00585308	1	0.782614	27	0.143617	0.0862432	1.66526	188	0.0235602	1146	ADARB1|ADCY9|ANK2|ATP2B1|CAMK2G|CHGA|DRD1|NR2F6|GRIN1|HSD11B2|JAK2|KCNA1|KCND3|KCNJ3|MAP1A|MYO5A|NPY1R|OPRD1|PDE1B|MAP2K4|SLC8A1|SEMA3A|RAB11FIP5|ATP8A2|TTBK1|RASL10B|SHISA9
GO:0007626	locomotory behavior	GO|GO.BP	0.00587167	1	0.782614	7	0.037234	0.0114389	3.25504	188	0.0460526	152	DRD1|GRIN1|LSAMP|MYO5A|NPY1R|OPRD1|PDE1B
GO:0065008	regulation of biological quality	GO|GO.BP	0.00591262	1	0.78349	56	0.297872	0.21764	1.36865	188	0.0193638	2892	ABL2|ADCY9|ANK2|ATP2B1|CAMK2G|CHGA|DBN1|DRD1|EPHA7|GRIN1|HSD11B2|JAK2|KCNA1|KCNC1|KCNC2|KCND3|KCNJ3|MAP1A|MAP1B|MC4R|MYO5A|NPY1R|OPRD1|PDE1B|PRKCB|PTPRD|RANGAP1|SLC8A1|SYT1|YWHAB|CUL1|PREPL|SEMA3A|ARL6IP5|CCT8|NCDN|LARP1|SMG5|FLRT3|SLITRK5|RAB11FIP5|ZBTB20|DKK3|KCNH5|ATP8A2|PLEKHA1|HMBOX1|LRRK1|ABHD17A|RASL10B|OSBPL11|SIRPA|CNTN4|LHFPL4|SHISA9|MOSMO
GO:0061337	cardiac conduction	GO|GO.BP	0.00608968	1	0.802289	5	0.0265957	0.00617098	4.30981	188	0.0609756	82	ANK2|ATP2B1|KCND3|KCNJ3|SLC8A1
GO:0051259	protein complex oligomerization	GO|GO.BP	0.00628491	1	0.810855	13	0.0691489	0.0313064	2.20878	188	0.03125	416	ADSL|APAF1|CAMK2G|GRIN1|KCNA1|KCNC1|KCNC2|KCND3|OPRD1|PFKP|SYT1|YWHAB|KCTD16
GO:0030140	trans-Golgi network transport vesicle	GO|GO.CC	0.00634975	1	0.810855	3	0.0159574	0.00203191	7.85343	188	0.111111	27	CLTA|CLTB|SORT1
GO:0086091	regulation of heart rate by cardiac conduction	GO|GO.BP	0.00634975	1	0.810855	3	0.0159574	0.00203191	7.85343	188	0.111111	27	ANK2|KCND3|KCNJ3
GO:0099560	synaptic membrane adhesion	GO|GO.BP	0.00634975	1	0.810855	3	0.0159574	0.00203191	7.85343	188	0.111111	27	PTPRD|FLRT3|LRRC4C
GO:0099622	cardiac muscle cell membrane repolarization	GO|GO.BP	0.00634975	1	0.810855	3	0.0159574	0.00203191	7.85343	188	0.111111	27	ANK2|KCND3|KCNJ3
GO:0030133	transport vesicle	GO|GO.CC	0.00643792	1	0.810855	11	0.0585106	0.0243829	2.39966	188	0.0339506	324	CHGA|CLTA|CLTB|GRIN1|MAP6|OPRD1|SORT1|SYT1|RAB11FIP5|PI4K2A|CNST
GO:0050804	modulation of chemical synaptic transmission	GO|GO.BP	0.00656571	1	0.810855	12	0.0638298	0.0279199	2.28617	188	0.032345	371	DBN1|DRD1|GRIN1|JAK2|MAP1A|PRKCB|SYT1|PREPL|NCDN|LRRC4C|CNTN4|SHISA9
GO:0098655	cation transmembrane transport	GO|GO.BP	0.00661951	1	0.810855	17	0.0904255	0.0464329	1.94745	188	0.0275527	617	ANK2|ATP2B1|DRD1|GRIN1|KCNA1|KCNC1|KCNC2|KCND3|KCNJ3|MYO5A|SLC8A1|ATP6V1F|TSPAN13|KCNH5|KCNK9|KCNK12|SHISA9
GO:0001750	photoreceptor outer segment	GO|GO.CC	0.00662147	1	0.810855	4	0.0212766	0.00398856	5.3344	188	0.0754717	53	MAP1B|MYO5A|IFT140|ATP8A2
GO:0006812	cation transport	GO|GO.BP	0.00664295	1	0.810855	21	0.111702	0.0622366	1.7948	188	0.025393	827	ANK2|ATP2B1|CAMK2G|DRD1|GRIN1|KCNA1|KCNC1|KCNC2|KCND3|KCNJ3|MYO5A|OPRD1|PRKCB|SLC8A1|SYT1|ATP6V1F|TSPAN13|KCNH5|KCNK9|KCNK12|SHISA9
GO:0099177	regulation of trans-synaptic signaling	GO|GO.BP	0.00670259	1	0.810855	12	0.0638298	0.0279952	2.28003	188	0.0322581	372	DBN1|DRD1|GRIN1|JAK2|MAP1A|PRKCB|SYT1|PREPL|NCDN|LRRC4C|CNTN4|SHISA9
GO:0021783	preganglionic parasympathetic fiber development	GO|GO.BP	0.00671437	1	0.810855	2	0.0106383	0.000677303	15.7069	188	0.222222	9	ADARB1|SEMA3A
GO:0048486	parasympathetic nervous system development	GO|GO.BP	0.00671437	1	0.810855	2	0.0106383	0.000677303	15.7069	188	0.222222	9	ADARB1|SEMA3A
GO:0086008	voltage-gated potassium channel activity involved in cardiac muscle cell action potential repolarization	GO|GO.MF	0.00671437	1	0.810855	2	0.0106383	0.000677303	15.7069	188	0.222222	9	KCND3|KCNJ3
GO:0098915	membrane repolarization during ventricular cardiac muscle cell action potential	GO|GO.BP	0.00671437	1	0.810855	2	0.0106383	0.000677303	15.7069	188	0.222222	9	KCND3|KCNJ3
GO:0032879	regulation of localization	GO|GO.BP	0.00672392	1	0.810855	42	0.223404	0.153447	1.45591	188	0.0205983	2039	ABL2|ADARB1|ANK2|CAMK2G|CHGA|DRD1|GRIN1|JAK2|KCNA1|KCNC1|KCNC2|KCND3|KCNJ3|MAP1A|MAP1B|MYO5A|OPRD1|PPIA|PRKCB|RANGAP1|RTN2|SLC8A1|SYT1|UBE2L3|YWHAB|PREPL|SEMA3A|ARL6IP5|CCT8|PTPRT|RAB11FIP5|TSPAN13|KCNH5|ATP8A2|KCNK12|ABHD17A|RASL10B|OSBPL11|UBXN2B|SIRPA|CNST|SHISA9
GO:0086001	cardiac muscle cell action potential	GO|GO.BP	0.00707363	1	0.848538	4	0.0212766	0.00406382	5.23562	188	0.0740741	54	ANK2|KCND3|KCNJ3|SLC8A1
GO:0006941	striated muscle contraction	GO|GO.BP	0.00714881	1	0.853066	6	0.0319149	0.0090307	3.53404	188	0.05	120	ANK2|CHGA|KCND3|KCNJ3|SLC8A1|ATP8A2
GO:0030073	insulin secretion	GO|GO.BP	0.00721595	1	0.856593	7	0.037234	0.0118904	3.13143	188	0.0443038	158	CAMK2G|CHGA|JAK2|KCNC2|MC4R|MYO5A|RAB11FIP5
GO:0032990	cell part morphogenesis	GO|GO.BP	0.00738898	1	0.872589	16	0.0851064	0.0431216	1.97364	188	0.0279232	573	ADARB1|EPHA7|GRIN1|MAP1A|MAP1B|MAP6|PTPRD|SYT1|SEMA3A|KIF3A|FLRT3|SLITRK5|ATP8A2|LRRC4C|UNC5A|CNTN4
GO:0016358	dendrite development	GO|GO.BP	0.00784258	1	0.921382	8	0.0425532	0.0151264	2.81317	188	0.039801	201	DBN1|GRIN1|MAP1A|MAP1B|MAP6|PTPRD|SEMA3A|SLITRK5
GO:1904062	regulation of cation transmembrane transport	GO|GO.BP	0.00816364	1	0.954183	9	0.0478723	0.0184377	2.59644	188	0.0367347	245	ANK2|DRD1|KCNA1|KCNC1|KCNC2|MYO5A|SLC8A1|TSPAN13|SHISA9
GO:0022841	potassium ion leak channel activity	GO|GO.MF	0.00831525	1	0.959114	2	0.0106383	0.000752559	14.1362	188	0.2	10	KCNK9|KCNK12
GO:0042923	neuropeptide binding	GO|GO.MF	0.00831525	1	0.959114	2	0.0106383	0.000752559	14.1362	188	0.2	10	MC4R|OPRD1
GO:0007154	cell communication	GO|GO.BP	0.00833207	1	0.959114	79	0.420213	0.334588	1.25591	188	0.0177688	4446	ABL2|ADARB1|ADCY9|ANK2|APAF1|ATP2B1|CAMK2G|CHGA|DBN1|DRD1|EPHA7|EPHB6|NR2F6|GRIN1|HTR1E|JAK2|KCNA1|KCNC2|KCNJ3|MAP1A|MC4R|MYO5A|NPY1R|OPRD1|PDE1B|PDYN|PPIA|PRKCB|PTPRD|RANGAP1|SORT1|MAP2K4|ITSN1|SLC8A1|SYT1|UBE3A|YWHAB|PIP4K2B|CUL1|AIP|ATP6V1F|PREPL|IFT140|OPTN|FAM13A|SEMA3A|ARL6IP5|DUSP14|PTPRT|GPR176|PEG10|NCDN|LARP1|FLRT3|DSTYK|SLITRK5|RAB11FIP5|TSPAN13|DKK3|KCNH5|SESN1|FAM13B|IP6K2|RAB6B|KCTD…
GO:0048167	regulation of synaptic plasticity	GO|GO.BP	0.00850031	1	0.973563	7	0.037234	0.0122667	3.03537	188	0.0429448	163	DBN1|DRD1|GRIN1|MAP1A|NCDN|CNTN4|SHISA9
GO:0050789	regulation of biological process	GO|GO.BP	0.0087665	1	0.99903	131	0.696809	0.611379	1.13973	188	0.0161251	8124	ABL2|ADARB1|ADCY9|ANK2|APAF1|ATP2B1|CAMK2G|CHGA|CLTA|DBN1|DRD1|ELK1|EPHA7|EPHB6|NR2F6|GRIN1|HLF|HTR1E|JAK2|KCNA1|KCNC1|KCNC2|KCND3|KCNJ3|MAP1A|MAP1B|MAP6|MC4R|MYO5A|NPY1R|OPRD1|PDE1B|PDYN|PPIA|PRKCB|PTPRD|RANGAP1|RTN2|SORT1|SATB1|MAP2K4|ITSN1|SLC8A1|SYT1|TCF20|TEF|UBE2L3|UBE3A|YWHAB|PIP4K2B|CUL1|RNF8|AIP|BUB3|ATP6V1F|PREPL|IFT140|ZBTB24|OPTN|FAM13A|SEMA3A|ARL6IP5|CCT8|CERS1|MSL3|DUSP14|STMN2|PTPR…
GO:0006816	calcium ion transport	GO|GO.BP	0.00889788	1	1	10	0.0531915	0.02205	2.41232	188	0.0341297	293	ANK2|ATP2B1|CAMK2G|DRD1|GRIN1|MYO5A|OPRD1|PRKCB|SLC8A1|TSPAN13
GO:0051279	regulation of release of sequestered calcium ion into cytosol	GO|GO.BP	0.00908519	1	1	4	0.0212766	0.00436484	4.87454	188	0.0689655	58	ANK2|DRD1|MYO5A|SLC8A1
GO:0010817	regulation of hormone levels	GO|GO.BP	0.00908926	1	1	11	0.0585106	0.025587	2.28673	188	0.0323529	340	CAMK2G|CHGA|HSD11B2|JAK2|KCNC2|MC4R|MYO5A|RAB11FIP5|DKK3|PLEKHA1|RASL10B
GO:0071310	cellular response to organic substance	GO|GO.BP	0.0091226	1	1	39	0.207447	0.142459	1.45618	188	0.0206022	1893	ABL2|ADCY9|APAF1|ATP2B1|CAMK2G|DRD1|ELK1|NR2F6|JAK2|MYO5A|OPRD1|PDE1B|PFKP|PPIA|PRKCB|RANGAP1|SORT1|MAP2K4|SLC8A1|UBE2L3|UBE3A|CUL1|AIP|ATP6V1F|OPTN|CERS1|STMN2|PTPRT|PEG10|LARP1|FLRT3|DSTYK|RAB11FIP5|ZBTB20|DKK3|SESN1|IP6K2|SIRPA|SERP2
GO:0007420	brain development	GO|GO.BP	0.00934273	1	1	16	0.0851064	0.0442505	1.92329	188	0.0272109	588	APAF1|ATP2B1|DRD1|EPHA7|GRIN1|KCNA1|KCNC1|KCNC2|PAFAH1B3|SLC8A1|SYT1|UBE3A|SEMA3A|SLITRK5|TTBK1|CNTN4
GO:0016572	histone phosphorylation	GO|GO.BP	0.0093634	1	1	3	0.0159574	0.00233293	6.84008	188	0.0967742	31	DRD1|JAK2|PRKCB
GO:0045070	positive regulation of viral genome replication	GO|GO.BP	0.0093634	1	1	3	0.0159574	0.00233293	6.84008	188	0.0967742	31	ADARB1|PPIA|LARP1
GO:0015672	monovalent inorganic cation transport	GO|GO.BP	0.00939458	1	1	12	0.0638298	0.0292745	2.18039	188	0.0308483	389	ANK2|DRD1|KCNA1|KCNC1|KCNC2|KCND3|KCNJ3|SLC8A1|ATP6V1F|KCNH5|KCNK9|KCNK12
GO:0098742	cell-cell adhesion via plasma-membrane adhesion molecules	GO|GO.BP	0.00953974	1	1	8	0.0425532	0.0156532	2.71849	188	0.0384615	208	CDH18|PCDH7|PTPRD|PTPRT|FLRT3|PCDH10|LRRC4C|CNTN4
GO:0030672	synaptic vesicle membrane	GO|GO.CC	0.0098069	1	1	5	0.0265957	0.00692354	3.84135	188	0.0543478	92	CLTA|CLTB|OPRD1|SYT1|PI4K2A
GO:0099501	exocytic vesicle membrane	GO|GO.CC	0.0098069	1	1	5	0.0265957	0.00692354	3.84135	188	0.0543478	92	CLTA|CLTB|OPRD1|SYT1|PI4K2A
GO:2001257	regulation of cation channel activity	GO|GO.BP	0.0100375	1	1	6	0.0319149	0.00970801	3.28748	188	0.0465116	129	ANK2|KCNA1|KCNC1|KCNC2|MYO5A|SHISA9
GO:0006704	glucocorticoid biosynthetic process	GO|GO.BP	0.0100691	1	1	2	0.0106383	0.000827815	12.8511	188	0.181818	11	HSD11B2|DKK3
GO:0009642	response to light intensity	GO|GO.BP	0.0100691	1	1	2	0.0106383	0.000827815	12.8511	188	0.181818	11	KCNC1|KCNC2
GO:0030130	clathrin coat of trans-Golgi network vesicle	GO|GO.CC	0.0100691	1	1	2	0.0106383	0.000827815	12.8511	188	0.181818	11	CLTA|CLTB
GO:0034244	negative regulation of transcription elongation from RNA polymerase II promoter	GO|GO.BP	0.0100691	1	1	2	0.0106383	0.000827815	12.8511	188	0.181818	11	RNF8|RNF168
GO:0051770	positive regulation of nitric-oxide synthase biosynthetic process	GO|GO.BP	0.0100691	1	1	2	0.0106383	0.000827815	12.8511	188	0.181818	11	JAK2|MAP2K4
GO:0060134	prepulse inhibition	GO|GO.BP	0.0100691	1	1	2	0.0106383	0.000827815	12.8511	188	0.181818	11	DRD1|GRIN1
GO:0061700	GATOR2 complex	GO|GO.CC	0.0100691	1	1	2	0.0106383	0.000827815	12.8511	188	0.181818	11	SESN1|WDR24
GO:0008104	protein localization	GO|GO.BP	0.0101501	1	1	45	0.239362	0.171132	1.3987	188	0.0197889	2274	ANK2|CAMK2G|CHGA|CLTA|CLTB|DBN1|DRD1|GRIN1|JAK2|KCNA1|KCNC2|MAP1A|MC4R|MYO5A|OPRD1|PPIA|PRKCB|RANGAP1|RTN2|UBE2L3|YWHAB|AIP|BUB3|ATP6V1F|IFT140|OPTN|CCT8|KIF3A|EFR3A|SMG5|AHCTF1|RAB11FIP5|TIMM22|RAB6B|PLEKHA1|ABHD17A|MON1A|TANGO2|UBXN2B|CNST|SNX32|ZDHHC22|LHFPL4|WASHC2A|SERP2
GO:0016239	positive regulation of macroautophagy	GO|GO.BP	0.0102174	1	1	4	0.0212766	0.00451535	4.71206	188	0.0666667	60	PIP4K2B|OPTN|LARP1|SESN1
GO:0050794	regulation of cellular process	GO|GO.BP	0.010628	1	1	124	0.659574	0.575181	1.14673	188	0.016224	7643	ABL2|ADARB1|ADCY9|ANK2|APAF1|CAMK2G|CHGA|DBN1|DRD1|ELK1|EPHA7|EPHB6|NR2F6|GRIN1|HLF|HTR1E|JAK2|KCNA1|KCNC1|KCNC2|MAP1A|MAP1B|MAP6|MC4R|MYO5A|NPY1R|OPRD1|PDE1B|PDYN|PPIA|PRKCB|PTPRD|RANGAP1|SORT1|SATB1|MAP2K4|ITSN1|SLC8A1|SYT1|TCF20|TEF|UBE2L3|UBE3A|YWHAB|PIP4K2B|CUL1|RNF8|AIP|BUB3|ATP6V1F|PREPL|IFT140|ZBTB24|OPTN|FAM13A|SEMA3A|ARL6IP5|CCT8|CERS1|MSL3|DUSP14|STMN2|PTPRT|GPR176|MYT1L|PEG10|TOGARAM1…
GO:0097730	non-motile cilium	GO|GO.CC	0.0107031	1	1	5	0.0265957	0.00707405	3.75962	188	0.0531915	94	DRD1|MAP1B|MYO5A|IFT140|ATP8A2
GO:0060341	regulation of cellular localization	GO|GO.BP	0.0108918	1	1	19	0.101064	0.0569687	1.77402	188	0.0250991	757	ANK2|DRD1|GRIN1|JAK2|MAP1A|MAP1B|MYO5A|PRKCB|RANGAP1|SLC8A1|SYT1|UBE2L3|YWHAB|PREPL|CCT8|RAB11FIP5|ABHD17A|UBXN2B|CNST
GO:0097553	calcium ion transmembrane import into cytosol	GO|GO.BP	0.0111716	1	1	5	0.0265957	0.00714931	3.72004	188	0.0526316	95	ANK2|DRD1|GRIN1|MYO5A|SLC8A1
GO:0051480	regulation of cytosolic calcium ion concentration	GO|GO.BP	0.0112006	1	1	8	0.0425532	0.0161048	2.64227	188	0.0373832	214	ABL2|ANK2|ATP2B1|DRD1|GRIN1|JAK2|MYO5A|SLC8A1
GO:0098660	inorganic ion transmembrane transport	GO|GO.BP	0.0113515	1	1	16	0.0851064	0.0452288	1.88169	188	0.0266223	601	ANK2|ATP2B1|DRD1|GRIN1|KCNA1|KCNC1|KCNC2|KCND3|KCNJ3|MYO5A|SLC8A1|ATP6V1F|TSPAN13|KCNH5|KCNK9|KCNK12
GO:0005905	clathrin-coated pit	GO|GO.CC	0.0114373	1	1	4	0.0212766	0.00466586	4.56005	188	0.0645161	62	CLTA|CLTB|SORT1|ITSN1
GO:0048468	cell development	GO|GO.BP	0.011485	1	1	34	0.180851	0.121839	1.48434	188	0.0210006	1619	ABL2|ADARB1|ANK2|DBN1|DRD1|EPHA7|NR2F6|GRIN1|JAK2|MAP1A|MAP1B|MAP6|NEFM|PTPRD|MAP2K4|SLC8A1|SYT1|RNF8|IFT140|SEMA3A|STMN2|KIF3A|MYT1L|NCDN|FLRT3|SLITRK5|ATP8A2|PRDM8|LRRC4C|LRRK1|TTBK1|UNC5A|CNTN4|MOSMO
GO:0034703	cation channel complex	GO|GO.CC	0.0115628	1	1	7	0.037234	0.0130193	2.85992	188	0.0404624	173	GRIN1|KCNA1|KCNC1|KCNC2|KCND3|KCNJ3|SHISA9
GO:0060048	cardiac muscle contraction	GO|GO.BP	0.0116539	1	1	5	0.0265957	0.00722456	3.68129	188	0.0520833	96	ANK2|CHGA|KCND3|KCNJ3|SLC8A1
GO:1901701	cellular response to oxygen-containing compound	GO|GO.BP	0.0118693	1	1	20	0.106383	0.0615593	1.72814	188	0.0244499	818	ABL2|ADCY9|ATP2B1|DRD1|ELK1|JAK2|KCNC2|MYO5A|PRKCB|RANGAP1|MAP2K4|SLC8A1|ATP6V1F|CERS1|LARP1|RAB11FIP5|ZBTB20|SESN1|PLEKHA1|SIRPA
GO:0015833	peptide transport	GO|GO.BP	0.0119077	1	1	35	0.18617	0.126656	1.46989	188	0.0207962	1683	ANK2|CAMK2G|CHGA|CLTA|CLTB|DRD1|JAK2|KCNC2|MAP1A|MC4R|MYO5A|OPRD1|PPIA|PRKCB|RANGAP1|RTN2|UBE2L3|YWHAB|AIP|ATP6V1F|OPTN|KIF3A|SMG5|AHCTF1|RAB11FIP5|TIMM22|RAB6B|MON1A|RASL10B|TANGO2|CNST|SNX32|ZDHHC22|WASHC2A|SERP2
GO:0012510	trans-Golgi network transport vesicle membrane	GO|GO.CC	0.0119713	1	1	2	0.0106383	0.00090307	11.7801	188	0.166667	12	CLTA|CLTB
GO:0022840	leak channel activity	GO|GO.MF	0.0119713	1	1	2	0.0106383	0.00090307	11.7801	188	0.166667	12	KCNK9|KCNK12
GO:0022842	narrow pore channel activity	GO|GO.MF	0.0119713	1	1	2	0.0106383	0.00090307	11.7801	188	0.166667	12	KCNK9|KCNK12
GO:0032785	negative regulation of DNA-templated transcription, elongation	GO|GO.BP	0.0119713	1	1	2	0.0106383	0.00090307	11.7801	188	0.166667	12	RNF8|RNF168
GO:0050884	neuromuscular process controlling posture	GO|GO.BP	0.0119713	1	1	2	0.0106383	0.00090307	11.7801	188	0.166667	12	ADARB1|ATP8A2
GO:0045184	establishment of protein localization	GO|GO.BP	0.0121981	1	1	36	0.191489	0.131397	1.45734	188	0.0206186	1746	ANK2|CAMK2G|CHGA|CLTA|CLTB|DRD1|JAK2|KCNC2|MAP1A|MC4R|MYO5A|OPRD1|PPIA|PRKCB|RANGAP1|RTN2|UBE2L3|YWHAB|AIP|ATP6V1F|OPTN|CCT8|KIF3A|SMG5|AHCTF1|RAB11FIP5|TIMM22|RAB6B|PLEKHA1|MON1A|TANGO2|CNST|SNX32|ZDHHC22|WASHC2A|SERP2
GO:0046879	hormone secretion	GO|GO.BP	0.0127406	1	1	8	0.0425532	0.016481	2.58195	188	0.0365297	219	CAMK2G|CHGA|JAK2|KCNC2|MC4R|MYO5A|RAB11FIP5|RASL10B
GO:0086009	membrane repolarization	GO|GO.BP	0.0130839	1	1	3	0.0159574	0.00263396	6.05836	188	0.0857143	35	ANK2|KCND3|KCNJ3
GO:0004713	protein tyrosine kinase activity	GO|GO.MF	0.0132302	1	1	6	0.0319149	0.0103101	3.09551	188	0.0437956	137	ABL2|EPHA7|EPHB6|JAK2|MAP2K4|DSTYK
GO:0003012	muscle system process	GO|GO.BP	0.013405	1	1	10	0.0531915	0.0234798	2.26541	188	0.0320513	312	ANK2|CAMK2G|CHGA|DRD1|KCNA1|KCND3|KCNJ3|MAP2K4|SLC8A1|ATP8A2
GO:0033036	macromolecule localization	GO|GO.BP	0.0135797	1	1	48	0.255319	0.188215	1.35653	188	0.0191923	2501	ANK2|CAMK2G|CHGA|CLTA|CLTB|DBN1|DRD1|GRIN1|JAK2|KCNA1|KCNC2|MAP1A|MC4R|MYO5A|OPRD1|PPIA|PRKCB|RANGAP1|RTN2|UBE2L3|YWHAB|AIP|BUB3|ATP6V1F|IFT140|OPTN|CCT8|KIF3A|EFR3A|SMG5|AHCTF1|RAB11FIP5|TIMM22|RAB6B|ATP8A2|PITPNM2|PLEKHA1|ABHD17A|MON1A|OSBPL11|TANGO2|UBXN2B|CNST|SNX32|ZDHHC22|LHFPL4|WASHC2A|SERP2
GO:0051234	establishment of localization	GO|GO.BP	0.0137281	1	1	70	0.37234	0.295605	1.25959	188	0.0178208	3928	ABL2|ANK2|APAF1|ATP2B1|CAMK2G|CHGA|CLTA|CLTB|DRD1|GRIN1|JAK2|KCNA1|KCNC1|KCNC2|KCND3|KCNJ3|MAP1A|MAP1B|MAP6|MC4R|MYO5A|OPRD1|PCDH7|PPIA|PRKCB|RANGAP1|RTN2|SORT1|ITSN1|SLC8A1|SYT1|UBE2L3|YWHAB|AIP|ATP6V1F|PREPL|IFT140|OPTN|ARL6IP5|CCT8|KIF3A|SMG5|AHCTF1|RAB11FIP5|CNNM1|TSPAN13|KCNH5|TIMM22|KCNK9|IP6K2|RAB6B|ATP8A2|PI4K2A|KCNK12|PITPNM2|NGB|PLEKHA1|GEMIN7|MON1A|RASL10B|OSBPL11|TANGO2|UBXN2B|SIRPA|C…
GO:0042886	amide transport	GO|GO.BP	0.0139996	1	1	35	0.18617	0.128085	1.45348	188	0.020564	1702	ANK2|CAMK2G|CHGA|CLTA|CLTB|DRD1|JAK2|KCNC2|MAP1A|MC4R|MYO5A|OPRD1|PPIA|PRKCB|RANGAP1|RTN2|UBE2L3|YWHAB|AIP|ATP6V1F|OPTN|KIF3A|SMG5|AHCTF1|RAB11FIP5|TIMM22|RAB6B|MON1A|RASL10B|TANGO2|CNST|SNX32|ZDHHC22|WASHC2A|SERP2
GO:0021602	cranial nerve morphogenesis	GO|GO.BP	0.0140173	1	1	2	0.0106383	0.000978326	10.874	188	0.153846	13	ADARB1|SEMA3A
GO:0032026	response to magnesium ion	GO|GO.BP	0.0140173	1	1	2	0.0106383	0.000978326	10.874	188	0.153846	13	KCNA1|KCNC2
GO:0032591	dendritic spine membrane	GO|GO.CC	0.0140173	1	1	2	0.0106383	0.000978326	10.874	188	0.153846	13	ATP2B1|SHISA9
GO:0002017	regulation of blood volume by renal aldosterone	GO|GO.BP	0.0141481	1	1	1	0.00531915	7.52559e-05	70.6809	188	1	1	HSD11B2
GO:0002037	negative regulation of L-glutamate import across plasma membrane	GO|GO.BP	0.0141481	1	1	1	0.00531915	7.52559e-05	70.6809	188	1	1	ARL6IP5
GO:0002276	basophil activation involved in immune response	GO|GO.BP	0.0141481	1	1	1	0.00531915	7.52559e-05	70.6809	188	1	1	PI4K2A
GO:0002560	basophil mediated immunity	GO|GO.BP	0.0141481	1	1	1	0.00531915	7.52559e-05	70.6809	188	1	1	PI4K2A
GO:0002561	basophil degranulation	GO|GO.BP	0.0141481	1	1	1	0.00531915	7.52559e-05	70.6809	188	1	1	PI4K2A
GO:0003050	regulation of systemic arterial blood pressure by atrial natriuretic peptide	GO|GO.BP	0.0141481	1	1	1	0.00531915	7.52559e-05	70.6809	188	1	1	RASL10B
GO:0003345	proepicardium cell migration involved in pericardium morphogenesis	GO|GO.BP	0.0141481	1	1	1	0.00531915	7.52559e-05	70.6809	188	1	1	FLRT3
GO:0004014	adenosylmethionine decarboxylase activity	GO|GO.MF	0.0141481	1	1	1	0.00531915	7.52559e-05	70.6809	188	1	1	AMD1
GO:0004018	N6-(1,2-dicarboxyethyl)AMP AMP-lyase (fumarate-forming) activity	GO|GO.MF	0.0141481	1	1	1	0.00531915	7.52559e-05	70.6809	188	1	1	ADSL
GO:0004831	tyrosine-tRNA ligase activity	GO|GO.MF	0.0141481	1	1	1	0.00531915	7.52559e-05	70.6809	188	1	1	YARS2
GO:0006437	tyrosyl-tRNA aminoacylation	GO|GO.BP	0.0141481	1	1	1	0.00531915	7.52559e-05	70.6809	188	1	1	YARS2
GO:0006557	S-adenosylmethioninamine biosynthetic process	GO|GO.BP	0.0141481	1	1	1	0.00531915	7.52559e-05	70.6809	188	1	1	AMD1
GO:0010465	nerve growth factor receptor activity	GO|GO.MF	0.0141481	1	1	1	0.00531915	7.52559e-05	70.6809	188	1	1	SORT1
GO:0010643	cell communication by chemical coupling	GO|GO.BP	0.0141481	1	1	1	0.00531915	7.52559e-05	70.6809	188	1	1	DBN1
GO:0018964	propylene metabolic process	GO|GO.BP	0.0141481	1	1	1	0.00531915	7.52559e-05	70.6809	188	1	1	GRIN1
GO:0019061	uncoating of virus	GO|GO.BP	0.0141481	1	1	1	0.00531915	7.52559e-05	70.6809	188	1	1	PPIA
GO:0019810	putrescine binding	GO|GO.MF	0.0141481	1	1	1	0.00531915	7.52559e-05	70.6809	188	1	1	AMD1
GO:0021503	neural fold bending	GO|GO.BP	0.0141481	1	1	1	0.00531915	7.52559e-05	70.6809	188	1	1	LUZP1
GO:0021566	hypoglossal nerve development	GO|GO.BP	0.0141481	1	1	1	0.00531915	7.52559e-05	70.6809	188	1	1	ADARB1
GO:0021618	hypoglossal nerve morphogenesis	GO|GO.BP	0.0141481	1	1	1	0.00531915	7.52559e-05	70.6809	188	1	1	ADARB1
GO:0030379	neurotensin receptor activity, non-G protein-coupled	GO|GO.MF	0.0141481	1	1	1	0.00531915	7.52559e-05	70.6809	188	1	1	SORT1
GO:0033597	mitotic checkpoint complex	GO|GO.CC	0.0141481	1	1	1	0.00531915	7.52559e-05	70.6809	188	1	1	BUB3
GO:0033644	host cell membrane	GO|GO.CC	0.0141481	1	1	1	0.00531915	7.52559e-05	70.6809	188	1	1	PI4K2A
GO:0035400	histone tyrosine kinase activity	GO|GO.MF	0.0141481	1	1	1	0.00531915	7.52559e-05	70.6809	188	1	1	JAK2
GO:0035401	histone kinase activity (H3-Y41 specific)	GO|GO.MF	0.0141481	1	1	1	0.00531915	7.52559e-05	70.6809	188	1	1	JAK2
GO:0035406	histone-tyrosine phosphorylation	GO|GO.BP	0.0141481	1	1	1	0.00531915	7.52559e-05	70.6809	188	1	1	JAK2
GO:0035409	histone H3-Y41 phosphorylation	GO|GO.BP	0.0141481	1	1	1	0.00531915	7.52559e-05	70.6809	188	1	1	JAK2
GO:0035838	growing cell tip	GO|GO.CC	0.0141481	1	1	1	0.00531915	7.52559e-05	70.6809	188	1	1	PI4K2A
GO:0036004	GAF domain binding	GO|GO.MF	0.0141481	1	1	1	0.00531915	7.52559e-05	70.6809	188	1	1	AIP
GO:0036351	histone H2A-K13 ubiquitination	GO|GO.BP	0.0141481	1	1	1	0.00531915	7.52559e-05	70.6809	188	1	1	RNF168
GO:0036352	histone H2A-K15 ubiquitination	GO|GO.BP	0.0141481	1	1	1	0.00531915	7.52559e-05	70.6809	188	1	1	RNF168
GO:0036371	protein localization to T-tubule	GO|GO.BP	0.0141481	1	1	1	0.00531915	7.52559e-05	70.6809	188	1	1	ANK2
GO:0038046	enkephalin receptor activity	GO|GO.MF	0.0141481	1	1	1	0.00531915	7.52559e-05	70.6809	188	1	1	OPRD1
GO:0042624	ATPase activity, uncoupled	GO|GO.MF	0.0141481	1	1	1	0.00531915	7.52559e-05	70.6809	188	1	1	ATP6V1F
GO:0043449	cellular alkene metabolic process	GO|GO.BP	0.0141481	1	1	1	0.00531915	7.52559e-05	70.6809	188	1	1	GRIN1
GO:0044208	'de novo' AMP biosynthetic process	GO|GO.BP	0.0141481	1	1	1	0.00531915	7.52559e-05	70.6809	188	1	1	ADSL
GO:0044218	other organism cell membrane	GO|GO.CC	0.0141481	1	1	1	0.00531915	7.52559e-05	70.6809	188	1	1	PI4K2A
GO:0044221	host cell synapse	GO|GO.CC	0.0141481	1	1	1	0.00531915	7.52559e-05	70.6809	188	1	1	PI4K2A
GO:0044231	host cell presynaptic membrane	GO|GO.CC	0.0141481	1	1	1	0.00531915	7.52559e-05	70.6809	188	1	1	PI4K2A
GO:0044279	other organism membrane	GO|GO.CC	0.0141481	1	1	1	0.00531915	7.52559e-05	70.6809	188	1	1	PI4K2A
GO:0045575	basophil activation	GO|GO.BP	0.0141481	1	1	1	0.00531915	7.52559e-05	70.6809	188	1	1	PI4K2A
GO:0046499	S-adenosylmethioninamine metabolic process	GO|GO.BP	0.0141481	1	1	1	0.00531915	7.52559e-05	70.6809	188	1	1	AMD1
GO:0051686	establishment of ER localization	GO|GO.BP	0.0141481	1	1	1	0.00531915	7.52559e-05	70.6809	188	1	1	MYO5A
GO:0070184	mitochondrial tyrosyl-tRNA aminoacylation	GO|GO.BP	0.0141481	1	1	1	0.00531915	7.52559e-05	70.6809	188	1	1	YARS2
GO:0070626	(S)-2-(5-amino-1-(5-phospho-D-ribosyl)imidazole-4-carboxamido)succinate AMP-lyase (fumarate-forming) activity	GO|GO.MF	0.0141481	1	1	1	0.00531915	7.52559e-05	70.6809	188	1	1	ADSL
GO:0072414	response to mitotic cell cycle checkpoint signaling	GO|GO.BP	0.0141481	1	1	1	0.00531915	7.52559e-05	70.6809	188	1	1	APAF1
GO:0072432	response to G1 DNA damage checkpoint signaling	GO|GO.BP	0.0141481	1	1	1	0.00531915	7.52559e-05	70.6809	188	1	1	APAF1
GO:0072556	other organism presynaptic membrane	GO|GO.CC	0.0141481	1	1	1	0.00531915	7.52559e-05	70.6809	188	1	1	PI4K2A
GO:0072721	cellular response to dithiothreitol	GO|GO.BP	0.0141481	1	1	1	0.00531915	7.52559e-05	70.6809	188	1	1	CERS1
GO:0072752	cellular response to rapamycin	GO|GO.BP	0.0141481	1	1	1	0.00531915	7.52559e-05	70.6809	188	1	1	LARP1
GO:0086030	adenylate cyclase-activating adrenergic receptor signaling pathway involved in cardiac muscle relaxation	GO|GO.BP	0.0141481	1	1	1	0.00531915	7.52559e-05	70.6809	188	1	1	CHGA
GO:0098746	fast, calcium ion-dependent exocytosis of neurotransmitter	GO|GO.BP	0.0141481	1	1	1	0.00531915	7.52559e-05	70.6809	188	1	1	SYT1
GO:0099089	establishment of endoplasmic reticulum localization to postsynapse	GO|GO.BP	0.0141481	1	1	1	0.00531915	7.52559e-05	70.6809	188	1	1	MYO5A
GO:1902612	regulation of anti-Mullerian hormone signaling pathway	GO|GO.BP	0.0141481	1	1	1	0.00531915	7.52559e-05	70.6809	188	1	1	DKK3
GO:1902613	negative regulation of anti-Mullerian hormone signaling pathway	GO|GO.BP	0.0141481	1	1	1	0.00531915	7.52559e-05	70.6809	188	1	1	DKK3
GO:1903045	neural crest cell migration involved in sympathetic nervous system development	GO|GO.BP	0.0141481	1	1	1	0.00531915	7.52559e-05	70.6809	188	1	1	SEMA3A
GO:1903720	negative regulation of I-kappaB phosphorylation	GO|GO.BP	0.0141481	1	1	1	0.00531915	7.52559e-05	70.6809	188	1	1	SIRPA
GO:1905702	regulation of inhibitory synapse assembly	GO|GO.BP	0.0141481	1	1	1	0.00531915	7.52559e-05	70.6809	188	1	1	LHFPL4
GO:1990262	anti-Mullerian hormone signaling pathway	GO|GO.BP	0.0141481	1	1	1	0.00531915	7.52559e-05	70.6809	188	1	1	DKK3
GO:1990298	bub1-bub3 complex	GO|GO.CC	0.0141481	1	1	1	0.00531915	7.52559e-05	70.6809	188	1	1	BUB3
GO:0006278	RNA-dependent DNA biosynthetic process	GO|GO.BP	0.0141492	1	1	4	0.0212766	0.00496689	4.28369	188	0.0606061	66	PPIA|CCT8|SMG5|HMBOX1
GO:0051952	regulation of amine transport	GO|GO.BP	0.0141492	1	1	4	0.0212766	0.00496689	4.28369	188	0.0606061	66	CHGA|DRD1|SYT1|ARL6IP5
GO:1901379	regulation of potassium ion transmembrane transport	GO|GO.BP	0.0141492	1	1	4	0.0212766	0.00496689	4.28369	188	0.0606061	66	ANK2|KCNA1|KCNC1|KCNC2
GO:0006811	ion transport	GO|GO.BP	0.0142484	1	1	26	0.138298	0.0881999	1.56801	188	0.0221843	1172	ANK2|ATP2B1|CAMK2G|DRD1|GRIN1|KCNA1|KCNC1|KCNC2|KCND3|KCNJ3|MYO5A|OPRD1|PRKCB|SLC8A1|SYT1|ATP6V1F|ARL6IP5|CNNM1|TSPAN13|KCNH5|KCNK9|IP6K2|ATP8A2|KCNK12|PITPNM2|SHISA9
GO:0009914	hormone transport	GO|GO.BP	0.0144309	1	1	8	0.0425532	0.0168573	2.52432	188	0.0357143	224	CAMK2G|CHGA|JAK2|KCNC2|MC4R|MYO5A|RAB11FIP5|RASL10B
GO:0007204	positive regulation of cytosolic calcium ion concentration	GO|GO.BP	0.0153554	1	1	7	0.037234	0.0137718	2.70364	188	0.0382514	183	ABL2|ANK2|DRD1|GRIN1|JAK2|MYO5A|SLC8A1
GO:1904064	positive regulation of cation transmembrane transport	GO|GO.BP	0.0154312	1	1	5	0.0265957	0.00775135	3.43111	188	0.0485437	103	ANK2|DRD1|KCNA1|KCNC1|KCNC2
GO:0015837	amine transport	GO|GO.BP	0.0156454	1	1	4	0.0212766	0.0051174	4.1577	188	0.0588235	68	CHGA|DRD1|SYT1|ARL6IP5
GO:1904659	glucose transmembrane transport	GO|GO.BP	0.0156454	1	1	4	0.0212766	0.0051174	4.1577	188	0.0588235	68	DRD1|PRKCB|RTN2|SORT1
GO:0031224	intrinsic component of membrane	GO|GO.CC	0.0159378	1	1	63	0.335106	0.262718	1.27554	188	0.0180464	3491	ADCY9|ATP2B1|CDH18|DRD1|EPHA7|EPHB6|GRIN1|HTR1E|KCNA1|KCNC1|KCNC2|KCND3|KCNJ3|LSAMP|MC4R|NPY1R|OPRD1|PCDH7|PTPRD|RTN2|SORT1|SLC8A1|SYT1|TMCC2|SEMA3A|ARL6IP5|FAM189B|CERS1|PTPRT|GPR176|TMEM245|FLRT3|ABHD14A|SLITRK5|CNNM1|TSPAN13|KCNH5|TIMM22|KCNK9|ATP8A2|PI4K2A|TMEM184C|RPRM|KCNK12|ASPHD2|PCDH10|LRRC4C|KHDC1|ABHD17A|PLPP7|UNC5A|SIRPA|CNTN4|CNST|SYT14|ZDHHC22|FAM171A2|LHFPL4|SERP2|TMEM81|CISD2|SHIS…
GO:0007617	mating behavior	GO|GO.BP	0.0162028	1	1	2	0.0106383	0.00105358	10.0973	188	0.142857	14	DRD1|GRIN1
GO:0030673	axolemma	GO|GO.CC	0.0162028	1	1	2	0.0106383	0.00105358	10.0973	188	0.142857	14	KCNC1|KCNC2
GO:0035173	histone kinase activity	GO|GO.MF	0.0162028	1	1	2	0.0106383	0.00105358	10.0973	188	0.142857	14	JAK2|PRKCB
GO:0086014	atrial cardiac muscle cell action potential	GO|GO.BP	0.0162028	1	1	2	0.0106383	0.00105358	10.0973	188	0.142857	14	ANK2|KCNJ3
GO:0086026	atrial cardiac muscle cell to AV node cell signaling	GO|GO.BP	0.0162028	1	1	2	0.0106383	0.00105358	10.0973	188	0.142857	14	ANK2|KCNJ3
GO:0086066	atrial cardiac muscle cell to AV node cell communication	GO|GO.BP	0.0162028	1	1	2	0.0106383	0.00105358	10.0973	188	0.142857	14	ANK2|KCNJ3
GO:0099171	presynaptic modulation of chemical synaptic transmission	GO|GO.BP	0.0162028	1	1	2	0.0106383	0.00105358	10.0973	188	0.142857	14	PRKCB|SYT1
GO:0051402	neuron apoptotic process	GO|GO.BP	0.0162089	1	1	7	0.037234	0.0139223	2.67441	188	0.0378378	185	ADARB1|APAF1|EPHA7|GRIN1|JAK2|MAP2K4|ITSN1
GO:0015031	protein transport	GO|GO.BP	0.0163214	1	1	34	0.180851	0.124925	1.44768	188	0.0204819	1660	ANK2|CAMK2G|CHGA|CLTA|CLTB|DRD1|JAK2|KCNC2|MAP1A|MC4R|MYO5A|OPRD1|PPIA|PRKCB|RANGAP1|RTN2|UBE2L3|YWHAB|AIP|ATP6V1F|OPTN|KIF3A|SMG5|AHCTF1|RAB11FIP5|TIMM22|RAB6B|MON1A|TANGO2|CNST|SNX32|ZDHHC22|WASHC2A|SERP2
GO:0035722	interleukin-12-mediated signaling pathway	GO|GO.BP	0.0163527	1	1	3	0.0159574	0.00285972	5.58007	188	0.0789474	38	JAK2|PPIA|AIP
GO:0008306	associative learning	GO|GO.BP	0.0164294	1	1	4	0.0212766	0.00519266	4.09744	188	0.057971	69	DRD1|GRIN1|MAP1A|PDE1B
GO:0043130	ubiquitin binding	GO|GO.MF	0.0164294	1	1	4	0.0212766	0.00519266	4.09744	188	0.057971	69	RNF8|BUB3|UBXN2B|RNF168
GO:0043204	perikaryon	GO|GO.CC	0.0166444	1	1	5	0.0265957	0.00790187	3.36575	188	0.047619	105	KCNA1|KCNC2|MAP2K4|PI4K2A|NGB
GO:0043270	positive regulation of ion transport	GO|GO.BP	0.0166481	1	1	7	0.037234	0.0139976	2.66003	188	0.0376344	186	ANK2|DRD1|GRIN1|KCNA1|KCNC1|KCNC2|ATP8A2
GO:0008144	drug binding	GO|GO.MF	0.0171849	1	1	29	0.154255	0.102875	1.49945	188	0.0212143	1367	ABL2|ADCY9|APAF1|ATP2B1|CAMK2G|DRD1|EPHA7|EPHB6|GRIN1|JAK2|MYO5A|PFKP|PPIA|PRKCB|MAP2K4|UBE2L3|PIP4K2B|CCT8|KIF3A|DSTYK|YARS2|IP6K2|ATP8A2|PI4K2A|DDX24|NGB|LRRK1|TTBK1|STK35
GO:0007189	adenylate cyclase-activating G protein-coupled receptor signaling pathway	GO|GO.BP	0.0172376	1	1	4	0.0212766	0.00526791	4.03891	188	0.0571429	70	ADCY9|CHGA|DRD1|MC4R
GO:0097733	photoreceptor cell cilium	GO|GO.CC	0.0172376	1	1	4	0.0212766	0.00526791	4.03891	188	0.0571429	70	MAP1B|MYO5A|IFT140|ATP8A2
GO:2000300	regulation of synaptic vesicle exocytosis	GO|GO.BP	0.0172376	1	1	4	0.0212766	0.00526791	4.03891	188	0.0571429	70	DRD1|PRKCB|SYT1|PREPL
GO:1903169	regulation of calcium ion transmembrane transport	GO|GO.BP	0.0172741	1	1	5	0.0265957	0.00797712	3.334	188	0.0471698	106	ANK2|DRD1|MYO5A|SLC8A1|TSPAN13
GO:0099572	postsynaptic specialization	GO|GO.CC	0.0173574	1	1	10	0.0531915	0.0244582	2.1748	188	0.0307692	325	DBN1|EPHA7|GRIN1|KCND3|MAP1B|OPRD1|TANC2|LRRC4C|ABHD17A|SHISA9
GO:0022890	inorganic cation transmembrane transporter activity	GO|GO.MF	0.0175324	1	1	12	0.0638298	0.0319085	2.0004	188	0.0283019	424	ATP2B1|GRIN1|KCNA1|KCNC1|KCNC2|KCND3|KCNJ3|SLC8A1|ATP6V1F|KCNH5|KCNK9|KCNK12
GO:0050919	negative chemotaxis	GO|GO.BP	0.0175348	1	1	3	0.0159574	0.00293498	5.43699	188	0.0769231	39	EPHA7|SEMA3A|FLRT3
GO:0072507	divalent inorganic cation homeostasis	GO|GO.BP	0.0176936	1	1	10	0.0531915	0.0245334	2.16812	188	0.0306748	326	ABL2|ANK2|ATP2B1|DRD1|GRIN1|JAK2|KCNA1|MYO5A|PRKCB|SLC8A1
GO:0060402	calcium ion transport into cytosol	GO|GO.BP	0.0179194	1	1	5	0.0265957	0.00805238	3.30284	188	0.046729	107	ANK2|DRD1|GRIN1|MYO5A|SLC8A1
GO:0016020	membrane	GO|GO.CC	0.0180453	1	1	108	0.574468	0.496011	1.15818	188	0.016386	6591	ADCY9|ANK2|ATP2B1|CAMK2G|CDH18|CHGA|CLTA|CLTB|DBN1|DRD1|EPB41L1|EPHA7|EPHB6|GRIN1|HSD11B2|HTR1E|JAK2|KCNA1|KCNC1|KCNC2|KCND3|KCNJ3|LSAMP|MAP1B|MAP6|MC4R|MYO5A|NPY1R|OPRD1|PAFAH1B3|PCDH7|PDYN|PFKP|PPIA|PRKCB|PTPRD|RANGAP1|RTN2|SORT1|ITSN1|SLC8A1|SYT1|YWHAB|LUZP1|PIP4K2B|AIP|ATP6V1F|TMCC2|OPTN|SEMA3A|ARL6IP5|FAM189B|CERS1|STMN2|PTPRT|GPR176|FILIP1L|NCDN|EFR3A|LARP1|TMEM245|FLRT3|DSTYK|ABHD14A|AHCTF…
GO:0006810	transport	GO|GO.BP	0.0180558	1	1	68	0.361702	0.289133	1.25099	188	0.0176991	3842	ABL2|ANK2|APAF1|ATP2B1|CAMK2G|CHGA|CLTA|CLTB|DRD1|GRIN1|JAK2|KCNA1|KCNC1|KCNC2|KCND3|KCNJ3|MAP1A|MAP1B|MAP6|MC4R|MYO5A|OPRD1|PCDH7|PPIA|PRKCB|RANGAP1|RTN2|SORT1|ITSN1|SLC8A1|SYT1|UBE2L3|YWHAB|AIP|ATP6V1F|PREPL|IFT140|OPTN|ARL6IP5|CCT8|KIF3A|SMG5|AHCTF1|RAB11FIP5|CNNM1|TSPAN13|KCNH5|TIMM22|KCNK9|IP6K2|RAB6B|ATP8A2|PI4K2A|KCNK12|PITPNM2|NGB|GEMIN7|MON1A|RASL10B|OSBPL11|TANGO2|SIRPA|CNST|SNX32|ZDHHC…
GO:0097731	9+0 non-motile cilium	GO|GO.CC	0.0180703	1	1	4	0.0212766	0.00534317	3.98202	188	0.056338	71	MAP1B|MYO5A|IFT140|ATP8A2
GO:0035690	cellular response to drug	GO|GO.BP	0.0182388	1	1	9	0.0478723	0.0210716	2.27188	188	0.0321429	280	DRD1|KCNC1|KCNC2|SLC8A1|CERS1|LARP1|NSMCE3|PLEKHA1|SIRPA
GO:0022839	ion gated channel activity	GO|GO.MF	0.0182929	1	1	8	0.0425532	0.0176099	2.41644	188	0.034188	234	GRIN1|KCNA1|KCNC1|KCNC2|KCND3|KCNJ3|KCNH5|KCNK12
GO:0050807	regulation of synapse organization	GO|GO.BP	0.0184892	1	1	7	0.037234	0.0142986	2.60403	188	0.0368421	190	EPHA7|GRIN1|PTPRD|FLRT3|SLITRK5|ABHD17A|LHFPL4
GO:0005005	transmembrane-ephrin receptor activity	GO|GO.MF	0.0185235	1	1	2	0.0106383	0.00112884	9.42411	188	0.133333	15	EPHA7|EPHB6
GO:0008211	glucocorticoid metabolic process	GO|GO.BP	0.0185235	1	1	2	0.0106383	0.00112884	9.42411	188	0.133333	15	HSD11B2|DKK3
GO:0010996	response to auditory stimulus	GO|GO.BP	0.0185235	1	1	2	0.0106383	0.00112884	9.42411	188	0.133333	15	KCNC1|ATP8A2
GO:0038201	TOR complex	GO|GO.CC	0.0185235	1	1	2	0.0106383	0.00112884	9.42411	188	0.133333	15	LARP1|SESN1
GO:0046931	pore complex assembly	GO|GO.BP	0.0185235	1	1	2	0.0106383	0.00112884	9.42411	188	0.133333	15	CCT8|AHCTF1
GO:0051767	nitric-oxide synthase biosynthetic process	GO|GO.BP	0.0185235	1	1	2	0.0106383	0.00112884	9.42411	188	0.133333	15	JAK2|MAP2K4
GO:0051769	regulation of nitric-oxide synthase biosynthetic process	GO|GO.BP	0.0185235	1	1	2	0.0106383	0.00112884	9.42411	188	0.133333	15	JAK2|MAP2K4
GO:0086002	cardiac muscle cell action potential involved in contraction	GO|GO.BP	0.0187634	1	1	3	0.0159574	0.00301023	5.30106	188	0.075	40	ANK2|KCND3|KCNJ3
GO:0098632	cell-cell adhesion mediator activity	GO|GO.MF	0.0187634	1	1	3	0.0159574	0.00301023	5.30106	188	0.075	40	LRRC4C|SIRPA|CNTN4
GO:0008645	hexose transmembrane transport	GO|GO.BP	0.0189276	1	1	4	0.0212766	0.00541842	3.92671	188	0.0555556	72	DRD1|PRKCB|RTN2|SORT1
GO:0019932	second-messenger-mediated signaling	GO|GO.BP	0.0190068	1	1	9	0.0478723	0.0212222	2.25577	188	0.0319149	282	ADCY9|ANK2|CHGA|DRD1|GRIN1|KCNC2|MC4R|MYO5A|SLC8A1
GO:0098984	neuron to neuron synapse	GO|GO.CC	0.0190871	1	1	10	0.0531915	0.0248344	2.14184	188	0.030303	330	DBN1|EPHA7|GRIN1|MAP1B|OPRD1|SYT1|TANC2|LRRC4C|ABHD17A|SHISA9
GO:0004888	transmembrane signaling receptor activity	GO|GO.MF	0.0192973	1	1	13	0.0691489	0.0361981	1.91029	188	0.027027	481	DRD1|EPHA7|EPHB6|GRIN1|HTR1E|MC4R|NPY1R|OPRD1|PTPRD|SORT1|PTPRT|GPR176|UNC5A
GO:0015749	monosaccharide transmembrane transport	GO|GO.BP	0.0198097	1	1	4	0.0212766	0.00549368	3.87292	188	0.0547945	73	DRD1|PRKCB|RTN2|SORT1
GO:0051960	regulation of nervous system development	GO|GO.BP	0.0199671	1	1	18	0.0957447	0.0565172	1.69408	188	0.023968	751	ABL2|DBN1|EPHA7|GRIN1|MAP1B|MAP6|PTPRD|SYT1|SEMA3A|STMN2|FLRT3|SLITRK5|ATP8A2|LRRC4C|TTBK1|CNTN4|LHFPL4|MOSMO
GO:0008542	visual learning	GO|GO.BP	0.0200386	1	1	3	0.0159574	0.00308549	5.17177	188	0.0731707	41	DRD1|GRIN1|PDE1B
GO:0046323	glucose import	GO|GO.BP	0.0200386	1	1	3	0.0159574	0.00308549	5.17177	188	0.0731707	41	DRD1|RTN2|SORT1
GO:0086065	cell communication involved in cardiac conduction	GO|GO.BP	0.0200386	1	1	3	0.0159574	0.00308549	5.17177	188	0.0731707	41	ANK2|KCNJ3|SLC8A1
GO:0070838	divalent metal ion transport	GO|GO.BP	0.020184	1	1	10	0.0531915	0.0250602	2.12255	188	0.03003	333	ANK2|ATP2B1|CAMK2G|DRD1|GRIN1|MYO5A|OPRD1|PRKCB|SLC8A1|TSPAN13
GO:0072511	divalent inorganic cation transport	GO|GO.BP	0.0205597	1	1	10	0.0531915	0.0251355	2.11619	188	0.0299401	334	ANK2|ATP2B1|CAMK2G|DRD1|GRIN1|MYO5A|OPRD1|PRKCB|SLC8A1|TSPAN13
GO:0006874	cellular calcium ion homeostasis	GO|GO.BP	0.020613	1	1	9	0.0478723	0.0215232	2.22422	188	0.0314685	286	ABL2|ANK2|ATP2B1|DRD1|GRIN1|JAK2|MYO5A|PRKCB|SLC8A1
GO:0034767	positive regulation of ion transmembrane transport	GO|GO.BP	0.0206597	1	1	5	0.0265957	0.0083534	3.18382	188	0.045045	111	ANK2|DRD1|KCNA1|KCNC1|KCNC2
GO:0005003	ephrin receptor activity	GO|GO.MF	0.020975	1	1	2	0.0106383	0.00120409	8.83511	188	0.125	16	EPHA7|EPHB6
GO:0032039	integrator complex	GO|GO.CC	0.020975	1	1	2	0.0106383	0.00120409	8.83511	188	0.125	16	INTS7|INTS12
GO:0035372	protein localization to microtubule	GO|GO.BP	0.020975	1	1	2	0.0106383	0.00120409	8.83511	188	0.125	16	MAP1A|ABHD17A
GO:0035859	Seh1-associated complex	GO|GO.CC	0.020975	1	1	2	0.0106383	0.00120409	8.83511	188	0.125	16	SESN1|WDR24
GO:0042755	eating behavior	GO|GO.BP	0.020975	1	1	2	0.0106383	0.00120409	8.83511	188	0.125	16	OPRD1|ATP8A2
GO:0055119	relaxation of cardiac muscle	GO|GO.BP	0.020975	1	1	2	0.0106383	0.00120409	8.83511	188	0.125	16	CHGA|SLC8A1
GO:0009719	response to endogenous stimulus	GO|GO.BP	0.0211618	1	1	26	0.138298	0.0912854	1.51501	188	0.0214345	1213	ADCY9|APAF1|ATP2B1|DRD1|ELK1|NR2F6|HSD11B2|JAK2|KCNC1|KCNC2|MC4R|MYO5A|PRKCB|RANGAP1|SORT1|SLC8A1|UBE2L3|UBE3A|ATP6V1F|STMN2|PEG10|LARP1|FLRT3|DSTYK|DKK3|SESN1
GO:0016597	amino acid binding	GO|GO.MF	0.0213604	1	1	3	0.0159574	0.00316075	5.04863	188	0.0714286	42	GRIN1|SESN1|YARS2
GO:0022836	gated channel activity	GO|GO.MF	0.0214045	1	1	8	0.0425532	0.0181367	2.34625	188	0.033195	241	GRIN1|KCNA1|KCNC1|KCNC2|KCND3|KCNJ3|KCNH5|KCNK12
GO:0005216	ion channel activity	GO|GO.MF	0.0214518	1	1	9	0.0478723	0.0216737	2.20878	188	0.03125	288	GRIN1|KCNA1|KCNC1|KCNC2|KCND3|KCNJ3|KCNH5|KCNK9|KCNK12
GO:0050803	regulation of synapse structure or activity	GO|GO.BP	0.0215125	1	1	7	0.037234	0.0147502	2.52432	188	0.0357143	196	EPHA7|GRIN1|PTPRD|FLRT3|SLITRK5|ABHD17A|LHFPL4
GO:0034219	carbohydrate transmembrane transport	GO|GO.BP	0.0216491	1	1	4	0.0212766	0.00564419	3.76965	188	0.0533333	75	DRD1|PRKCB|RTN2|SORT1
GO:0048013	ephrin receptor signaling pathway	GO|GO.BP	0.0216491	1	1	4	0.0212766	0.00564419	3.76965	188	0.0533333	75	EPHA7|EPHB6|GRIN1|ITSN1
GO:1902803	regulation of synaptic vesicle transport	GO|GO.BP	0.0216491	1	1	4	0.0212766	0.00564419	3.76965	188	0.0533333	75	DRD1|PRKCB|SYT1|PREPL
GO:0009636	response to toxic substance	GO|GO.BP	0.0218642	1	1	11	0.0585106	0.029124	2.00902	188	0.0284238	387	DRD1|GRIN1|KCNC1|KCNC2|OPRD1|PDE1B|SLC8A1|CERS1|SESN1|PLEKHA1|SIRPA
GO:0006936	muscle contraction	GO|GO.BP	0.0223586	1	1	8	0.0425532	0.0182872	2.32694	188	0.0329218	243	ANK2|CHGA|DRD1|KCNA1|KCND3|KCNJ3|SLC8A1|ATP8A2
GO:1901214	regulation of neuron death	GO|GO.BP	0.0223586	1	1	8	0.0425532	0.0182872	2.32694	188	0.0329218	243	CHGA|ELK1|EPHA7|GRIN1|JAK2|MAP2K4|ITSN1|NCOA7
GO:0010975	regulation of neuron projection development	GO|GO.BP	0.0226656	1	1	12	0.0638298	0.0331126	1.92766	188	0.0272727	440	ABL2|DBN1|EPHA7|GRIN1|MAP1B|MAP6|PTPRD|SYT1|SEMA3A|STMN2|ATP8A2|LRRC4C
GO:0016773	phosphotransferase activity, alcohol group as acceptor	GO|GO.MF	0.022716	1	1	16	0.0851064	0.0490668	1.7345	188	0.0245399	652	ABL2|CAMK2G|EPHA7|EPHB6|JAK2|PFKP|PRKCB|MAP2K4|PIP4K2B|DSTYK|KCNH5|IP6K2|PI4K2A|LRRK1|TTBK1|STK35
GO:1903779	regulation of cardiac conduction	GO|GO.BP	0.022729	1	1	3	0.0159574	0.003236	4.93122	188	0.0697674	43	ANK2|ATP2B1|SLC8A1
GO:0055074	calcium ion homeostasis	GO|GO.BP	0.0227559	1	1	9	0.0478723	0.0218995	2.18601	188	0.0309278	291	ABL2|ANK2|ATP2B1|DRD1|GRIN1|JAK2|MYO5A|PRKCB|SLC8A1
GO:0051235	maintenance of location	GO|GO.BP	0.0228468	1	1	8	0.0425532	0.0183624	2.3174	188	0.0327869	244	ANK2|DBN1|DRD1|MYO5A|RANGAP1|SLC8A1|YWHAB|OSBPL11
GO:0022838	substrate-specific channel activity	GO|GO.MF	0.023203	1	1	9	0.0478723	0.0219747	2.17852	188	0.0308219	292	GRIN1|KCNA1|KCNC1|KCNC2|KCND3|KCNJ3|KCNH5|KCNK9|KCNK12
GO:0001990	regulation of systemic arterial blood pressure by hormone	GO|GO.BP	0.0235534	1	1	2	0.0106383	0.00127935	8.31539	188	0.117647	17	HSD11B2|RASL10B
GO:0005001	transmembrane receptor protein tyrosine phosphatase activity	GO|GO.MF	0.0235534	1	1	2	0.0106383	0.00127935	8.31539	188	0.117647	17	PTPRD|PTPRT
GO:0019198	transmembrane receptor protein phosphatase activity	GO|GO.MF	0.0235534	1	1	2	0.0106383	0.00127935	8.31539	188	0.117647	17	PTPRD|PTPRT
GO:0021756	striatum development	GO|GO.BP	0.0235534	1	1	2	0.0106383	0.00127935	8.31539	188	0.117647	17	DRD1|SLITRK5
GO:0043194	axon initial segment	GO|GO.CC	0.0235534	1	1	2	0.0106383	0.00127935	8.31539	188	0.117647	17	ANK2|MAP1A
GO:0051580	regulation of neurotransmitter uptake	GO|GO.BP	0.0235534	1	1	2	0.0106383	0.00127935	8.31539	188	0.117647	17	DRD1|ARL6IP5
GO:0071880	adenylate cyclase-activating adrenergic receptor signaling pathway	GO|GO.BP	0.0235534	1	1	2	0.0106383	0.00127935	8.31539	188	0.117647	17	ADCY9|CHGA
GO:0086012	membrane depolarization during cardiac muscle cell action potential	GO|GO.BP	0.0235534	1	1	2	0.0106383	0.00127935	8.31539	188	0.117647	17	ANK2|SLC8A1
GO:0086013	membrane repolarization during cardiac muscle cell action potential	GO|GO.BP	0.0235534	1	1	2	0.0106383	0.00127935	8.31539	188	0.117647	17	KCND3|KCNJ3
GO:0032414	positive regulation of ion transmembrane transporter activity	GO|GO.BP	0.0235897	1	1	4	0.0212766	0.0057947	3.67173	188	0.0519481	77	ANK2|KCNA1|KCNC1|KCNC2
GO:0042383	sarcolemma	GO|GO.CC	0.0236606	1	1	5	0.0265957	0.00865443	3.07308	188	0.0434783	115	ANK2|KCND3|KCNJ3|RTN2|SLC8A1
GO:0010243	response to organonitrogen compound	GO|GO.BP	0.023799	1	1	18	0.0957447	0.057646	1.66091	188	0.0234987	766	ADCY9|DRD1|GRIN1|HSD11B2|JAK2|KCNC1|KCNC2|MC4R|MYO5A|PDE1B|PRKCB|RANGAP1|SORT1|SLC8A1|ATP6V1F|LARP1|FBXO2|SESN1
GO:1901700	response to oxygen-containing compound	GO|GO.BP	0.0240202	1	1	25	0.132979	0.0878989	1.51286	188	0.0214041	1168	ABL2|ADCY9|ATP2B1|DRD1|ELK1|GRIN1|HSD11B2|JAK2|KCNC2|MC4R|MYO5A|PRKCB|RANGAP1|SORT1|MAP2K4|SLC8A1|UBE3A|ATP6V1F|CERS1|LARP1|RAB11FIP5|ZBTB20|SESN1|PLEKHA1|SIRPA
GO:1901698	response to nitrogen compound	GO|GO.BP	0.0240754	1	1	19	0.101064	0.0619356	1.63176	188	0.0230863	823	ADCY9|DRD1|GRIN1|HSD11B2|JAK2|KCNC1|KCNC2|MC4R|MYO5A|PDE1B|PRKCB|RANGAP1|SORT1|SLC8A1|ATP6V1F|LARP1|FBXO2|SESN1|NSMCE3
GO:0021536	diencephalon development	GO|GO.BP	0.0241442	1	1	3	0.0159574	0.00331126	4.81915	188	0.0681818	44	KCNC1|KCNC2|SEMA3A
GO:0045453	bone resorption	GO|GO.BP	0.0241442	1	1	3	0.0159574	0.00331126	4.81915	188	0.0681818	44	MC4R|NCDN|LRRK1
GO:0008021	synaptic vesicle	GO|GO.CC	0.0241867	1	1	6	0.0319149	0.0118152	2.70118	188	0.0382166	157	CLTA|CLTB|GRIN1|OPRD1|SYT1|PI4K2A
GO:0005829	cytosol	GO|GO.CC	0.0246027	1	1	73	0.388298	0.318483	1.21921	188	0.0172495	4232	ABL2|ADARB1|ADSL|AMD1|ANK2|APAF1|CAMK2G|CLTA|CLTB|DBN1|EPB41L1|EPHB6|JAK2|KCNA1|LSAMP|MAP1A|MAP1B|MYO5A|PAFAH1B3|PDE1B|PFKP|PPIA|PRKCB|PSMA1|PSMA4|RANGAP1|SORT1|MAP2K4|ITSN1|UBE2L3|YWHAB|PIP4K2B|CUL1|RNF8|AIP|BUB3|ATP6V1F|PREPL|GNPDA1|OPTN|FAM13A|CCT8|KIF3A|PEG10|NCDN|EFR3A|SMG5|FLRT3|AHCTF1|GMEB2|FBXO2|SESN1|SSU72|YARS2|FAM13B|RAB6B|PI4K2A|DCAF6|PITPNM2|NGB|PLEKHA1|SPATS2|HMBOX1|LRRK1|GEMIN7|MON…
GO:0007417	central nervous system development	GO|GO.BP	0.02491	1	1	18	0.0957447	0.057947	1.65228	188	0.0233766	770	ADARB1|APAF1|ATP2B1|DRD1|EPHA7|GRIN1|KCNA1|KCNC1|KCNC2|PAFAH1B3|SLC8A1|SYT1|UBE3A|SEMA3A|SLITRK5|PRDM8|TTBK1|CNTN4
GO:0042277	peptide binding	GO|GO.MF	0.0254553	1	1	7	0.037234	0.0152769	2.43727	188	0.0344828	203	CLTA|CLTB|MC4R|OPRD1|PPIA|FBXO2|TIMM22
GO:0007632	visual behavior	GO|GO.BP	0.0256062	1	1	3	0.0159574	0.00338651	4.71206	188	0.0666667	45	DRD1|GRIN1|PDE1B
GO:0034394	protein localization to cell surface	GO|GO.BP	0.0256062	1	1	3	0.0159574	0.00338651	4.71206	188	0.0666667	45	ANK2|MAP1A|RAB11FIP5
GO:1990928	response to amino acid starvation	GO|GO.BP	0.0256062	1	1	3	0.0159574	0.00338651	4.71206	188	0.0666667	45	LARP1|SESN1|WDR24
GO:0046854	phosphatidylinositol phosphorylation	GO|GO.BP	0.0256328	1	1	4	0.0212766	0.00594521	3.57878	188	0.0506329	79	PIP4K2B|EFR3A|IP6K2|PI4K2A
GO:0120111	neuron projection cytoplasm	GO|GO.CC	0.0256328	1	1	4	0.0212766	0.00594521	3.57878	188	0.0506329	79	MAP1A|RANGAP1|MAP2K4|KIF3A
GO:0000904	cell morphogenesis involved in differentiation	GO|GO.BP	0.0258809	1	1	15	0.0797872	0.0457556	1.74377	188	0.0246711	608	ADARB1|EPHA7|GRIN1|MAP1A|MAP1B|MAP6|PTPRD|SEMA3A|KIF3A|FLRT3|SLITRK5|ATP8A2|LRRC4C|UNC5A|CNTN4
GO:0051588	regulation of neurotransmitter transport	GO|GO.BP	0.0260869	1	1	5	0.0265957	0.00888019	2.99495	188	0.0423729	118	DRD1|PRKCB|SYT1|PREPL|ARL6IP5
GO:0045664	regulation of neuron differentiation	GO|GO.BP	0.0261824	1	1	14	0.0744681	0.041767	1.78294	188	0.0252252	555	ABL2|DBN1|EPHA7|GRIN1|MAP1B|MAP6|PTPRD|SYT1|SEMA3A|STMN2|ATP8A2|LRRC4C|CNTN4|MOSMO
GO:0004298	threonine-type endopeptidase activity	GO|GO.MF	0.0262544	1	1	2	0.0106383	0.00135461	7.85343	188	0.111111	18	PSMA1|PSMA4
GO:0010881	regulation of cardiac muscle contraction by regulation of the release of sequestered calcium ion	GO|GO.BP	0.0262544	1	1	2	0.0106383	0.00135461	7.85343	188	0.111111	18	ANK2|SLC8A1
GO:0031045	dense core granule	GO|GO.CC	0.0262544	1	1	2	0.0106383	0.00135461	7.85343	188	0.111111	18	OPRD1|SYT1
GO:0042053	regulation of dopamine metabolic process	GO|GO.BP	0.0262544	1	1	2	0.0106383	0.00135461	7.85343	188	0.111111	18	DRD1|PDE1B
GO:0042069	regulation of catecholamine metabolic process	GO|GO.BP	0.0262544	1	1	2	0.0106383	0.00135461	7.85343	188	0.111111	18	DRD1|PDE1B
GO:0070003	threonine-type peptidase activity	GO|GO.MF	0.0262544	1	1	2	0.0106383	0.00135461	7.85343	188	0.111111	18	PSMA1|PSMA4
GO:0048731	system development	GO|GO.BP	0.0267231	1	1	60	0.319149	0.254515	1.25395	188	0.017741	3382	ABL2|ADARB1|ANK2|APAF1|ATP2B1|CAMK2G|DBN1|DRD1|EPHA7|NR2F6|GRIN1|HLF|JAK2|KCNA1|KCNC1|KCNC2|LSAMP|MAP1A|MAP1B|MAP6|MYO5A|NEFM|NPY1R|PAFAH1B3|PDE1B|PRKCB|PTPRD|SATB1|MAP2K4|SLC8A1|SYT1|UBE3A|LUZP1|CUL1|RNF8|ADAMTS2|IFT140|ZBTB24|SEMA3A|STMN2|KIF3A|MYT1L|NCDN|FLRT3|SLITRK5|DKK3|ATP8A2|STOX2|PRDM8|LRRC4C|HIVEP3|PLEKHA1|LRRK1|TTBK1|UNC5A|CNTN4|RNF168|PRICKLE2|LHFPL4|MOSMO
GO:0050808	synapse organization	GO|GO.BP	0.0268276	1	1	10	0.0531915	0.0262643	2.02524	188	0.0286533	349	DRD1|EPHA7|GRIN1|MYO5A|PTPRD|FLRT3|SLITRK5|LRRC4C|ABHD17A|LHFPL4
GO:0060401	cytosolic calcium ion transport	GO|GO.BP	0.0269298	1	1	5	0.0265957	0.00895545	2.96978	188	0.0420168	119	ANK2|DRD1|GRIN1|MYO5A|SLC8A1
GO:0030705	cytoskeleton-dependent intracellular transport	GO|GO.BP	0.0269404	1	1	6	0.0319149	0.0121162	2.63407	188	0.0372671	161	MAP1A|MAP1B|MAP6|MYO5A|IFT140|KIF3A
GO:1901215	negative regulation of neuron death	GO|GO.BP	0.02766	1	1	6	0.0319149	0.0121915	2.61781	188	0.037037	162	CHGA|GRIN1|JAK2|MAP2K4|ITSN1|NCOA7
GO:0071705	nitrogen compound transport	GO|GO.BP	0.0277555	1	1	37	0.196809	0.143964	1.36706	188	0.0193413	1913	ANK2|CAMK2G|CHGA|CLTA|CLTB|DRD1|JAK2|KCNC2|MAP1A|MC4R|MYO5A|OPRD1|PPIA|PRKCB|RANGAP1|RTN2|SYT1|UBE2L3|YWHAB|AIP|ATP6V1F|OPTN|ARL6IP5|KIF3A|SMG5|AHCTF1|RAB11FIP5|TIMM22|RAB6B|MON1A|RASL10B|TANGO2|CNST|SNX32|ZDHHC22|WASHC2A|SERP2
GO:0051209	release of sequestered calcium ion into cytosol	GO|GO.BP	0.0277793	1	1	4	0.0212766	0.00609573	3.49041	188	0.0493827	81	ANK2|DRD1|MYO5A|SLC8A1
GO:0016021	integral component of membrane	GO|GO.CC	0.0277998	1	1	60	0.319149	0.255042	1.25136	188	0.0177043	3389	ADCY9|ATP2B1|CDH18|DRD1|EPHA7|EPHB6|GRIN1|HTR1E|KCNA1|KCNC1|KCNC2|KCND3|KCNJ3|MC4R|NPY1R|OPRD1|PCDH7|PTPRD|RTN2|SORT1|SLC8A1|SYT1|TMCC2|SEMA3A|ARL6IP5|FAM189B|CERS1|PTPRT|GPR176|TMEM245|FLRT3|ABHD14A|SLITRK5|CNNM1|TSPAN13|KCNH5|TIMM22|KCNK9|ATP8A2|PI4K2A|TMEM184C|RPRM|KCNK12|ASPHD2|PCDH10|LRRC4C|KHDC1|PLPP7|UNC5A|SIRPA|CNST|SYT14|ZDHHC22|FAM171A2|LHFPL4|SERP2|TMEM81|CISD2|SHISA9|MOSMO
GO:0030900	forebrain development	GO|GO.BP	0.0280251	1	1	9	0.0478723	0.0227273	2.10638	188	0.0298013	302	APAF1|DRD1|GRIN1|KCNA1|KCNC1|KCNC2|SLC8A1|SEMA3A|SLITRK5
GO:0001588	dopamine neurotransmitter receptor activity, coupled via Gs	GO|GO.MF	0.0280971	1	1	1	0.00531915	0.000150512	35.3404	188	0.5	2	DRD1
GO:0001602	pancreatic polypeptide receptor activity	GO|GO.MF	0.0280971	1	1	1	0.00531915	0.000150512	35.3404	188	0.5	2	NPY1R
GO:0001920	negative regulation of receptor recycling	GO|GO.BP	0.0280971	1	1	1	0.00531915	0.000150512	35.3404	188	0.5	2	OPTN
GO:0003011	involuntary skeletal muscle contraction	GO|GO.BP	0.0280971	1	1	1	0.00531915	0.000150512	35.3404	188	0.5	2	ATP8A2
GO:0003845	11-beta-hydroxysteroid dehydrogenase [NAD(P)] activity	GO|GO.MF	0.0280971	1	1	1	0.00531915	0.000150512	35.3404	188	0.5	2	HSD11B2
GO:0004342	glucosamine-6-phosphate deaminase activity	GO|GO.MF	0.0280971	1	1	1	0.00531915	0.000150512	35.3404	188	0.5	2	GNPDA1
GO:0004977	melanocortin receptor activity	GO|GO.MF	0.0280971	1	1	1	0.00531915	0.000150512	35.3404	188	0.5	2	MC4R
GO:0004980	melanocyte-stimulating hormone receptor activity	GO|GO.MF	0.0280971	1	1	1	0.00531915	0.000150512	35.3404	188	0.5	2	MC4R
GO:0006043	glucosamine catabolic process	GO|GO.BP	0.0280971	1	1	1	0.00531915	0.000150512	35.3404	188	0.5	2	GNPDA1
GO:0006597	spermine biosynthetic process	GO|GO.BP	0.0280971	1	1	1	0.00531915	0.000150512	35.3404	188	0.5	2	AMD1
GO:0008355	olfactory learning	GO|GO.BP	0.0280971	1	1	1	0.00531915	0.000150512	35.3404	188	0.5	2	GRIN1
GO:0008545	JUN kinase kinase activity	GO|GO.MF	0.0280971	1	1	1	0.00531915	0.000150512	35.3404	188	0.5	2	MAP2K4
GO:0021965	spinal cord ventral commissure morphogenesis	GO|GO.BP	0.0280971	1	1	1	0.00531915	0.000150512	35.3404	188	0.5	2	ADARB1
GO:0031959	mineralocorticoid receptor signaling pathway	GO|GO.BP	0.0280971	1	1	1	0.00531915	0.000150512	35.3404	188	0.5	2	JAK2
GO:0035403	histone kinase activity (H3-T6 specific)	GO|GO.MF	0.0280971	1	1	1	0.00531915	0.000150512	35.3404	188	0.5	2	PRKCB
GO:0035408	histone H3-T6 phosphorylation	GO|GO.BP	0.0280971	1	1	1	0.00531915	0.000150512	35.3404	188	0.5	2	PRKCB
GO:0035651	AP-3 adaptor complex binding	GO|GO.MF	0.0280971	1	1	1	0.00531915	0.000150512	35.3404	188	0.5	2	PI4K2A
GO:0036309	protein localization to M-band	GO|GO.BP	0.0280971	1	1	1	0.00531915	0.000150512	35.3404	188	0.5	2	ANK2
GO:0038060	nitric oxide-cGMP-mediated signaling pathway	GO|GO.BP	0.0280971	1	1	1	0.00531915	0.000150512	35.3404	188	0.5	2	KCNC2
GO:0043293	apoptosome	GO|GO.CC	0.0280971	1	1	1	0.00531915	0.000150512	35.3404	188	0.5	2	APAF1
GO:0046604	positive regulation of mitotic centrosome separation	GO|GO.BP	0.0280971	1	1	1	0.00531915	0.000150512	35.3404	188	0.5	2	UBXN2B
GO:0046960	sensitization	GO|GO.BP	0.0280971	1	1	1	0.00531915	0.000150512	35.3404	188	0.5	2	DRD1
GO:0047179	platelet-activating factor acetyltransferase activity	GO|GO.MF	0.0280971	1	1	1	0.00531915	0.000150512	35.3404	188	0.5	2	PAFAH1B3
GO:0050976	detection of mechanical stimulus involved in sensory perception of touch	GO|GO.BP	0.0280971	1	1	1	0.00531915	0.000150512	35.3404	188	0.5	2	KCNA1
GO:0060200	clathrin-sculpted acetylcholine transport vesicle	GO|GO.CC	0.0280971	1	1	1	0.00531915	0.000150512	35.3404	188	0.5	2	SYT1
GO:0060201	clathrin-sculpted acetylcholine transport vesicle membrane	GO|GO.CC	0.0280971	1	1	1	0.00531915	0.000150512	35.3404	188	0.5	2	SYT1
GO:0061091	regulation of phospholipid translocation	GO|GO.BP	0.0280971	1	1	1	0.00531915	0.000150512	35.3404	188	0.5	2	ATP8A2
GO:0061092	positive regulation of phospholipid translocation	GO|GO.BP	0.0280971	1	1	1	0.00531915	0.000150512	35.3404	188	0.5	2	ATP8A2
GO:0070039	rRNA (guanosine-2'-O-)-methyltransferase activity	GO|GO.MF	0.0280971	1	1	1	0.00531915	0.000150512	35.3404	188	0.5	2	MRM3
GO:0071386	cellular response to corticosterone stimulus	GO|GO.BP	0.0280971	1	1	1	0.00531915	0.000150512	35.3404	188	0.5	2	ATP2B1
GO:0071492	cellular response to UV-A	GO|GO.BP	0.0280971	1	1	1	0.00531915	0.000150512	35.3404	188	0.5	2	CERS1
GO:0071608	macrophage inflammatory protein-1 alpha production	GO|GO.BP	0.0280971	1	1	1	0.00531915	0.000150512	35.3404	188	0.5	2	SIRPA
GO:0071640	regulation of macrophage inflammatory protein 1 alpha production	GO|GO.BP	0.0280971	1	1	1	0.00531915	0.000150512	35.3404	188	0.5	2	SIRPA
GO:0071641	negative regulation of macrophage inflammatory protein 1 alpha production	GO|GO.BP	0.0280971	1	1	1	0.00531915	0.000150512	35.3404	188	0.5	2	SIRPA
GO:0072545	tyrosine binding	GO|GO.MF	0.0280971	1	1	1	0.00531915	0.000150512	35.3404	188	0.5	2	YARS2
GO:0072720	response to dithiothreitol	GO|GO.BP	0.0280971	1	1	1	0.00531915	0.000150512	35.3404	188	0.5	2	CERS1
GO:0086089	voltage-gated potassium channel activity involved in atrial cardiac muscle cell action potential repolarization	GO|GO.MF	0.0280971	1	1	1	0.00531915	0.000150512	35.3404	188	0.5	2	KCNJ3
GO:0097457	hippocampal mossy fiber	GO|GO.CC	0.0280971	1	1	1	0.00531915	0.000150512	35.3404	188	0.5	2	MAP1B
GO:0098907	regulation of SA node cell action potential	GO|GO.BP	0.0280971	1	1	1	0.00531915	0.000150512	35.3404	188	0.5	2	ANK2
GO:0098944	postsynaptic recycling endosome membrane	GO|GO.CC	0.0280971	1	1	1	0.00531915	0.000150512	35.3404	188	0.5	2	ABHD17A
GO:0098949	intrinsic component of postsynaptic endosome membrane	GO|GO.CC	0.0280971	1	1	1	0.00531915	0.000150512	35.3404	188	0.5	2	ABHD17A
GO:0098951	intrinsic component of postsynaptic recycling endosome membrane	GO|GO.CC	0.0280971	1	1	1	0.00531915	0.000150512	35.3404	188	0.5	2	ABHD17A
GO:0099033	anchored component of postsynaptic recycling endosome membrane	GO|GO.CC	0.0280971	1	1	1	0.00531915	0.000150512	35.3404	188	0.5	2	ABHD17A
GO:0099034	anchored component of postsynaptic endosome membrane	GO|GO.CC	0.0280971	1	1	1	0.00531915	0.000150512	35.3404	188	0.5	2	ABHD17A
GO:0099580	ion antiporter activity involved in regulation of postsynaptic membrane potential	GO|GO.MF	0.0280971	1	1	1	0.00531915	0.000150512	35.3404	188	0.5	2	SLC8A1
GO:0099642	retrograde axonal protein transport	GO|GO.BP	0.0280971	1	1	1	0.00531915	0.000150512	35.3404	188	0.5	2	MAP1A
GO:0150001	primary dendrite	GO|GO.CC	0.0280971	1	1	1	0.00531915	0.000150512	35.3404	188	0.5	2	MAP1A
GO:1900673	olefin metabolic process	GO|GO.BP	0.0280971	1	1	1	0.00531915	0.000150512	35.3404	188	0.5	2	GRIN1
GO:1901355	response to rapamycin	GO|GO.BP	0.0280971	1	1	1	0.00531915	0.000150512	35.3404	188	0.5	2	LARP1
GO:1901899	positive regulation of relaxation of cardiac muscle	GO|GO.BP	0.0280971	1	1	1	0.00531915	0.000150512	35.3404	188	0.5	2	CHGA
GO:1902724	positive regulation of skeletal muscle satellite cell proliferation	GO|GO.BP	0.0280971	1	1	1	0.00531915	0.000150512	35.3404	188	0.5	2	JAK2
GO:1902728	positive regulation of growth factor dependent skeletal muscle satellite cell proliferation	GO|GO.BP	0.0280971	1	1	1	0.00531915	0.000150512	35.3404	188	0.5	2	JAK2
GO:1904780	negative regulation of protein localization to centrosome	GO|GO.BP	0.0280971	1	1	1	0.00531915	0.000150512	35.3404	188	0.5	2	UBXN2B
GO:1905030	voltage-gated ion channel activity involved in regulation of postsynaptic membrane potential	GO|GO.MF	0.0280971	1	1	1	0.00531915	0.000150512	35.3404	188	0.5	2	KCNA1
GO:1905429	response to glycine	GO|GO.BP	0.0280971	1	1	1	0.00531915	0.000150512	35.3404	188	0.5	2	GRIN1
GO:1990723	cytoplasmic periphery of the nuclear pore complex	GO|GO.CC	0.0280971	1	1	1	0.00531915	0.000150512	35.3404	188	0.5	2	RANGAP1
GO:2000707	positive regulation of dense core granule biogenesis	GO|GO.BP	0.0280971	1	1	1	0.00531915	0.000150512	35.3404	188	0.5	2	CHGA
GO:2001056	positive regulation of cysteine-type endopeptidase activity	GO|GO.BP	0.0286672	1	1	5	0.0265957	0.00910596	2.9207	188	0.0413223	121	APAF1|GRIN1|JAK2|ARL6IP5|TTBK1
GO:0050886	endocrine process	GO|GO.BP	0.0286699	1	1	3	0.0159574	0.00353703	4.51154	188	0.0638298	47	HSD11B2|RAB11FIP5|RASL10B
GO:0060076	excitatory synapse	GO|GO.CC	0.0286699	1	1	3	0.0159574	0.00353703	4.51154	188	0.0638298	47	GRIN1|KCNJ3|SYT1
GO:0072698	protein localization to microtubule cytoskeleton	GO|GO.BP	0.0286699	1	1	3	0.0159574	0.00353703	4.51154	188	0.0638298	47	MAP1A|ABHD17A|UBXN2B
GO:0031252	cell leading edge	GO|GO.CC	0.0287082	1	1	10	0.0531915	0.0265653	2.00229	188	0.0283286	353	ATP2B1|KCNC1|KCNC2|MYO5A|OPRD1|ITSN1|STMN2|PLEKHA1|UNC5A|SHISA9
GO:0071702	organic substance transport	GO|GO.BP	0.028829	1	1	41	0.218085	0.16323	1.33606	188	0.0189027	2169	ANK2|CAMK2G|CHGA|CLTA|CLTB|DRD1|JAK2|KCNC2|MAP1A|MC4R|MYO5A|OPRD1|PPIA|PRKCB|RANGAP1|RTN2|SORT1|SYT1|UBE2L3|YWHAB|AIP|ATP6V1F|OPTN|ARL6IP5|KIF3A|SMG5|AHCTF1|RAB11FIP5|TIMM22|RAB6B|ATP8A2|PITPNM2|MON1A|RASL10B|OSBPL11|TANGO2|CNST|SNX32|ZDHHC22|WASHC2A|SERP2
GO:0005839	proteasome core complex	GO|GO.CC	0.0290743	1	1	2	0.0106383	0.00142986	7.44009	188	0.105263	19	PSMA1|PSMA4
GO:0019239	deaminase activity	GO|GO.MF	0.0290743	1	1	2	0.0106383	0.00142986	7.44009	188	0.105263	19	ADARB1|GNPDA1
GO:0030132	clathrin coat of coated pit	GO|GO.CC	0.0290743	1	1	2	0.0106383	0.00142986	7.44009	188	0.105263	19	CLTA|CLTB
GO:0048268	clathrin coat assembly	GO|GO.BP	0.0290743	1	1	2	0.0106383	0.00142986	7.44009	188	0.105263	19	CLTA|CLTB
GO:0051953	negative regulation of amine transport	GO|GO.BP	0.0290743	1	1	2	0.0106383	0.00142986	7.44009	188	0.105263	19	CHGA|ARL6IP5
GO:0071875	adrenergic receptor signaling pathway	GO|GO.BP	0.0290743	1	1	2	0.0106383	0.00142986	7.44009	188	0.105263	19	ADCY9|CHGA
GO:0031667	response to nutrient levels	GO|GO.BP	0.0291926	1	1	10	0.0531915	0.0266406	1.99663	188	0.0282486	354	ADSL|APAF1|ATP2B1|GRIN1|HSD11B2|MC4R|SLC8A1|LARP1|SESN1|WDR24
GO:0030154	cell differentiation	GO|GO.BP	0.0295535	1	1	51	0.271277	0.21162	1.28191	188	0.0181366	2812	ABL2|ADARB1|ANK2|APAF1|CAMK2G|DBN1|DRD1|ELK1|EPHA7|EPHB6|NR2F6|GRIN1|HLF|JAK2|KCNA1|MAP1A|MAP1B|MAP6|MYO5A|NEFM|PDE1B|PRKCB|PTPRD|SORT1|SATB1|MAP2K4|SLC8A1|SYT1|RNF8|IFT140|ZBTB24|SEMA3A|STMN2|KIF3A|MYT1L|PEG10|NCDN|FLRT3|SLITRK5|ATP8A2|PRDM8|LRRC4C|HIVEP3|PLEKHA1|LRRK1|TTBK1|PLPP7|UNC5A|OSBPL11|CNTN4|MOSMO
GO:0015267	channel activity	GO|GO.MF	0.0296	1	1	9	0.0478723	0.022953	2.08566	188	0.0295082	305	GRIN1|KCNA1|KCNC1|KCNC2|KCND3|KCNJ3|KCNH5|KCNK9|KCNK12
GO:0022803	passive transmembrane transporter activity	GO|GO.MF	0.0296	1	1	9	0.0478723	0.022953	2.08566	188	0.0295082	305	GRIN1|KCNA1|KCNC1|KCNC2|KCND3|KCNJ3|KCNH5|KCNK9|KCNK12
GO:0051283	negative regulation of sequestering of calcium ion	GO|GO.BP	0.03003	1	1	4	0.0212766	0.00624624	3.40631	188	0.0481928	83	ANK2|DRD1|MYO5A|SLC8A1
GO:0002790	peptide secretion	GO|GO.BP	0.0310835	1	1	11	0.0585106	0.0307797	1.90095	188	0.0268949	409	CAMK2G|CHGA|JAK2|KCNC2|MC4R|MYO5A|PPIA|RAB11FIP5|MON1A|RASL10B|TANGO2
GO:0032411	positive regulation of transporter activity	GO|GO.BP	0.0311947	1	1	4	0.0212766	0.00632149	3.36575	188	0.047619	84	ANK2|KCNA1|KCNC1|KCNC2
GO:0051291	protein heterooligomerization	GO|GO.BP	0.0311947	1	1	4	0.0212766	0.00632149	3.36575	188	0.047619	84	GRIN1|KCNC2|SYT1|YWHAB
GO:0008324	cation transmembrane transporter activity	GO|GO.MF	0.0314405	1	1	12	0.0638298	0.0347682	1.83587	188	0.025974	462	ATP2B1|GRIN1|KCNA1|KCNC1|KCNC2|KCND3|KCNJ3|SLC8A1|ATP6V1F|KCNH5|KCNK9|KCNK12
GO:0014069	postsynaptic density	GO|GO.CC	0.0317953	1	1	9	0.0478723	0.0232541	2.05867	188	0.0291262	309	DBN1|EPHA7|GRIN1|MAP1B|OPRD1|TANC2|LRRC4C|ABHD17A|SHISA9
GO:0032210	regulation of telomere maintenance via telomerase	GO|GO.BP	0.0319193	1	1	3	0.0159574	0.00368754	4.3274	188	0.0612245	49	CCT8|SMG5|HMBOX1
GO:0098631	cell adhesion mediator activity	GO|GO.MF	0.0319193	1	1	3	0.0159574	0.00368754	4.3274	188	0.0612245	49	LRRC4C|SIRPA|CNTN4
GO:0021544	subpallium development	GO|GO.BP	0.0320092	1	1	2	0.0106383	0.00150512	7.06809	188	0.1	20	DRD1|SLITRK5
GO:0060384	innervation	GO|GO.BP	0.0320092	1	1	2	0.0106383	0.00150512	7.06809	188	0.1	20	ADARB1|SEMA3A
GO:0070530	K63-linked polyubiquitin modification-dependent protein binding	GO|GO.MF	0.0320092	1	1	2	0.0106383	0.00150512	7.06809	188	0.1	20	OPTN|RNF168
GO:0086011	membrane repolarization during action potential	GO|GO.BP	0.0320092	1	1	2	0.0106383	0.00150512	7.06809	188	0.1	20	KCND3|KCNJ3
GO:0051282	regulation of sequestering of calcium ion	GO|GO.BP	0.0323857	1	1	4	0.0212766	0.00639675	3.32616	188	0.0470588	85	ANK2|DRD1|MYO5A|SLC8A1
GO:0048813	dendrite morphogenesis	GO|GO.BP	0.0333163	1	1	5	0.0265957	0.00948224	2.8048	188	0.0396825	126	GRIN1|MAP6|PTPRD|SEMA3A|SLITRK5
GO:0032279	asymmetric synapse	GO|GO.CC	0.0335145	1	1	9	0.0478723	0.0234798	2.03887	188	0.0288462	312	DBN1|EPHA7|GRIN1|MAP1B|OPRD1|TANC2|LRRC4C|ABHD17A|SHISA9
GO:0086003	cardiac muscle cell contraction	GO|GO.BP	0.0336132	1	1	3	0.0159574	0.00376279	4.24085	188	0.06	50	ANK2|KCND3|KCNJ3
GO:0072503	cellular divalent inorganic cation homeostasis	GO|GO.BP	0.0346959	1	1	9	0.0478723	0.0236303	2.02588	188	0.0286624	314	ABL2|ANK2|ATP2B1|DRD1|GRIN1|JAK2|MYO5A|PRKCB|SLC8A1
GO:0070382	exocytic vesicle	GO|GO.CC	0.0347129	1	1	6	0.0319149	0.0128688	2.48003	188	0.0350877	171	CLTA|CLTB|GRIN1|OPRD1|SYT1|PI4K2A
GO:0032182	ubiquitin-like protein binding	GO|GO.MF	0.0348468	1	1	4	0.0212766	0.00654726	3.24969	188	0.045977	87	RNF8|BUB3|UBXN2B|RNF168
GO:0005524	ATP binding	GO|GO.MF	0.0348486	1	1	25	0.132979	0.0910596	1.46035	188	0.0206612	1210	ABL2|ADCY9|APAF1|ATP2B1|CAMK2G|EPHA7|EPHB6|JAK2|MYO5A|PFKP|PRKCB|MAP2K4|UBE2L3|PIP4K2B|CCT8|KIF3A|DSTYK|YARS2|IP6K2|ATP8A2|PI4K2A|DDX24|LRRK1|TTBK1|STK35
GO:0010499	proteasomal ubiquitin-independent protein catabolic process	GO|GO.BP	0.0350551	1	1	2	0.0106383	0.00158037	6.73151	188	0.0952381	21	PSMA1|PSMA4
GO:0140115	export across plasma membrane	GO|GO.BP	0.0350551	1	1	2	0.0106383	0.00158037	6.73151	188	0.0952381	21	KCND3|SLC8A1
GO:0071495	cellular response to endogenous stimulus	GO|GO.BP	0.0350577	1	1	22	0.117021	0.0777393	1.5053	188	0.0212972	1033	ADCY9|APAF1|ATP2B1|DRD1|ELK1|NR2F6|JAK2|MYO5A|PRKCB|RANGAP1|SORT1|SLC8A1|UBE2L3|UBE3A|ATP6V1F|STMN2|PEG10|LARP1|FLRT3|DSTYK|DKK3|SESN1
GO:0010657	muscle cell apoptotic process	GO|GO.BP	0.035353	1	1	3	0.0159574	0.00383805	4.1577	188	0.0588235	51	APAF1|JAK2|MAP2K4
GO:0051208	sequestering of calcium ion	GO|GO.BP	0.0361171	1	1	4	0.0212766	0.00662252	3.21277	188	0.0454545	88	ANK2|DRD1|MYO5A|SLC8A1
GO:0034702	ion channel complex	GO|GO.CC	0.0362632	1	1	7	0.037234	0.016481	2.25921	188	0.0319635	219	GRIN1|KCNA1|KCNC1|KCNC2|KCND3|KCNJ3|SHISA9
GO:0070588	calcium ion transmembrane transport	GO|GO.BP	0.0362632	1	1	7	0.037234	0.016481	2.25921	188	0.0319635	219	ANK2|ATP2B1|DRD1|GRIN1|MYO5A|SLC8A1|TSPAN13
GO:0019935	cyclic-nucleotide-mediated signaling	GO|GO.BP	0.0363186	1	1	5	0.0265957	0.00970801	2.73957	188	0.0387597	129	ADCY9|CHGA|DRD1|KCNC2|MC4R
GO:0050770	regulation of axonogenesis	GO|GO.BP	0.0364241	1	1	6	0.0319149	0.0130193	2.45136	188	0.0346821	173	EPHA7|GRIN1|MAP1B|MAP6|SEMA3A|LRRC4C
GO:0019005	SCF ubiquitin ligase complex	GO|GO.CC	0.0371386	1	1	3	0.0159574	0.00391331	4.07774	188	0.0576923	52	CUL1|FBXO2|FBXO27
GO:0044380	protein localization to cytoskeleton	GO|GO.BP	0.0371386	1	1	3	0.0159574	0.00391331	4.07774	188	0.0576923	52	MAP1A|ABHD17A|UBXN2B
GO:1903902	positive regulation of viral life cycle	GO|GO.BP	0.0371386	1	1	3	0.0159574	0.00391331	4.07774	188	0.0576923	52	ADARB1|PPIA|LARP1
GO:1904115	axon cytoplasm	GO|GO.CC	0.0371386	1	1	3	0.0159574	0.00391331	4.07774	188	0.0576923	52	MAP1A|RANGAP1|KIF3A
GO:0043434	response to peptide hormone	GO|GO.BP	0.0377745	1	1	9	0.0478723	0.0240066	1.99413	188	0.0282132	319	ADCY9|HSD11B2|JAK2|MC4R|MYO5A|PRKCB|RANGAP1|SORT1|ATP6V1F
GO:0044441	ciliary part	GO|GO.CC	0.0377745	1	1	9	0.0478723	0.0240066	1.99413	188	0.0282132	319	CLTB|DRD1|MAP1B|MYO5A|IFT140|KIF3A|TOGARAM1|ATP8A2|MOSMO
GO:0010882	regulation of cardiac muscle contraction by calcium ion signaling	GO|GO.BP	0.0382086	1	1	2	0.0106383	0.00165563	6.42553	188	0.0909091	22	ANK2|SLC8A1
GO:0086019	cell-cell signaling involved in cardiac conduction	GO|GO.BP	0.0382086	1	1	2	0.0106383	0.00165563	6.42553	188	0.0909091	22	ANK2|KCNJ3
GO:1904037	positive regulation of epithelial cell apoptotic process	GO|GO.BP	0.0382086	1	1	2	0.0106383	0.00165563	6.42553	188	0.0909091	22	JAK2|SORT1
GO:0046928	regulation of neurotransmitter secretion	GO|GO.BP	0.038737	1	1	4	0.0212766	0.00677303	3.14137	188	0.0444444	90	DRD1|PRKCB|SYT1|PREPL
GO:0007200	phospholipase C-activating G protein-coupled receptor signaling pathway	GO|GO.BP	0.0389696	1	1	3	0.0159574	0.00398856	4.0008	188	0.0566038	53	CHGA|DRD1|OPRD1
GO:0030276	clathrin binding	GO|GO.MF	0.0389696	1	1	3	0.0159574	0.00398856	4.0008	188	0.0566038	53	CLTA|CLTB|SYT1
GO:0048857	neural nucleus development	GO|GO.BP	0.0389696	1	1	3	0.0159574	0.00398856	4.0008	188	0.0566038	53	KCNC1|KCNC2|TTBK1
GO:0050906	detection of stimulus involved in sensory perception	GO|GO.BP	0.0389696	1	1	3	0.0159574	0.00398856	4.0008	188	0.0566038	53	NR2F6|KCNA1|ATP8A2
GO:0051937	catecholamine transport	GO|GO.BP	0.0389696	1	1	3	0.0159574	0.00398856	4.0008	188	0.0566038	53	CHGA|DRD1|SYT1
GO:0010506	regulation of autophagy	GO|GO.BP	0.0390188	1	1	8	0.0425532	0.0203943	2.08652	188	0.0295203	271	ABL2|PIP4K2B|OPTN|LARP1|SESN1|WDR24|SNX32|CISD2
GO:1904356	regulation of telomere maintenance via telomere lengthening	GO|GO.BP	0.0408459	1	1	3	0.0159574	0.00406382	3.92671	188	0.0555556	54	CCT8|SMG5|HMBOX1
GO:0017158	regulation of calcium ion-dependent exocytosis	GO|GO.BP	0.0414632	1	1	4	0.0212766	0.00692354	3.07308	188	0.0434783	92	DRD1|PRKCB|SYT1|PREPL
GO:0046834	lipid phosphorylation	GO|GO.BP	0.0414632	1	1	4	0.0212766	0.00692354	3.07308	188	0.0434783	92	PIP4K2B|EFR3A|IP6K2|PI4K2A
GO:0002026	regulation of the force of heart contraction	GO|GO.BP	0.0414659	1	1	2	0.0106383	0.00173089	6.14616	188	0.0869565	23	CHGA|SLC8A1
GO:0007413	axonal fasciculation	GO|GO.BP	0.0414659	1	1	2	0.0106383	0.00173089	6.14616	188	0.0869565	23	SEMA3A|CNTN4
GO:0019098	reproductive behavior	GO|GO.BP	0.0414659	1	1	2	0.0106383	0.00173089	6.14616	188	0.0869565	23	DRD1|GRIN1
GO:0048483	autonomic nervous system development	GO|GO.BP	0.0414659	1	1	2	0.0106383	0.00173089	6.14616	188	0.0869565	23	ADARB1|SEMA3A
GO:0106030	neuron projection fasciculation	GO|GO.BP	0.0414659	1	1	2	0.0106383	0.00173089	6.14616	188	0.0869565	23	SEMA3A|CNTN4
GO:0001515	opioid peptide activity	GO|GO.MF	0.0418497	1	1	1	0.00531915	0.000225768	23.5603	188	0.333333	3	PDYN
GO:0001601	peptide YY receptor activity	GO|GO.MF	0.0418497	1	1	1	0.00531915	0.000225768	23.5603	188	0.333333	3	NPY1R
GO:0003726	double-stranded RNA adenosine deaminase activity	GO|GO.MF	0.0418497	1	1	1	0.00531915	0.000225768	23.5603	188	0.333333	3	ADARB1
GO:0003872	6-phosphofructokinase activity	GO|GO.MF	0.0418497	1	1	1	0.00531915	0.000225768	23.5603	188	0.333333	3	PFKP
GO:0004117	calmodulin-dependent cyclic-nucleotide phosphodiesterase activity	GO|GO.MF	0.0418497	1	1	1	0.00531915	0.000225768	23.5603	188	0.333333	3	PDE1B
GO:0004597	peptide-aspartate beta-dioxygenase activity	GO|GO.MF	0.0418497	1	1	1	0.00531915	0.000225768	23.5603	188	0.333333	3	ASPHD2
GO:0004698	calcium-dependent protein kinase C activity	GO|GO.MF	0.0418497	1	1	1	0.00531915	0.000225768	23.5603	188	0.333333	3	PRKCB
GO:0004952	dopamine neurotransmitter receptor activity	GO|GO.MF	0.0418497	1	1	1	0.00531915	0.000225768	23.5603	188	0.333333	3	DRD1
GO:0005030	neurotrophin receptor activity	GO|GO.MF	0.0418497	1	1	1	0.00531915	0.000225768	23.5603	188	0.333333	3	SORT1
GO:0005143	interleukin-12 receptor binding	GO|GO.MF	0.0418497	1	1	1	0.00531915	0.000225768	23.5603	188	0.333333	3	JAK2
GO:0005250	A-type (transient outward) potassium channel activity	GO|GO.MF	0.0418497	1	1	1	0.00531915	0.000225768	23.5603	188	0.333333	3	KCND3
GO:0005945	6-phosphofructokinase complex	GO|GO.CC	0.0418497	1	1	1	0.00531915	0.000225768	23.5603	188	0.333333	3	PFKP
GO:0006046	N-acetylglucosamine catabolic process	GO|GO.BP	0.0418497	1	1	1	0.00531915	0.000225768	23.5603	188	0.333333	3	GNPDA1
GO:0016309	1-phosphatidylinositol-5-phosphate 4-kinase activity	GO|GO.MF	0.0418497	1	1	1	0.00531915	0.000225768	23.5603	188	0.333333	3	PIP4K2B
GO:0016939	kinesin II complex	GO|GO.CC	0.0418497	1	1	1	0.00531915	0.000225768	23.5603	188	0.333333	3	KIF3A
GO:0019808	polyamine binding	GO|GO.MF	0.0418497	1	1	1	0.00531915	0.000225768	23.5603	188	0.333333	3	AMD1
GO:0021586	pons maturation	GO|GO.BP	0.0418497	1	1	1	0.00531915	0.000225768	23.5603	188	0.333333	3	GRIN1
GO:0021824	cerebral cortex tangential migration using cell-axon interactions	GO|GO.BP	0.0418497	1	1	1	0.00531915	0.000225768	23.5603	188	0.333333	3	SEMA3A
GO:0021828	gonadotrophin-releasing hormone neuronal migration to the hypothalamus	GO|GO.BP	0.0418497	1	1	1	0.00531915	0.000225768	23.5603	188	0.333333	3	SEMA3A
GO:0021855	hypothalamus cell migration	GO|GO.BP	0.0418497	1	1	1	0.00531915	0.000225768	23.5603	188	0.333333	3	SEMA3A
GO:0021856	hypothalamic tangential migration using cell-axon interactions	GO|GO.BP	0.0418497	1	1	1	0.00531915	0.000225768	23.5603	188	0.333333	3	SEMA3A
GO:0030348	syntaxin-3 binding	GO|GO.MF	0.0418497	1	1	1	0.00531915	0.000225768	23.5603	188	0.333333	3	SYT1
GO:0030432	peristalsis	GO|GO.BP	0.0418497	1	1	1	0.00531915	0.000225768	23.5603	188	0.333333	3	DRD1
GO:0031117	positive regulation of microtubule depolymerization	GO|GO.BP	0.0418497	1	1	1	0.00531915	0.000225768	23.5603	188	0.333333	3	STMN2
GO:0031302	intrinsic component of endosome membrane	GO|GO.CC	0.0418497	1	1	1	0.00531915	0.000225768	23.5603	188	0.333333	3	ABHD17A
GO:0031632	positive regulation of synaptic vesicle fusion to presynaptic active zone membrane	GO|GO.BP	0.0418497	1	1	1	0.00531915	0.000225768	23.5603	188	0.333333	3	SYT1
GO:0032345	negative regulation of aldosterone metabolic process	GO|GO.BP	0.0418497	1	1	1	0.00531915	0.000225768	23.5603	188	0.333333	3	DKK3
GO:0032348	negative regulation of aldosterone biosynthetic process	GO|GO.BP	0.0418497	1	1	1	0.00531915	0.000225768	23.5603	188	0.333333	3	DKK3
GO:0033693	neurofilament bundle assembly	GO|GO.BP	0.0418497	1	1	1	0.00531915	0.000225768	23.5603	188	0.333333	3	NEFM
GO:0034751	aryl hydrocarbon receptor complex	GO|GO.CC	0.0418497	1	1	1	0.00531915	0.000225768	23.5603	188	0.333333	3	AIP
GO:0035106	operant conditioning	GO|GO.BP	0.0418497	1	1	1	0.00531915	0.000225768	23.5603	188	0.333333	3	DRD1
GO:0042998	positive regulation of Golgi to plasma membrane protein transport	GO|GO.BP	0.0418497	1	1	1	0.00531915	0.000225768	23.5603	188	0.333333	3	CNST
GO:0044302	dentate gyrus mossy fiber	GO|GO.CC	0.0418497	1	1	1	0.00531915	0.000225768	23.5603	188	0.333333	3	MAP1B
GO:0044307	dendritic branch	GO|GO.CC	0.0418497	1	1	1	0.00531915	0.000225768	23.5603	188	0.333333	3	MAP1A
GO:0048101	calcium- and calmodulin-regulated 3',5'-cyclic-GMP phosphodiesterase activity	GO|GO.MF	0.0418497	1	1	1	0.00531915	0.000225768	23.5603	188	0.333333	3	PDE1B
GO:0051005	negative regulation of lipoprotein lipase activity	GO|GO.BP	0.0418497	1	1	1	0.00531915	0.000225768	23.5603	188	0.333333	3	SORT1
GO:0052836	inositol 5-diphosphate pentakisphosphate 5-kinase activity	GO|GO.MF	0.0418497	1	1	1	0.00531915	0.000225768	23.5603	188	0.333333	3	IP6K2
GO:0052839	inositol diphosphate tetrakisphosphate kinase activity	GO|GO.MF	0.0418497	1	1	1	0.00531915	0.000225768	23.5603	188	0.333333	3	IP6K2
GO:0060179	male mating behavior	GO|GO.BP	0.0418497	1	1	1	0.00531915	0.000225768	23.5603	188	0.333333	3	GRIN1
GO:0060385	axonogenesis involved in innervation	GO|GO.BP	0.0418497	1	1	1	0.00531915	0.000225768	23.5603	188	0.333333	3	SEMA3A
GO:0060399	positive regulation of growth hormone receptor signaling pathway	GO|GO.BP	0.0418497	1	1	1	0.00531915	0.000225768	23.5603	188	0.333333	3	JAK2
GO:0061110	dense core granule biogenesis	GO|GO.BP	0.0418497	1	1	1	0.00531915	0.000225768	23.5603	188	0.333333	3	CHGA
GO:0061890	positive regulation of astrocyte activation	GO|GO.BP	0.0418497	1	1	1	0.00531915	0.000225768	23.5603	188	0.333333	3	TTBK1
GO:0070081	clathrin-sculpted monoamine transport vesicle	GO|GO.CC	0.0418497	1	1	1	0.00531915	0.000225768	23.5603	188	0.333333	3	SYT1
GO:0070083	clathrin-sculpted monoamine transport vesicle membrane	GO|GO.CC	0.0418497	1	1	1	0.00531915	0.000225768	23.5603	188	0.333333	3	SYT1
GO:0070095	fructose-6-phosphate binding	GO|GO.MF	0.0418497	1	1	1	0.00531915	0.000225768	23.5603	188	0.333333	3	PFKP
GO:0070164	negative regulation of adiponectin secretion	GO|GO.BP	0.0418497	1	1	1	0.00531915	0.000225768	23.5603	188	0.333333	3	RAB11FIP5
GO:0071253	connexin binding	GO|GO.MF	0.0418497	1	1	1	0.00531915	0.000225768	23.5603	188	0.333333	3	CNST
GO:0071650	negative regulation of chemokine (C-C motif) ligand 5 production	GO|GO.BP	0.0418497	1	1	1	0.00531915	0.000225768	23.5603	188	0.333333	3	SIRPA
GO:0072709	cellular response to sorbitol	GO|GO.BP	0.0418497	1	1	1	0.00531915	0.000225768	23.5603	188	0.333333	3	MAP2K4
GO:0086046	membrane depolarization during SA node cell action potential	GO|GO.BP	0.0418497	1	1	1	0.00531915	0.000225768	23.5603	188	0.333333	3	ANK2
GO:0097112	gamma-aminobutyric acid receptor clustering	GO|GO.BP	0.0418497	1	1	1	0.00531915	0.000225768	23.5603	188	0.333333	3	LHFPL4
GO:0097444	spine apparatus	GO|GO.CC	0.0418497	1	1	1	0.00531915	0.000225768	23.5603	188	0.333333	3	OPRD1
GO:0099030	anchored component of postsynaptic specialization membrane	GO|GO.CC	0.0418497	1	1	1	0.00531915	0.000225768	23.5603	188	0.333333	3	ABHD17A
GO:0099031	anchored component of postsynaptic density membrane	GO|GO.CC	0.0418497	1	1	1	0.00531915	0.000225768	23.5603	188	0.333333	3	ABHD17A
GO:0099502	calcium-dependent activation of synaptic vesicle fusion	GO|GO.BP	0.0418497	1	1	1	0.00531915	0.000225768	23.5603	188	0.333333	3	SYT1
GO:0150018	basal dendrite development	GO|GO.BP	0.0418497	1	1	1	0.00531915	0.000225768	23.5603	188	0.333333	3	SEMA3A
GO:0150019	basal dendrite morphogenesis	GO|GO.BP	0.0418497	1	1	1	0.00531915	0.000225768	23.5603	188	0.333333	3	SEMA3A
GO:0150020	basal dendrite arborization	GO|GO.BP	0.0418497	1	1	1	0.00531915	0.000225768	23.5603	188	0.333333	3	SEMA3A
GO:1900738	positive regulation of phospholipase C-activating G protein-coupled receptor signaling pathway	GO|GO.BP	0.0418497	1	1	1	0.00531915	0.000225768	23.5603	188	0.333333	3	CHGA
GO:1901079	positive regulation of relaxation of muscle	GO|GO.BP	0.0418497	1	1	1	0.00531915	0.000225768	23.5603	188	0.333333	3	CHGA
GO:1901588	dendritic microtubule	GO|GO.CC	0.0418497	1	1	1	0.00531915	0.000225768	23.5603	188	0.333333	3	MAP1A
GO:1903375	facioacoustic ganglion development	GO|GO.BP	0.0418497	1	1	1	0.00531915	0.000225768	23.5603	188	0.333333	3	SEMA3A
GO:1904116	response to vasopressin	GO|GO.BP	0.0418497	1	1	1	0.00531915	0.000225768	23.5603	188	0.333333	3	RANGAP1
GO:1904117	cellular response to vasopressin	GO|GO.BP	0.0418497	1	1	1	0.00531915	0.000225768	23.5603	188	0.333333	3	RANGAP1
GO:1904862	inhibitory synapse assembly	GO|GO.BP	0.0418497	1	1	1	0.00531915	0.000225768	23.5603	188	0.333333	3	LHFPL4
GO:1905056	calcium-transporting ATPase activity involved in regulation of presynaptic cytosolic calcium ion concentration	GO|GO.MF	0.0418497	1	1	1	0.00531915	0.000225768	23.5603	188	0.333333	3	ATP2B1
GO:1990405	protein antigen binding	GO|GO.MF	0.0418497	1	1	1	0.00531915	0.000225768	23.5603	188	0.333333	3	SIRPA
GO:1990452	Parkin-FBXW7-Cul1 ubiquitin ligase complex	GO|GO.CC	0.0418497	1	1	1	0.00531915	0.000225768	23.5603	188	0.333333	3	CUL1
GO:2000065	negative regulation of cortisol biosynthetic process	GO|GO.BP	0.0418497	1	1	1	0.00531915	0.000225768	23.5603	188	0.333333	3	DKK3
GO:2000705	regulation of dense core granule biogenesis	GO|GO.BP	0.0418497	1	1	1	0.00531915	0.000225768	23.5603	188	0.333333	3	CHGA
GO:2000821	regulation of grooming behavior	GO|GO.BP	0.0418497	1	1	1	0.00531915	0.000225768	23.5603	188	0.333333	3	MC4R
GO:0046488	phosphatidylinositol metabolic process	GO|GO.BP	0.0418795	1	1	6	0.0319149	0.0134708	2.36919	188	0.0335196	179	PIP4K2B|EFR3A|IP6K2|PI4K2A|PITPNM2|PLEKHA1
GO:0097237	cellular response to toxic substance	GO|GO.BP	0.0418795	1	1	6	0.0319149	0.0134708	2.36919	188	0.0335196	179	KCNC2|OPRD1|CERS1|SESN1|PLEKHA1|SIRPA
GO:0001505	regulation of neurotransmitter levels	GO|GO.BP	0.0426864	1	1	8	0.0425532	0.0207706	2.04872	188	0.0289855	276	DRD1|JAK2|PDE1B|PRKCB|SYT1|PREPL|ARL6IP5|SIRPA
GO:0006892	post-Golgi vesicle-mediated transport	GO|GO.BP	0.0428661	1	1	4	0.0212766	0.0069988	3.04004	188	0.0430108	93	MYO5A|SORT1|OPTN|CNST
GO:2000278	regulation of DNA biosynthetic process	GO|GO.BP	0.0428661	1	1	4	0.0212766	0.0069988	3.04004	188	0.0430108	93	CCT8|CERS1|SMG5|HMBOX1
GO:0055065	metal ion homeostasis	GO|GO.BP	0.0433976	1	1	11	0.0585106	0.0325105	1.79974	188	0.025463	432	ABL2|ANK2|ATP2B1|DRD1|GRIN1|JAK2|KCNA1|MYO5A|PRKCB|SLC8A1|CUL1
GO:0016301	kinase activity	GO|GO.MF	0.0443784	1	1	16	0.0851064	0.0534317	1.59281	188	0.0225352	710	ABL2|CAMK2G|EPHA7|EPHB6|JAK2|PFKP|PRKCB|MAP2K4|PIP4K2B|DSTYK|KCNH5|IP6K2|PI4K2A|LRRK1|TTBK1|STK35
GO:0006875	cellular metal ion homeostasis	GO|GO.BP	0.0445645	1	1	10	0.0531915	0.0286725	1.85514	188	0.0262467	381	ABL2|ANK2|ATP2B1|DRD1|GRIN1|JAK2|MYO5A|PRKCB|SLC8A1|CUL1
GO:0009991	response to extracellular stimulus	GO|GO.BP	0.0445645	1	1	10	0.0531915	0.0286725	1.85514	188	0.0262467	381	ADSL|APAF1|ATP2B1|GRIN1|HSD11B2|MC4R|SLC8A1|LARP1|SESN1|WDR24
GO:1901699	cellular response to nitrogen compound	GO|GO.BP	0.0446963	1	1	12	0.0638298	0.0367249	1.73805	188	0.0245902	488	ADCY9|DRD1|JAK2|KCNC2|MYO5A|PRKCB|RANGAP1|SLC8A1|ATP6V1F|LARP1|SESN1|NSMCE3
GO:0048678	response to axon injury	GO|GO.BP	0.0447328	1	1	3	0.0159574	0.00421433	3.78647	188	0.0535714	56	JAK2|RANGAP1|FLRT3
GO:0055117	regulation of cardiac muscle contraction	GO|GO.BP	0.0447328	1	1	3	0.0159574	0.00421433	3.78647	188	0.0535714	56	ANK2|CHGA|SLC8A1
GO:0044425	membrane part	GO|GO.CC	0.044786	1	1	76	0.404255	0.34279	1.17931	188	0.016685	4555	ADCY9|ANK2|ATP2B1|CAMK2G|CDH18|CLTA|CLTB|DBN1|DRD1|EPHA7|EPHB6|GRIN1|HSD11B2|HTR1E|JAK2|KCNA1|KCNC1|KCNC2|KCND3|KCNJ3|LSAMP|MC4R|NPY1R|OPRD1|PCDH7|PTPRD|RTN2|SORT1|ITSN1|SLC8A1|SYT1|PIP4K2B|ATP6V1F|TMCC2|SEMA3A|ARL6IP5|FAM189B|CERS1|PTPRT|GPR176|TMEM245|FLRT3|DSTYK|ABHD14A|SLITRK5|CNNM1|TSPAN13|KCNH5|TIMM22|KCNK9|ATP8A2|PI4K2A|TMEM184C|RPRM|KCNK12|ASPHD2|KCTD16|PCDH10|LRRC4C|PLEKHA1|KHDC1|ABHD17A…
GO:0010880	regulation of release of sequestered calcium ion into cytosol by sarcoplasmic reticulum	GO|GO.BP	0.0448235	1	1	2	0.0106383	0.00180614	5.89007	188	0.0833333	24	ANK2|SLC8A1
GO:0030507	spectrin binding	GO|GO.MF	0.0448235	1	1	2	0.0106383	0.00180614	5.89007	188	0.0833333	24	ANK2|KIF3A
GO:0090075	relaxation of muscle	GO|GO.BP	0.0448235	1	1	2	0.0106383	0.00180614	5.89007	188	0.0833333	24	CHGA|SLC8A1
GO:0099522	region of cytosol	GO|GO.CC	0.0448235	1	1	2	0.0106383	0.00180614	5.89007	188	0.0833333	24	DBN1|PRKCB
GO:2000116	regulation of cysteine-type endopeptidase activity	GO|GO.BP	0.0457884	1	1	6	0.0319149	0.0137718	2.3174	188	0.0327869	183	APAF1|EPHA7|GRIN1|JAK2|ARL6IP5|TTBK1
GO:0009605	response to external stimulus	GO|GO.BP	0.0460383	1	1	30	0.159574	0.116647	1.36802	188	0.0193548	1550	ADARB1|ADSL|APAF1|ATP2B1|CHGA|DRD1|EPHA7|NR2F6|GRIN1|HSD11B2|JAK2|KCNA1|KCNC1|MC4R|SATB1|MAP2K4|SLC8A1|OPTN|SEMA3A|KIF3A|LARP1|FLRT3|SESN1|ATP8A2|STOX2|WDR24|TTBK1|UNC5A|SIRPA|CNTN4
GO:0007156	homophilic cell adhesion via plasma membrane adhesion molecules	GO|GO.BP	0.0463013	1	1	5	0.0265957	0.0103853	2.5609	188	0.0362319	138	CDH18|PCDH7|PTPRT|PCDH10|CNTN4
GO:0010950	positive regulation of endopeptidase activity	GO|GO.BP	0.0463013	1	1	5	0.0265957	0.0103853	2.5609	188	0.0362319	138	APAF1|GRIN1|JAK2|ARL6IP5|TTBK1
GO:0018108	peptidyl-tyrosine phosphorylation	GO|GO.BP	0.0465762	1	1	8	0.0425532	0.0211469	2.01227	188	0.0284698	281	ABL2|EPHA7|EPHB6|JAK2|MAP2K4|DSTYK|LRRK1|TTBK1
GO:0034220	ion transmembrane transport	GO|GO.BP	0.0467057	1	1	18	0.0957447	0.0624624	1.53284	188	0.0216867	830	ANK2|ATP2B1|DRD1|GRIN1|KCNA1|KCNC1|KCNC2|KCND3|KCNJ3|MYO5A|SLC8A1|ATP6V1F|ARL6IP5|TSPAN13|KCNH5|KCNK9|KCNK12|SHISA9
GO:0023051	regulation of signaling	GO|GO.BP	0.0467866	1	1	48	0.255319	0.202965	1.25795	188	0.0177976	2697	ANK2|APAF1|ATP2B1|CHGA|DBN1|DRD1|EPHA7|EPHB6|GRIN1|JAK2|KCNC2|MAP1A|MYO5A|PDYN|PRKCB|MAP2K4|ITSN1|SLC8A1|SYT1|YWHAB|PIP4K2B|AIP|PREPL|IFT140|OPTN|FAM13A|SEMA3A|ARL6IP5|DUSP14|PTPRT|PEG10|NCDN|DSTYK|RAB11FIP5|DKK3|SESN1|FAM13B|KCTD16|LRRC4C|PLEKHA1|LRRK1|WDR24|RASL10B|ARHGEF25|SIRPA|CNTN4|SHISA9|MOSMO
GO:0008643	carbohydrate transport	GO|GO.BP	0.0472341	1	1	4	0.0212766	0.00722456	2.94504	188	0.0416667	96	DRD1|PRKCB|RTN2|SORT1
GO:0015631	tubulin binding	GO|GO.MF	0.0473811	1	1	8	0.0425532	0.0212222	2.00513	188	0.0283688	282	MAP1A|MAP1B|MAP6|NEFM|STMN2|KIF3A|MTUS2|RAB11FIP5
GO:1902495	transmembrane transporter complex	GO|GO.CC	0.0479083	1	1	7	0.037234	0.0175346	2.12346	188	0.0300429	233	GRIN1|KCNA1|KCNC1|KCNC2|KCND3|KCNJ3|SHISA9
GO:0009306	protein secretion	GO|GO.BP	0.0479206	1	1	10	0.0531915	0.0290488	1.83111	188	0.0259067	386	CAMK2G|CHGA|JAK2|KCNC2|MC4R|MYO5A|PPIA|RAB11FIP5|MON1A|TANGO2
GO:0003044	regulation of systemic arterial blood pressure mediated by a chemical signal	GO|GO.BP	0.0482779	1	1	2	0.0106383	0.0018814	5.65447	188	0.08	25	HSD11B2|RASL10B
GO:0010659	cardiac muscle cell apoptotic process	GO|GO.BP	0.0482779	1	1	2	0.0106383	0.0018814	5.65447	188	0.08	25	APAF1|JAK2
GO:0014808	release of sequestered calcium ion into cytosol by sarcoplasmic reticulum	GO|GO.BP	0.0482779	1	1	2	0.0106383	0.0018814	5.65447	188	0.08	25	ANK2|SLC8A1
GO:0016180	snRNA processing	GO|GO.BP	0.0482779	1	1	2	0.0106383	0.0018814	5.65447	188	0.08	25	INTS7|INTS12
GO:0019228	neuronal action potential	GO|GO.BP	0.0482779	1	1	2	0.0106383	0.0018814	5.65447	188	0.08	25	DRD1|KCNA1
GO:0021884	forebrain neuron development	GO|GO.BP	0.0482779	1	1	2	0.0106383	0.0018814	5.65447	188	0.08	25	DRD1|SEMA3A
GO:0033522	histone H2A ubiquitination	GO|GO.BP	0.0482779	1	1	2	0.0106383	0.0018814	5.65447	188	0.08	25	RNF8|RNF168
GO:1903514	release of sequestered calcium ion into cytosol by endoplasmic reticulum	GO|GO.BP	0.0482779	1	1	2	0.0106383	0.0018814	5.65447	188	0.08	25	ANK2|SLC8A1
GO:0030054	cell junction	GO|GO.CC	0.0485365	1	1	22	0.117021	0.0805238	1.45325	188	0.0205607	1070	ANK2|CDH18|DBN1|GRIN1|JAK2|KCNA1|KCNC2|MAP1B|PPIA|ITSN1|SLC8A1|SYT1|YWHAB|FLRT3|DSTYK|IP6K2|PI4K2A|DCAF6|KCTD16|LRRC4C|ABHD17A|SHISA9
GO:0051965	positive regulation of synapse assembly	GO|GO.BP	0.048797	1	1	3	0.0159574	0.00436484	3.65591	188	0.0517241	58	PTPRD|FLRT3|SLITRK5
GO:0060170	ciliary membrane	GO|GO.CC	0.048797	1	1	3	0.0159574	0.00436484	3.65591	188	0.0517241	58	CLTB|DRD1|MOSMO
GO:0000209	protein polyubiquitination	GO|GO.BP	0.0488215	1	1	7	0.037234	0.0176099	2.11438	188	0.0299145	234	UBE2L3|UBE3A|CUL1|RNF8|FBXO2|FBXO27|RNF168
GO:0018212	peptidyl-tyrosine modification	GO|GO.BP	0.0490182	1	1	8	0.0425532	0.0213727	1.99101	188	0.028169	284	ABL2|EPHA7|EPHB6|JAK2|MAP2K4|DSTYK|LRRK1|TTBK1
GO:0008092	cytoskeletal protein binding	GO|GO.MF	0.0494802	1	1	17	0.0904255	0.0585491	1.54444	188	0.0218509	778	ABL2|ANK2|CDH18|DBN1|EPB41L1|KCNC1|MAP1A|MAP1B|MAP6|MYO5A|NEFM|SLC8A1|STMN2|KIF3A|MTUS2|RAB11FIP5|RAB6B
GO:1903828	negative regulation of cellular protein localization	GO|GO.BP	0.0502785	1	1	4	0.0212766	0.00737508	2.88493	188	0.0408163	98	MAP1A|RANGAP1|ABHD17A|UBXN2B
GO:0051962	positive regulation of nervous system development	GO|GO.BP	0.0503404	1	1	11	0.0585106	0.0333384	1.75505	188	0.0248307	443	ABL2|MAP1B|MAP6|PTPRD|SYT1|SEMA3A|STMN2|FLRT3|SLITRK5|ATP8A2|TTBK1
GO:0008344	adult locomotory behavior	GO|GO.BP	0.0508946	1	1	3	0.0159574	0.0044401	3.59394	188	0.0508475	59	DRD1|GRIN1|OPRD1
GO:0044106	cellular amine metabolic process	GO|GO.BP	0.0508946	1	1	3	0.0159574	0.0044401	3.59394	188	0.0508475	59	AMD1|DRD1|PDE1B
GO:0032559	adenyl ribonucleotide binding	GO|GO.MF	0.0509729	1	1	25	0.132979	0.0945966	1.40574	188	0.0198886	1257	ABL2|ADCY9|APAF1|ATP2B1|CAMK2G|EPHA7|EPHB6|JAK2|MYO5A|PFKP|PRKCB|MAP2K4|UBE2L3|PIP4K2B|CCT8|KIF3A|DSTYK|YARS2|IP6K2|ATP8A2|PI4K2A|DDX24|LRRK1|TTBK1|STK35
GO:0034764	positive regulation of transmembrane transport	GO|GO.BP	0.0512136	1	1	5	0.0265957	0.0106863	2.48876	188	0.0352113	142	ANK2|DRD1|KCNA1|KCNC1|KCNC2
GO:0120036	plasma membrane bounded cell projection organization	GO|GO.BP	0.0517629	1	1	25	0.132979	0.0947471	1.40351	188	0.019857	1259	ABL2|ADARB1|DBN1|EPHA7|GRIN1|JAK2|MAP1A|MAP1B|MAP6|NEFM|PTPRD|SYT1|IFT140|SEMA3A|STMN2|KIF3A|TOGARAM1|NCDN|FLRT3|SLITRK5|ATP8A2|LRRC4C|PLEKHA1|UNC5A|CNTN4
GO:0007618	mating	GO|GO.BP	0.0518258	1	1	2	0.0106383	0.00195665	5.43699	188	0.0769231	26	DRD1|GRIN1
GO:0050829	defense response to Gram-negative bacterium	GO|GO.BP	0.0518258	1	1	2	0.0106383	0.00195665	5.43699	188	0.0769231	26	CHGA|OPTN
GO:0050767	regulation of neurogenesis	GO|GO.BP	0.0519398	1	1	15	0.0797872	0.0502709	1.58714	188	0.0224551	668	ABL2|DBN1|EPHA7|GRIN1|MAP1B|MAP6|PTPRD|SYT1|SEMA3A|STMN2|ATP8A2|LRRC4C|TTBK1|CNTN4|MOSMO
GO:0032412	regulation of ion transmembrane transporter activity	GO|GO.BP	0.0520657	1	1	6	0.0319149	0.0142234	2.24384	188	0.031746	189	ANK2|KCNA1|KCNC1|KCNC2|MYO5A|SHISA9
GO:0045296	cadherin binding	GO|GO.MF	0.0524021	1	1	8	0.0425532	0.0216737	1.96336	188	0.0277778	288	CDH18|DBN1|PFKP|RANGAP1|YWHAB|CCT8|PTPRT|LARP1
GO:0035556	intracellular signal transduction	GO|GO.BP	0.0548756	1	1	39	0.207447	0.161349	1.28571	188	0.0181903	2144	ADCY9|ANK2|APAF1|CAMK2G|CHGA|DRD1|EPHA7|EPHB6|GRIN1|JAK2|KCNC2|MC4R|MYO5A|PRKCB|MAP2K4|ITSN1|SLC8A1|YWHAB|PIP4K2B|CUL1|AIP|OPTN|FAM13A|SEMA3A|ARL6IP5|DUSP14|PTPRT|LARP1|DSTYK|KCNH5|SESN1|FAM13B|RAB6B|PITPNM2|PLEKHA1|LRRK1|WDR24|ARHGEF25|SIRPA
GO:0010508	positive regulation of autophagy	GO|GO.BP	0.0550429	1	1	4	0.0212766	0.00760084	2.79924	188	0.039604	101	PIP4K2B|OPTN|LARP1|SESN1
GO:0030048	actin filament-based movement	GO|GO.BP	0.0550429	1	1	4	0.0212766	0.00760084	2.79924	188	0.039604	101	ANK2|KCND3|KCNJ3|MYO5A
GO:0000451	rRNA 2'-O-methylation	GO|GO.BP	0.0554088	1	1	1	0.00531915	0.000301023	17.6702	188	0.25	4	MRM3
GO:0003847	1-alkyl-2-acetylglycerophosphocholine esterase activity	GO|GO.MF	0.0554088	1	1	1	0.00531915	0.000301023	17.6702	188	0.25	4	PAFAH1B3
GO:0004430	1-phosphatidylinositol 4-kinase activity	GO|GO.MF	0.0554088	1	1	1	0.00531915	0.000301023	17.6702	188	0.25	4	PI4K2A
GO:0005131	growth hormone receptor binding	GO|GO.MF	0.0554088	1	1	1	0.00531915	0.000301023	17.6702	188	0.25	4	JAK2
GO:0006041	glucosamine metabolic process	GO|GO.BP	0.0554088	1	1	1	0.00531915	0.000301023	17.6702	188	0.25	4	GNPDA1
GO:0006167	AMP biosynthetic process	GO|GO.BP	0.0554088	1	1	1	0.00531915	0.000301023	17.6702	188	0.25	4	ADSL
GO:0008295	spermidine biosynthetic process	GO|GO.BP	0.0554088	1	1	1	0.00531915	0.000301023	17.6702	188	0.25	4	AMD1
GO:0014802	terminal cisterna	GO|GO.CC	0.0554088	1	1	1	0.00531915	0.000301023	17.6702	188	0.25	4	RTN2
GO:0014858	positive regulation of skeletal muscle cell proliferation	GO|GO.BP	0.0554088	1	1	1	0.00531915	0.000301023	17.6702	188	0.25	4	JAK2
GO:0021886	hypothalamus gonadotrophin-releasing hormone neuron differentiation	GO|GO.BP	0.0554088	1	1	1	0.00531915	0.000301023	17.6702	188	0.25	4	SEMA3A
GO:0021888	hypothalamus gonadotrophin-releasing hormone neuron development	GO|GO.BP	0.0554088	1	1	1	0.00531915	0.000301023	17.6702	188	0.25	4	SEMA3A
GO:0030943	mitochondrion targeting sequence binding	GO|GO.MF	0.0554088	1	1	1	0.00531915	0.000301023	17.6702	188	0.25	4	TIMM22
GO:0031585	regulation of inositol 1,4,5-trisphosphate-sensitive calcium-release channel activity	GO|GO.BP	0.0554088	1	1	1	0.00531915	0.000301023	17.6702	188	0.25	4	MYO5A
GO:0031944	negative regulation of glucocorticoid metabolic process	GO|GO.BP	0.0554088	1	1	1	0.00531915	0.000301023	17.6702	188	0.25	4	DKK3
GO:0031947	negative regulation of glucocorticoid biosynthetic process	GO|GO.BP	0.0554088	1	1	1	0.00531915	0.000301023	17.6702	188	0.25	4	DKK3
GO:0032344	regulation of aldosterone metabolic process	GO|GO.BP	0.0554088	1	1	1	0.00531915	0.000301023	17.6702	188	0.25	4	DKK3
GO:0032347	regulation of aldosterone biosynthetic process	GO|GO.BP	0.0554088	1	1	1	0.00531915	0.000301023	17.6702	188	0.25	4	DKK3
GO:0035093	spermatogenesis, exchange of chromosomal proteins	GO|GO.BP	0.0554088	1	1	1	0.00531915	0.000301023	17.6702	188	0.25	4	RNF8
GO:0035240	dopamine binding	GO|GO.MF	0.0554088	1	1	1	0.00531915	0.000301023	17.6702	188	0.25	4	DRD1
GO:0035290	trunk segmentation	GO|GO.BP	0.0554088	1	1	1	0.00531915	0.000301023	17.6702	188	0.25	4	SEMA3A
GO:0035696	monocyte extravasation	GO|GO.BP	0.0554088	1	1	1	0.00531915	0.000301023	17.6702	188	0.25	4	SIRPA
GO:0036146	cellular response to mycotoxin	GO|GO.BP	0.0554088	1	1	1	0.00531915	0.000301023	17.6702	188	0.25	4	CERS1
GO:0036484	trunk neural crest cell migration	GO|GO.BP	0.0554088	1	1	1	0.00531915	0.000301023	17.6702	188	0.25	4	SEMA3A
GO:0036486	ventral trunk neural crest cell migration	GO|GO.BP	0.0554088	1	1	1	0.00531915	0.000301023	17.6702	188	0.25	4	SEMA3A
GO:0042264	peptidyl-aspartic acid hydroxylation	GO|GO.BP	0.0554088	1	1	1	0.00531915	0.000301023	17.6702	188	0.25	4	ASPHD2
GO:0044614	nuclear pore cytoplasmic filaments	GO|GO.CC	0.0554088	1	1	1	0.00531915	0.000301023	17.6702	188	0.25	4	RANGAP1
GO:0045110	intermediate filament bundle assembly	GO|GO.BP	0.0554088	1	1	1	0.00531915	0.000301023	17.6702	188	0.25	4	NEFM
GO:0046959	habituation	GO|GO.BP	0.0554088	1	1	1	0.00531915	0.000301023	17.6702	188	0.25	4	DRD1
GO:0048406	nerve growth factor binding	GO|GO.MF	0.0554088	1	1	1	0.00531915	0.000301023	17.6702	188	0.25	4	SORT1
GO:0050975	sensory perception of touch	GO|GO.BP	0.0554088	1	1	1	0.00531915	0.000301023	17.6702	188	0.25	4	KCNA1
GO:0051344	negative regulation of cyclic-nucleotide phosphodiesterase activity	GO|GO.BP	0.0554088	1	1	1	0.00531915	0.000301023	17.6702	188	0.25	4	AIP
GO:0060199	clathrin-sculpted glutamate transport vesicle	GO|GO.CC	0.0554088	1	1	1	0.00531915	0.000301023	17.6702	188	0.25	4	SYT1
GO:0060203	clathrin-sculpted glutamate transport vesicle membrane	GO|GO.CC	0.0554088	1	1	1	0.00531915	0.000301023	17.6702	188	0.25	4	SYT1
GO:0060398	regulation of growth hormone receptor signaling pathway	GO|GO.BP	0.0554088	1	1	1	0.00531915	0.000301023	17.6702	188	0.25	4	JAK2
GO:0061551	trigeminal ganglion development	GO|GO.BP	0.0554088	1	1	1	0.00531915	0.000301023	17.6702	188	0.25	4	SEMA3A
GO:0061888	regulation of astrocyte activation	GO|GO.BP	0.0554088	1	1	1	0.00531915	0.000301023	17.6702	188	0.25	4	TTBK1
GO:0070162	adiponectin secretion	GO|GO.BP	0.0554088	1	1	1	0.00531915	0.000301023	17.6702	188	0.25	4	RAB11FIP5
GO:0070163	regulation of adiponectin secretion	GO|GO.BP	0.0554088	1	1	1	0.00531915	0.000301023	17.6702	188	0.25	4	RAB11FIP5
GO:0071286	cellular response to magnesium ion	GO|GO.BP	0.0554088	1	1	1	0.00531915	0.000301023	17.6702	188	0.25	4	KCNA1
GO:0071362	cellular response to ether	GO|GO.BP	0.0554088	1	1	1	0.00531915	0.000301023	17.6702	188	0.25	4	LARP1
GO:0072487	MSL complex	GO|GO.CC	0.0554088	1	1	1	0.00531915	0.000301023	17.6702	188	0.25	4	MSL3
GO:0090032	negative regulation of steroid hormone biosynthetic process	GO|GO.BP	0.0554088	1	1	1	0.00531915	0.000301023	17.6702	188	0.25	4	DKK3
GO:0097296	activation of cysteine-type endopeptidase activity involved in apoptotic signaling pathway	GO|GO.BP	0.0554088	1	1	1	0.00531915	0.000301023	17.6702	188	0.25	4	JAK2
GO:0097490	sympathetic neuron projection extension	GO|GO.BP	0.0554088	1	1	1	0.00531915	0.000301023	17.6702	188	0.25	4	SEMA3A
GO:0097491	sympathetic neuron projection guidance	GO|GO.BP	0.0554088	1	1	1	0.00531915	0.000301023	17.6702	188	0.25	4	SEMA3A
GO:0098735	positive regulation of the force of heart contraction	GO|GO.BP	0.0554088	1	1	1	0.00531915	0.000301023	17.6702	188	0.25	4	SLC8A1
GO:0098895	postsynaptic endosome membrane	GO|GO.CC	0.0554088	1	1	1	0.00531915	0.000301023	17.6702	188	0.25	4	ABHD17A
GO:0098914	membrane repolarization during atrial cardiac muscle cell action potential	GO|GO.BP	0.0554088	1	1	1	0.00531915	0.000301023	17.6702	188	0.25	4	KCNJ3
GO:0140059	dendrite arborization	GO|GO.BP	0.0554088	1	1	1	0.00531915	0.000301023	17.6702	188	0.25	4	SEMA3A
GO:1900736	regulation of phospholipase C-activating G protein-coupled receptor signaling pathway	GO|GO.BP	0.0554088	1	1	1	0.00531915	0.000301023	17.6702	188	0.25	4	CHGA
GO:1901166	neural crest cell migration involved in autonomic nervous system development	GO|GO.BP	0.0554088	1	1	1	0.00531915	0.000301023	17.6702	188	0.25	4	SEMA3A
GO:1990264	peptidyl-tyrosine dephosphorylation involved in inactivation of protein kinase activity	GO|GO.BP	0.0554088	1	1	1	0.00531915	0.000301023	17.6702	188	0.25	4	PTPRT
GO:2000018	regulation of male gonad development	GO|GO.BP	0.0554088	1	1	1	0.00531915	0.000301023	17.6702	188	0.25	4	SEMA3A
GO:2000020	positive regulation of male gonad development	GO|GO.BP	0.0554088	1	1	1	0.00531915	0.000301023	17.6702	188	0.25	4	SEMA3A
GO:2000064	regulation of cortisol biosynthetic process	GO|GO.BP	0.0554088	1	1	1	0.00531915	0.000301023	17.6702	188	0.25	4	DKK3
GO:2000672	negative regulation of motor neuron apoptotic process	GO|GO.BP	0.0554088	1	1	1	0.00531915	0.000301023	17.6702	188	0.25	4	MAP2K4
GO:0010658	striated muscle cell apoptotic process	GO|GO.BP	0.0554639	1	1	2	0.0106383	0.00203191	5.23562	188	0.0740741	27	APAF1|JAK2
GO:0014002	astrocyte development	GO|GO.BP	0.0554639	1	1	2	0.0106383	0.00203191	5.23562	188	0.0740741	27	DRD1|TTBK1
GO:0021545	cranial nerve development	GO|GO.BP	0.0554639	1	1	2	0.0106383	0.00203191	5.23562	188	0.0740741	27	ADARB1|SEMA3A
GO:0030125	clathrin vesicle coat	GO|GO.CC	0.0554639	1	1	2	0.0106383	0.00203191	5.23562	188	0.0740741	27	CLTA|CLTB
GO:0031112	positive regulation of microtubule polymerization or depolymerization	GO|GO.BP	0.0554639	1	1	2	0.0106383	0.00203191	5.23562	188	0.0740741	27	STMN2|TOGARAM1
GO:0070296	sarcoplasmic reticulum calcium ion transport	GO|GO.BP	0.0554639	1	1	2	0.0106383	0.00203191	5.23562	188	0.0740741	27	ANK2|SLC8A1
GO:0071354	cellular response to interleukin-6	GO|GO.BP	0.0554639	1	1	2	0.0106383	0.00203191	5.23562	188	0.0740741	27	JAK2|PTPRT
GO:1990351	transporter complex	GO|GO.CC	0.0555247	1	1	7	0.037234	0.0181367	2.05297	188	0.0290456	241	GRIN1|KCNA1|KCNC1|KCNC2|KCND3|KCNJ3|SHISA9
GO:0030554	adenyl nucleotide binding	GO|GO.MF	0.0558475	1	1	25	0.132979	0.0954997	1.39245	188	0.0197006	1269	ABL2|ADCY9|APAF1|ATP2B1|CAMK2G|EPHA7|EPHB6|JAK2|MYO5A|PFKP|PRKCB|MAP2K4|UBE2L3|PIP4K2B|CCT8|KIF3A|DSTYK|YARS2|IP6K2|ATP8A2|PI4K2A|DDX24|LRRK1|TTBK1|STK35
GO:0055037	recycling endosome	GO|GO.CC	0.0564203	1	1	5	0.0265957	0.0109874	2.42058	188	0.0342466	146	ANK2|MYO5A|OPTN|RAB11FIP5|ABHD17A
GO:0005874	microtubule	GO|GO.CC	0.0568011	1	1	9	0.0478723	0.0259633	1.84385	188	0.026087	345	MAP1A|MAP1B|MAP6|MYO5A|SLC8A1|CCT8|KIF3A|TOGARAM1|MTUS2
GO:0015844	monoamine transport	GO|GO.BP	0.0574455	1	1	3	0.0159574	0.00466586	3.42004	188	0.0483871	62	CHGA|DRD1|SYT1
GO:0046849	bone remodeling	GO|GO.BP	0.0574455	1	1	3	0.0159574	0.00466586	3.42004	188	0.0483871	62	MC4R|NCDN|LRRK1
GO:0010646	regulation of cell communication	GO|GO.BP	0.0576167	1	1	47	0.25	0.200933	1.24419	188	0.017603	2670	ANK2|APAF1|CHGA|DBN1|DRD1|EPHA7|EPHB6|GRIN1|JAK2|KCNC2|MAP1A|MYO5A|PDYN|PRKCB|MAP2K4|ITSN1|SLC8A1|SYT1|YWHAB|PIP4K2B|AIP|PREPL|IFT140|OPTN|FAM13A|SEMA3A|ARL6IP5|DUSP14|PTPRT|PEG10|NCDN|DSTYK|RAB11FIP5|DKK3|SESN1|FAM13B|KCTD16|LRRC4C|PLEKHA1|LRRK1|WDR24|RASL10B|ARHGEF25|SIRPA|CNTN4|SHISA9|MOSMO
GO:0009410	response to xenobiotic stimulus	GO|GO.BP	0.05768	1	1	6	0.0319149	0.0145996	2.18601	188	0.0309278	194	DRD1|GRIN1|PDE1B|SLC8A1|AIP|SLITRK5
GO:0048588	developmental cell growth	GO|GO.BP	0.05768	1	1	6	0.0319149	0.0145996	2.18601	188	0.0309278	194	EPHA7|MAP1B|MAP2K4|SYT1|SEMA3A|FLRT3
GO:0071774	response to fibroblast growth factor	GO|GO.BP	0.0583503	1	1	4	0.0212766	0.00775135	2.74489	188	0.038835	103	ELK1|KCNC1|FLRT3|DSTYK
GO:0022898	regulation of transmembrane transporter activity	GO|GO.BP	0.0588448	1	1	6	0.0319149	0.0146749	2.1748	188	0.0307692	195	ANK2|KCNA1|KCNC1|KCNC2|MYO5A|SHISA9
GO:0000060	protein import into nucleus, translocation	GO|GO.BP	0.0591889	1	1	2	0.0106383	0.00210716	5.04863	188	0.0714286	28	JAK2|OPRD1
GO:0042417	dopamine metabolic process	GO|GO.BP	0.0591889	1	1	2	0.0106383	0.00210716	5.04863	188	0.0714286	28	DRD1|PDE1B
GO:0086010	membrane depolarization during action potential	GO|GO.BP	0.0591889	1	1	2	0.0106383	0.00210716	5.04863	188	0.0714286	28	ANK2|SLC8A1
GO:0000502	proteasome complex	GO|GO.CC	0.0597137	1	1	3	0.0159574	0.00474112	3.36575	188	0.047619	63	PSMA1|PSMA4|UBE3A
GO:0008528	G protein-coupled peptide receptor activity	GO|GO.MF	0.0597137	1	1	3	0.0159574	0.00474112	3.36575	188	0.047619	63	MC4R|NPY1R|OPRD1
GO:0009308	amine metabolic process	GO|GO.BP	0.0597137	1	1	3	0.0159574	0.00474112	3.36575	188	0.047619	63	AMD1|DRD1|PDE1B
GO:0018958	phenol-containing compound metabolic process	GO|GO.BP	0.0597137	1	1	3	0.0159574	0.00474112	3.36575	188	0.047619	63	DRD1|MYO5A|PDE1B
GO:0030374	nuclear receptor transcription coactivator activity	GO|GO.MF	0.0597137	1	1	3	0.0159574	0.00474112	3.36575	188	0.047619	63	PRKCB|DCAF6|NCOA7
GO:0098693	regulation of synaptic vesicle cycle	GO|GO.BP	0.0600431	1	1	4	0.0212766	0.00782661	2.71849	188	0.0384615	104	DRD1|PRKCB|SYT1|PREPL
GO:0065007	biological regulation	GO|GO.BP	0.0604164	1	1	132	0.702128	0.646147	1.08664	188	0.0153739	8586	ABL2|ADARB1|ADCY9|ANK2|APAF1|ATP2B1|CAMK2G|CHGA|CLTA|DBN1|DRD1|ELK1|EPHA7|EPHB6|NR2F6|GRIN1|HLF|HSD11B2|HTR1E|JAK2|KCNA1|KCNC1|KCNC2|KCND3|KCNJ3|MAP1A|MAP1B|MAP6|MC4R|MYO5A|NPY1R|OPRD1|PDE1B|PDYN|PPIA|PRKCB|PTPRD|RANGAP1|RTN2|SORT1|SATB1|MAP2K4|ITSN1|SLC8A1|SYT1|TCF20|TEF|UBE2L3|UBE3A|YWHAB|PIP4K2B|CUL1|RNF8|AIP|BUB3|ATP6V1F|PREPL|IFT140|ZBTB24|OPTN|FAM13A|SEMA3A|ARL6IP5|CCT8|CERS1|MSL3|DUSP14|ST…
GO:0038023	signaling receptor activity	GO|GO.MF	0.061463	1	1	14	0.0744681	0.0471854	1.5782	188	0.0223285	627	DRD1|EPHA7|EPHB6|NR2F6|GRIN1|HTR1E|MC4R|NPY1R|OPRD1|PTPRD|SORT1|PTPRT|GPR176|UNC5A
GO:0051716	cellular response to stimulus	GO|GO.BP	0.0617354	1	1	83	0.441489	0.384332	1.14872	188	0.0162522	5107	ABL2|ADCY9|ANK2|APAF1|ATP2B1|CAMK2G|CHGA|DRD1|ELK1|EPHA7|EPHB6|NR2F6|GRIN1|HTR1E|JAK2|KCNA1|KCNC1|KCNC2|MC4R|MYO5A|NPY1R|OPRD1|PDE1B|PDYN|PFKP|PPIA|PRKCB|PTPRD|RANGAP1|SORT1|MAP2K4|ITSN1|SLC8A1|SYT1|UBE2L3|UBE3A|YWHAB|PIP4K2B|CUL1|RNF8|AIP|ATP6V1F|IFT140|OPTN|FAM13A|SEMA3A|ARL6IP5|CERS1|DUSP14|STMN2|PTPRT|GPR176|PEG10|LARP1|FLRT3|DSTYK|INTS7|RAB11FIP5|ZBTB20|FBXO2|TSPAN13|DKK3|KCNH5|SESN1|FAM13B|…
GO:0030534	adult behavior	GO|GO.BP	0.0617619	1	1	4	0.0212766	0.00790187	2.6926	188	0.0380952	105	DRD1|GRIN1|OPRD1|SLITRK5
GO:0016241	regulation of macroautophagy	GO|GO.BP	0.0619216	1	1	5	0.0265957	0.0112884	2.35603	188	0.0333333	150	PIP4K2B|OPTN|LARP1|SESN1|SNX32
GO:0006942	regulation of striated muscle contraction	GO|GO.BP	0.0620236	1	1	3	0.0159574	0.00481638	3.31316	188	0.046875	64	ANK2|CHGA|SLC8A1
GO:0007004	telomere maintenance via telomerase	GO|GO.BP	0.0620236	1	1	3	0.0159574	0.00481638	3.31316	188	0.046875	64	CCT8|SMG5|HMBOX1
GO:1905369	endopeptidase complex	GO|GO.CC	0.0620236	1	1	3	0.0159574	0.00481638	3.31316	188	0.046875	64	PSMA1|PSMA4|UBE3A
GO:0007275	multicellular organism development	GO|GO.BP	0.0624663	1	1	63	0.335106	0.281984	1.18839	188	0.0168135	3747	ABL2|ADARB1|ANK2|APAF1|ATP2B1|CAMK2G|DBN1|DRD1|EPHA7|NR2F6|GRIN1|HLF|JAK2|KCNA1|KCNC1|KCNC2|LSAMP|MAP1A|MAP1B|MAP6|MYO5A|NEFM|NPY1R|PAFAH1B3|PDE1B|PRKCB|PTPRD|SORT1|SATB1|MAP2K4|SLC8A1|SYT1|UBE3A|LUZP1|CUL1|RNF8|ADAMTS2|IFT140|ZBTB24|SEMA3A|STMN2|KIF3A|MYT1L|NCDN|FLRT3|SLITRK5|TANC2|DKK3|ATP8A2|STOX2|PRDM8|LRRC4C|HIVEP3|PLEKHA1|LRRK1|TTBK1|UNC5A|CNTN4|RNF168|PRICKLE2|LHFPL4|CISD2|MOSMO
GO:0010976	positive regulation of neuron projection development	GO|GO.BP	0.0627767	1	1	7	0.037234	0.0186635	1.99502	188	0.0282258	248	ABL2|MAP1B|MAP6|PTPRD|SYT1|STMN2|ATP8A2
GO:0034243	regulation of transcription elongation from RNA polymerase II promoter	GO|GO.BP	0.0629977	1	1	2	0.0106383	0.00218242	4.87454	188	0.0689655	29	RNF8|RNF168
GO:0070050	neuron cellular homeostasis	GO|GO.BP	0.0629977	1	1	2	0.0106383	0.00218242	4.87454	188	0.0689655	29	ATP2B1|MAP1A
GO:0070741	response to interleukin-6	GO|GO.BP	0.0629977	1	1	2	0.0106383	0.00218242	4.87454	188	0.0689655	29	JAK2|PTPRT
GO:0097718	disordered domain specific binding	GO|GO.MF	0.0629977	1	1	2	0.0106383	0.00218242	4.87454	188	0.0689655	29	KCNA1|MYO5A
GO:0030030	cell projection organization	GO|GO.BP	0.0642416	1	1	25	0.132979	0.0969296	1.37191	188	0.0194099	1288	ABL2|ADARB1|DBN1|EPHA7|GRIN1|JAK2|MAP1A|MAP1B|MAP6|NEFM|PTPRD|SYT1|IFT140|SEMA3A|STMN2|KIF3A|TOGARAM1|NCDN|FLRT3|SLITRK5|ATP8A2|LRRC4C|PLEKHA1|UNC5A|CNTN4
GO:0001653	peptide receptor activity	GO|GO.MF	0.0643745	1	1	3	0.0159574	0.00489163	3.26219	188	0.0461538	65	MC4R|NPY1R|OPRD1
GO:1903426	regulation of reactive oxygen species biosynthetic process	GO|GO.BP	0.0643745	1	1	3	0.0159574	0.00489163	3.26219	188	0.0461538	65	GRIN1|JAK2|SIRPA
GO:0006997	nucleus organization	GO|GO.BP	0.0652769	1	1	4	0.0212766	0.00805238	2.64227	188	0.0373832	107	PRKCB|RNF8|AHCTF1|UBXN2B
GO:0008217	regulation of blood pressure	GO|GO.BP	0.0652769	1	1	4	0.0212766	0.00805238	2.64227	188	0.0373832	107	CHGA|HSD11B2|NPY1R|RASL10B
GO:0050839	cell adhesion molecule binding	GO|GO.MF	0.0655435	1	1	10	0.0531915	0.0307797	1.72814	188	0.0244499	409	CDH18|DBN1|PFKP|PTPRD|RANGAP1|YWHAB|CCT8|PTPRT|LARP1|LRRC4C
GO:0055085	transmembrane transport	GO|GO.BP	0.0664666	1	1	22	0.117021	0.0834588	1.40214	188	0.0198377	1109	ANK2|ATP2B1|DRD1|GRIN1|KCNA1|KCNC1|KCNC2|KCND3|KCNJ3|MYO5A|PRKCB|RTN2|SORT1|SLC8A1|ATP6V1F|ARL6IP5|TSPAN13|KCNH5|TIMM22|KCNK9|KCNK12|SHISA9
GO:0021954	central nervous system neuron development	GO|GO.BP	0.0667662	1	1	3	0.0159574	0.00496689	3.21277	188	0.0454545	66	ADARB1|DRD1|SEMA3A
GO:0045069	regulation of viral genome replication	GO|GO.BP	0.0667662	1	1	3	0.0159574	0.00496689	3.21277	188	0.0454545	66	ADARB1|PPIA|LARP1
GO:0033238	regulation of cellular amine metabolic process	GO|GO.BP	0.0668872	1	1	2	0.0106383	0.00225768	4.71206	188	0.0666667	30	DRD1|PDE1B
GO:0043001	Golgi to plasma membrane protein transport	GO|GO.BP	0.0668872	1	1	2	0.0106383	0.00225768	4.71206	188	0.0666667	30	OPTN|CNST
GO:0098686	hippocampal mossy fiber to CA3 synapse	GO|GO.CC	0.0668872	1	1	2	0.0106383	0.00225768	4.71206	188	0.0666667	30	EPHA7|SYT1
GO:0050896	response to stimulus	GO|GO.BP	0.0669011	1	1	97	0.515957	0.459136	1.12376	188	0.015899	6101	ABL2|ADARB1|ADCY9|ADSL|ANK2|APAF1|ATP2B1|CAMK2G|CHGA|DRD1|ELK1|EPHA7|EPHB6|NR2F6|GRIN1|HSD11B2|HTR1E|JAK2|KCNA1|KCNC1|KCNC2|KCNJ3|MC4R|MYO5A|NPY1R|OPRD1|PDE1B|PDYN|PFKP|PPIA|PRKCB|PTPRD|RANGAP1|SORT1|SATB1|MAP2K4|ITSN1|SLC8A1|SYT1|UBE2L3|UBE3A|YWHAB|PIP4K2B|CUL1|RNF8|AIP|ATP6V1F|IFT140|OPTN|FAM13A|SEMA3A|ARL6IP5|CCT8|CERS1|DUSP14|STMN2|PTPRT|KIF3A|GPR176|PEG10|LARP1|FLRT3|DSTYK|INTS7|SLITRK5|RAB1…
GO:0016079	synaptic vesicle exocytosis	GO|GO.BP	0.0670729	1	1	4	0.0212766	0.00812763	2.61781	188	0.037037	108	DRD1|PRKCB|SYT1|PREPL
GO:0048869	cellular developmental process	GO|GO.BP	0.0676745	1	1	51	0.271277	0.223058	1.21617	188	0.0172065	2964	ABL2|ADARB1|ANK2|APAF1|CAMK2G|DBN1|DRD1|ELK1|EPHA7|EPHB6|NR2F6|GRIN1|HLF|JAK2|KCNA1|MAP1A|MAP1B|MAP6|MYO5A|NEFM|PDE1B|PRKCB|PTPRD|SORT1|SATB1|MAP2K4|SLC8A1|SYT1|RNF8|IFT140|ZBTB24|SEMA3A|STMN2|KIF3A|MYT1L|PEG10|NCDN|FLRT3|SLITRK5|ATP8A2|PRDM8|LRRC4C|HIVEP3|PLEKHA1|LRRK1|TTBK1|PLPP7|UNC5A|OSBPL11|CNTN4|MOSMO
GO:0009612	response to mechanical stimulus	GO|GO.BP	0.0677165	1	1	5	0.0265957	0.0115894	2.29483	188	0.0324675	154	KCNA1|KCNC1|MAP2K4|SLC8A1|ATP8A2
GO:0010952	positive regulation of peptidase activity	GO|GO.BP	0.0677165	1	1	5	0.0265957	0.0115894	2.29483	188	0.0324675	154	APAF1|GRIN1|JAK2|ARL6IP5|TTBK1
GO:0000827	inositol-1,3,4,5,6-pentakisphosphate kinase activity	GO|GO.MF	0.068777	1	1	1	0.00531915	0.000376279	14.1362	188	0.2	5	IP6K2
GO:0000828	inositol hexakisphosphate kinase activity	GO|GO.MF	0.068777	1	1	1	0.00531915	0.000376279	14.1362	188	0.2	5	IP6K2
GO:0000829	inositol heptakisphosphate kinase activity	GO|GO.MF	0.068777	1	1	1	0.00531915	0.000376279	14.1362	188	0.2	5	IP6K2
GO:0000832	inositol hexakisphosphate 5-kinase activity	GO|GO.MF	0.068777	1	1	1	0.00531915	0.000376279	14.1362	188	0.2	5	IP6K2
GO:0001842	neural fold formation	GO|GO.BP	0.068777	1	1	1	0.00531915	0.000376279	14.1362	188	0.2	5	LUZP1
GO:0002036	regulation of L-glutamate import across plasma membrane	GO|GO.BP	0.068777	1	1	1	0.00531915	0.000376279	14.1362	188	0.2	5	ARL6IP5
GO:0004983	neuropeptide Y receptor activity	GO|GO.MF	0.068777	1	1	1	0.00531915	0.000376279	14.1362	188	0.2	5	NPY1R
GO:0005004	GPI-linked ephrin receptor activity	GO|GO.MF	0.068777	1	1	1	0.00531915	0.000376279	14.1362	188	0.2	5	EPHA7
GO:0005432	calcium:sodium antiporter activity	GO|GO.MF	0.068777	1	1	1	0.00531915	0.000376279	14.1362	188	0.2	5	SLC8A1
GO:0006705	mineralocorticoid biosynthetic process	GO|GO.BP	0.068777	1	1	1	0.00531915	0.000376279	14.1362	188	0.2	5	DKK3
GO:0008212	mineralocorticoid metabolic process	GO|GO.BP	0.068777	1	1	1	0.00531915	0.000376279	14.1362	188	0.2	5	DKK3
GO:0008215	spermine metabolic process	GO|GO.BP	0.068777	1	1	1	0.00531915	0.000376279	14.1362	188	0.2	5	AMD1
GO:0008251	tRNA-specific adenosine deaminase activity	GO|GO.MF	0.068777	1	1	1	0.00531915	0.000376279	14.1362	188	0.2	5	ADARB1
GO:0010890	positive regulation of sequestering of triglyceride	GO|GO.BP	0.068777	1	1	1	0.00531915	0.000376279	14.1362	188	0.2	5	OSBPL11
GO:0016435	rRNA (guanine) methyltransferase activity	GO|GO.MF	0.068777	1	1	1	0.00531915	0.000376279	14.1362	188	0.2	5	MRM3
GO:0021636	trigeminal nerve morphogenesis	GO|GO.BP	0.068777	1	1	1	0.00531915	0.000376279	14.1362	188	0.2	5	SEMA3A
GO:0021637	trigeminal nerve structural organization	GO|GO.BP	0.068777	1	1	1	0.00531915	0.000376279	14.1362	188	0.2	5	SEMA3A
GO:0021825	substrate-dependent cerebral cortex tangential migration	GO|GO.BP	0.068777	1	1	1	0.00531915	0.000376279	14.1362	188	0.2	5	SEMA3A
GO:0021853	cerebral cortex GABAergic interneuron migration	GO|GO.BP	0.068777	1	1	1	0.00531915	0.000376279	14.1362	188	0.2	5	DRD1
GO:0022849	glutamate-gated calcium ion channel activity	GO|GO.MF	0.068777	1	1	1	0.00531915	0.000376279	14.1362	188	0.2	5	GRIN1
GO:0030050	vesicle transport along actin filament	GO|GO.BP	0.068777	1	1	1	0.00531915	0.000376279	14.1362	188	0.2	5	MYO5A
GO:0031946	regulation of glucocorticoid biosynthetic process	GO|GO.BP	0.068777	1	1	1	0.00531915	0.000376279	14.1362	188	0.2	5	DKK3
GO:0032341	aldosterone metabolic process	GO|GO.BP	0.068777	1	1	1	0.00531915	0.000376279	14.1362	188	0.2	5	DKK3
GO:0032342	aldosterone biosynthetic process	GO|GO.BP	0.068777	1	1	1	0.00531915	0.000376279	14.1362	188	0.2	5	DKK3
GO:0032351	negative regulation of hormone metabolic process	GO|GO.BP	0.068777	1	1	1	0.00531915	0.000376279	14.1362	188	0.2	5	DKK3
GO:0032353	negative regulation of hormone biosynthetic process	GO|GO.BP	0.068777	1	1	1	0.00531915	0.000376279	14.1362	188	0.2	5	DKK3
GO:0033292	T-tubule organization	GO|GO.BP	0.068777	1	1	1	0.00531915	0.000376279	14.1362	188	0.2	5	ANK2
GO:0033564	anterior/posterior axon guidance	GO|GO.BP	0.068777	1	1	1	0.00531915	0.000376279	14.1362	188	0.2	5	UNC5A
GO:0034650	cortisol metabolic process	GO|GO.BP	0.068777	1	1	1	0.00531915	0.000376279	14.1362	188	0.2	5	DKK3
GO:0034651	cortisol biosynthetic process	GO|GO.BP	0.068777	1	1	1	0.00531915	0.000376279	14.1362	188	0.2	5	DKK3
GO:0035658	Mon1-Ccz1 complex	GO|GO.CC	0.068777	1	1	1	0.00531915	0.000376279	14.1362	188	0.2	5	MON1A
GO:0038155	interleukin-23-mediated signaling pathway	GO|GO.BP	0.068777	1	1	1	0.00531915	0.000376279	14.1362	188	0.2	5	JAK2
GO:0042721	TIM22 mitochondrial import inner membrane insertion complex	GO|GO.CC	0.068777	1	1	1	0.00531915	0.000376279	14.1362	188	0.2	5	TIMM22
GO:0043987	histone H3-S10 phosphorylation	GO|GO.BP	0.068777	1	1	1	0.00531915	0.000376279	14.1362	188	0.2	5	DRD1
GO:0045743	positive regulation of fibroblast growth factor receptor signaling pathway	GO|GO.BP	0.068777	1	1	1	0.00531915	0.000376279	14.1362	188	0.2	5	DSTYK
GO:0046790	virion binding	GO|GO.MF	0.068777	1	1	1	0.00531915	0.000376279	14.1362	188	0.2	5	PPIA
GO:0050291	sphingosine N-acyltransferase activity	GO|GO.MF	0.068777	1	1	1	0.00531915	0.000376279	14.1362	188	0.2	5	CERS1
GO:0050861	positive regulation of B cell receptor signaling pathway	GO|GO.BP	0.068777	1	1	1	0.00531915	0.000376279	14.1362	188	0.2	5	PRKCB
GO:0051286	cell tip	GO|GO.CC	0.068777	1	1	1	0.00531915	0.000376279	14.1362	188	0.2	5	PI4K2A
GO:0051584	regulation of dopamine uptake involved in synaptic transmission	GO|GO.BP	0.068777	1	1	1	0.00531915	0.000376279	14.1362	188	0.2	5	DRD1
GO:0051597	response to methylmercury	GO|GO.BP	0.068777	1	1	1	0.00531915	0.000376279	14.1362	188	0.2	5	ANK2
GO:0051940	regulation of catecholamine uptake involved in synaptic transmission	GO|GO.BP	0.068777	1	1	1	0.00531915	0.000376279	14.1362	188	0.2	5	DRD1
GO:0052723	inositol hexakisphosphate 1-kinase activity	GO|GO.MF	0.068777	1	1	1	0.00531915	0.000376279	14.1362	188	0.2	5	IP6K2
GO:0052724	inositol hexakisphosphate 3-kinase activity	GO|GO.MF	0.068777	1	1	1	0.00531915	0.000376279	14.1362	188	0.2	5	IP6K2
GO:0052811	1-phosphatidylinositol-3-phosphate 4-kinase activity	GO|GO.MF	0.068777	1	1	1	0.00531915	0.000376279	14.1362	188	0.2	5	PIP4K2B
GO:0060666	dichotomous subdivision of terminal units involved in salivary gland branching	GO|GO.BP	0.068777	1	1	1	0.00531915	0.000376279	14.1362	188	0.2	5	SEMA3A
GO:0061550	cranial ganglion development	GO|GO.BP	0.068777	1	1	1	0.00531915	0.000376279	14.1362	188	0.2	5	SEMA3A
GO:0070141	response to UV-A	GO|GO.BP	0.068777	1	1	1	0.00531915	0.000376279	14.1362	188	0.2	5	CERS1
GO:0070940	dephosphorylation of RNA polymerase II C-terminal domain	GO|GO.BP	0.068777	1	1	1	0.00531915	0.000376279	14.1362	188	0.2	5	SSU72
GO:0072178	nephric duct morphogenesis	GO|GO.BP	0.068777	1	1	1	0.00531915	0.000376279	14.1362	188	0.2	5	EPHA7
GO:0072708	response to sorbitol	GO|GO.BP	0.068777	1	1	1	0.00531915	0.000376279	14.1362	188	0.2	5	MAP2K4
GO:0097418	neurofibrillary tangle	GO|GO.CC	0.068777	1	1	1	0.00531915	0.000376279	14.1362	188	0.2	5	NEFM
GO:0098910	regulation of atrial cardiac muscle cell action potential	GO|GO.BP	0.068777	1	1	1	0.00531915	0.000376279	14.1362	188	0.2	5	ANK2
GO:0099025	anchored component of postsynaptic membrane	GO|GO.CC	0.068777	1	1	1	0.00531915	0.000376279	14.1362	188	0.2	5	ABHD17A
GO:1901072	glucosamine-containing compound catabolic process	GO|GO.BP	0.068777	1	1	1	0.00531915	0.000376279	14.1362	188	0.2	5	GNPDA1
GO:1902083	negative regulation of peptidyl-cysteine S-nitrosylation	GO|GO.BP	0.068777	1	1	1	0.00531915	0.000376279	14.1362	188	0.2	5	NCOA7
GO:1902645	tertiary alcohol biosynthetic process	GO|GO.BP	0.068777	1	1	1	0.00531915	0.000376279	14.1362	188	0.2	5	DKK3
GO:1904936	interneuron migration	GO|GO.BP	0.068777	1	1	1	0.00531915	0.000376279	14.1362	188	0.2	5	DRD1
GO:1990034	calcium ion export across plasma membrane	GO|GO.BP	0.068777	1	1	1	0.00531915	0.000376279	14.1362	188	0.2	5	ATP2B1
GO:2000252	negative regulation of feeding behavior	GO|GO.BP	0.068777	1	1	1	0.00531915	0.000376279	14.1362	188	0.2	5	MC4R
GO:2000671	regulation of motor neuron apoptotic process	GO|GO.BP	0.068777	1	1	1	0.00531915	0.000376279	14.1362	188	0.2	5	MAP2K4
GO:0019933	cAMP-mediated signaling	GO|GO.BP	0.0688944	1	1	4	0.0212766	0.00820289	2.59379	188	0.0366972	109	ADCY9|CHGA|DRD1|MC4R
GO:0120035	regulation of plasma membrane bounded cell projection organization	GO|GO.BP	0.0690598	1	1	13	0.0691489	0.0437237	1.5815	188	0.0223752	581	ABL2|DBN1|EPHA7|GRIN1|MAP1B|MAP6|PTPRD|SYT1|IFT140|SEMA3A|STMN2|ATP8A2|LRRC4C
GO:0030594	neurotransmitter receptor activity	GO|GO.MF	0.0691981	1	1	3	0.0159574	0.00504214	3.16481	188	0.0447761	67	DRD1|GRIN1|HTR1E
GO:0042493	response to drug	GO|GO.BP	0.0692641	1	1	16	0.0851064	0.0568182	1.49787	188	0.0211921	755	DRD1|GRIN1|HSD11B2|KCNC1|KCNC2|PDE1B|SLC8A1|SYT1|UBE3A|ARL6IP5|CERS1|LARP1|NSMCE3|NGB|PLEKHA1|SIRPA
GO:0034613	cellular protein localization	GO|GO.BP	0.0703769	1	1	30	0.159574	0.121388	1.31458	188	0.0185989	1613	ANK2|CLTA|CLTB|DBN1|DRD1|GRIN1|JAK2|KCNA1|MAP1A|MYO5A|OPRD1|RANGAP1|RTN2|UBE2L3|YWHAB|AIP|BUB3|IFT140|OPTN|CCT8|EFR3A|SMG5|RAB11FIP5|TIMM22|RAB6B|ABHD17A|UBXN2B|CNST|ZDHHC22|LHFPL4
GO:0007584	response to nutrient	GO|GO.BP	0.0707236	1	1	5	0.0265957	0.0117399	2.26541	188	0.0320513	156	ADSL|APAF1|ATP2B1|GRIN1|SLC8A1
GO:0030427	site of polarized growth	GO|GO.CC	0.0707236	1	1	5	0.0265957	0.0117399	2.26541	188	0.0320513	156	DBN1|MYO5A|STMN2|FLRT3|PI4K2A
GO:0006937	regulation of muscle contraction	GO|GO.BP	0.0707414	1	1	4	0.0212766	0.00827815	2.57021	188	0.0363636	110	ANK2|CHGA|KCNA1|SLC8A1
GO:0001504	neurotransmitter uptake	GO|GO.BP	0.0708544	1	1	2	0.0106383	0.00233293	4.56005	188	0.0645161	31	DRD1|ARL6IP5
GO:0045104	intermediate filament cytoskeleton organization	GO|GO.BP	0.0708544	1	1	2	0.0106383	0.00233293	4.56005	188	0.0645161	31	NEFM|ATP8A2
GO:0032409	regulation of transporter activity	GO|GO.BP	0.0712662	1	1	6	0.0319149	0.0154275	2.06871	188	0.0292683	205	ANK2|KCNA1|KCNC1|KCNC2|MYO5A|SHISA9
GO:0098982	GABA-ergic synapse	GO|GO.CC	0.0716698	1	1	3	0.0159574	0.0051174	3.11827	188	0.0441176	68	ATP2B1|DRD1|KCND3
GO:0004721	phosphoprotein phosphatase activity	GO|GO.MF	0.0722545	1	1	5	0.0265957	0.0118152	2.25098	188	0.0318471	157	CAMK2G|PTPRD|DUSP14|PTPRT|SSU72
GO:0032838	plasma membrane bounded cell projection cytoplasm	GO|GO.CC	0.0722545	1	1	5	0.0265957	0.0118152	2.25098	188	0.0318471	157	MAP1A|RANGAP1|MAP2K4|IFT140|KIF3A
GO:0051050	positive regulation of transport	GO|GO.BP	0.0722686	1	1	15	0.0797872	0.0527544	1.51243	188	0.021398	701	ANK2|DRD1|GRIN1|JAK2|KCNA1|KCNC1|KCNC2|PPIA|SYT1|UBE2L3|YWHAB|ATP8A2|RASL10B|SIRPA|CNST
GO:0032868	response to insulin	GO|GO.BP	0.0725856	1	1	6	0.0319149	0.0155027	2.05867	188	0.0291262	206	HSD11B2|MC4R|MYO5A|PRKCB|SORT1|ATP6V1F
GO:0033218	amide binding	GO|GO.MF	0.0729147	1	1	7	0.037234	0.0193408	1.92516	188	0.0272374	257	CLTA|CLTB|MC4R|OPRD1|PPIA|FBXO2|TIMM22
GO:0046677	response to antibiotic	GO|GO.BP	0.0729147	1	1	7	0.037234	0.0193408	1.92516	188	0.0272374	257	GRIN1|JAK2|KCNC2|SLC8A1|LARP1|PLEKHA1|SIRPA
GO:0000151	ubiquitin ligase complex	GO|GO.CC	0.0740978	1	1	7	0.037234	0.019416	1.9177	188	0.0271318	258	UBE2L3|CUL1|RNF8|FBXO2|DCAF6|FBXO27|RNF168
GO:0055038	recycling endosome membrane	GO|GO.CC	0.0741807	1	1	3	0.0159574	0.00519266	3.07308	188	0.0434783	69	OPTN|RAB11FIP5|ABHD17A
GO:0018345	protein palmitoylation	GO|GO.BP	0.0748963	1	1	2	0.0106383	0.00240819	4.41755	188	0.0625	32	ABHD17A|ZDHHC22
GO:0030285	integral component of synaptic vesicle membrane	GO|GO.CC	0.0748963	1	1	2	0.0106383	0.00240819	4.41755	188	0.0625	32	OPRD1|SYT1
GO:0032212	positive regulation of telomere maintenance via telomerase	GO|GO.BP	0.0748963	1	1	2	0.0106383	0.00240819	4.41755	188	0.0625	32	CCT8|HMBOX1
GO:0043124	negative regulation of I-kappaB kinase/NF-kappaB signaling	GO|GO.BP	0.0748963	1	1	2	0.0106383	0.00240819	4.41755	188	0.0625	32	OPTN|SIRPA
GO:0045103	intermediate filament-based process	GO|GO.BP	0.0748963	1	1	2	0.0106383	0.00240819	4.41755	188	0.0625	32	NEFM|ATP8A2
GO:2000008	regulation of protein localization to cell surface	GO|GO.BP	0.0748963	1	1	2	0.0106383	0.00240819	4.41755	188	0.0625	32	MAP1A|RAB11FIP5
GO:0070727	cellular macromolecule localization	GO|GO.BP	0.0749523	1	1	30	0.159574	0.12214	1.30649	188	0.0184843	1623	ANK2|CLTA|CLTB|DBN1|DRD1|GRIN1|JAK2|KCNA1|MAP1A|MYO5A|OPRD1|RANGAP1|RTN2|UBE2L3|YWHAB|AIP|BUB3|IFT140|OPTN|CCT8|EFR3A|SMG5|RAB11FIP5|TIMM22|RAB6B|ABHD17A|UBXN2B|CNST|ZDHHC22|LHFPL4
GO:0007165	signal transduction	GO|GO.BP	0.0750188	1	1	67	0.356383	0.305388	1.16698	188	0.0165106	4058	ABL2|ADCY9|ANK2|APAF1|CAMK2G|CHGA|DRD1|EPHA7|EPHB6|NR2F6|GRIN1|HTR1E|JAK2|KCNA1|KCNC2|MC4R|MYO5A|NPY1R|OPRD1|PDE1B|PDYN|PPIA|PRKCB|PTPRD|RANGAP1|SORT1|MAP2K4|ITSN1|SLC8A1|UBE3A|YWHAB|PIP4K2B|CUL1|AIP|ATP6V1F|IFT140|OPTN|FAM13A|SEMA3A|ARL6IP5|DUSP14|PTPRT|GPR176|PEG10|LARP1|FLRT3|DSTYK|TSPAN13|DKK3|KCNH5|SESN1|FAM13B|IP6K2|RAB6B|KCTD16|PITPNM2|PLEKHA1|LRRK1|WDR24|UNC5A|RASL10B|ARHGEF25|SIRPA|PRICK…
GO:0031344	regulation of cell projection organization	GO|GO.BP	0.0750721	1	1	13	0.0691489	0.0443257	1.56002	188	0.0220713	589	ABL2|DBN1|EPHA7|GRIN1|MAP1B|MAP6|PTPRD|SYT1|IFT140|SEMA3A|STMN2|ATP8A2|LRRC4C
GO:0008017	microtubule binding	GO|GO.MF	0.0752663	1	1	6	0.0319149	0.0156532	2.03887	188	0.0288462	208	MAP1A|MAP1B|MAP6|NEFM|KIF3A|MTUS2
GO:0019902	phosphatase binding	GO|GO.MF	0.0753704	1	1	5	0.0265957	0.0119657	2.22267	188	0.0314465	159	PTPRT|KIF3A|SMG5|SIRPA|CNST
GO:0005929	cilium	GO|GO.CC	0.0762068	1	1	10	0.0531915	0.0316827	1.67888	188	0.023753	421	CLTB|DRD1|MAP1B|MYO5A|IFT140|CCT8|KIF3A|TOGARAM1|ATP8A2|MOSMO
GO:0021537	telencephalon development	GO|GO.BP	0.0766276	1	1	6	0.0319149	0.0157285	2.02912	188	0.0287081	209	DRD1|GRIN1|KCNA1|SLC8A1|SEMA3A|SLITRK5
GO:0036473	cell death in response to oxidative stress	GO|GO.BP	0.0767304	1	1	3	0.0159574	0.00526791	3.02918	188	0.0428571	70	JAK2|ARL6IP5|NCOA7
GO:1901216	positive regulation of neuron death	GO|GO.BP	0.0767304	1	1	3	0.0159574	0.00526791	3.02918	188	0.0428571	70	ELK1|EPHA7|MAP2K4
GO:2001023	regulation of response to drug	GO|GO.BP	0.0767304	1	1	3	0.0159574	0.00526791	3.02918	188	0.0428571	70	DRD1|SYT1|ARL6IP5
GO:0043523	regulation of neuron apoptotic process	GO|GO.BP	0.0785586	1	1	5	0.0265957	0.0121162	2.19506	188	0.0310559	161	EPHA7|GRIN1|JAK2|MAP2K4|ITSN1
GO:0043198	dendritic shaft	GO|GO.CC	0.07901	1	1	2	0.0106383	0.00248344	4.28369	188	0.0606061	33	MAP1A|SLC8A1
GO:0050853	B cell receptor signaling pathway	GO|GO.BP	0.07901	1	1	2	0.0106383	0.00248344	4.28369	188	0.0606061	33	PRKCB|PLEKHA1
GO:0098797	plasma membrane protein complex	GO|GO.CC	0.079033	1	1	10	0.0531915	0.0319085	1.667	188	0.0235849	424	CDH18|CLTA|CLTB|GRIN1|KCNA1|KCNC1|KCNC2|KCND3|KCNJ3|SHISA9
GO:0010833	telomere maintenance via telomere lengthening	GO|GO.BP	0.0793184	1	1	3	0.0159574	0.00534317	2.98651	188	0.0422535	71	CCT8|SMG5|HMBOX1
GO:0071897	DNA biosynthetic process	GO|GO.BP	0.0801795	1	1	5	0.0265957	0.0121915	2.18151	188	0.0308642	162	PPIA|CCT8|CERS1|SMG5|HMBOX1
GO:0051260	protein homooligomerization	GO|GO.BP	0.0801837	1	1	7	0.037234	0.0197923	1.88124	188	0.026616	263	APAF1|KCNA1|KCNC1|KCNC2|KCND3|SYT1|KCTD16
GO:1990778	protein localization to cell periphery	GO|GO.BP	0.0801837	1	1	7	0.037234	0.0197923	1.88124	188	0.026616	263	ANK2|GRIN1|MYO5A|OPTN|EFR3A|CNST|ZDHHC22
GO:0071322	cellular response to carbohydrate stimulus	GO|GO.BP	0.0803524	1	1	4	0.0212766	0.00865443	2.45846	188	0.0347826	115	PRKCB|MAP2K4|RAB11FIP5|ZBTB20
GO:0055080	cation homeostasis	GO|GO.BP	0.0808797	1	1	11	0.0585106	0.0362733	1.61305	188	0.0228216	482	ABL2|ANK2|ATP2B1|DRD1|GRIN1|JAK2|KCNA1|MYO5A|PRKCB|SLC8A1|CUL1
GO:0060249	anatomical structure homeostasis	GO|GO.BP	0.0814095	1	1	8	0.0425532	0.0238561	1.78374	188	0.0252366	317	ATP2B1|MAP1A|MC4R|CCT8|NCDN|SMG5|HMBOX1|LRRK1
GO:0030003	cellular cation homeostasis	GO|GO.BP	0.0819238	1	1	10	0.0531915	0.0321343	1.65529	188	0.0234192	427	ABL2|ANK2|ATP2B1|DRD1|GRIN1|JAK2|MYO5A|PRKCB|SLC8A1|CUL1
GO:0032204	regulation of telomere maintenance	GO|GO.BP	0.0819441	1	1	3	0.0159574	0.00541842	2.94504	188	0.0416667	72	CCT8|SMG5|HMBOX1
GO:0000155	phosphorelay sensor kinase activity	GO|GO.MF	0.081957	1	1	1	0.00531915	0.000451535	11.7801	188	0.166667	6	KCNH5
GO:0002024	diet induced thermogenesis	GO|GO.BP	0.081957	1	1	1	0.00531915	0.000451535	11.7801	188	0.166667	6	MC4R
GO:0002199	zona pellucida receptor complex	GO|GO.CC	0.081957	1	1	1	0.00531915	0.000451535	11.7801	188	0.166667	6	CCT8
GO:0004887	thyroid hormone receptor activity	GO|GO.MF	0.081957	1	1	1	0.00531915	0.000451535	11.7801	188	0.166667	6	NR2F6
GO:0004985	opioid receptor activity	GO|GO.MF	0.081957	1	1	1	0.00531915	0.000451535	11.7801	188	0.166667	6	OPRD1
GO:0005042	netrin receptor activity	GO|GO.MF	0.081957	1	1	1	0.00531915	0.000451535	11.7801	188	0.166667	6	UNC5A
GO:0006189	'de novo' IMP biosynthetic process	GO|GO.BP	0.081957	1	1	1	0.00531915	0.000451535	11.7801	188	0.166667	6	ADSL
GO:0006382	adenosine to inosine editing	GO|GO.BP	0.081957	1	1	1	0.00531915	0.000451535	11.7801	188	0.166667	6	ADARB1
GO:0007185	transmembrane receptor protein tyrosine phosphatase signaling pathway	GO|GO.BP	0.081957	1	1	1	0.00531915	0.000451535	11.7801	188	0.166667	6	PTPRD
GO:0008420	RNA polymerase II CTD heptapeptide repeat phosphatase activity	GO|GO.MF	0.081957	1	1	1	0.00531915	0.000451535	11.7801	188	0.166667	6	SSU72
GO:0008443	phosphofructokinase activity	GO|GO.MF	0.081957	1	1	1	0.00531915	0.000451535	11.7801	188	0.166667	6	PFKP
GO:0010046	response to mycotoxin	GO|GO.BP	0.081957	1	1	1	0.00531915	0.000451535	11.7801	188	0.166667	6	CERS1
GO:0010265	SCF complex assembly	GO|GO.BP	0.081957	1	1	1	0.00531915	0.000451535	11.7801	188	0.166667	6	CUL1
GO:0018197	peptidyl-aspartic acid modification	GO|GO.BP	0.081957	1	1	1	0.00531915	0.000451535	11.7801	188	0.166667	6	ASPHD2
GO:0019064	fusion of virus membrane with host plasma membrane	GO|GO.BP	0.081957	1	1	1	0.00531915	0.000451535	11.7801	188	0.166667	6	PPIA
GO:0019262	N-acetylneuraminate catabolic process	GO|GO.BP	0.081957	1	1	1	0.00531915	0.000451535	11.7801	188	0.166667	6	GNPDA1
GO:0021559	trigeminal nerve development	GO|GO.BP	0.081957	1	1	1	0.00531915	0.000451535	11.7801	188	0.166667	6	SEMA3A
GO:0021578	hindbrain maturation	GO|GO.BP	0.081957	1	1	1	0.00531915	0.000451535	11.7801	188	0.166667	6	GRIN1
GO:0021612	facial nerve structural organization	GO|GO.BP	0.081957	1	1	1	0.00531915	0.000451535	11.7801	188	0.166667	6	SEMA3A
GO:0021626	central nervous system maturation	GO|GO.BP	0.081957	1	1	1	0.00531915	0.000451535	11.7801	188	0.166667	6	GRIN1
GO:0021785	branchiomotor neuron axon guidance	GO|GO.BP	0.081957	1	1	1	0.00531915	0.000451535	11.7801	188	0.166667	6	SEMA3A
GO:0021894	cerebral cortex GABAergic interneuron development	GO|GO.BP	0.081957	1	1	1	0.00531915	0.000451535	11.7801	188	0.166667	6	DRD1
GO:0021979	hypothalamus cell differentiation	GO|GO.BP	0.081957	1	1	1	0.00531915	0.000451535	11.7801	188	0.166667	6	SEMA3A
GO:0031702	type 1 angiotensin receptor binding	GO|GO.MF	0.081957	1	1	1	0.00531915	0.000451535	11.7801	188	0.166667	6	JAK2
GO:0031943	regulation of glucocorticoid metabolic process	GO|GO.BP	0.081957	1	1	1	0.00531915	0.000451535	11.7801	188	0.166667	6	DKK3
GO:0035092	sperm chromatin condensation	GO|GO.BP	0.081957	1	1	1	0.00531915	0.000451535	11.7801	188	0.166667	6	RNF8
GO:0035184	histone threonine kinase activity	GO|GO.MF	0.081957	1	1	1	0.00531915	0.000451535	11.7801	188	0.166667	6	PRKCB
GO:0035405	histone-threonine phosphorylation	GO|GO.BP	0.081957	1	1	1	0.00531915	0.000451535	11.7801	188	0.166667	6	PRKCB
GO:0039663	membrane fusion involved in viral entry into host cell	GO|GO.BP	0.081957	1	1	1	0.00531915	0.000451535	11.7801	188	0.166667	6	PPIA
GO:0042048	olfactory behavior	GO|GO.BP	0.081957	1	1	1	0.00531915	0.000451535	11.7801	188	0.166667	6	GRIN1
GO:0042584	chromaffin granule membrane	GO|GO.CC	0.081957	1	1	1	0.00531915	0.000451535	11.7801	188	0.166667	6	SYT1
GO:0043374	CD8-positive, alpha-beta T cell differentiation	GO|GO.BP	0.081957	1	1	1	0.00531915	0.000451535	11.7801	188	0.166667	6	SATB1
GO:0044800	multi-organism membrane fusion	GO|GO.BP	0.081957	1	1	1	0.00531915	0.000451535	11.7801	188	0.166667	6	PPIA
GO:0046826	negative regulation of protein export from nucleus	GO|GO.BP	0.081957	1	1	1	0.00531915	0.000451535	11.7801	188	0.166667	6	RANGAP1
GO:0046958	nonassociative learning	GO|GO.BP	0.081957	1	1	1	0.00531915	0.000451535	11.7801	188	0.166667	6	DRD1
GO:0050815	phosphoserine residue binding	GO|GO.MF	0.081957	1	1	1	0.00531915	0.000451535	11.7801	188	0.166667	6	YWHAB
GO:0051581	negative regulation of neurotransmitter uptake	GO|GO.BP	0.081957	1	1	1	0.00531915	0.000451535	11.7801	188	0.166667	6	ARL6IP5
GO:0051643	endoplasmic reticulum localization	GO|GO.BP	0.081957	1	1	1	0.00531915	0.000451535	11.7801	188	0.166667	6	MYO5A
GO:0051964	negative regulation of synapse assembly	GO|GO.BP	0.081957	1	1	1	0.00531915	0.000451535	11.7801	188	0.166667	6	EPHA7
GO:0060158	phospholipase C-activating dopamine receptor signaling pathway	GO|GO.BP	0.081957	1	1	1	0.00531915	0.000451535	11.7801	188	0.166667	6	DRD1
GO:0061734	parkin-mediated stimulation of mitophagy in response to mitochondrial depolarization	GO|GO.BP	0.081957	1	1	1	0.00531915	0.000451535	11.7801	188	0.166667	6	OPTN
GO:0061744	motor behavior	GO|GO.BP	0.081957	1	1	1	0.00531915	0.000451535	11.7801	188	0.166667	6	ADARB1
GO:0070097	delta-catenin binding	GO|GO.MF	0.081957	1	1	1	0.00531915	0.000451535	11.7801	188	0.166667	6	PTPRT
GO:0070127	tRNA aminoacylation for mitochondrial protein translation	GO|GO.BP	0.081957	1	1	1	0.00531915	0.000451535	11.7801	188	0.166667	6	YARS2
GO:0071389	cellular response to mineralocorticoid stimulus	GO|GO.BP	0.081957	1	1	1	0.00531915	0.000451535	11.7801	188	0.166667	6	ATP2B1
GO:0071649	regulation of chemokine (C-C motif) ligand 5 production	GO|GO.BP	0.081957	1	1	1	0.00531915	0.000451535	11.7801	188	0.166667	6	SIRPA
GO:0072383	plus-end-directed vesicle transport along microtubule	GO|GO.BP	0.081957	1	1	1	0.00531915	0.000451535	11.7801	188	0.166667	6	KIF3A
GO:0086015	SA node cell action potential	GO|GO.BP	0.081957	1	1	1	0.00531915	0.000451535	11.7801	188	0.166667	6	ANK2
GO:0086018	SA node cell to atrial cardiac muscle cell signaling	GO|GO.BP	0.081957	1	1	1	0.00531915	0.000451535	11.7801	188	0.166667	6	ANK2
GO:0097677	STAT family protein binding	GO|GO.MF	0.081957	1	1	1	0.00531915	0.000451535	11.7801	188	0.166667	6	PTPRT
GO:0098837	postsynaptic recycling endosome	GO|GO.CC	0.081957	1	1	1	0.00531915	0.000451535	11.7801	188	0.166667	6	ABHD17A
GO:0098992	neuronal dense core vesicle	GO|GO.CC	0.081957	1	1	1	0.00531915	0.000451535	11.7801	188	0.166667	6	OPRD1
GO:0099624	atrial cardiac muscle cell membrane repolarization	GO|GO.BP	0.081957	1	1	1	0.00531915	0.000451535	11.7801	188	0.166667	6	KCNJ3
GO:1901897	regulation of relaxation of cardiac muscle	GO|GO.BP	0.081957	1	1	1	0.00531915	0.000451535	11.7801	188	0.166667	6	CHGA
GO:1903719	regulation of I-kappaB phosphorylation	GO|GO.BP	0.081957	1	1	1	0.00531915	0.000451535	11.7801	188	0.166667	6	SIRPA
GO:1903980	positive regulation of microglial cell activation	GO|GO.BP	0.081957	1	1	1	0.00531915	0.000451535	11.7801	188	0.166667	6	TTBK1
GO:1904415	regulation of xenophagy	GO|GO.BP	0.081957	1	1	1	0.00531915	0.000451535	11.7801	188	0.166667	6	OPTN
GO:1904417	positive regulation of xenophagy	GO|GO.BP	0.081957	1	1	1	0.00531915	0.000451535	11.7801	188	0.166667	6	OPTN
GO:1905941	positive regulation of gonad development	GO|GO.BP	0.081957	1	1	1	0.00531915	0.000451535	11.7801	188	0.166667	6	SEMA3A
GO:0035264	multicellular organism growth	GO|GO.BP	0.0823488	1	1	4	0.0212766	0.00872968	2.43727	188	0.0344828	116	ADARB1|NPY1R|ATP8A2|PLEKHA1
GO:0043524	negative regulation of neuron apoptotic process	GO|GO.BP	0.0823488	1	1	4	0.0212766	0.00872968	2.43727	188	0.0344828	116	GRIN1|JAK2|MAP2K4|ITSN1
GO:0007169	transmembrane receptor protein tyrosine kinase signaling pathway	GO|GO.BP	0.0827424	1	1	12	0.0638298	0.0407134	1.56778	188	0.0221811	541	EPHA7|EPHB6|GRIN1|JAK2|PRKCB|SORT1|ITSN1|ATP6V1F|PTPRT|FLRT3|DSTYK|PLEKHA1
GO:0070848	response to growth factor	GO|GO.BP	0.0827424	1	1	12	0.0638298	0.0407134	1.56778	188	0.0221811	541	APAF1|ELK1|KCNC1|KCNC2|OPRD1|PRKCB|SORT1|STMN2|PEG10|FLRT3|DSTYK|DKK3
GO:0051179	localization	GO|GO.BP	0.0830512	1	1	79	0.420213	0.36898	1.13885	188	0.0161126	4903	ABL2|ADARB1|ANK2|APAF1|ATP2B1|CAMK2G|CHGA|CLTA|CLTB|DBN1|DRD1|GRIN1|JAK2|KCNA1|KCNC1|KCNC2|KCND3|KCNJ3|MAP1A|MAP1B|MAP6|MC4R|MYO5A|OPRD1|PCDH7|PPIA|PRKCB|RANGAP1|RTN2|SORT1|ITSN1|SLC8A1|SYT1|UBE2L3|YWHAB|AIP|BUB3|ATP6V1F|PREPL|IFT140|OPTN|SEMA3A|ARL6IP5|CCT8|PTPRT|KIF3A|EFR3A|SMG5|FLRT3|AHCTF1|RAB11FIP5|CNNM1|TSPAN13|KCNH5|TIMM22|KCNK9|IP6K2|RAB6B|ATP8A2|PI4K2A|KCNK12|PITPNM2|NGB|PLEKHA1|GEMIN7|A…
GO:0002204	somatic recombination of immunoglobulin genes involved in immune response	GO|GO.BP	0.0831927	1	1	2	0.0106383	0.0025587	4.1577	188	0.0588235	34	RNF8|RNF168
GO:0002208	somatic diversification of immunoglobulins involved in immune response	GO|GO.BP	0.0831927	1	1	2	0.0106383	0.0025587	4.1577	188	0.0588235	34	RNF8|RNF168
GO:0004715	non-membrane spanning protein tyrosine kinase activity	GO|GO.MF	0.0831927	1	1	2	0.0106383	0.0025587	4.1577	188	0.0588235	34	ABL2|JAK2
GO:0042162	telomeric DNA binding	GO|GO.MF	0.0831927	1	1	2	0.0106383	0.0025587	4.1577	188	0.0588235	34	SMG5|HMBOX1
GO:0042165	neurotransmitter binding	GO|GO.MF	0.0831927	1	1	2	0.0106383	0.0025587	4.1577	188	0.0588235	34	GRIN1|HTR1E
GO:0045190	isotype switching	GO|GO.BP	0.0831927	1	1	2	0.0106383	0.0025587	4.1577	188	0.0588235	34	RNF8|RNF168
GO:1904358	positive regulation of telomere maintenance via telomere lengthening	GO|GO.BP	0.0831927	1	1	2	0.0106383	0.0025587	4.1577	188	0.0588235	34	CCT8|HMBOX1
GO:1901652	response to peptide	GO|GO.BP	0.0832739	1	1	9	0.0478723	0.0280704	1.70544	188	0.0241287	373	ADCY9|HSD11B2|JAK2|MC4R|MYO5A|PRKCB|RANGAP1|SORT1|ATP6V1F
GO:0055082	cellular chemical homeostasis	GO|GO.BP	0.0836119	1	1	12	0.0638298	0.0407887	1.56489	188	0.0221402	542	ABL2|ANK2|ATP2B1|DRD1|GRIN1|JAK2|MYO5A|PRKCB|SLC8A1|CUL1|RAB11FIP5|ZBTB20
GO:0005875	microtubule associated complex	GO|GO.CC	0.0843696	1	1	4	0.0212766	0.00880494	2.41644	188	0.034188	117	MAP1A|MAP1B|KIF3A|TTBK1
GO:0007030	Golgi organization	GO|GO.BP	0.0843696	1	1	4	0.0212766	0.00880494	2.41644	188	0.034188	117	OPTN|PI4K2A|TANGO2|UBXN2B
GO:0004672	protein kinase activity	GO|GO.MF	0.0853682	1	1	12	0.0638298	0.0409392	1.55914	188	0.0220588	544	ABL2|CAMK2G|EPHA7|EPHB6|JAK2|PRKCB|MAP2K4|DSTYK|KCNH5|LRRK1|TTBK1|STK35
GO:0098771	inorganic ion homeostasis	GO|GO.BP	0.0854871	1	1	11	0.0585106	0.0366496	1.59649	188	0.0225873	487	ABL2|ANK2|ATP2B1|DRD1|GRIN1|JAK2|KCNA1|MYO5A|PRKCB|SLC8A1|CUL1
GO:0051020	GTPase binding	GO|GO.MF	0.086255	1	1	12	0.0638298	0.0410144	1.55628	188	0.0220183	545	CAMK2G|CLTA|GRIN1|JAK2|MYO5A|RANGAP1|ITSN1|OPTN|KIF3A|RAB11FIP5|MON1A|ARHGEF25
GO:0019903	protein phosphatase binding	GO|GO.MF	0.0864146	1	1	4	0.0212766	0.00888019	2.39596	188	0.0338983	118	PTPRT|KIF3A|SMG5|SIRPA
GO:0048511	rhythmic process	GO|GO.BP	0.0865466	1	1	6	0.0319149	0.0162553	1.96336	188	0.0277778	216	NR2F6|HLF|TEF|UBE3A|GPR176|PLEKHA1
GO:1901655	cellular response to ketone	GO|GO.BP	0.0873066	1	1	3	0.0159574	0.00556893	2.86544	188	0.0405405	74	ATP2B1|ELK1|LARP1
GO:0005246	calcium channel regulator activity	GO|GO.MF	0.0874418	1	1	2	0.0106383	0.00263396	4.03891	188	0.0571429	35	PRKCB|TSPAN13
GO:0010524	positive regulation of calcium ion transport into cytosol	GO|GO.BP	0.0874418	1	1	2	0.0106383	0.00263396	4.03891	188	0.0571429	35	DRD1|GRIN1
GO:0015872	dopamine transport	GO|GO.BP	0.0874418	1	1	2	0.0106383	0.00263396	4.03891	188	0.0571429	35	DRD1|SYT1
GO:0010769	regulation of cell morphogenesis involved in differentiation	GO|GO.BP	0.0878599	1	1	7	0.037234	0.0202438	1.83928	188	0.0260223	269	EPHA7|GRIN1|MAP1B|MAP6|PTPRD|SEMA3A|LRRC4C
GO:0006873	cellular ion homeostasis	GO|GO.BP	0.0878991	1	1	10	0.0531915	0.0325858	1.63235	188	0.0230947	433	ABL2|ANK2|ATP2B1|DRD1|GRIN1|JAK2|MYO5A|PRKCB|SLC8A1|CUL1
GO:0072659	protein localization to plasma membrane	GO|GO.BP	0.0880189	1	1	6	0.0319149	0.0163305	1.95431	188	0.0276498	217	ANK2|MYO5A|OPTN|EFR3A|CNST|ZDHHC22
GO:0004930	G protein-coupled receptor activity	GO|GO.MF	0.0895049	1	1	6	0.0319149	0.0164058	1.94534	188	0.0275229	218	DRD1|HTR1E|MC4R|NPY1R|OPRD1|GPR176
GO:0007411	axon guidance	GO|GO.BP	0.0895049	1	1	6	0.0319149	0.0164058	1.94534	188	0.0275229	218	EPHA7|SEMA3A|KIF3A|FLRT3|UNC5A|CNTN4
GO:0006661	phosphatidylinositol biosynthetic process	GO|GO.BP	0.0905765	1	1	4	0.0212766	0.0090307	2.35603	188	0.0333333	120	PIP4K2B|PI4K2A|PITPNM2|PLEKHA1
GO:0044440	endosomal part	GO|GO.CC	0.0909837	1	1	10	0.0531915	0.0328116	1.62112	188	0.0229358	436	CLTA|JAK2|SORT1|OPTN|RAB11FIP5|PI4K2A|ABHD17A|MON1A|OSBPL11|WASHC2A
GO:0097485	neuron projection guidance	GO|GO.BP	0.0910047	1	1	6	0.0319149	0.016481	1.93646	188	0.0273973	219	EPHA7|SEMA3A|KIF3A|FLRT3|UNC5A|CNTN4
GO:0043195	terminal bouton	GO|GO.CC	0.0917544	1	1	2	0.0106383	0.00270921	3.92671	188	0.0555556	36	GRIN1|KCNC2
GO:0042393	histone binding	GO|GO.MF	0.0920229	1	1	5	0.0265957	0.0127182	2.09115	188	0.0295858	169	JAK2|PRKCB|RNF8|MSL3|RNF168
GO:0033365	protein localization to organelle	GO|GO.BP	0.0926027	1	1	16	0.0851064	0.0593016	1.43514	188	0.0203046	788	ANK2|DRD1|JAK2|MAP1A|OPRD1|RANGAP1|UBE2L3|YWHAB|AIP|BUB3|IFT140|OPTN|CCT8|TIMM22|ABHD17A|UBXN2B
GO:0000777	condensed chromosome kinetochore	GO|GO.CC	0.0928136	1	1	3	0.0159574	0.00571945	2.79003	188	0.0394737	76	RANGAP1|BUB3|AHCTF1
GO:0009581	detection of external stimulus	GO|GO.BP	0.0928136	1	1	3	0.0159574	0.00571945	2.79003	188	0.0394737	76	NR2F6|KCNA1|ATP8A2
GO:0006470	protein dephosphorylation	GO|GO.BP	0.0932022	1	1	7	0.037234	0.0205449	1.81233	188	0.025641	273	CAMK2G|JAK2|PTPRD|YWHAB|DUSP14|PTPRT|SSU72
GO:0023014	signal transduction by protein phosphorylation	GO|GO.BP	0.0934788	1	1	14	0.0744681	0.0504214	1.47691	188	0.0208955	670	CAMK2G|EPHA7|EPHB6|GRIN1|JAK2|MAP2K4|YWHAB|CUL1|SEMA3A|ARL6IP5|DUSP14|DSTYK|KCNH5|SIRPA
GO:0090257	regulation of muscle system process	GO|GO.BP	0.0937849	1	1	5	0.0265957	0.0127935	2.07885	188	0.0294118	170	ANK2|CAMK2G|CHGA|KCNA1|SLC8A1
GO:0000160	phosphorelay signal transduction system	GO|GO.BP	0.0949514	1	1	1	0.00531915	0.000526791	10.0973	188	0.142857	7	KCNH5
GO:0001553	luteinization	GO|GO.BP	0.0949514	1	1	1	0.00531915	0.000526791	10.0973	188	0.142857	7	PLEKHA1
GO:0003344	pericardium morphogenesis	GO|GO.BP	0.0949514	1	1	1	0.00531915	0.000526791	10.0973	188	0.142857	7	FLRT3
GO:0004673	protein histidine kinase activity	GO|GO.MF	0.0949514	1	1	1	0.00531915	0.000526791	10.0973	188	0.142857	7	KCNH5
GO:0004723	calcium-dependent protein serine/threonine phosphatase activity	GO|GO.MF	0.0949514	1	1	1	0.00531915	0.000526791	10.0973	188	0.142857	7	CAMK2G
GO:0004972	NMDA glutamate receptor activity	GO|GO.MF	0.0949514	1	1	1	0.00531915	0.000526791	10.0973	188	0.142857	7	GRIN1
GO:0005344	oxygen carrier activity	GO|GO.MF	0.0949514	1	1	1	0.00531915	0.000526791	10.0973	188	0.142857	7	NGB
GO:0006002	fructose 6-phosphate metabolic process	GO|GO.BP	0.0949514	1	1	1	0.00531915	0.000526791	10.0973	188	0.142857	7	PFKP
GO:0007191	adenylate cyclase-activating dopamine receptor signaling pathway	GO|GO.BP	0.0949514	1	1	1	0.00531915	0.000526791	10.0973	188	0.142857	7	DRD1
GO:0008216	spermidine metabolic process	GO|GO.BP	0.0949514	1	1	1	0.00531915	0.000526791	10.0973	188	0.142857	7	AMD1
GO:0008494	translation activator activity	GO|GO.MF	0.0949514	1	1	1	0.00531915	0.000526791	10.0973	188	0.142857	7	LARP1
GO:0008635	activation of cysteine-type endopeptidase activity involved in apoptotic process by cytochrome c	GO|GO.BP	0.0949514	1	1	1	0.00531915	0.000526791	10.0973	188	0.142857	7	APAF1
GO:0016308	1-phosphatidylinositol-4-phosphate 5-kinase activity	GO|GO.MF	0.0949514	1	1	1	0.00531915	0.000526791	10.0973	188	0.142857	7	PIP4K2B
GO:0016842	amidine-lyase activity	GO|GO.MF	0.0949514	1	1	1	0.00531915	0.000526791	10.0973	188	0.142857	7	ADSL
GO:0021604	cranial nerve structural organization	GO|GO.BP	0.0949514	1	1	1	0.00531915	0.000526791	10.0973	188	0.142857	7	SEMA3A
GO:0023041	neuronal signal transduction	GO|GO.BP	0.0949514	1	1	1	0.00531915	0.000526791	10.0973	188	0.142857	7	KCNA1
GO:0030388	fructose 1,6-bisphosphate metabolic process	GO|GO.BP	0.0949514	1	1	1	0.00531915	0.000526791	10.0973	188	0.142857	7	PFKP
GO:0030913	paranodal junction assembly	GO|GO.BP	0.0949514	1	1	1	0.00531915	0.000526791	10.0973	188	0.142857	7	ANK2
GO:0030915	Smc5-Smc6 complex	GO|GO.CC	0.0949514	1	1	1	0.00531915	0.000526791	10.0973	188	0.142857	7	NSMCE3
GO:0030991	intraciliary transport particle A	GO|GO.CC	0.0949514	1	1	1	0.00531915	0.000526791	10.0973	188	0.142857	7	IFT140
GO:0031701	angiotensin receptor binding	GO|GO.MF	0.0949514	1	1	1	0.00531915	0.000526791	10.0973	188	0.142857	7	JAK2
GO:0031931	TORC1 complex	GO|GO.CC	0.0949514	1	1	1	0.00531915	0.000526791	10.0973	188	0.142857	7	LARP1
GO:0032593	insulin-responsive compartment	GO|GO.CC	0.0949514	1	1	1	0.00531915	0.000526791	10.0973	188	0.142857	7	MYO5A
GO:0032762	mast cell cytokine production	GO|GO.BP	0.0949514	1	1	1	0.00531915	0.000526791	10.0973	188	0.142857	7	CHGA
GO:0034309	primary alcohol biosynthetic process	GO|GO.BP	0.0949514	1	1	1	0.00531915	0.000526791	10.0973	188	0.142857	7	DKK3
GO:0042428	serotonin metabolic process	GO|GO.BP	0.0949514	1	1	1	0.00531915	0.000526791	10.0973	188	0.142857	7	PDE1B
GO:0042976	activation of Janus kinase activity	GO|GO.BP	0.0949514	1	1	1	0.00531915	0.000526791	10.0973	188	0.142857	7	JAK2
GO:0042996	regulation of Golgi to plasma membrane protein transport	GO|GO.BP	0.0949514	1	1	1	0.00531915	0.000526791	10.0973	188	0.142857	7	CNST
GO:0043176	amine binding	GO|GO.MF	0.0949514	1	1	1	0.00531915	0.000526791	10.0973	188	0.142857	7	HTR1E
GO:0044803	multi-organism membrane organization	GO|GO.BP	0.0949514	1	1	1	0.00531915	0.000526791	10.0973	188	0.142857	7	PPIA
GO:0046602	regulation of mitotic centrosome separation	GO|GO.BP	0.0949514	1	1	1	0.00531915	0.000526791	10.0973	188	0.142857	7	UBXN2B
GO:0048755	branching morphogenesis of a nerve	GO|GO.BP	0.0949514	1	1	1	0.00531915	0.000526791	10.0973	188	0.142857	7	EPHA7
GO:0050847	progesterone receptor signaling pathway	GO|GO.BP	0.0949514	1	1	1	0.00531915	0.000526791	10.0973	188	0.142857	7	UBE3A
GO:0050882	voluntary musculoskeletal movement	GO|GO.BP	0.0949514	1	1	1	0.00531915	0.000526791	10.0973	188	0.142857	7	MAP1A
GO:0050908	detection of light stimulus involved in visual perception	GO|GO.BP	0.0949514	1	1	1	0.00531915	0.000526791	10.0973	188	0.142857	7	ATP8A2
GO:0050962	detection of light stimulus involved in sensory perception	GO|GO.BP	0.0949514	1	1	1	0.00531915	0.000526791	10.0973	188	0.142857	7	ATP8A2
GO:0051378	serotonin binding	GO|GO.MF	0.0949514	1	1	1	0.00531915	0.000526791	10.0973	188	0.142857	7	HTR1E
GO:0051583	dopamine uptake involved in synaptic transmission	GO|GO.BP	0.0949514	1	1	1	0.00531915	0.000526791	10.0973	188	0.142857	7	DRD1
GO:0051934	catecholamine uptake involved in synaptic transmission	GO|GO.BP	0.0949514	1	1	1	0.00531915	0.000526791	10.0973	188	0.142857	7	DRD1
GO:0060600	dichotomous subdivision of an epithelial terminal unit	GO|GO.BP	0.0949514	1	1	1	0.00531915	0.000526791	10.0973	188	0.142857	7	SEMA3A
GO:0070728	leucine binding	GO|GO.MF	0.0949514	1	1	1	0.00531915	0.000526791	10.0973	188	0.142857	7	SESN1
GO:0071609	chemokine (C-C motif) ligand 5 production	GO|GO.BP	0.0949514	1	1	1	0.00531915	0.000526791	10.0973	188	0.142857	7	SIRPA
GO:0072386	plus-end-directed organelle transport along microtubule	GO|GO.BP	0.0949514	1	1	1	0.00531915	0.000526791	10.0973	188	0.142857	7	KIF3A
GO:0072396	response to cell cycle checkpoint signaling	GO|GO.BP	0.0949514	1	1	1	0.00531915	0.000526791	10.0973	188	0.142857	7	APAF1
GO:0072402	response to DNA integrity checkpoint signaling	GO|GO.BP	0.0949514	1	1	1	0.00531915	0.000526791	10.0973	188	0.142857	7	APAF1
GO:0072423	response to DNA damage checkpoint signaling	GO|GO.BP	0.0949514	1	1	1	0.00531915	0.000526791	10.0973	188	0.142857	7	APAF1
GO:0072711	cellular response to hydroxyurea	GO|GO.BP	0.0949514	1	1	1	0.00531915	0.000526791	10.0973	188	0.142857	7	NSMCE3
GO:0086023	adenylate cyclase-activating adrenergic receptor signaling pathway involved in heart process	GO|GO.BP	0.0949514	1	1	1	0.00531915	0.000526791	10.0973	188	0.142857	7	CHGA
GO:0086070	SA node cell to atrial cardiac muscle cell communication	GO|GO.BP	0.0949514	1	1	1	0.00531915	0.000526791	10.0973	188	0.142857	7	ANK2
GO:0090030	regulation of steroid hormone biosynthetic process	GO|GO.BP	0.0949514	1	1	1	0.00531915	0.000526791	10.0973	188	0.142857	7	DKK3
GO:0097027	ubiquitin-protein transferase activator activity	GO|GO.MF	0.0949514	1	1	1	0.00531915	0.000526791	10.0973	188	0.142857	7	UBE2L3
GO:0097441	basal dendrite	GO|GO.CC	0.0949514	1	1	1	0.00531915	0.000526791	10.0973	188	0.142857	7	MAP1B
GO:0106068	SUMO ligase complex	GO|GO.CC	0.0949514	1	1	1	0.00531915	0.000526791	10.0973	188	0.142857	7	NSMCE3
GO:2000169	regulation of peptidyl-cysteine S-nitrosylation	GO|GO.BP	0.0949514	1	1	1	0.00531915	0.000526791	10.0973	188	0.142857	7	NCOA7
GO:2001138	regulation of phospholipid transport	GO|GO.BP	0.0949514	1	1	1	0.00531915	0.000526791	10.0973	188	0.142857	7	ATP8A2
GO:2001140	positive regulation of phospholipid transport	GO|GO.BP	0.0949514	1	1	1	0.00531915	0.000526791	10.0973	188	0.142857	7	ATP8A2
GO:0009582	detection of abiotic stimulus	GO|GO.BP	0.09562	1	1	3	0.0159574	0.0057947	2.7538	188	0.038961	77	NR2F6|KCNA1|ATP8A2
GO:0030165	PDZ domain binding	GO|GO.MF	0.09562	1	1	3	0.0159574	0.0057947	2.7538	188	0.038961	77	ATP2B1|PLEKHA1|SHISA9
GO:0031329	regulation of cellular catabolic process	GO|GO.BP	0.0960427	1	1	14	0.0744681	0.0506472	1.47033	188	0.0208024	673	ABL2|APAF1|MAP1A|UBE3A|YWHAB|PIP4K2B|OPTN|LARP1|SMG5|ZBTB20|SESN1|WDR24|SNX32|CISD2
GO:0002381	immunoglobulin production involved in immunoglobulin mediated immune response	GO|GO.BP	0.0961279	1	1	2	0.0106383	0.00278447	3.82059	188	0.0540541	37	RNF8|RNF168
GO:0008631	intrinsic apoptotic signaling pathway in response to oxidative stress	GO|GO.BP	0.0961279	1	1	2	0.0106383	0.00278447	3.82059	188	0.0540541	37	JAK2|ARL6IP5
GO:0016447	somatic recombination of immunoglobulin gene segments	GO|GO.BP	0.0961279	1	1	2	0.0106383	0.00278447	3.82059	188	0.0540541	37	RNF8|RNF168
GO:0031146	SCF-dependent proteasomal ubiquitin-dependent protein catabolic process	GO|GO.BP	0.0961279	1	1	2	0.0106383	0.00278447	3.82059	188	0.0540541	37	CUL1|FBXO2
GO:0051052	regulation of DNA metabolic process	GO|GO.BP	0.0982643	1	1	8	0.0425532	0.0249097	1.7083	188	0.0241692	331	APAF1|MAP2K4|RNF8|CCT8|CERS1|SMG5|HMBOX1|RNF168
GO:0071417	cellular response to organonitrogen compound	GO|GO.BP	0.0984323	1	1	10	0.0531915	0.0333384	1.5955	188	0.0225734	443	ADCY9|DRD1|JAK2|MYO5A|PRKCB|RANGAP1|SLC8A1|ATP6V1F|LARP1|SESN1
GO:0048524	positive regulation of viral process	GO|GO.BP	0.0984608	1	1	3	0.0159574	0.00586996	2.71849	188	0.0384615	78	ADARB1|PPIA|LARP1
GO:0044445	cytosolic part	GO|GO.CC	0.0987078	1	1	6	0.0319149	0.0168573	1.89324	188	0.0267857	224	APAF1|DBN1|PFKP|PRKCB|CCT8|PI4K2A
GO:0003713	transcription coactivator activity	GO|GO.MF	0.0987231	1	1	7	0.037234	0.0208459	1.78616	188	0.0252708	277	PRKCB|TCF20|UBE2L3|AIP|GMEB2|DCAF6|NCOA7
GO:0060089	molecular transducer activity	GO|GO.MF	0.100413	1	1	14	0.0744681	0.0510235	1.45949	188	0.020649	678	DRD1|EPHA7|EPHB6|NR2F6|GRIN1|HTR1E|MC4R|NPY1R|OPRD1|PTPRD|SORT1|PTPRT|GPR176|UNC5A
GO:0006584	catecholamine metabolic process	GO|GO.BP	0.10056	1	1	2	0.0106383	0.00285972	3.72004	188	0.0526316	38	DRD1|PDE1B
GO:0009712	catechol-containing compound metabolic process	GO|GO.BP	0.10056	1	1	2	0.0106383	0.00285972	3.72004	188	0.0526316	38	DRD1|PDE1B
GO:0038202	TORC1 signaling	GO|GO.BP	0.10056	1	1	2	0.0106383	0.00285972	3.72004	188	0.0526316	38	LARP1|SESN1
GO:1903428	positive regulation of reactive oxygen species biosynthetic process	GO|GO.BP	0.10056	1	1	2	0.0106383	0.00285972	3.72004	188	0.0526316	38	GRIN1|JAK2
GO:0099504	synaptic vesicle cycle	GO|GO.BP	0.101005	1	1	5	0.0265957	0.0130945	2.03106	188	0.0287356	174	DRD1|PRKCB|ITSN1|SYT1|PREPL
GO:0070252	actin-mediated cell contraction	GO|GO.BP	0.101336	1	1	3	0.0159574	0.00594521	2.68408	188	0.0379747	79	ANK2|KCND3|KCNJ3
GO:0072655	establishment of protein localization to mitochondrion	GO|GO.BP	0.101392	1	1	4	0.0212766	0.00940698	2.26179	188	0.032	125	UBE2L3|YWHAB|AIP|TIMM22
GO:1903829	positive regulation of cellular protein localization	GO|GO.BP	0.10155	1	1	7	0.037234	0.0209964	1.77335	188	0.0250896	279	JAK2|MAP1A|UBE2L3|YWHAB|CCT8|ABHD17A|CNST
GO:0017016	Ras GTPase binding	GO|GO.MF	0.101732	1	1	10	0.0531915	0.0335641	1.58477	188	0.0224215	446	CAMK2G|GRIN1|JAK2|MYO5A|RANGAP1|ITSN1|OPTN|KIF3A|RAB11FIP5|ARHGEF25
GO:0035639	purine ribonucleoside triphosphate binding	GO|GO.MF	0.101776	1	1	27	0.143617	0.111604	1.28684	188	0.0182063	1483	ABL2|ADCY9|APAF1|ATP2B1|CAMK2G|EPHA7|EPHB6|JAK2|MYO5A|PFKP|PRKCB|MAP2K4|UBE2L3|PIP4K2B|CCT8|KIF3A|DSTYK|YARS2|IP6K2|RAB6B|ATP8A2|PI4K2A|DDX24|LRRK1|TTBK1|RASL10B|STK35
GO:0050769	positive regulation of neurogenesis	GO|GO.BP	0.102465	1	1	9	0.0478723	0.0293498	1.6311	188	0.0230769	390	ABL2|MAP1B|MAP6|PTPRD|SYT1|SEMA3A|STMN2|ATP8A2|TTBK1
GO:0009743	response to carbohydrate	GO|GO.BP	0.102852	1	1	5	0.0265957	0.0131698	2.01945	188	0.0285714	175	PRKCB|MAP2K4|SLC8A1|RAB11FIP5|ZBTB20
GO:0051641	cellular localization	GO|GO.BP	0.103026	1	1	42	0.223404	0.184904	1.20822	188	0.017094	2457	ANK2|CHGA|CLTA|CLTB|DBN1|DRD1|GRIN1|JAK2|KCNA1|MAP1A|MAP1B|MAP6|MYO5A|OPRD1|PRKCB|RANGAP1|RTN2|SORT1|ITSN1|SLC8A1|SYT1|UBE2L3|YWHAB|AIP|BUB3|PREPL|IFT140|OPTN|CCT8|KIF3A|EFR3A|SMG5|RAB11FIP5|TIMM22|RAB6B|GEMIN7|ABHD17A|UBXN2B|CNST|ZDHHC22|LHFPL4|WASHC2A
GO:0048015	phosphatidylinositol-mediated signaling	GO|GO.BP	0.103624	1	1	4	0.0212766	0.00948224	2.24384	188	0.031746	126	JAK2|PIP4K2B|PITPNM2|PLEKHA1
GO:0035249	synaptic transmission, glutamatergic	GO|GO.BP	0.104244	1	1	3	0.0159574	0.00602047	2.65053	188	0.0375	80	DRD1|GRIN1|SYT1
GO:0098739	import across plasma membrane	GO|GO.BP	0.104244	1	1	3	0.0159574	0.00602047	2.65053	188	0.0375	80	KCNJ3|SLC8A1|ARL6IP5
GO:1903409	reactive oxygen species biosynthetic process	GO|GO.BP	0.104244	1	1	3	0.0159574	0.00602047	2.65053	188	0.0375	80	GRIN1|JAK2|SIRPA
GO:0043525	positive regulation of neuron apoptotic process	GO|GO.BP	0.105048	1	1	2	0.0106383	0.00293498	3.62466	188	0.0512821	39	EPHA7|MAP2K4
GO:0050879	multicellular organismal movement	GO|GO.BP	0.105048	1	1	2	0.0106383	0.00293498	3.62466	188	0.0512821	39	MAP1A|ATP8A2
GO:0050881	musculoskeletal movement	GO|GO.BP	0.105048	1	1	2	0.0106383	0.00293498	3.62466	188	0.0512821	39	MAP1A|ATP8A2
GO:0072583	clathrin-dependent endocytosis	GO|GO.BP	0.105048	1	1	2	0.0106383	0.00293498	3.62466	188	0.0512821	39	CLTA|CLTB
GO:0099738	cell cortex region	GO|GO.CC	0.105048	1	1	2	0.0106383	0.00293498	3.62466	188	0.0512821	39	CLTA|CLTB
GO:0007612	learning	GO|GO.BP	0.105879	1	1	4	0.0212766	0.0095575	2.22617	188	0.0314961	127	DRD1|GRIN1|MAP1A|PDE1B
GO:0010212	response to ionizing radiation	GO|GO.BP	0.105879	1	1	4	0.0212766	0.0095575	2.22617	188	0.0314961	127	ELK1|RNF8|INTS7|RNF168
GO:0070585	protein localization to mitochondrion	GO|GO.BP	0.105879	1	1	4	0.0212766	0.0095575	2.22617	188	0.0314961	127	UBE2L3|YWHAB|AIP|TIMM22
GO:1903305	regulation of regulated secretory pathway	GO|GO.BP	0.105879	1	1	4	0.0212766	0.0095575	2.22617	188	0.0314961	127	DRD1|PRKCB|SYT1|PREPL
GO:1903827	regulation of cellular protein localization	GO|GO.BP	0.106232	1	1	10	0.0531915	0.0338651	1.57069	188	0.0222222	450	JAK2|MAP1A|RANGAP1|UBE2L3|YWHAB|CCT8|RAB11FIP5|ABHD17A|UBXN2B|CNST
GO:0051928	positive regulation of calcium ion transport	GO|GO.BP	0.107185	1	1	3	0.0159574	0.00609573	2.61781	188	0.037037	81	ANK2|DRD1|GRIN1
GO:0001977	renal system process involved in regulation of blood volume	GO|GO.BP	0.107763	1	1	1	0.00531915	0.000602047	8.83511	188	0.125	8	HSD11B2
GO:0004000	adenosine deaminase activity	GO|GO.MF	0.107763	1	1	1	0.00531915	0.000602047	8.83511	188	0.125	8	ADARB1
GO:0005388	calcium-transporting ATPase activity	GO|GO.MF	0.107763	1	1	1	0.00531915	0.000602047	8.83511	188	0.125	8	ATP2B1
GO:0005883	neurofilament	GO|GO.CC	0.107763	1	1	1	0.00531915	0.000602047	8.83511	188	0.125	8	NEFM
GO:0008046	axon guidance receptor activity	GO|GO.MF	0.107763	1	1	1	0.00531915	0.000602047	8.83511	188	0.125	8	EPHA7
GO:0008526	phosphatidylinositol transporter activity	GO|GO.MF	0.107763	1	1	1	0.00531915	0.000602047	8.83511	188	0.125	8	PITPNM2
GO:0010917	negative regulation of mitochondrial membrane potential	GO|GO.BP	0.107763	1	1	1	0.00531915	0.000602047	8.83511	188	0.125	8	ARL6IP5
GO:0010958	regulation of amino acid import across plasma membrane	GO|GO.BP	0.107763	1	1	1	0.00531915	0.000602047	8.83511	188	0.125	8	ARL6IP5
GO:0015467	G-protein activated inward rectifier potassium channel activity	GO|GO.MF	0.107763	1	1	1	0.00531915	0.000602047	8.83511	188	0.125	8	KCNJ3
GO:0015671	oxygen transport	GO|GO.BP	0.107763	1	1	1	0.00531915	0.000602047	8.83511	188	0.125	8	NGB
GO:0016553	base conversion or substitution editing	GO|GO.BP	0.107763	1	1	1	0.00531915	0.000602047	8.83511	188	0.125	8	ADARB1
GO:0016861	intramolecular oxidoreductase activity, interconverting aldoses and ketoses	GO|GO.MF	0.107763	1	1	1	0.00531915	0.000602047	8.83511	188	0.125	8	GNPDA1
GO:0021548	pons development	GO|GO.BP	0.107763	1	1	1	0.00531915	0.000602047	8.83511	188	0.125	8	GRIN1
GO:0021826	substrate-independent telencephalic tangential migration	GO|GO.BP	0.107763	1	1	1	0.00531915	0.000602047	8.83511	188	0.125	8	DRD1
GO:0021830	interneuron migration from the subpallium to the cortex	GO|GO.BP	0.107763	1	1	1	0.00531915	0.000602047	8.83511	188	0.125	8	DRD1
GO:0021843	substrate-independent telencephalic tangential interneuron migration	GO|GO.BP	0.107763	1	1	1	0.00531915	0.000602047	8.83511	188	0.125	8	DRD1
GO:0021892	cerebral cortex GABAergic interneuron differentiation	GO|GO.BP	0.107763	1	1	1	0.00531915	0.000602047	8.83511	188	0.125	8	DRD1
GO:0031987	locomotion involved in locomotory behavior	GO|GO.BP	0.107763	1	1	1	0.00531915	0.000602047	8.83511	188	0.125	8	MYO5A
GO:0033160	positive regulation of protein import into nucleus, translocation	GO|GO.BP	0.107763	1	1	1	0.00531915	0.000602047	8.83511	188	0.125	8	JAK2
GO:0033180	proton-transporting V-type ATPase, V1 domain	GO|GO.CC	0.107763	1	1	1	0.00531915	0.000602047	8.83511	188	0.125	8	ATP6V1F
GO:0033327	Leydig cell differentiation	GO|GO.BP	0.107763	1	1	1	0.00531915	0.000602047	8.83511	188	0.125	8	PLEKHA1
GO:0035845	photoreceptor cell outer segment organization	GO|GO.BP	0.107763	1	1	1	0.00531915	0.000602047	8.83511	188	0.125	8	IFT140
GO:0038003	opioid receptor signaling pathway	GO|GO.BP	0.107763	1	1	1	0.00531915	0.000602047	8.83511	188	0.125	8	OPRD1
GO:0043121	neurotrophin binding	GO|GO.MF	0.107763	1	1	1	0.00531915	0.000602047	8.83511	188	0.125	8	SORT1
GO:0044387	negative regulation of protein kinase activity by regulation of protein phosphorylation	GO|GO.BP	0.107763	1	1	1	0.00531915	0.000602047	8.83511	188	0.125	8	ADARB1
GO:0044557	relaxation of smooth muscle	GO|GO.BP	0.107763	1	1	1	0.00531915	0.000602047	8.83511	188	0.125	8	SLC8A1
GO:0045039	protein import into mitochondrial inner membrane	GO|GO.BP	0.107763	1	1	1	0.00531915	0.000602047	8.83511	188	0.125	8	TIMM22
GO:0045294	alpha-catenin binding	GO|GO.MF	0.107763	1	1	1	0.00531915	0.000602047	8.83511	188	0.125	8	PTPRT
GO:0045472	response to ether	GO|GO.BP	0.107763	1	1	1	0.00531915	0.000602047	8.83511	188	0.125	8	LARP1
GO:0048227	plasma membrane to endosome transport	GO|GO.BP	0.107763	1	1	1	0.00531915	0.000602047	8.83511	188	0.125	8	SORT1
GO:0051342	regulation of cyclic-nucleotide phosphodiesterase activity	GO|GO.BP	0.107763	1	1	1	0.00531915	0.000602047	8.83511	188	0.125	8	AIP
GO:0051481	negative regulation of cytosolic calcium ion concentration	GO|GO.BP	0.107763	1	1	1	0.00531915	0.000602047	8.83511	188	0.125	8	SLC8A1
GO:0051920	peroxiredoxin activity	GO|GO.MF	0.107763	1	1	1	0.00531915	0.000602047	8.83511	188	0.125	8	SESN1
GO:0060052	neurofilament cytoskeleton organization	GO|GO.BP	0.107763	1	1	1	0.00531915	0.000602047	8.83511	188	0.125	8	ATP8A2
GO:0060397	JAK-STAT cascade involved in growth hormone signaling pathway	GO|GO.BP	0.107763	1	1	1	0.00531915	0.000602047	8.83511	188	0.125	8	JAK2
GO:0061200	clathrin-sculpted gamma-aminobutyric acid transport vesicle	GO|GO.CC	0.107763	1	1	1	0.00531915	0.000602047	8.83511	188	0.125	8	SYT1
GO:0061202	clathrin-sculpted gamma-aminobutyric acid transport vesicle membrane	GO|GO.CC	0.107763	1	1	1	0.00531915	0.000602047	8.83511	188	0.125	8	SYT1
GO:0061549	sympathetic ganglion development	GO|GO.BP	0.107763	1	1	1	0.00531915	0.000602047	8.83511	188	0.125	8	SEMA3A
GO:0070008	serine-type exopeptidase activity	GO|GO.MF	0.107763	1	1	1	0.00531915	0.000602047	8.83511	188	0.125	8	PREPL
GO:0071313	cellular response to caffeine	GO|GO.BP	0.107763	1	1	1	0.00531915	0.000602047	8.83511	188	0.125	8	SLC8A1
GO:0071439	clathrin complex	GO|GO.CC	0.107763	1	1	1	0.00531915	0.000602047	8.83511	188	0.125	8	CLTA
GO:0071468	cellular response to acidic pH	GO|GO.BP	0.107763	1	1	1	0.00531915	0.000602047	8.83511	188	0.125	8	RAB11FIP5
GO:0072176	nephric duct development	GO|GO.BP	0.107763	1	1	1	0.00531915	0.000602047	8.83511	188	0.125	8	EPHA7
GO:0072710	response to hydroxyurea	GO|GO.BP	0.107763	1	1	1	0.00531915	0.000602047	8.83511	188	0.125	8	NSMCE3
GO:0075713	establishment of integrated proviral latency	GO|GO.BP	0.107763	1	1	1	0.00531915	0.000602047	8.83511	188	0.125	8	PPIA
GO:0097011	cellular response to granulocyte macrophage colony-stimulating factor stimulus	GO|GO.BP	0.107763	1	1	1	0.00531915	0.000602047	8.83511	188	0.125	8	PDE1B
GO:0097012	response to granulocyte macrophage colony-stimulating factor	GO|GO.BP	0.107763	1	1	1	0.00531915	0.000602047	8.83511	188	0.125	8	PDE1B
GO:0098926	postsynaptic signal transduction	GO|GO.BP	0.107763	1	1	1	0.00531915	0.000602047	8.83511	188	0.125	8	JAK2
GO:0098976	excitatory chemical synaptic transmission	GO|GO.BP	0.107763	1	1	1	0.00531915	0.000602047	8.83511	188	0.125	8	GRIN1
GO:0099515	actin filament-based transport	GO|GO.BP	0.107763	1	1	1	0.00531915	0.000602047	8.83511	188	0.125	8	MYO5A
GO:0099527	postsynapse to nucleus signaling pathway	GO|GO.BP	0.107763	1	1	1	0.00531915	0.000602047	8.83511	188	0.125	8	JAK2
GO:0099545	trans-synaptic signaling by trans-synaptic complex	GO|GO.BP	0.107763	1	1	1	0.00531915	0.000602047	8.83511	188	0.125	8	PTPRD
GO:0150078	positive regulation of neuroinflammatory response	GO|GO.BP	0.107763	1	1	1	0.00531915	0.000602047	8.83511	188	0.125	8	TTBK1
GO:1901077	regulation of relaxation of muscle	GO|GO.BP	0.107763	1	1	1	0.00531915	0.000602047	8.83511	188	0.125	8	CHGA
GO:1901660	calcium ion export	GO|GO.BP	0.107763	1	1	1	0.00531915	0.000602047	8.83511	188	0.125	8	ATP2B1
GO:0060284	regulation of cell development	GO|GO.BP	0.109409	1	1	15	0.0797872	0.0562914	1.4174	188	0.0200535	748	ABL2|DBN1|EPHA7|GRIN1|MAP1B|MAP6|PTPRD|SYT1|SEMA3A|STMN2|ATP8A2|LRRC4C|TTBK1|CNTN4|MOSMO
GO:0035735	intraciliary transport involved in cilium assembly	GO|GO.BP	0.109589	1	1	2	0.0106383	0.00301023	3.53404	188	0.05	40	IFT140|KIF3A
GO:0048017	inositol lipid-mediated signaling	GO|GO.BP	0.110454	1	1	4	0.0212766	0.00970801	2.19165	188	0.0310078	129	JAK2|PIP4K2B|PITPNM2|PLEKHA1
GO:0016311	dephosphorylation	GO|GO.BP	0.113573	1	1	9	0.0478723	0.0300271	1.5943	188	0.0225564	399	CAMK2G|JAK2|PTPRD|YWHAB|DUSP14|PTPRT|SMG5|SSU72|CNST
GO:0004712	protein serine/threonine/tyrosine kinase activity	GO|GO.MF	0.114181	1	1	2	0.0106383	0.00308549	3.44785	188	0.0487805	41	MAP2K4|DSTYK
GO:0014704	intercalated disc	GO|GO.CC	0.114181	1	1	2	0.0106383	0.00308549	3.44785	188	0.0487805	41	ANK2|SLC8A1
GO:0016445	somatic diversification of immunoglobulins	GO|GO.BP	0.114181	1	1	2	0.0106383	0.00308549	3.44785	188	0.0487805	41	RNF8|RNF168
GO:0021879	forebrain neuron differentiation	GO|GO.BP	0.114181	1	1	2	0.0106383	0.00308549	3.44785	188	0.0487805	41	DRD1|SEMA3A
GO:0031113	regulation of microtubule polymerization	GO|GO.BP	0.114181	1	1	2	0.0106383	0.00308549	3.44785	188	0.0487805	41	STMN2|TOGARAM1
GO:0032651	regulation of interleukin-1 beta production	GO|GO.BP	0.114181	1	1	2	0.0106383	0.00308549	3.44785	188	0.0487805	41	JAK2|SIRPA
GO:0043902	positive regulation of multi-organism process	GO|GO.BP	0.115117	1	1	4	0.0212766	0.00985852	2.15819	188	0.0305344	131	ADARB1|PPIA|OPTN|LARP1
GO:0004725	protein tyrosine phosphatase activity	GO|GO.MF	0.116199	1	1	3	0.0159574	0.00632149	2.52432	188	0.0357143	84	PTPRD|DUSP14|PTPRT
GO:0045111	intermediate filament cytoskeleton	GO|GO.CC	0.116199	1	1	3	0.0159574	0.00632149	2.52432	188	0.0357143	84	MYO5A|NEFM|CCT8
GO:0000302	response to reactive oxygen species	GO|GO.BP	0.116251	1	1	5	0.0265957	0.0136966	1.94178	188	0.0274725	182	KCNC2|SLC8A1|SESN1|PLEKHA1|SIRPA
GO:0043235	receptor complex	GO|GO.CC	0.11634	1	1	7	0.037234	0.0217489	1.71199	188	0.0242215	289	EPHA7|EPHB6|GRIN1|AIP|SLITRK5|KCTD16|SHISA9
GO:0051649	establishment of localization in cell	GO|GO.BP	0.117088	1	1	33	0.175532	0.142535	1.2315	188	0.0174234	1894	ANK2|CHGA|CLTA|CLTB|DRD1|GRIN1|JAK2|MAP1A|MAP1B|MAP6|MYO5A|OPRD1|PRKCB|RANGAP1|RTN2|SORT1|ITSN1|SLC8A1|SYT1|UBE2L3|YWHAB|AIP|PREPL|IFT140|KIF3A|SMG5|RAB11FIP5|TIMM22|RAB6B|GEMIN7|UBXN2B|ZDHHC22|WASHC2A
GO:0034599	cellular response to oxidative stress	GO|GO.BP	0.118554	1	1	6	0.0319149	0.0177604	1.79697	188	0.0254237	236	JAK2|KCNC2|ARL6IP5|PLEKHA1|NCOA7|SIRPA
GO:0032870	cellular response to hormone stimulus	GO|GO.BP	0.118757	1	1	11	0.0585106	0.0390578	1.49805	188	0.0211946	519	ADCY9|ATP2B1|ELK1|NR2F6|JAK2|MYO5A|PRKCB|RANGAP1|UBE2L3|UBE3A|ATP6V1F
GO:0036297	interstrand cross-link repair	GO|GO.BP	0.118822	1	1	2	0.0106383	0.00316075	3.36575	188	0.047619	42	RNF8|RNF168
GO:0045428	regulation of nitric oxide biosynthetic process	GO|GO.BP	0.118822	1	1	2	0.0106383	0.00316075	3.36575	188	0.047619	42	JAK2|SIRPA
GO:0097542	ciliary tip	GO|GO.CC	0.118822	1	1	2	0.0106383	0.00316075	3.36575	188	0.047619	42	IFT140|KIF3A
GO:0031267	small GTPase binding	GO|GO.MF	0.11919	1	1	10	0.0531915	0.034693	1.53321	188	0.021692	461	CAMK2G|GRIN1|JAK2|MYO5A|RANGAP1|ITSN1|OPTN|KIF3A|RAB11FIP5|ARHGEF25
GO:0021782	glial cell development	GO|GO.BP	0.119265	1	1	3	0.0159574	0.00639675	2.49462	188	0.0352941	85	DRD1|PRDM8|TTBK1
GO:0030665	clathrin-coated vesicle membrane	GO|GO.CC	0.119265	1	1	3	0.0159574	0.00639675	2.49462	188	0.0352941	85	CLTA|CLTB|SYT1
GO:0043279	response to alkaloid	GO|GO.BP	0.119265	1	1	3	0.0159574	0.00639675	2.49462	188	0.0352941	85	DRD1|GRIN1|SLC8A1
GO:1905368	peptidase complex	GO|GO.CC	0.119265	1	1	3	0.0159574	0.00639675	2.49462	188	0.0352941	85	PSMA1|PSMA4|UBE3A
GO:0051130	positive regulation of cellular component organization	GO|GO.BP	0.119467	1	1	19	0.101064	0.0756321	1.33625	188	0.0189055	1005	ABL2|MAP1B|MAP6|PTPRD|SYT1|UBE2L3|YWHAB|PIP4K2B|OPTN|CCT8|STMN2|TOGARAM1|FLRT3|SLITRK5|ATP8A2|HMBOX1|TTBK1|UBXN2B|SIRPA
GO:0071375	cellular response to peptide hormone stimulus	GO|GO.BP	0.120293	1	1	6	0.0319149	0.0178356	1.78939	188	0.0253165	237	ADCY9|JAK2|MYO5A|PRKCB|RANGAP1|ATP6V1F
GO:0002084	protein depalmitoylation	GO|GO.BP	0.120394	1	1	1	0.00531915	0.000677303	7.85343	188	0.111111	9	ABHD17A
GO:0003084	positive regulation of systemic arterial blood pressure	GO|GO.BP	0.120394	1	1	1	0.00531915	0.000677303	7.85343	188	0.111111	9	HSD11B2
GO:0003691	double-stranded telomeric DNA binding	GO|GO.MF	0.120394	1	1	1	0.00531915	0.000677303	7.85343	188	0.111111	9	HMBOX1
GO:0004016	adenylate cyclase activity	GO|GO.MF	0.120394	1	1	1	0.00531915	0.000677303	7.85343	188	0.111111	9	ADCY9
GO:0005832	chaperonin-containing T-complex	GO|GO.CC	0.120394	1	1	1	0.00531915	0.000677303	7.85343	188	0.111111	9	CCT8
GO:0006188	IMP biosynthetic process	GO|GO.BP	0.120394	1	1	1	0.00531915	0.000677303	7.85343	188	0.111111	9	ADSL
GO:0007635	chemosensory behavior	GO|GO.BP	0.120394	1	1	1	0.00531915	0.000677303	7.85343	188	0.111111	9	GRIN1
GO:0008190	eukaryotic initiation factor 4E binding	GO|GO.MF	0.120394	1	1	1	0.00531915	0.000677303	7.85343	188	0.111111	9	LARP1
GO:0008525	phosphatidylcholine transporter activity	GO|GO.MF	0.120394	1	1	1	0.00531915	0.000677303	7.85343	188	0.111111	9	PITPNM2
GO:0010566	regulation of ketone biosynthetic process	GO|GO.BP	0.120394	1	1	1	0.00531915	0.000677303	7.85343	188	0.111111	9	DKK3
GO:0010829	negative regulation of glucose transmembrane transport	GO|GO.BP	0.120394	1	1	1	0.00531915	0.000677303	7.85343	188	0.111111	9	PRKCB
GO:0016461	unconventional myosin complex	GO|GO.CC	0.120394	1	1	1	0.00531915	0.000677303	7.85343	188	0.111111	9	MYO5A
GO:0017162	aryl hydrocarbon receptor binding	GO|GO.MF	0.120394	1	1	1	0.00531915	0.000677303	7.85343	188	0.111111	9	AIP
GO:0019043	establishment of viral latency	GO|GO.BP	0.120394	1	1	1	0.00531915	0.000677303	7.85343	188	0.111111	9	PPIA
GO:0021800	cerebral cortex tangential migration	GO|GO.BP	0.120394	1	1	1	0.00531915	0.000677303	7.85343	188	0.111111	9	SEMA3A
GO:0022417	protein maturation by protein folding	GO|GO.BP	0.120394	1	1	1	0.00531915	0.000677303	7.85343	188	0.111111	9	AIP
GO:0031340	positive regulation of vesicle fusion	GO|GO.BP	0.120394	1	1	1	0.00531915	0.000677303	7.85343	188	0.111111	9	SYT1
GO:0031630	regulation of synaptic vesicle fusion to presynaptic active zone membrane	GO|GO.BP	0.120394	1	1	1	0.00531915	0.000677303	7.85343	188	0.111111	9	SYT1
GO:0033130	acetylcholine receptor binding	GO|GO.MF	0.120394	1	1	1	0.00531915	0.000677303	7.85343	188	0.111111	9	JAK2
GO:0035404	histone-serine phosphorylation	GO|GO.BP	0.120394	1	1	1	0.00531915	0.000677303	7.85343	188	0.111111	9	DRD1
GO:0036376	sodium ion export across plasma membrane	GO|GO.BP	0.120394	1	1	1	0.00531915	0.000677303	7.85343	188	0.111111	9	SLC8A1
GO:0038180	nerve growth factor signaling pathway	GO|GO.BP	0.120394	1	1	1	0.00531915	0.000677303	7.85343	188	0.111111	9	SORT1
GO:0039706	co-receptor binding	GO|GO.MF	0.120394	1	1	1	0.00531915	0.000677303	7.85343	188	0.111111	9	DKK3
GO:0042953	lipoprotein transport	GO|GO.BP	0.120394	1	1	1	0.00531915	0.000677303	7.85343	188	0.111111	9	PRKCB
GO:0044872	lipoprotein localization	GO|GO.BP	0.120394	1	1	1	0.00531915	0.000677303	7.85343	188	0.111111	9	PRKCB
GO:0045837	negative regulation of membrane potential	GO|GO.BP	0.120394	1	1	1	0.00531915	0.000677303	7.85343	188	0.111111	9	ARL6IP5
GO:0046348	amino sugar catabolic process	GO|GO.BP	0.120394	1	1	1	0.00531915	0.000677303	7.85343	188	0.111111	9	GNPDA1
GO:0048671	negative regulation of collateral sprouting	GO|GO.BP	0.120394	1	1	1	0.00531915	0.000677303	7.85343	188	0.111111	9	EPHA7
GO:0051292	nuclear pore complex assembly	GO|GO.BP	0.120394	1	1	1	0.00531915	0.000677303	7.85343	188	0.111111	9	AHCTF1
GO:0051956	negative regulation of amino acid transport	GO|GO.BP	0.120394	1	1	1	0.00531915	0.000677303	7.85343	188	0.111111	9	ARL6IP5
GO:0051974	negative regulation of telomerase activity	GO|GO.BP	0.120394	1	1	1	0.00531915	0.000677303	7.85343	188	0.111111	9	CERS1
GO:0060192	negative regulation of lipase activity	GO|GO.BP	0.120394	1	1	1	0.00531915	0.000677303	7.85343	188	0.111111	9	SORT1
GO:0060198	clathrin-sculpted vesicle	GO|GO.CC	0.120394	1	1	1	0.00531915	0.000677303	7.85343	188	0.111111	9	SYT1
GO:0060452	positive regulation of cardiac muscle contraction	GO|GO.BP	0.120394	1	1	1	0.00531915	0.000677303	7.85343	188	0.111111	9	CHGA
GO:0071233	cellular response to leucine	GO|GO.BP	0.120394	1	1	1	0.00531915	0.000677303	7.85343	188	0.111111	9	SESN1
GO:0071394	cellular response to testosterone stimulus	GO|GO.BP	0.120394	1	1	1	0.00531915	0.000677303	7.85343	188	0.111111	9	ELK1
GO:0090494	dopamine uptake	GO|GO.BP	0.120394	1	1	1	0.00531915	0.000677303	7.85343	188	0.111111	9	DRD1
GO:0097105	presynaptic membrane assembly	GO|GO.BP	0.120394	1	1	1	0.00531915	0.000677303	7.85343	188	0.111111	9	PTPRD
GO:0097154	GABAergic neuron differentiation	GO|GO.BP	0.120394	1	1	1	0.00531915	0.000677303	7.85343	188	0.111111	9	DRD1
GO:0098779	positive regulation of mitophagy in response to mitochondrial depolarization	GO|GO.BP	0.120394	1	1	1	0.00531915	0.000677303	7.85343	188	0.111111	9	OPTN
GO:0099641	anterograde axonal protein transport	GO|GO.BP	0.120394	1	1	1	0.00531915	0.000677303	7.85343	188	0.111111	9	MAP1A
GO:1901338	catecholamine binding	GO|GO.MF	0.120394	1	1	1	0.00531915	0.000677303	7.85343	188	0.111111	9	DRD1
GO:1901526	positive regulation of mitophagy	GO|GO.BP	0.120394	1	1	1	0.00531915	0.000677303	7.85343	188	0.111111	9	OPTN
GO:1902510	regulation of apoptotic DNA fragmentation	GO|GO.BP	0.120394	1	1	1	0.00531915	0.000677303	7.85343	188	0.111111	9	APAF1
GO:1903789	regulation of amino acid transmembrane transport	GO|GO.BP	0.120394	1	1	1	0.00531915	0.000677303	7.85343	188	0.111111	9	ARL6IP5
GO:1904869	regulation of protein localization to Cajal body	GO|GO.BP	0.120394	1	1	1	0.00531915	0.000677303	7.85343	188	0.111111	9	CCT8
GO:1904871	positive regulation of protein localization to Cajal body	GO|GO.BP	0.120394	1	1	1	0.00531915	0.000677303	7.85343	188	0.111111	9	CCT8
GO:1905666	regulation of protein localization to endosome	GO|GO.BP	0.120394	1	1	1	0.00531915	0.000677303	7.85343	188	0.111111	9	ABHD17A
GO:1905668	positive regulation of protein localization to endosome	GO|GO.BP	0.120394	1	1	1	0.00531915	0.000677303	7.85343	188	0.111111	9	ABHD17A
GO:1990253	cellular response to leucine starvation	GO|GO.BP	0.120394	1	1	1	0.00531915	0.000677303	7.85343	188	0.111111	9	SESN1
GO:1990535	neuron projection maintenance	GO|GO.BP	0.120394	1	1	1	0.00531915	0.000677303	7.85343	188	0.111111	9	MAP1A
GO:0017156	calcium ion regulated exocytosis	GO|GO.BP	0.122271	1	1	4	0.0212766	0.0100843	2.10988	188	0.0298507	134	DRD1|PRKCB|SYT1|PREPL
GO:0035335	peptidyl-tyrosine dephosphorylation	GO|GO.BP	0.122361	1	1	3	0.0159574	0.006472	2.46561	188	0.0348837	86	PTPRD|DUSP14|PTPRT
GO:0002562	somatic diversification of immune receptors via germline recombination within a single locus	GO|GO.BP	0.12351	1	1	2	0.0106383	0.003236	3.28748	188	0.0465116	43	RNF8|RNF168
GO:0008089	anterograde axonal transport	GO|GO.BP	0.12351	1	1	2	0.0106383	0.003236	3.28748	188	0.0465116	43	MAP1A|KIF3A
GO:0016444	somatic cell DNA recombination	GO|GO.BP	0.12351	1	1	2	0.0106383	0.003236	3.28748	188	0.0465116	43	RNF8|RNF168
GO:0034198	cellular response to amino acid starvation	GO|GO.BP	0.12351	1	1	2	0.0106383	0.003236	3.28748	188	0.0465116	43	SESN1|WDR24
GO:0050433	regulation of catecholamine secretion	GO|GO.BP	0.12351	1	1	2	0.0106383	0.003236	3.28748	188	0.0465116	43	CHGA|SYT1
GO:0051972	regulation of telomerase activity	GO|GO.BP	0.12351	1	1	2	0.0106383	0.003236	3.28748	188	0.0465116	43	CERS1|HMBOX1
GO:0070534	protein K63-linked ubiquitination	GO|GO.BP	0.12351	1	1	2	0.0106383	0.003236	3.28748	188	0.0465116	43	RNF8|RNF168
GO:0046883	regulation of hormone secretion	GO|GO.BP	0.124263	1	1	5	0.0265957	0.0139976	1.90002	188	0.0268817	186	CHGA|JAK2|KCNC2|RAB11FIP5|RASL10B
GO:0030674	protein binding, bridging	GO|GO.MF	0.124697	1	1	4	0.0212766	0.0101595	2.09425	188	0.0296296	135	ANK2|MAP1A|OPTN|FLRT3
GO:0000779	condensed chromosome, centromeric region	GO|GO.CC	0.125487	1	1	3	0.0159574	0.00654726	2.43727	188	0.0344828	87	RANGAP1|BUB3|AHCTF1
GO:0021761	limbic system development	GO|GO.BP	0.125487	1	1	3	0.0159574	0.00654726	2.43727	188	0.0344828	87	DRD1|KCNA1|SEMA3A
GO:0035296	regulation of tube diameter	GO|GO.BP	0.125487	1	1	3	0.0159574	0.00654726	2.43727	188	0.0344828	87	CHGA|DRD1|SLC8A1
GO:0097746	regulation of blood vessel diameter	GO|GO.BP	0.125487	1	1	3	0.0159574	0.00654726	2.43727	188	0.0344828	87	CHGA|DRD1|SLC8A1
GO:0006511	ubiquitin-dependent protein catabolic process	GO|GO.BP	0.125717	1	1	11	0.0585106	0.0395093	1.48093	188	0.0209524	525	MAP1A|PSMA1|PSMA4|UBE2L3|UBE3A|CUL1|RNF8|BUB3|FBXO2|UBXN2B|RNF168
GO:0051054	positive regulation of DNA metabolic process	GO|GO.BP	0.126306	1	1	5	0.0265957	0.0140728	1.88986	188	0.026738	187	MAP2K4|RNF8|CCT8|HMBOX1|RNF168
GO:0099003	vesicle-mediated transport in synapse	GO|GO.BP	0.126306	1	1	5	0.0265957	0.0140728	1.88986	188	0.026738	187	DRD1|PRKCB|ITSN1|SYT1|PREPL
GO:0003407	neural retina development	GO|GO.BP	0.128242	1	1	2	0.0106383	0.00331126	3.21277	188	0.0454545	44	ATP2B1|ATP8A2
GO:0008038	neuron recognition	GO|GO.BP	0.128242	1	1	2	0.0106383	0.00331126	3.21277	188	0.0454545	44	SEMA3A|CNTN4
GO:0016574	histone ubiquitination	GO|GO.BP	0.128242	1	1	2	0.0106383	0.00331126	3.21277	188	0.0454545	44	RNF8|RNF168
GO:0018198	peptidyl-cysteine modification	GO|GO.BP	0.128242	1	1	2	0.0106383	0.00331126	3.21277	188	0.0454545	44	NCOA7|ZDHHC22
GO:0031593	polyubiquitin modification-dependent protein binding	GO|GO.MF	0.128242	1	1	2	0.0106383	0.00331126	3.21277	188	0.0454545	44	OPTN|RNF168
GO:0045309	protein phosphorylated amino acid binding	GO|GO.MF	0.128242	1	1	2	0.0106383	0.00331126	3.21277	188	0.0454545	44	ABL2|YWHAB
GO:0098563	intrinsic component of synaptic vesicle membrane	GO|GO.CC	0.128242	1	1	2	0.0106383	0.00331126	3.21277	188	0.0454545	44	OPRD1|SYT1
GO:0019079	viral genome replication	GO|GO.BP	0.131823	1	1	3	0.0159574	0.00669777	2.3825	188	0.0337079	89	ADARB1|PPIA|LARP1
GO:0001967	suckling behavior	GO|GO.BP	0.132847	1	1	1	0.00531915	0.000752559	7.06809	188	0.1	10	GRIN1
GO:0002551	mast cell chemotaxis	GO|GO.BP	0.132847	1	1	1	0.00531915	0.000752559	7.06809	188	0.1	10	CHGA
GO:0004065	arylsulfatase activity	GO|GO.MF	0.132847	1	1	1	0.00531915	0.000752559	7.06809	188	0.1	10	ARSK
GO:0005513	detection of calcium ion	GO|GO.BP	0.132847	1	1	1	0.00531915	0.000752559	7.06809	188	0.1	10	SYT1
GO:0005522	profilin binding	GO|GO.MF	0.132847	1	1	1	0.00531915	0.000752559	7.06809	188	0.1	10	DBN1
GO:0006171	cAMP biosynthetic process	GO|GO.BP	0.132847	1	1	1	0.00531915	0.000752559	7.06809	188	0.1	10	ADCY9
GO:0007077	mitotic nuclear envelope disassembly	GO|GO.BP	0.132847	1	1	1	0.00531915	0.000752559	7.06809	188	0.1	10	PRKCB
GO:0008474	palmitoyl-(protein) hydrolase activity	GO|GO.MF	0.132847	1	1	1	0.00531915	0.000752559	7.06809	188	0.1	10	ABHD17A
GO:0009931	calcium-dependent protein serine/threonine kinase activity	GO|GO.MF	0.132847	1	1	1	0.00531915	0.000752559	7.06809	188	0.1	10	PRKCB
GO:0010763	positive regulation of fibroblast migration	GO|GO.BP	0.132847	1	1	1	0.00531915	0.000752559	7.06809	188	0.1	10	SLC8A1
GO:0010832	negative regulation of myotube differentiation	GO|GO.BP	0.132847	1	1	1	0.00531915	0.000752559	7.06809	188	0.1	10	PLPP7
GO:0010889	regulation of sequestering of triglyceride	GO|GO.BP	0.132847	1	1	1	0.00531915	0.000752559	7.06809	188	0.1	10	OSBPL11
GO:0010960	magnesium ion homeostasis	GO|GO.BP	0.132847	1	1	1	0.00531915	0.000752559	7.06809	188	0.1	10	KCNA1
GO:0014821	phasic smooth muscle contraction	GO|GO.BP	0.132847	1	1	1	0.00531915	0.000752559	7.06809	188	0.1	10	DRD1
GO:0014842	regulation of skeletal muscle satellite cell proliferation	GO|GO.BP	0.132847	1	1	1	0.00531915	0.000752559	7.06809	188	0.1	10	JAK2
GO:0015368	calcium:cation antiporter activity	GO|GO.MF	0.132847	1	1	1	0.00531915	0.000752559	7.06809	188	0.1	10	SLC8A1
GO:0015669	gas transport	GO|GO.BP	0.132847	1	1	1	0.00531915	0.000752559	7.06809	188	0.1	10	NGB
GO:0016595	glutamate binding	GO|GO.MF	0.132847	1	1	1	0.00531915	0.000752559	7.06809	188	0.1	10	GRIN1
GO:0017146	NMDA selective glutamate receptor complex	GO|GO.CC	0.132847	1	1	1	0.00531915	0.000752559	7.06809	188	0.1	10	GRIN1
GO:0030730	sequestering of triglyceride	GO|GO.BP	0.132847	1	1	1	0.00531915	0.000752559	7.06809	188	0.1	10	OSBPL11
GO:0031080	nuclear pore outer ring	GO|GO.CC	0.132847	1	1	1	0.00531915	0.000752559	7.06809	188	0.1	10	AHCTF1
GO:0032252	secretory granule localization	GO|GO.BP	0.132847	1	1	1	0.00531915	0.000752559	7.06809	188	0.1	10	MYO5A
GO:0033270	paranode region of axon	GO|GO.CC	0.132847	1	1	1	0.00531915	0.000752559	7.06809	188	0.1	10	KCNA1
GO:0033604	negative regulation of catecholamine secretion	GO|GO.BP	0.132847	1	1	1	0.00531915	0.000752559	7.06809	188	0.1	10	CHGA
GO:0033643	host cell part	GO|GO.CC	0.132847	1	1	1	0.00531915	0.000752559	7.06809	188	0.1	10	PI4K2A
GO:0034454	microtubule anchoring at centrosome	GO|GO.BP	0.132847	1	1	1	0.00531915	0.000752559	7.06809	188	0.1	10	KIF3A
GO:0036005	response to macrophage colony-stimulating factor	GO|GO.BP	0.132847	1	1	1	0.00531915	0.000752559	7.06809	188	0.1	10	PDE1B
GO:0036006	cellular response to macrophage colony-stimulating factor stimulus	GO|GO.BP	0.132847	1	1	1	0.00531915	0.000752559	7.06809	188	0.1	10	PDE1B
GO:0036020	endolysosome membrane	GO|GO.CC	0.132847	1	1	1	0.00531915	0.000752559	7.06809	188	0.1	10	CLTA
GO:0042711	maternal behavior	GO|GO.BP	0.132847	1	1	1	0.00531915	0.000752559	7.06809	188	0.1	10	DRD1
GO:0043560	insulin receptor substrate binding	GO|GO.MF	0.132847	1	1	1	0.00531915	0.000752559	7.06809	188	0.1	10	JAK2
GO:0044224	juxtaparanode region of axon	GO|GO.CC	0.132847	1	1	1	0.00531915	0.000752559	7.06809	188	0.1	10	KCNA1
GO:0045019	negative regulation of nitric oxide biosynthetic process	GO|GO.BP	0.132847	1	1	1	0.00531915	0.000752559	7.06809	188	0.1	10	SIRPA
GO:0045295	gamma-catenin binding	GO|GO.MF	0.132847	1	1	1	0.00531915	0.000752559	7.06809	188	0.1	10	PTPRT
GO:0046040	IMP metabolic process	GO|GO.BP	0.132847	1	1	1	0.00531915	0.000752559	7.06809	188	0.1	10	ADSL
GO:0046607	positive regulation of centrosome cycle	GO|GO.BP	0.132847	1	1	1	0.00531915	0.000752559	7.06809	188	0.1	10	UBXN2B
GO:0048521	negative regulation of behavior	GO|GO.BP	0.132847	1	1	1	0.00531915	0.000752559	7.06809	188	0.1	10	MC4R
GO:0050961	detection of temperature stimulus involved in sensory perception	GO|GO.BP	0.132847	1	1	1	0.00531915	0.000752559	7.06809	188	0.1	10	NR2F6
GO:0050965	detection of temperature stimulus involved in sensory perception of pain	GO|GO.BP	0.132847	1	1	1	0.00531915	0.000752559	7.06809	188	0.1	10	NR2F6
GO:0050966	detection of mechanical stimulus involved in sensory perception of pain	GO|GO.BP	0.132847	1	1	1	0.00531915	0.000752559	7.06809	188	0.1	10	KCNA1
GO:0070106	interleukin-27-mediated signaling pathway	GO|GO.BP	0.132847	1	1	1	0.00531915	0.000752559	7.06809	188	0.1	10	JAK2
GO:0071415	cellular response to purine-containing compound	GO|GO.BP	0.132847	1	1	1	0.00531915	0.000752559	7.06809	188	0.1	10	SLC8A1
GO:0086080	protein binding involved in heterotypic cell-cell adhesion	GO|GO.MF	0.132847	1	1	1	0.00531915	0.000752559	7.06809	188	0.1	10	SIRPA
GO:0090493	catecholamine uptake	GO|GO.BP	0.132847	1	1	1	0.00531915	0.000752559	7.06809	188	0.1	10	DRD1
GO:0098599	palmitoyl hydrolase activity	GO|GO.MF	0.132847	1	1	1	0.00531915	0.000752559	7.06809	188	0.1	10	ABHD17A
GO:0098719	sodium ion import across plasma membrane	GO|GO.BP	0.132847	1	1	1	0.00531915	0.000752559	7.06809	188	0.1	10	SLC8A1
GO:0098734	macromolecule depalmitoylation	GO|GO.BP	0.132847	1	1	1	0.00531915	0.000752559	7.06809	188	0.1	10	ABHD17A
GO:0098792	xenophagy	GO|GO.BP	0.132847	1	1	1	0.00531915	0.000752559	7.06809	188	0.1	10	OPTN
GO:0099566	regulation of postsynaptic cytosolic calcium ion concentration	GO|GO.BP	0.132847	1	1	1	0.00531915	0.000752559	7.06809	188	0.1	10	MYO5A
GO:1901160	primary amino compound metabolic process	GO|GO.BP	0.132847	1	1	1	0.00531915	0.000752559	7.06809	188	0.1	10	PDE1B
GO:1902414	protein localization to cell junction	GO|GO.BP	0.132847	1	1	1	0.00531915	0.000752559	7.06809	188	0.1	10	KIF3A
GO:1902644	tertiary alcohol metabolic process	GO|GO.BP	0.132847	1	1	1	0.00531915	0.000752559	7.06809	188	0.1	10	DKK3
GO:1902931	negative regulation of alcohol biosynthetic process	GO|GO.BP	0.132847	1	1	1	0.00531915	0.000752559	7.06809	188	0.1	10	DKK3
GO:1903405	protein localization to nuclear body	GO|GO.BP	0.132847	1	1	1	0.00531915	0.000752559	7.06809	188	0.1	10	CCT8
GO:1903960	negative regulation of anion transmembrane transport	GO|GO.BP	0.132847	1	1	1	0.00531915	0.000752559	7.06809	188	0.1	10	ARL6IP5
GO:1903978	regulation of microglial cell activation	GO|GO.BP	0.132847	1	1	1	0.00531915	0.000752559	7.06809	188	0.1	10	TTBK1
GO:1904406	negative regulation of nitric oxide metabolic process	GO|GO.BP	0.132847	1	1	1	0.00531915	0.000752559	7.06809	188	0.1	10	SIRPA
GO:1904779	regulation of protein localization to centrosome	GO|GO.BP	0.132847	1	1	1	0.00531915	0.000752559	7.06809	188	0.1	10	UBXN2B
GO:1904851	positive regulation of establishment of protein localization to telomere	GO|GO.BP	0.132847	1	1	1	0.00531915	0.000752559	7.06809	188	0.1	10	CCT8
GO:1904867	protein localization to Cajal body	GO|GO.BP	0.132847	1	1	1	0.00531915	0.000752559	7.06809	188	0.1	10	CCT8
GO:1990403	embryonic brain development	GO|GO.BP	0.132847	1	1	1	0.00531915	0.000752559	7.06809	188	0.1	10	IFT140
GO:2000302	positive regulation of synaptic vesicle exocytosis	GO|GO.BP	0.132847	1	1	1	0.00531915	0.000752559	7.06809	188	0.1	10	SYT1
GO:2001269	positive regulation of cysteine-type endopeptidase activity involved in apoptotic signaling pathway	GO|GO.BP	0.132847	1	1	1	0.00531915	0.000752559	7.06809	188	0.1	10	JAK2
GO:0019941	modification-dependent protein catabolic process	GO|GO.BP	0.132901	1	1	11	0.0585106	0.0399609	1.4642	188	0.0207156	531	MAP1A|PSMA1|PSMA4|UBE2L3|UBE3A|CUL1|RNF8|BUB3|FBXO2|UBXN2B|RNF168
GO:0006998	nuclear envelope organization	GO|GO.BP	0.133015	1	1	2	0.0106383	0.00338651	3.14137	188	0.0444444	45	PRKCB|UBXN2B
GO:0032611	interleukin-1 beta production	GO|GO.BP	0.133015	1	1	2	0.0106383	0.00338651	3.14137	188	0.0444444	45	JAK2|SIRPA
GO:0032784	regulation of DNA-templated transcription, elongation	GO|GO.BP	0.133015	1	1	2	0.0106383	0.00338651	3.14137	188	0.0444444	45	RNF8|RNF168
GO:0050432	catecholamine secretion	GO|GO.BP	0.133015	1	1	2	0.0106383	0.00338651	3.14137	188	0.0444444	45	CHGA|SYT1
GO:0061951	establishment of protein localization to plasma membrane	GO|GO.BP	0.133015	1	1	2	0.0106383	0.00338651	3.14137	188	0.0444444	45	OPTN|CNST
GO:1990090	cellular response to nerve growth factor stimulus	GO|GO.BP	0.133015	1	1	2	0.0106383	0.00338651	3.14137	188	0.0444444	45	SORT1|STMN2
GO:0015318	inorganic molecular entity transmembrane transporter activity	GO|GO.MF	0.133269	1	1	12	0.0638298	0.0444762	1.43514	188	0.0203046	591	ATP2B1|GRIN1|KCNA1|KCNC1|KCNC2|KCND3|KCNJ3|SLC8A1|ATP6V1F|KCNH5|KCNK9|KCNK12
GO:0000902	cell morphogenesis	GO|GO.BP	0.133637	1	1	16	0.0851064	0.0628387	1.35436	188	0.0191617	835	ADARB1|EPHA7|GRIN1|MAP1A|MAP1B|MAP6|PTPRD|SYT1|SEMA3A|KIF3A|FLRT3|SLITRK5|ATP8A2|LRRC4C|UNC5A|CNTN4
GO:0140096	catalytic activity, acting on a protein	GO|GO.MF	0.133755	1	1	31	0.164894	0.134708	1.22408	188	0.0173184	1790	ABL2|CAMK2G|EPHA7|EPHB6|JAK2|PPIA|PRKCB|PSMA1|PSMA4|PTPRD|MAP2K4|UBE2L3|UBE3A|CUL1|RNF8|ADAMTS2|PREPL|DUSP14|PTPRT|DSTYK|FBXO2|KCNH5|SSU72|ASPHD2|LRRK1|ABHD17A|TTBK1|FBXO27|STK35|RNF168|ZDHHC22
GO:0032555	purine ribonucleotide binding	GO|GO.MF	0.133852	1	1	27	0.143617	0.115217	1.24649	188	0.0176355	1531	ABL2|ADCY9|APAF1|ATP2B1|CAMK2G|EPHA7|EPHB6|JAK2|MYO5A|PFKP|PRKCB|MAP2K4|UBE2L3|PIP4K2B|CCT8|KIF3A|DSTYK|YARS2|IP6K2|RAB6B|ATP8A2|PI4K2A|DDX24|LRRK1|TTBK1|RASL10B|STK35
GO:0050801	ion homeostasis	GO|GO.BP	0.13412	1	1	11	0.0585106	0.0400361	1.46145	188	0.0206767	532	ABL2|ANK2|ATP2B1|DRD1|GRIN1|JAK2|KCNA1|MYO5A|PRKCB|SLC8A1|CUL1
GO:0072657	protein localization to membrane	GO|GO.BP	0.13412	1	1	11	0.0585106	0.0400361	1.46145	188	0.0206767	532	ANK2|GRIN1|MYO5A|YWHAB|OPTN|EFR3A|TIMM22|ABHD17A|CNST|ZDHHC22|LHFPL4
GO:0032501	multicellular organismal process	GO|GO.BP	0.134352	1	1	76	0.404255	0.363034	1.11355	188	0.0157546	4824	ABL2|ADARB1|ADCY9|ANK2|APAF1|ATP2B1|CAMK2G|CHGA|CLTA|DBN1|DRD1|EPHA7|NR2F6|GRIN1|HLF|HSD11B2|JAK2|KCNA1|KCNC1|KCNC2|KCND3|KCNJ3|LSAMP|MAP1A|MAP1B|MAP6|MC4R|MYO5A|NEFM|NPY1R|OPRD1|PAFAH1B3|PDE1B|PRKCB|PTPRD|SORT1|SATB1|MAP2K4|SLC8A1|SYT1|UBE3A|LUZP1|CUL1|RNF8|ADAMTS2|IFT140|ZBTB24|SEMA3A|STMN2|KIF3A|MYT1L|NCDN|FLRT3|SLITRK5|RAB11FIP5|TANC2|ZBTB20|DKK3|ATP8A2|STOX2|PRDM8|LRRC4C|HIVEP3|PLEKHA1|LRRK1…
GO:0048489	synaptic vesicle transport	GO|GO.BP	0.134604	1	1	4	0.0212766	0.0104606	2.03398	188	0.028777	139	DRD1|PRKCB|SYT1|PREPL
GO:0097480	establishment of synaptic vesicle localization	GO|GO.BP	0.134604	1	1	4	0.0212766	0.0104606	2.03398	188	0.028777	139	DRD1|PRKCB|SYT1|PREPL
GO:0032680	regulation of tumor necrosis factor production	GO|GO.BP	0.135033	1	1	3	0.0159574	0.00677303	2.35603	188	0.0333333	90	JAK2|ZBTB20|SIRPA
GO:0099175	regulation of postsynapse organization	GO|GO.BP	0.135033	1	1	3	0.0159574	0.00677303	2.35603	188	0.0333333	90	EPHA7|PTPRD|ABHD17A
GO:0007167	enzyme linked receptor protein signaling pathway	GO|GO.BP	0.135202	1	1	15	0.0797872	0.0583233	1.36802	188	0.0193548	775	EPHA7|EPHB6|GRIN1|JAK2|PRKCB|PTPRD|SORT1|ITSN1|ATP6V1F|PTPRT|PEG10|FLRT3|DSTYK|DKK3|PLEKHA1
GO:0005575	cellular_component	GO|GO.CC	0.13534	1	1	185	0.984043	0.967489	1.01711	188	0.0143902	12856	ABL2|ADARB1|ADCY9|ADSL|AMD1|ANK2|APAF1|ATP2B1|CAMK2G|CDH18|CHGA|CLTA|CLTB|DBN1|DRD1|ELK1|EPB41L1|EPHA7|EPHB6|NR2F6|GRIN1|HLF|HSD11B2|HTR1E|JAK2|KCNA1|KCNC1|KCNC2|KCND3|KCNJ3|LSAMP|MAP1A|MAP1B|MAP6|MC4R|MYO5A|NEFM|NPY1R|OPRD1|PAFAH1B3|PCDH7|PDE1B|PDYN|PFKP|PPIA|PRKCB|PSMA1|PSMA4|PTPRD|RANGAP1|RTN2|SORT1|SATB1|MAP2K4|ITSN1|SLC8A1|SYT1|TCF20|TEF|UBE2L3|UBE3A|YWHAB|LUZP1|PIP4K2B|CUL1|RNF8|AIP|BUB3|AT…
GO:0000165	MAPK cascade	GO|GO.BP	0.137438	1	1	13	0.0691489	0.0492926	1.40283	188	0.0198473	655	CAMK2G|EPHA7|EPHB6|GRIN1|JAK2|MAP2K4|YWHAB|CUL1|SEMA3A|ARL6IP5|DUSP14|DSTYK|SIRPA
GO:0009725	response to hormone	GO|GO.BP	0.137561	1	1	14	0.0744681	0.0538832	1.38203	188	0.0195531	716	ADCY9|ATP2B1|ELK1|NR2F6|HSD11B2|JAK2|MC4R|MYO5A|PRKCB|RANGAP1|SORT1|UBE2L3|UBE3A|ATP6V1F
GO:0030118	clathrin coat	GO|GO.CC	0.137829	1	1	2	0.0106383	0.00346177	3.07308	188	0.0434783	46	CLTA|CLTB
GO:0032206	positive regulation of telomere maintenance	GO|GO.BP	0.137829	1	1	2	0.0106383	0.00346177	3.07308	188	0.0434783	46	CCT8|HMBOX1
GO:0032648	regulation of interferon-beta production	GO|GO.BP	0.137829	1	1	2	0.0106383	0.00346177	3.07308	188	0.0434783	46	ZBTB20|SIRPA
GO:0032652	regulation of interleukin-1 production	GO|GO.BP	0.137829	1	1	2	0.0106383	0.00346177	3.07308	188	0.0434783	46	JAK2|SIRPA
GO:0099132	ATP hydrolysis coupled cation transmembrane transport	GO|GO.BP	0.137829	1	1	2	0.0106383	0.00346177	3.07308	188	0.0434783	46	ATP2B1|ATP6V1F
GO:0099518	vesicle cytoskeletal trafficking	GO|GO.BP	0.137829	1	1	2	0.0106383	0.00346177	3.07308	188	0.0434783	46	MYO5A|KIF3A
GO:0099513	polymeric cytoskeletal fiber	GO|GO.CC	0.138217	1	1	10	0.0531915	0.0358218	1.48489	188	0.0210084	476	MAP1A|MAP1B|MAP6|MYO5A|NEFM|SLC8A1|CCT8|KIF3A|TOGARAM1|MTUS2
GO:0008037	cell recognition	GO|GO.BP	0.13827	1	1	3	0.0159574	0.00684828	2.33014	188	0.032967	91	SEMA3A|CCT8|CNTN4
GO:0032640	tumor necrosis factor production	GO|GO.BP	0.141533	1	1	3	0.0159574	0.00692354	2.30481	188	0.0326087	92	JAK2|ZBTB20|SIRPA
GO:0045185	maintenance of protein location	GO|GO.BP	0.141533	1	1	3	0.0159574	0.00692354	2.30481	188	0.0326087	92	DBN1|RANGAP1|YWHAB
GO:0007269	neurotransmitter secretion	GO|GO.BP	0.142239	1	1	4	0.0212766	0.0106863	1.99101	188	0.028169	142	DRD1|PRKCB|SYT1|PREPL
GO:0099643	signal release from synapse	GO|GO.BP	0.142239	1	1	4	0.0212766	0.0106863	1.99101	188	0.028169	142	DRD1|PRKCB|SYT1|PREPL
GO:0002200	somatic diversification of immune receptors	GO|GO.BP	0.14268	1	1	2	0.0106383	0.00353703	3.0077	188	0.0425532	47	RNF8|RNF168
GO:0005548	phospholipid transporter activity	GO|GO.MF	0.14268	1	1	2	0.0106383	0.00353703	3.0077	188	0.0425532	47	ATP8A2|PITPNM2
GO:0032608	interferon-beta production	GO|GO.BP	0.14268	1	1	2	0.0106383	0.00353703	3.0077	188	0.0425532	47	ZBTB20|SIRPA
GO:0035861	site of double-strand break	GO|GO.CC	0.14268	1	1	2	0.0106383	0.00353703	3.0077	188	0.0425532	47	RNF8|RNF168
GO:0032553	ribonucleotide binding	GO|GO.MF	0.142746	1	1	27	0.143617	0.11612	1.2368	188	0.0174984	1543	ABL2|ADCY9|APAF1|ATP2B1|CAMK2G|EPHA7|EPHB6|JAK2|MYO5A|PFKP|PRKCB|MAP2K4|UBE2L3|PIP4K2B|CCT8|KIF3A|DSTYK|YARS2|IP6K2|RAB6B|ATP8A2|PI4K2A|DDX24|LRRK1|TTBK1|RASL10B|STK35
GO:0016324	apical plasma membrane	GO|GO.CC	0.143192	1	1	5	0.0265957	0.0146749	1.81233	188	0.025641	195	ANK2|ATP2B1|KCNA1|KCNC2|DSTYK
GO:0032989	cellular component morphogenesis	GO|GO.BP	0.143291	1	1	17	0.0904255	0.0682571	1.32478	188	0.0187431	907	ADARB1|ANK2|EPHA7|GRIN1|MAP1A|MAP1B|MAP6|PTPRD|SYT1|SEMA3A|KIF3A|FLRT3|SLITRK5|ATP8A2|LRRC4C|UNC5A|CNTN4
GO:0006914	autophagy	GO|GO.BP	0.143412	1	1	9	0.0478723	0.0316827	1.51099	188	0.0213777	421	ABL2|PIP4K2B|OPTN|LARP1|SESN1|WDR24|UBXN2B|SNX32|CISD2
GO:0061919	process utilizing autophagic mechanism	GO|GO.BP	0.143412	1	1	9	0.0478723	0.0316827	1.51099	188	0.0213777	421	ABL2|PIP4K2B|OPTN|LARP1|SESN1|WDR24|UBXN2B|SNX32|CISD2
GO:0016772	transferase activity, transferring phosphorus-containing groups	GO|GO.MF	0.143546	1	1	16	0.0851064	0.0635912	1.33834	188	0.0189349	845	ABL2|CAMK2G|EPHA7|EPHB6|JAK2|PFKP|PRKCB|MAP2K4|PIP4K2B|DSTYK|KCNH5|IP6K2|PI4K2A|LRRK1|TTBK1|STK35
GO:0030659	cytoplasmic vesicle membrane	GO|GO.CC	0.143869	1	1	12	0.0638298	0.0451535	1.41362	188	0.02	600	CAMK2G|CHGA|CLTA|CLTB|MAP6|OPRD1|PCDH7|SORT1|SYT1|RAB11FIP5|PI4K2A|SIRPA
GO:0071214	cellular response to abiotic stimulus	GO|GO.BP	0.144021	1	1	6	0.0319149	0.018814	1.69634	188	0.024	250	ELK1|MAP2K4|CERS1|INTS7|RAB11FIP5|NSMCE3
GO:0104004	cellular response to environmental stimulus	GO|GO.BP	0.144021	1	1	6	0.0319149	0.018814	1.69634	188	0.024	250	ELK1|MAP2K4|CERS1|INTS7|RAB11FIP5|NSMCE3
GO:0099503	secretory vesicle	GO|GO.CC	0.144053	1	1	14	0.0744681	0.0543347	1.37054	188	0.0193906	722	APAF1|CHGA|CLTA|CLTB|GRIN1|MYO5A|OPRD1|PCDH7|PPIA|SYT1|CCT8|RAB11FIP5|PI4K2A|SIRPA
GO:0017076	purine nucleotide binding	GO|GO.MF	0.144262	1	1	27	0.143617	0.11627	1.2352	188	0.0174757	1545	ABL2|ADCY9|APAF1|ATP2B1|CAMK2G|EPHA7|EPHB6|JAK2|MYO5A|PFKP|PRKCB|MAP2K4|UBE2L3|PIP4K2B|CCT8|KIF3A|DSTYK|YARS2|IP6K2|RAB6B|ATP8A2|PI4K2A|DDX24|LRRK1|TTBK1|RASL10B|STK35
GO:0006626	protein targeting to mitochondrion	GO|GO.BP	0.144822	1	1	3	0.0159574	0.0069988	2.28003	188	0.0322581	93	UBE2L3|AIP|TIMM22
GO:0035150	regulation of tube size	GO|GO.BP	0.144822	1	1	3	0.0159574	0.0069988	2.28003	188	0.0322581	93	CHGA|DRD1|SLC8A1
GO:0050880	regulation of blood vessel size	GO|GO.BP	0.144822	1	1	3	0.0159574	0.0069988	2.28003	188	0.0322581	93	CHGA|DRD1|SLC8A1
GO:1903555	regulation of tumor necrosis factor superfamily cytokine production	GO|GO.BP	0.144822	1	1	3	0.0159574	0.0069988	2.28003	188	0.0322581	93	JAK2|ZBTB20|SIRPA
GO:0010970	transport along microtubule	GO|GO.BP	0.144822	1	1	4	0.0212766	0.0107616	1.97709	188	0.027972	143	MAP1A|MAP1B|IFT140|KIF3A
GO:0021543	pallium development	GO|GO.BP	0.144822	1	1	4	0.0212766	0.0107616	1.97709	188	0.027972	143	DRD1|GRIN1|KCNA1|SEMA3A
GO:0031461	cullin-RING ubiquitin ligase complex	GO|GO.CC	0.144822	1	1	4	0.0212766	0.0107616	1.97709	188	0.027972	143	CUL1|FBXO2|DCAF6|FBXO27
GO:0099111	microtubule-based transport	GO|GO.BP	0.144822	1	1	4	0.0212766	0.0107616	1.97709	188	0.027972	143	MAP1A|MAP1B|IFT140|KIF3A
GO:1901654	response to ketone	GO|GO.BP	0.144822	1	1	4	0.0212766	0.0107616	1.97709	188	0.027972	143	ATP2B1|ELK1|UBE3A|LARP1
GO:0071407	cellular response to organic cyclic compound	GO|GO.BP	0.144856	1	1	9	0.0478723	0.031758	1.50741	188	0.021327	422	ATP2B1|DRD1|ELK1|NR2F6|JAK2|SLC8A1|UBE2L3|UBE3A|LARP1
GO:0006048	UDP-N-acetylglucosamine biosynthetic process	GO|GO.BP	0.145125	1	1	1	0.00531915	0.000827815	6.42553	188	0.0909091	11	GNPDA1
GO:0006054	N-acetylneuraminate metabolic process	GO|GO.BP	0.145125	1	1	1	0.00531915	0.000827815	6.42553	188	0.0909091	11	GNPDA1
GO:0007350	blastoderm segmentation	GO|GO.BP	0.145125	1	1	1	0.00531915	0.000827815	6.42553	188	0.0909091	11	SEMA3A
GO:0010649	regulation of cell communication by electrical coupling	GO|GO.BP	0.145125	1	1	1	0.00531915	0.000827815	6.42553	188	0.0909091	11	SLC8A1
GO:0010857	calcium-dependent protein kinase activity	GO|GO.MF	0.145125	1	1	1	0.00531915	0.000827815	6.42553	188	0.0909091	11	PRKCB
GO:0014733	regulation of skeletal muscle adaptation	GO|GO.BP	0.145125	1	1	1	0.00531915	0.000827815	6.42553	188	0.0909091	11	CAMK2G
GO:0014841	skeletal muscle satellite cell proliferation	GO|GO.BP	0.145125	1	1	1	0.00531915	0.000827815	6.42553	188	0.0909091	11	JAK2
GO:0016208	AMP binding	GO|GO.MF	0.145125	1	1	1	0.00531915	0.000827815	6.42553	188	0.0909091	11	PFKP
GO:0016594	glycine binding	GO|GO.MF	0.145125	1	1	1	0.00531915	0.000827815	6.42553	188	0.0909091	11	GRIN1
GO:0019042	viral latency	GO|GO.BP	0.145125	1	1	1	0.00531915	0.000827815	6.42553	188	0.0909091	11	PPIA
GO:0032797	SMN complex	GO|GO.CC	0.145125	1	1	1	0.00531915	0.000827815	6.42553	188	0.0909091	11	GEMIN7
GO:0034501	protein localization to kinetochore	GO|GO.BP	0.145125	1	1	1	0.00531915	0.000827815	6.42553	188	0.0909091	11	BUB3
GO:0035563	positive regulation of chromatin binding	GO|GO.BP	0.145125	1	1	1	0.00531915	0.000827815	6.42553	188	0.0909091	11	HMBOX1
GO:0035864	response to potassium ion	GO|GO.BP	0.145125	1	1	1	0.00531915	0.000827815	6.42553	188	0.0909091	11	KCNC1
GO:0038007	netrin-activated signaling pathway	GO|GO.BP	0.145125	1	1	1	0.00531915	0.000827815	6.42553	188	0.0909091	11	UNC5A
GO:0045989	positive regulation of striated muscle contraction	GO|GO.BP	0.145125	1	1	1	0.00531915	0.000827815	6.42553	188	0.0909091	11	CHGA
GO:0046033	AMP metabolic process	GO|GO.BP	0.145125	1	1	1	0.00531915	0.000827815	6.42553	188	0.0909091	11	ADSL
GO:0046184	aldehyde biosynthetic process	GO|GO.BP	0.145125	1	1	1	0.00531915	0.000827815	6.42553	188	0.0909091	11	DKK3
GO:0048143	astrocyte activation	GO|GO.BP	0.145125	1	1	1	0.00531915	0.000827815	6.42553	188	0.0909091	11	TTBK1
GO:0048485	sympathetic nervous system development	GO|GO.BP	0.145125	1	1	1	0.00531915	0.000827815	6.42553	188	0.0909091	11	SEMA3A
GO:0048532	anatomical structure arrangement	GO|GO.BP	0.145125	1	1	1	0.00531915	0.000827815	6.42553	188	0.0909091	11	SEMA3A
GO:0060746	parental behavior	GO|GO.BP	0.145125	1	1	1	0.00531915	0.000827815	6.42553	188	0.0909091	11	DRD1
GO:0061548	ganglion development	GO|GO.BP	0.145125	1	1	1	0.00531915	0.000827815	6.42553	188	0.0909091	11	SEMA3A
GO:0070203	regulation of establishment of protein localization to telomere	GO|GO.BP	0.145125	1	1	1	0.00531915	0.000827815	6.42553	188	0.0909091	11	CCT8
GO:0070757	interleukin-35-mediated signaling pathway	GO|GO.BP	0.145125	1	1	1	0.00531915	0.000827815	6.42553	188	0.0909091	11	JAK2
GO:0071203	WASH complex	GO|GO.CC	0.145125	1	1	1	0.00531915	0.000827815	6.42553	188	0.0909091	11	WASHC2A
GO:0071435	potassium ion export	GO|GO.BP	0.145125	1	1	1	0.00531915	0.000827815	6.42553	188	0.0909091	11	KCND3
GO:0086103	G protein-coupled receptor signaling pathway involved in heart process	GO|GO.BP	0.145125	1	1	1	0.00531915	0.000827815	6.42553	188	0.0909091	11	CHGA
GO:0097090	presynaptic membrane organization	GO|GO.BP	0.145125	1	1	1	0.00531915	0.000827815	6.42553	188	0.0909091	11	PTPRD
GO:0097329	response to antimetabolite	GO|GO.BP	0.145125	1	1	1	0.00531915	0.000827815	6.42553	188	0.0909091	11	NSMCE3
GO:0097504	Gemini of coiled bodies	GO|GO.CC	0.145125	1	1	1	0.00531915	0.000827815	6.42553	188	0.0909091	11	GEMIN7
GO:0097531	mast cell migration	GO|GO.BP	0.145125	1	1	1	0.00531915	0.000827815	6.42553	188	0.0909091	11	CHGA
GO:0097623	potassium ion export across plasma membrane	GO|GO.BP	0.145125	1	1	1	0.00531915	0.000827815	6.42553	188	0.0909091	11	KCND3
GO:0099144	anchored component of synaptic membrane	GO|GO.CC	0.145125	1	1	1	0.00531915	0.000827815	6.42553	188	0.0909091	11	ABHD17A
GO:1900016	negative regulation of cytokine production involved in inflammatory response	GO|GO.BP	0.145125	1	1	1	0.00531915	0.000827815	6.42553	188	0.0909091	11	SIRPA
GO:1902805	positive regulation of synaptic vesicle transport	GO|GO.BP	0.145125	1	1	1	0.00531915	0.000827815	6.42553	188	0.0909091	11	SYT1
GO:1903624	regulation of DNA catabolic process	GO|GO.BP	0.145125	1	1	1	0.00531915	0.000827815	6.42553	188	0.0909091	11	APAF1
GO:1905383	protein localization to presynapse	GO|GO.BP	0.145125	1	1	1	0.00531915	0.000827815	6.42553	188	0.0909091	11	MAP1A
GO:2000786	positive regulation of autophagosome assembly	GO|GO.BP	0.145125	1	1	1	0.00531915	0.000827815	6.42553	188	0.0909091	11	PIP4K2B
GO:0006979	response to oxidative stress	GO|GO.BP	0.145149	1	1	8	0.0425532	0.0273931	1.55343	188	0.021978	364	JAK2|KCNC2|SLC8A1|ARL6IP5|SESN1|PLEKHA1|NCOA7|SIRPA
GO:0043161	proteasome-mediated ubiquitin-dependent protein catabolic process	GO|GO.BP	0.145149	1	1	8	0.0425532	0.0273931	1.55343	188	0.021978	364	MAP1A|PSMA1|PSMA4|UBE3A|CUL1|BUB3|FBXO2|UBXN2B
GO:0010942	positive regulation of cell death	GO|GO.BP	0.145362	1	1	11	0.0585106	0.0407134	1.43713	188	0.0203327	541	APAF1|ELK1|EPHA7|GRIN1|JAK2|SORT1|MAP2K4|ITSN1|YWHAB|ARL6IP5|IP6K2
GO:0043632	modification-dependent macromolecule catabolic process	GO|GO.BP	0.146641	1	1	11	0.0585106	0.0407887	1.43448	188	0.0202952	542	MAP1A|PSMA1|PSMA4|UBE2L3|UBE3A|CUL1|RNF8|BUB3|FBXO2|UBXN2B|RNF168
GO:0048513	animal organ development	GO|GO.BP	0.146781	1	1	39	0.207447	0.175798	1.18003	188	0.0166952	2336	ADARB1|ANK2|APAF1|ATP2B1|DRD1|EPHA7|GRIN1|HLF|JAK2|KCNA1|KCNC1|KCNC2|MYO5A|NPY1R|PAFAH1B3|PDE1B|PRKCB|SATB1|MAP2K4|SLC8A1|SYT1|UBE3A|LUZP1|CUL1|ADAMTS2|IFT140|ZBTB24|SEMA3A|FLRT3|SLITRK5|DKK3|ATP8A2|STOX2|HIVEP3|PLEKHA1|LRRK1|TTBK1|CNTN4|PRICKLE2
GO:0010660	regulation of muscle cell apoptotic process	GO|GO.BP	0.147568	1	1	2	0.0106383	0.00361228	2.94504	188	0.0416667	48	JAK2|MAP2K4
GO:0015800	acidic amino acid transport	GO|GO.BP	0.147568	1	1	2	0.0106383	0.00361228	2.94504	188	0.0416667	48	SYT1|ARL6IP5
GO:0021675	nerve development	GO|GO.BP	0.147568	1	1	2	0.0106383	0.00361228	2.94504	188	0.0416667	48	ADARB1|SEMA3A
GO:0035914	skeletal muscle cell differentiation	GO|GO.BP	0.147568	1	1	2	0.0106383	0.00361228	2.94504	188	0.0416667	48	HLF|HIVEP3
GO:0042446	hormone biosynthetic process	GO|GO.BP	0.147568	1	1	2	0.0106383	0.00361228	2.94504	188	0.0416667	48	HSD11B2|DKK3
GO:0045334	clathrin-coated endocytic vesicle	GO|GO.CC	0.147568	1	1	2	0.0106383	0.00361228	2.94504	188	0.0416667	48	CLTA|CLTB
GO:1904427	positive regulation of calcium ion transmembrane transport	GO|GO.BP	0.147568	1	1	2	0.0106383	0.00361228	2.94504	188	0.0416667	48	ANK2|DRD1
GO:0031410	cytoplasmic vesicle	GO|GO.CC	0.151338	1	1	31	0.164894	0.136589	1.20722	188	0.0170799	1815	ANK2|APAF1|CAMK2G|CHGA|CLTA|CLTB|GRIN1|JAK2|KCNA1|MAP6|MYO5A|OPRD1|PCDH7|PPIA|SORT1|ITSN1|SYT1|YWHAB|OPTN|CCT8|STMN2|RAB11FIP5|RAB6B|ATP8A2|PI4K2A|ABHD17A|MON1A|OSBPL11|SIRPA|CNST|WASHC2A
GO:0016363	nuclear matrix	GO|GO.CC	0.151474	1	1	3	0.0159574	0.00714931	2.23203	188	0.0315789	95	JAK2|SATB1|AHCTF1
GO:0031398	positive regulation of protein ubiquitination	GO|GO.BP	0.151474	1	1	3	0.0159574	0.00714931	2.23203	188	0.0315789	95	UBE2L3|UBE3A|NSMCE3
GO:0005882	intermediate filament	GO|GO.CC	0.152489	1	1	2	0.0106383	0.00368754	2.88493	188	0.0408163	49	MYO5A|NEFM
GO:0048008	platelet-derived growth factor receptor signaling pathway	GO|GO.BP	0.152489	1	1	2	0.0106383	0.00368754	2.88493	188	0.0408163	49	JAK2|PLEKHA1
GO:0048306	calcium-dependent protein binding	GO|GO.MF	0.152489	1	1	2	0.0106383	0.00368754	2.88493	188	0.0408163	49	SYT1|STMN2
GO:0071385	cellular response to glucocorticoid stimulus	GO|GO.BP	0.152489	1	1	2	0.0106383	0.00368754	2.88493	188	0.0408163	49	ATP2B1|UBE2L3
GO:0051170	import into nucleus	GO|GO.BP	0.15268	1	1	4	0.0212766	0.0109874	1.93646	188	0.0273973	146	DRD1|JAK2|OPRD1|GEMIN7
GO:0071478	cellular response to radiation	GO|GO.BP	0.15268	1	1	4	0.0212766	0.0109874	1.93646	188	0.0273973	146	ELK1|CERS1|INTS7|NSMCE3
GO:0097708	intracellular vesicle	GO|GO.CC	0.152801	1	1	31	0.164894	0.13674	1.20589	188	0.0170611	1817	ANK2|APAF1|CAMK2G|CHGA|CLTA|CLTB|GRIN1|JAK2|KCNA1|MAP6|MYO5A|OPRD1|PCDH7|PPIA|SORT1|ITSN1|SYT1|YWHAB|OPTN|CCT8|STMN2|RAB11FIP5|RAB6B|ATP8A2|PI4K2A|ABHD17A|MON1A|OSBPL11|SIRPA|CNST|WASHC2A
GO:0019725	cellular homeostasis	GO|GO.BP	0.153561	1	1	13	0.0691489	0.0503462	1.37347	188	0.019432	669	ABL2|ANK2|ATP2B1|DRD1|GRIN1|JAK2|MAP1A|MYO5A|PRKCB|SLC8A1|CUL1|RAB11FIP5|ZBTB20
GO:0045121	membrane raft	GO|GO.CC	0.153683	1	1	6	0.0319149	0.0191902	1.66308	188	0.0235294	255	ANK2|ATP2B1|JAK2|OPRD1|PI4K2A|UNC5A
GO:0005802	trans-Golgi network	GO|GO.CC	0.154219	1	1	5	0.0265957	0.0150512	1.76702	188	0.025	200	CLTA|CLTB|OPTN|PI4K2A|CNST
GO:0046907	intracellular transport	GO|GO.BP	0.154312	1	1	28	0.148936	0.12214	1.21939	188	0.017252	1623	ANK2|CHGA|CLTA|CLTB|DRD1|JAK2|MAP1A|MAP1B|MAP6|MYO5A|OPRD1|PRKCB|RANGAP1|RTN2|SORT1|SYT1|UBE2L3|YWHAB|AIP|PREPL|IFT140|KIF3A|SMG5|TIMM22|RAB6B|GEMIN7|ZDHHC22|WASHC2A
GO:0045666	positive regulation of neuron differentiation	GO|GO.BP	0.154327	1	1	7	0.037234	0.0234798	1.58579	188	0.0224359	312	ABL2|MAP1B|MAP6|PTPRD|SYT1|STMN2|ATP8A2
GO:0005319	lipid transporter activity	GO|GO.MF	0.154837	1	1	3	0.0159574	0.00722456	2.20878	188	0.03125	96	ATP8A2|PITPNM2|OSBPL11
GO:0071706	tumor necrosis factor superfamily cytokine production	GO|GO.BP	0.154837	1	1	3	0.0159574	0.00722456	2.20878	188	0.03125	96	JAK2|ZBTB20|SIRPA
GO:0019722	calcium-mediated signaling	GO|GO.BP	0.155335	1	1	4	0.0212766	0.0110626	1.92329	188	0.0272109	147	ANK2|GRIN1|MYO5A|SLC8A1
GO:0030136	clathrin-coated vesicle	GO|GO.CC	0.155335	1	1	4	0.0212766	0.0110626	1.92329	188	0.0272109	147	CLTA|CLTB|SORT1|SYT1
GO:1990138	neuron projection extension	GO|GO.BP	0.155335	1	1	4	0.0212766	0.0110626	1.92329	188	0.0272109	147	MAP1B|SYT1|SEMA3A|FLRT3
GO:0032940	secretion by cell	GO|GO.BP	0.155547	1	1	20	0.106383	0.0834588	1.27468	188	0.0180343	1109	APAF1|CAMK2G|CHGA|DRD1|JAK2|KCNC2|MC4R|MYO5A|PCDH7|PPIA|PRKCB|SYT1|PREPL|CCT8|RAB11FIP5|PI4K2A|MON1A|RASL10B|TANGO2|SIRPA
GO:0098857	membrane microdomain	GO|GO.CC	0.15565	1	1	6	0.0319149	0.0192655	1.65658	188	0.0234375	256	ANK2|ATP2B1|JAK2|OPRD1|PI4K2A|UNC5A
GO:0005088	Ras guanyl-nucleotide exchange factor activity	GO|GO.MF	0.156467	1	1	5	0.0265957	0.0151264	1.75823	188	0.0248756	201	CAMK2G|GRIN1|JAK2|ITSN1|ARHGEF25
GO:0060560	developmental growth involved in morphogenesis	GO|GO.BP	0.156467	1	1	5	0.0265957	0.0151264	1.75823	188	0.0248756	201	EPHA7|MAP1B|SYT1|SEMA3A|FLRT3
GO:0050877	nervous system process	GO|GO.BP	0.157142	1	1	13	0.0691489	0.0505719	1.36734	188	0.0193452	672	ADARB1|DRD1|NR2F6|GRIN1|KCNA1|MAP1A|MYO5A|NPY1R|OPRD1|PDE1B|ATP8A2|TTBK1|SHISA9
GO:0003071	renal system process involved in regulation of systemic arterial blood pressure	GO|GO.BP	0.15723	1	1	1	0.00531915	0.00090307	5.89007	188	0.0833333	12	HSD11B2
GO:0005104	fibroblast growth factor receptor binding	GO|GO.MF	0.15723	1	1	1	0.00531915	0.00090307	5.89007	188	0.0833333	12	FLRT3
GO:0006596	polyamine biosynthetic process	GO|GO.BP	0.15723	1	1	1	0.00531915	0.00090307	5.89007	188	0.0833333	12	AMD1
GO:0006883	cellular sodium ion homeostasis	GO|GO.BP	0.15723	1	1	1	0.00531915	0.00090307	5.89007	188	0.0833333	12	SLC8A1
GO:0007100	mitotic centrosome separation	GO|GO.BP	0.15723	1	1	1	0.00531915	0.00090307	5.89007	188	0.0833333	12	UBXN2B
GO:0010457	centriole-centriole cohesion	GO|GO.BP	0.15723	1	1	1	0.00531915	0.00090307	5.89007	188	0.0833333	12	KIF3A
GO:0014857	regulation of skeletal muscle cell proliferation	GO|GO.BP	0.15723	1	1	1	0.00531915	0.00090307	5.89007	188	0.0833333	12	JAK2
GO:0015271	outward rectifier potassium channel activity	GO|GO.MF	0.15723	1	1	1	0.00531915	0.00090307	5.89007	188	0.0833333	12	KCND3
GO:0016775	phosphotransferase activity, nitrogenous group as acceptor	GO|GO.MF	0.15723	1	1	1	0.00531915	0.00090307	5.89007	188	0.0833333	12	KCNH5
GO:0016840	carbon-nitrogen lyase activity	GO|GO.MF	0.15723	1	1	1	0.00531915	0.00090307	5.89007	188	0.0833333	12	ADSL
GO:0017017	MAP kinase tyrosine/serine/threonine phosphatase activity	GO|GO.MF	0.15723	1	1	1	0.00531915	0.00090307	5.89007	188	0.0833333	12	DUSP14
GO:0021854	hypothalamus development	GO|GO.BP	0.15723	1	1	1	0.00531915	0.00090307	5.89007	188	0.0833333	12	SEMA3A
GO:0030949	positive regulation of vascular endothelial growth factor receptor signaling pathway	GO|GO.BP	0.15723	1	1	1	0.00531915	0.00090307	5.89007	188	0.0833333	12	PRKCB
GO:0031115	negative regulation of microtubule polymerization	GO|GO.BP	0.15723	1	1	1	0.00531915	0.00090307	5.89007	188	0.0833333	12	STMN2
GO:0031616	spindle pole centrosome	GO|GO.CC	0.15723	1	1	1	0.00531915	0.00090307	5.89007	188	0.0833333	12	UBXN2B
GO:0031932	TORC2 complex	GO|GO.CC	0.15723	1	1	1	0.00531915	0.00090307	5.89007	188	0.0833333	12	SESN1
GO:0032225	regulation of synaptic transmission, dopaminergic	GO|GO.BP	0.15723	1	1	1	0.00531915	0.00090307	5.89007	188	0.0833333	12	DRD1
GO:0032802	low-density lipoprotein particle receptor catabolic process	GO|GO.BP	0.15723	1	1	1	0.00531915	0.00090307	5.89007	188	0.0833333	12	CLTA
GO:0033158	regulation of protein import into nucleus, translocation	GO|GO.BP	0.15723	1	1	1	0.00531915	0.00090307	5.89007	188	0.0833333	12	JAK2
GO:0033523	histone H2B ubiquitination	GO|GO.BP	0.15723	1	1	1	0.00531915	0.00090307	5.89007	188	0.0833333	12	RNF8
GO:0034393	positive regulation of smooth muscle cell apoptotic process	GO|GO.BP	0.15723	1	1	1	0.00531915	0.00090307	5.89007	188	0.0833333	12	MAP2K4
GO:0035641	locomotory exploration behavior	GO|GO.BP	0.15723	1	1	1	0.00531915	0.00090307	5.89007	188	0.0833333	12	LSAMP
GO:0035721	intraciliary retrograde transport	GO|GO.BP	0.15723	1	1	1	0.00531915	0.00090307	5.89007	188	0.0833333	12	IFT140
GO:0042159	lipoprotein catabolic process	GO|GO.BP	0.15723	1	1	1	0.00531915	0.00090307	5.89007	188	0.0833333	12	ABHD17A
GO:0042430	indole-containing compound metabolic process	GO|GO.BP	0.15723	1	1	1	0.00531915	0.00090307	5.89007	188	0.0833333	12	PDE1B
GO:0043201	response to leucine	GO|GO.BP	0.15723	1	1	1	0.00531915	0.00090307	5.89007	188	0.0833333	12	SESN1
GO:0044090	positive regulation of vacuole organization	GO|GO.BP	0.15723	1	1	1	0.00531915	0.00090307	5.89007	188	0.0833333	12	PIP4K2B
GO:0046500	S-adenosylmethionine metabolic process	GO|GO.BP	0.15723	1	1	1	0.00531915	0.00090307	5.89007	188	0.0833333	12	AMD1
GO:0048019	receptor antagonist activity	GO|GO.MF	0.15723	1	1	1	0.00531915	0.00090307	5.89007	188	0.0833333	12	DKK3
GO:0048148	behavioral response to cocaine	GO|GO.BP	0.15723	1	1	1	0.00531915	0.00090307	5.89007	188	0.0833333	12	DRD1
GO:0048665	neuron fate specification	GO|GO.BP	0.15723	1	1	1	0.00531915	0.00090307	5.89007	188	0.0833333	12	MYT1L
GO:0051004	regulation of lipoprotein lipase activity	GO|GO.BP	0.15723	1	1	1	0.00531915	0.00090307	5.89007	188	0.0833333	12	SORT1
GO:0070202	regulation of establishment of protein localization to chromosome	GO|GO.BP	0.15723	1	1	1	0.00531915	0.00090307	5.89007	188	0.0833333	12	CCT8
GO:0071305	cellular response to vitamin D	GO|GO.BP	0.15723	1	1	1	0.00531915	0.00090307	5.89007	188	0.0833333	12	ATP2B1
GO:0072393	microtubule anchoring at microtubule organizing center	GO|GO.BP	0.15723	1	1	1	0.00531915	0.00090307	5.89007	188	0.0833333	12	KIF3A
GO:0072578	neurotransmitter-gated ion channel clustering	GO|GO.BP	0.15723	1	1	1	0.00531915	0.00090307	5.89007	188	0.0833333	12	LHFPL4
GO:0090161	Golgi ribbon formation	GO|GO.BP	0.15723	1	1	1	0.00531915	0.00090307	5.89007	188	0.0833333	12	OPTN
GO:0098712	L-glutamate import across plasma membrane	GO|GO.BP	0.15723	1	1	1	0.00531915	0.00090307	5.89007	188	0.0833333	12	ARL6IP5
GO:0098962	regulation of postsynaptic neurotransmitter receptor activity	GO|GO.BP	0.15723	1	1	1	0.00531915	0.00090307	5.89007	188	0.0833333	12	SHISA9
GO:0099151	regulation of postsynaptic density assembly	GO|GO.BP	0.15723	1	1	1	0.00531915	0.00090307	5.89007	188	0.0833333	12	PTPRD
GO:0099640	axo-dendritic protein transport	GO|GO.BP	0.15723	1	1	1	0.00531915	0.00090307	5.89007	188	0.0833333	12	MAP1A
GO:1902287	semaphorin-plexin signaling pathway involved in axon guidance	GO|GO.BP	0.15723	1	1	1	0.00531915	0.00090307	5.89007	188	0.0833333	12	SEMA3A
GO:1904816	positive regulation of protein localization to chromosome, telomeric region	GO|GO.BP	0.15723	1	1	1	0.00531915	0.00090307	5.89007	188	0.0833333	12	CCT8
GO:1905939	regulation of gonad development	GO|GO.BP	0.15723	1	1	1	0.00531915	0.00090307	5.89007	188	0.0833333	12	SEMA3A
GO:1990173	protein localization to nucleoplasm	GO|GO.BP	0.15723	1	1	1	0.00531915	0.00090307	5.89007	188	0.0833333	12	CCT8
GO:2000010	positive regulation of protein localization to cell surface	GO|GO.BP	0.15723	1	1	1	0.00531915	0.00090307	5.89007	188	0.0833333	12	MAP1A
GO:0003073	regulation of systemic arterial blood pressure	GO|GO.BP	0.157442	1	1	2	0.0106383	0.00376279	2.82723	188	0.04	50	HSD11B2|RASL10B
GO:0008328	ionotropic glutamate receptor complex	GO|GO.CC	0.157442	1	1	2	0.0106383	0.00376279	2.82723	188	0.04	50	GRIN1|SHISA9
GO:0010827	regulation of glucose transmembrane transport	GO|GO.BP	0.157442	1	1	2	0.0106383	0.00376279	2.82723	188	0.04	50	PRKCB|RTN2
GO:0015914	phospholipid transport	GO|GO.BP	0.157442	1	1	2	0.0106383	0.00376279	2.82723	188	0.04	50	ATP8A2|PITPNM2
GO:0040014	regulation of multicellular organism growth	GO|GO.BP	0.157442	1	1	2	0.0106383	0.00376279	2.82723	188	0.04	50	NPY1R|ATP8A2
GO:0046888	negative regulation of hormone secretion	GO|GO.BP	0.157442	1	1	2	0.0106383	0.00376279	2.82723	188	0.04	50	CHGA|RAB11FIP5
GO:1903749	positive regulation of establishment of protein localization to mitochondrion	GO|GO.BP	0.157442	1	1	2	0.0106383	0.00376279	2.82723	188	0.04	50	UBE2L3|YWHAB
GO:1905515	non-motile cilium assembly	GO|GO.BP	0.157442	1	1	2	0.0106383	0.00376279	2.82723	188	0.04	50	IFT140|TOGARAM1
GO:0005798	Golgi-associated vesicle	GO|GO.CC	0.158007	1	1	4	0.0212766	0.0111379	1.91029	188	0.027027	148	CLTA|CLTB|MAP6|SORT1
GO:0015893	drug transport	GO|GO.BP	0.158007	1	1	4	0.0212766	0.0111379	1.91029	188	0.027027	148	DRD1|SYT1|ARL6IP5|NGB
GO:0007613	memory	GO|GO.BP	0.158223	1	1	3	0.0159574	0.00729982	2.18601	188	0.0309278	97	DRD1|GRIN1|MAP1A
GO:0048638	regulation of developmental growth	GO|GO.BP	0.159616	1	1	6	0.0319149	0.019416	1.64374	188	0.0232558	258	EPHA7|MAP1B|NPY1R|SYT1|SEMA3A|ATP8A2
GO:0051656	establishment of organelle localization	GO|GO.BP	0.159701	1	1	9	0.0478723	0.0325105	1.47252	188	0.0208333	432	CHGA|DRD1|MAP1B|MYO5A|PRKCB|SYT1|PREPL|KIF3A|UBXN2B
GO:0099173	postsynapse organization	GO|GO.BP	0.160696	1	1	4	0.0212766	0.0112131	1.89747	188	0.0268456	149	EPHA7|PTPRD|ABHD17A|LHFPL4
GO:0032386	regulation of intracellular transport	GO|GO.BP	0.161229	1	1	8	0.0425532	0.0281457	1.51189	188	0.0213904	374	DRD1|JAK2|MAP1B|PRKCB|RANGAP1|SYT1|UBE2L3|PREPL
GO:0007600	sensory perception	GO|GO.BP	0.161464	1	1	7	0.037234	0.0237809	1.56572	188	0.0221519	316	NR2F6|GRIN1|KCNA1|MYO5A|NPY1R|OPRD1|ATP8A2
GO:0061024	membrane organization	GO|GO.BP	0.161985	1	1	13	0.0691489	0.050873	1.35925	188	0.0192308	676	ANK2|CLTA|CLTB|PPIA|PRKCB|PTPRD|ITSN1|SYT1|YWHAB|TIMM22|ATP8A2|UBXN2B|LHFPL4
GO:0006893	Golgi to plasma membrane transport	GO|GO.BP	0.162425	1	1	2	0.0106383	0.00383805	2.7718	188	0.0392157	51	OPTN|CNST
GO:0019226	transmission of nerve impulse	GO|GO.BP	0.162425	1	1	2	0.0106383	0.00383805	2.7718	188	0.0392157	51	DRD1|KCNA1
GO:0019829	cation-transporting ATPase activity	GO|GO.MF	0.162425	1	1	2	0.0106383	0.00383805	2.7718	188	0.0392157	51	ATP2B1|ATP6V1F
GO:0021872	forebrain generation of neurons	GO|GO.BP	0.162425	1	1	2	0.0106383	0.00383805	2.7718	188	0.0392157	51	DRD1|SEMA3A
GO:0032612	interleukin-1 production	GO|GO.BP	0.162425	1	1	2	0.0106383	0.00383805	2.7718	188	0.0392157	51	JAK2|SIRPA
GO:0048488	synaptic vesicle endocytosis	GO|GO.BP	0.162425	1	1	2	0.0106383	0.00383805	2.7718	188	0.0392157	51	ITSN1|SYT1
GO:0098878	neurotransmitter receptor complex	GO|GO.CC	0.162425	1	1	2	0.0106383	0.00383805	2.7718	188	0.0392157	51	GRIN1|SHISA9
GO:0098930	axonal transport	GO|GO.BP	0.162425	1	1	2	0.0106383	0.00383805	2.7718	188	0.0392157	51	MAP1A|KIF3A
GO:0140238	presynaptic endocytosis	GO|GO.BP	0.162425	1	1	2	0.0106383	0.00383805	2.7718	188	0.0392157	51	ITSN1|SYT1
GO:1905954	positive regulation of lipid localization	GO|GO.BP	0.162425	1	1	2	0.0106383	0.00383805	2.7718	188	0.0392157	51	ATP8A2|OSBPL11
GO:0043065	positive regulation of apoptotic process	GO|GO.BP	0.163039	1	1	10	0.0531915	0.0371764	1.43079	188	0.0202429	494	APAF1|EPHA7|GRIN1|JAK2|SORT1|MAP2K4|ITSN1|YWHAB|ARL6IP5|IP6K2
GO:0048193	Golgi vesicle transport	GO|GO.BP	0.163272	1	1	7	0.037234	0.0238561	1.56078	188	0.022082	317	ANK2|MYO5A|SORT1|OPTN|KIF3A|RAB6B|CNST
GO:0042594	response to starvation	GO|GO.BP	0.163403	1	1	4	0.0212766	0.0112884	1.88482	188	0.0266667	150	ADSL|LARP1|SESN1|WDR24
GO:0097479	synaptic vesicle localization	GO|GO.BP	0.163403	1	1	4	0.0212766	0.0112884	1.88482	188	0.0266667	150	DRD1|PRKCB|SYT1|PREPL
GO:0016236	macroautophagy	GO|GO.BP	0.163626	1	1	6	0.0319149	0.0195665	1.6311	188	0.0230769	260	PIP4K2B|OPTN|LARP1|SESN1|UBXN2B|SNX32
GO:0010720	positive regulation of cell development	GO|GO.BP	0.164294	1	1	9	0.0478723	0.0327363	1.46236	188	0.0206897	435	ABL2|MAP1B|MAP6|PTPRD|SYT1|SEMA3A|STMN2|ATP8A2|TTBK1
GO:0048589	developmental growth	GO|GO.BP	0.16448	1	1	10	0.0531915	0.0372517	1.4279	188	0.020202	495	ADARB1|EPHA7|MAP1B|NPY1R|MAP2K4|SYT1|SEMA3A|FLRT3|ATP8A2|PLEKHA1
GO:0031225	anchored component of membrane	GO|GO.CC	0.165063	1	1	3	0.0159574	0.00745033	2.14184	188	0.030303	99	LSAMP|ABHD17A|CNTN4
GO:0061387	regulation of extent of cell growth	GO|GO.BP	0.165063	1	1	3	0.0159574	0.00745033	2.14184	188	0.030303	99	EPHA7|MAP1B|SEMA3A
GO:0044433	cytoplasmic vesicle part	GO|GO.CC	0.166901	1	1	21	0.111702	0.0891782	1.25257	188	0.0177215	1185	APAF1|CAMK2G|CHGA|CLTA|CLTB|JAK2|MAP6|OPRD1|PCDH7|PPIA|SORT1|SYT1|OPTN|CCT8|RAB11FIP5|PI4K2A|ABHD17A|MON1A|OSBPL11|SIRPA|WASHC2A
GO:0043068	positive regulation of programmed cell death	GO|GO.BP	0.167379	1	1	10	0.0531915	0.0374022	1.42215	188	0.0201207	497	APAF1|EPHA7|GRIN1|JAK2|SORT1|MAP2K4|ITSN1|YWHAB|ARL6IP5|IP6K2
GO:0002312	B cell activation involved in immune response	GO|GO.BP	0.167437	1	1	2	0.0106383	0.00391331	2.71849	188	0.0384615	52	RNF8|RNF168
GO:0022029	telencephalon cell migration	GO|GO.BP	0.167437	1	1	2	0.0106383	0.00391331	2.71849	188	0.0384615	52	DRD1|SEMA3A
GO:0022853	active ion transmembrane transporter activity	GO|GO.MF	0.167437	1	1	2	0.0106383	0.00391331	2.71849	188	0.0384615	52	ATP2B1|ATP6V1F
GO:0032760	positive regulation of tumor necrosis factor production	GO|GO.BP	0.167437	1	1	2	0.0106383	0.00391331	2.71849	188	0.0384615	52	JAK2|ZBTB20
GO:0042073	intraciliary transport	GO|GO.BP	0.167437	1	1	2	0.0106383	0.00391331	2.71849	188	0.0384615	52	IFT140|KIF3A
GO:0042625	ATPase coupled ion transmembrane transporter activity	GO|GO.MF	0.167437	1	1	2	0.0106383	0.00391331	2.71849	188	0.0384615	52	ATP2B1|ATP6V1F
GO:0071242	cellular response to ammonium ion	GO|GO.BP	0.167437	1	1	2	0.0106383	0.00391331	2.71849	188	0.0384615	52	DRD1|KCNC2
GO:0071384	cellular response to corticosteroid stimulus	GO|GO.BP	0.167437	1	1	2	0.0106383	0.00391331	2.71849	188	0.0384615	52	ATP2B1|UBE2L3
GO:0048522	positive regulation of cellular process	GO|GO.BP	0.167717	1	1	63	0.335106	0.300497	1.11517	188	0.0157776	3993	ABL2|ANK2|APAF1|CHGA|DRD1|ELK1|EPHA7|EPHB6|GRIN1|HLF|JAK2|KCNA1|KCNC1|KCNC2|MAP1B|MAP6|OPRD1|PPIA|PRKCB|PTPRD|SORT1|MAP2K4|ITSN1|SLC8A1|SYT1|TCF20|TEF|UBE2L3|UBE3A|YWHAB|PIP4K2B|RNF8|AIP|ZBTB24|OPTN|SEMA3A|ARL6IP5|CCT8|STMN2|MYT1L|TOGARAM1|LARP1|FLRT3|DSTYK|SLITRK5|ZBTB20|GMEB2|SESN1|IP6K2|ATP8A2|DCAF6|NSMCE3|HIVEP3|HMBOX1|LRRK1|WDR24|TTBK1|RASL10B|NCOA7|UBXN2B|SIRPA|CNST|RNF168
GO:0010822	positive regulation of mitochondrion organization	GO|GO.BP	0.168515	1	1	3	0.0159574	0.00752559	2.12043	188	0.03	100	UBE2L3|YWHAB|OPTN
GO:0043492	ATPase activity, coupled to movement of substances	GO|GO.MF	0.168515	1	1	3	0.0159574	0.00752559	2.12043	188	0.03	100	ATP2B1|ATP6V1F|ATP8A2
GO:0090276	regulation of peptide hormone secretion	GO|GO.BP	0.168864	1	1	4	0.0212766	0.0114389	1.86002	188	0.0263158	152	CHGA|JAK2|KCNC2|RASL10B
GO:0012506	vesicle membrane	GO|GO.CC	0.168989	1	1	12	0.0638298	0.0466586	1.36802	188	0.0193548	620	CAMK2G|CHGA|CLTA|CLTB|MAP6|OPRD1|PCDH7|SORT1|SYT1|RAB11FIP5|PI4K2A|SIRPA
GO:0003283	atrial septum development	GO|GO.BP	0.169164	1	1	1	0.00531915	0.000978326	5.43699	188	0.0769231	13	ANK2
GO:0004115	3',5'-cyclic-AMP phosphodiesterase activity	GO|GO.MF	0.169164	1	1	1	0.00531915	0.000978326	5.43699	188	0.0769231	13	PDE1B
GO:0008093	cytoskeletal adaptor activity	GO|GO.MF	0.169164	1	1	1	0.00531915	0.000978326	5.43699	188	0.0769231	13	MAP1A
GO:0010667	negative regulation of cardiac muscle cell apoptotic process	GO|GO.BP	0.169164	1	1	1	0.00531915	0.000978326	5.43699	188	0.0769231	13	JAK2
GO:0014856	skeletal muscle cell proliferation	GO|GO.BP	0.169164	1	1	1	0.00531915	0.000978326	5.43699	188	0.0769231	13	JAK2
GO:0016018	cyclosporin A binding	GO|GO.MF	0.169164	1	1	1	0.00531915	0.000978326	5.43699	188	0.0769231	13	PPIA
GO:0016048	detection of temperature stimulus	GO|GO.BP	0.169164	1	1	1	0.00531915	0.000978326	5.43699	188	0.0769231	13	NR2F6
GO:0016307	phosphatidylinositol phosphate kinase activity	GO|GO.MF	0.169164	1	1	1	0.00531915	0.000978326	5.43699	188	0.0769231	13	PIP4K2B
GO:0016471	vacuolar proton-transporting V-type ATPase complex	GO|GO.CC	0.169164	1	1	1	0.00531915	0.000978326	5.43699	188	0.0769231	13	ATP6V1F
GO:0017014	protein nitrosylation	GO|GO.BP	0.169164	1	1	1	0.00531915	0.000978326	5.43699	188	0.0769231	13	NCOA7
GO:0018119	peptidyl-cysteine S-nitrosylation	GO|GO.BP	0.169164	1	1	1	0.00531915	0.000978326	5.43699	188	0.0769231	13	NCOA7
GO:0019825	oxygen binding	GO|GO.MF	0.169164	1	1	1	0.00531915	0.000978326	5.43699	188	0.0769231	13	NGB
GO:0031092	platelet alpha granule membrane	GO|GO.CC	0.169164	1	1	1	0.00531915	0.000978326	5.43699	188	0.0769231	13	PCDH7
GO:0032460	negative regulation of protein oligomerization	GO|GO.BP	0.169164	1	1	1	0.00531915	0.000978326	5.43699	188	0.0769231	13	OPRD1
GO:0032682	negative regulation of chemokine production	GO|GO.BP	0.169164	1	1	1	0.00531915	0.000978326	5.43699	188	0.0769231	13	SIRPA
GO:0032891	negative regulation of organic acid transport	GO|GO.BP	0.169164	1	1	1	0.00531915	0.000978326	5.43699	188	0.0769231	13	ARL6IP5
GO:0033549	MAP kinase phosphatase activity	GO|GO.MF	0.169164	1	1	1	0.00531915	0.000978326	5.43699	188	0.0769231	13	DUSP14
GO:0042438	melanin biosynthetic process	GO|GO.BP	0.169164	1	1	1	0.00531915	0.000978326	5.43699	188	0.0769231	13	MYO5A
GO:0045109	intermediate filament organization	GO|GO.BP	0.169164	1	1	1	0.00531915	0.000978326	5.43699	188	0.0769231	13	NEFM
GO:0046349	amino sugar biosynthetic process	GO|GO.BP	0.169164	1	1	1	0.00531915	0.000978326	5.43699	188	0.0769231	13	GNPDA1
GO:0046885	regulation of hormone biosynthetic process	GO|GO.BP	0.169164	1	1	1	0.00531915	0.000978326	5.43699	188	0.0769231	13	DKK3
GO:0048711	positive regulation of astrocyte differentiation	GO|GO.BP	0.169164	1	1	1	0.00531915	0.000978326	5.43699	188	0.0769231	13	TTBK1
GO:0048820	hair follicle maturation	GO|GO.BP	0.169164	1	1	1	0.00531915	0.000978326	5.43699	188	0.0769231	13	MYO5A
GO:0050832	defense response to fungus	GO|GO.BP	0.169164	1	1	1	0.00531915	0.000978326	5.43699	188	0.0769231	13	CHGA
GO:0050951	sensory perception of temperature stimulus	GO|GO.BP	0.169164	1	1	1	0.00531915	0.000978326	5.43699	188	0.0769231	13	NR2F6
GO:0051299	centrosome separation	GO|GO.BP	0.169164	1	1	1	0.00531915	0.000978326	5.43699	188	0.0769231	13	UBXN2B
GO:0051428	peptide hormone receptor binding	GO|GO.MF	0.169164	1	1	1	0.00531915	0.000978326	5.43699	188	0.0769231	13	JAK2
GO:0051938	L-glutamate import	GO|GO.BP	0.169164	1	1	1	0.00531915	0.000978326	5.43699	188	0.0769231	13	ARL6IP5
GO:0060973	cell migration involved in heart development	GO|GO.BP	0.169164	1	1	1	0.00531915	0.000978326	5.43699	188	0.0769231	13	FLRT3
GO:0070593	dendrite self-avoidance	GO|GO.BP	0.169164	1	1	1	0.00531915	0.000978326	5.43699	188	0.0769231	13	CNTN4
GO:0098845	postsynaptic endosome	GO|GO.CC	0.169164	1	1	1	0.00531915	0.000978326	5.43699	188	0.0769231	13	ABHD17A
GO:0099059	integral component of presynaptic active zone membrane	GO|GO.CC	0.169164	1	1	1	0.00531915	0.000978326	5.43699	188	0.0769231	13	ATP2B1
GO:0150077	regulation of neuroinflammatory response	GO|GO.BP	0.169164	1	1	1	0.00531915	0.000978326	5.43699	188	0.0769231	13	TTBK1
GO:1902285	semaphorin-plexin signaling pathway involved in neuron projection guidance	GO|GO.BP	0.169164	1	1	1	0.00531915	0.000978326	5.43699	188	0.0769231	13	SEMA3A
GO:1903350	response to dopamine	GO|GO.BP	0.169164	1	1	1	0.00531915	0.000978326	5.43699	188	0.0769231	13	DRD1
GO:1903351	cellular response to dopamine	GO|GO.BP	0.169164	1	1	1	0.00531915	0.000978326	5.43699	188	0.0769231	13	DRD1
GO:1904814	regulation of protein localization to chromosome, telomeric region	GO|GO.BP	0.169164	1	1	1	0.00531915	0.000978326	5.43699	188	0.0769231	13	CCT8
GO:1904925	positive regulation of autophagy of mitochondrion in response to mitochondrial depolarization	GO|GO.BP	0.169164	1	1	1	0.00531915	0.000978326	5.43699	188	0.0769231	13	OPTN
GO:0005768	endosome	GO|GO.CC	0.169268	1	1	14	0.0744681	0.0559904	1.33002	188	0.0188172	744	ANK2|CLTA|JAK2|MYO5A|SORT1|OPTN|STMN2|RAB11FIP5|ATP8A2|PI4K2A|ABHD17A|MON1A|OSBPL11|WASHC2A
GO:0051650	establishment of vesicle localization	GO|GO.BP	0.169723	1	1	6	0.0319149	0.0197923	1.61249	188	0.0228137	263	DRD1|MYO5A|PRKCB|SYT1|PREPL|KIF3A
GO:0098589	membrane region	GO|GO.CC	0.169723	1	1	6	0.0319149	0.0197923	1.61249	188	0.0228137	263	ANK2|ATP2B1|JAK2|OPRD1|PI4K2A|UNC5A
GO:0098687	chromosomal region	GO|GO.CC	0.169723	1	1	6	0.0319149	0.0197923	1.61249	188	0.0228137	263	RANGAP1|RNF8|BUB3|AHCTF1|NSMCE3|HMBOX1
GO:0000776	kinetochore	GO|GO.CC	0.171989	1	1	3	0.0159574	0.00760084	2.09943	188	0.029703	101	RANGAP1|BUB3|AHCTF1
GO:0031644	regulation of neurological system process	GO|GO.BP	0.171989	1	1	3	0.0159574	0.00760084	2.09943	188	0.029703	101	GRIN1|OPRD1|SHISA9
GO:0060359	response to ammonium ion	GO|GO.BP	0.171989	1	1	3	0.0159574	0.00760084	2.09943	188	0.029703	101	DRD1|GRIN1|KCNC2
GO:0006809	nitric oxide biosynthetic process	GO|GO.BP	0.172475	1	1	2	0.0106383	0.00398856	2.6672	188	0.0377358	53	JAK2|SIRPA
GO:0070936	protein K48-linked ubiquitination	GO|GO.BP	0.172475	1	1	2	0.0106383	0.00398856	2.6672	188	0.0377358	53	UBE3A|RNF8
GO:1904035	regulation of epithelial cell apoptotic process	GO|GO.BP	0.172475	1	1	2	0.0106383	0.00398856	2.6672	188	0.0377358	53	JAK2|SORT1
GO:0007611	learning or memory	GO|GO.BP	0.172569	1	1	5	0.0265957	0.0156532	1.69906	188	0.0240385	208	DRD1|GRIN1|MAP1A|PDE1B|TTBK1
GO:0016323	basolateral plasma membrane	GO|GO.CC	0.17439	1	1	4	0.0212766	0.0115894	1.83587	188	0.025974	154	ANK2|ATP2B1|KCNC2|DSTYK
GO:0048856	anatomical structure development	GO|GO.BP	0.175482	1	1	64	0.340426	0.306668	1.11008	188	0.0157055	4075	ABL2|ADARB1|ANK2|APAF1|ATP2B1|CAMK2G|DBN1|DRD1|EPHA7|NR2F6|GRIN1|HLF|JAK2|KCNA1|KCNC1|KCNC2|LSAMP|MAP1A|MAP1B|MAP6|MYO5A|NEFM|NPY1R|PAFAH1B3|PDE1B|PRKCB|PTPRD|SORT1|SATB1|MAP2K4|SLC8A1|SYT1|UBE3A|LUZP1|CUL1|RNF8|ADAMTS2|IFT140|ZBTB24|SEMA3A|STMN2|KIF3A|MYT1L|NCDN|FLRT3|SLITRK5|TANC2|DKK3|ATP8A2|STOX2|PRDM8|LRRC4C|HIVEP3|PLEKHA1|LRRK1|TTBK1|PLPP7|UNC5A|CNTN4|RNF168|PRICKLE2|LHFPL4|CISD2|MOSMO
GO:0030426	growth cone	GO|GO.CC	0.177176	1	1	4	0.0212766	0.0116647	1.82402	188	0.0258065	155	DBN1|MYO5A|STMN2|FLRT3
GO:0071383	cellular response to steroid hormone stimulus	GO|GO.BP	0.177284	1	1	5	0.0265957	0.0158037	1.68288	188	0.0238095	210	ATP2B1|NR2F6|JAK2|UBE2L3|UBE3A
GO:0016529	sarcoplasmic reticulum	GO|GO.CC	0.177538	1	1	2	0.0106383	0.00406382	2.61781	188	0.037037	54	CAMK2G|RTN2
GO:1903557	positive regulation of tumor necrosis factor superfamily cytokine production	GO|GO.BP	0.177538	1	1	2	0.0106383	0.00406382	2.61781	188	0.037037	54	JAK2|ZBTB20
GO:0045055	regulated exocytosis	GO|GO.BP	0.178272	1	1	12	0.0638298	0.0471854	1.35274	188	0.0191388	627	APAF1|CHGA|DRD1|PCDH7|PPIA|PRKCB|SYT1|PREPL|CCT8|RAB11FIP5|PI4K2A|SIRPA
GO:0032502	developmental process	GO|GO.BP	0.178772	1	1	68	0.361702	0.327815	1.10337	188	0.0156107	4356	ABL2|ADARB1|ANK2|APAF1|ATP2B1|CAMK2G|DBN1|DRD1|ELK1|EPHA7|EPHB6|NR2F6|GRIN1|HLF|JAK2|KCNA1|KCNC1|KCNC2|LSAMP|MAP1A|MAP1B|MAP6|MYO5A|NEFM|NPY1R|PAFAH1B3|PDE1B|PRKCB|PTPRD|SORT1|SATB1|MAP2K4|SLC8A1|SYT1|UBE3A|LUZP1|CUL1|RNF8|ADAMTS2|IFT140|ZBTB24|SEMA3A|STMN2|KIF3A|MYT1L|PEG10|NCDN|FLRT3|SLITRK5|TANC2|DKK3|ATP8A2|STOX2|PRDM8|LRRC4C|HIVEP3|PLEKHA1|LRRK1|TTBK1|PLPP7|UNC5A|OSBPL11|CNTN4|RNF168|PRICKLE…
GO:0014065	phosphatidylinositol 3-kinase signaling	GO|GO.BP	0.178997	1	1	3	0.0159574	0.00775135	2.05867	188	0.0291262	103	JAK2|PIP4K2B|PLEKHA1
GO:0015085	calcium ion transmembrane transporter activity	GO|GO.MF	0.178997	1	1	3	0.0159574	0.00775135	2.05867	188	0.0291262	103	ATP2B1|GRIN1|SLC8A1
GO:0031929	TOR signaling	GO|GO.BP	0.178997	1	1	3	0.0159574	0.00775135	2.05867	188	0.0291262	103	LARP1|SESN1|WDR24
GO:0010638	positive regulation of organelle organization	GO|GO.BP	0.179221	1	1	10	0.0531915	0.0380042	1.39962	188	0.019802	505	SYT1|UBE2L3|YWHAB|PIP4K2B|OPTN|CCT8|STMN2|TOGARAM1|HMBOX1|UBXN2B
GO:0001227	DNA-binding transcription repressor activity, RNA polymerase II-specific	GO|GO.MF	0.17966	1	1	5	0.0265957	0.015879	1.6749	188	0.0236967	211	NR2F6|SATB1|MYT1L|ZBTB20|HMBOX1
GO:0043588	skin development	GO|GO.BP	0.179978	1	1	4	0.0212766	0.0117399	1.81233	188	0.025641	156	MYO5A|ADAMTS2|SLITRK5|ATP8A2
GO:0005085	guanyl-nucleotide exchange factor activity	GO|GO.MF	0.180092	1	1	6	0.0319149	0.0201686	1.58241	188	0.0223881	268	CAMK2G|GRIN1|JAK2|ITSN1|MON1A|ARHGEF25
GO:0052548	regulation of endopeptidase activity	GO|GO.BP	0.180092	1	1	6	0.0319149	0.0201686	1.58241	188	0.0223881	268	APAF1|EPHA7|GRIN1|JAK2|ARL6IP5|TTBK1
GO:0006582	melanin metabolic process	GO|GO.BP	0.18093	1	1	1	0.00531915	0.00105358	5.04863	188	0.0714286	14	MYO5A
GO:0006595	polyamine metabolic process	GO|GO.BP	0.18093	1	1	1	0.00531915	0.00105358	5.04863	188	0.0714286	14	AMD1
GO:0006999	nuclear pore organization	GO|GO.BP	0.18093	1	1	1	0.00531915	0.00105358	5.04863	188	0.0714286	14	AHCTF1
GO:0007289	spermatid nucleus differentiation	GO|GO.BP	0.18093	1	1	1	0.00531915	0.00105358	5.04863	188	0.0714286	14	RNF8
GO:0010738	regulation of protein kinase A signaling	GO|GO.BP	0.18093	1	1	1	0.00531915	0.00105358	5.04863	188	0.0714286	14	AIP
GO:0030397	membrane disassembly	GO|GO.BP	0.18093	1	1	1	0.00531915	0.00105358	5.04863	188	0.0714286	14	PRKCB
GO:0030813	positive regulation of nucleotide catabolic process	GO|GO.BP	0.18093	1	1	1	0.00531915	0.00105358	5.04863	188	0.0714286	14	ZBTB20
GO:0031000	response to caffeine	GO|GO.BP	0.18093	1	1	1	0.00531915	0.00105358	5.04863	188	0.0714286	14	SLC8A1
GO:0032688	negative regulation of interferon-beta production	GO|GO.BP	0.18093	1	1	1	0.00531915	0.00105358	5.04863	188	0.0714286	14	SIRPA
GO:0033612	receptor serine/threonine kinase binding	GO|GO.MF	0.18093	1	1	1	0.00531915	0.00105358	5.04863	188	0.0714286	14	OPRD1
GO:0036035	osteoclast development	GO|GO.BP	0.18093	1	1	1	0.00531915	0.00105358	5.04863	188	0.0714286	14	LRRK1
GO:0036037	CD8-positive, alpha-beta T cell activation	GO|GO.BP	0.18093	1	1	1	0.00531915	0.00105358	5.04863	188	0.0714286	14	SATB1
GO:0036270	response to diuretic	GO|GO.BP	0.18093	1	1	1	0.00531915	0.00105358	5.04863	188	0.0714286	14	SLC8A1
GO:0042401	cellular biogenic amine biosynthetic process	GO|GO.BP	0.18093	1	1	1	0.00531915	0.00105358	5.04863	188	0.0714286	14	AMD1
GO:0043083	synaptic cleft	GO|GO.CC	0.18093	1	1	1	0.00531915	0.00105358	5.04863	188	0.0714286	14	GRIN1
GO:0045821	positive regulation of glycolytic process	GO|GO.BP	0.18093	1	1	1	0.00531915	0.00105358	5.04863	188	0.0714286	14	ZBTB20
GO:0048172	regulation of short-term neuronal synaptic plasticity	GO|GO.BP	0.18093	1	1	1	0.00531915	0.00105358	5.04863	188	0.0714286	14	SHISA9
GO:0050855	regulation of B cell receptor signaling pathway	GO|GO.BP	0.18093	1	1	1	0.00531915	0.00105358	5.04863	188	0.0714286	14	PRKCB
GO:0050857	positive regulation of antigen receptor-mediated signaling pathway	GO|GO.BP	0.18093	1	1	1	0.00531915	0.00105358	5.04863	188	0.0714286	14	PRKCB
GO:0051081	nuclear envelope disassembly	GO|GO.BP	0.18093	1	1	1	0.00531915	0.00105358	5.04863	188	0.0714286	14	PRKCB
GO:0051197	positive regulation of coenzyme metabolic process	GO|GO.BP	0.18093	1	1	1	0.00531915	0.00105358	5.04863	188	0.0714286	14	ZBTB20
GO:0060004	reflex	GO|GO.BP	0.18093	1	1	1	0.00531915	0.00105358	5.04863	188	0.0714286	14	SATB1
GO:0060039	pericardium development	GO|GO.BP	0.18093	1	1	1	0.00531915	0.00105358	5.04863	188	0.0714286	14	FLRT3
GO:0060077	inhibitory synapse	GO|GO.CC	0.18093	1	1	1	0.00531915	0.00105358	5.04863	188	0.0714286	14	LHFPL4
GO:0060307	regulation of ventricular cardiac muscle cell membrane repolarization	GO|GO.BP	0.18093	1	1	1	0.00531915	0.00105358	5.04863	188	0.0714286	14	ANK2
GO:0070200	establishment of protein localization to telomere	GO|GO.BP	0.18093	1	1	1	0.00531915	0.00105358	5.04863	188	0.0714286	14	CCT8
GO:0071459	protein localization to chromosome, centromeric region	GO|GO.BP	0.18093	1	1	1	0.00531915	0.00105358	5.04863	188	0.0714286	14	BUB3
GO:0071732	cellular response to nitric oxide	GO|GO.BP	0.18093	1	1	1	0.00531915	0.00105358	5.04863	188	0.0714286	14	KCNC2
GO:0098840	protein transport along microtubule	GO|GO.BP	0.18093	1	1	1	0.00531915	0.00105358	5.04863	188	0.0714286	14	MAP1A
GO:0099118	microtubule-based protein transport	GO|GO.BP	0.18093	1	1	1	0.00531915	0.00105358	5.04863	188	0.0714286	14	MAP1A
GO:0099150	regulation of postsynaptic specialization assembly	GO|GO.BP	0.18093	1	1	1	0.00531915	0.00105358	5.04863	188	0.0714286	14	PTPRD
GO:0099523	presynaptic cytosol	GO|GO.CC	0.18093	1	1	1	0.00531915	0.00105358	5.04863	188	0.0714286	14	PRKCB
GO:0150052	regulation of postsynapse assembly	GO|GO.BP	0.18093	1	1	1	0.00531915	0.00105358	5.04863	188	0.0714286	14	PTPRD
GO:1904889	regulation of excitatory synapse assembly	GO|GO.BP	0.18093	1	1	1	0.00531915	0.00105358	5.04863	188	0.0714286	14	PTPRD
GO:1904923	regulation of autophagy of mitochondrion in response to mitochondrial depolarization	GO|GO.BP	0.18093	1	1	1	0.00531915	0.00105358	5.04863	188	0.0714286	14	OPTN
GO:0098657	import into cell	GO|GO.BP	0.180969	1	1	12	0.0638298	0.0473359	1.34844	188	0.0190779	629	ABL2|ANK2|CLTA|CLTB|DRD1|KCNJ3|SORT1|ITSN1|SLC8A1|SYT1|ARL6IP5|SIRPA
GO:0031625	ubiquitin protein ligase binding	GO|GO.MF	0.182196	1	1	6	0.0319149	0.0202438	1.57652	188	0.0223048	269	MC4R|RANGAP1|UBE2L3|CUL1|RNF8|SMG5
GO:1903900	regulation of viral life cycle	GO|GO.BP	0.18253	1	1	3	0.0159574	0.00782661	2.03887	188	0.0288462	104	ADARB1|PPIA|LARP1
GO:0004714	transmembrane receptor protein tyrosine kinase activity	GO|GO.MF	0.182623	1	1	2	0.0106383	0.00413907	2.57021	188	0.0363636	55	EPHA7|EPHB6
GO:0021885	forebrain cell migration	GO|GO.BP	0.182623	1	1	2	0.0106383	0.00413907	2.57021	188	0.0363636	55	DRD1|SEMA3A
GO:0045739	positive regulation of DNA repair	GO|GO.BP	0.182623	1	1	2	0.0106383	0.00413907	2.57021	188	0.0363636	55	RNF8|RNF168
GO:0065002	intracellular protein transmembrane transport	GO|GO.BP	0.182623	1	1	2	0.0106383	0.00413907	2.57021	188	0.0363636	55	RTN2|TIMM22
GO:0000793	condensed chromosome	GO|GO.CC	0.182794	1	1	4	0.0212766	0.0118152	1.80079	188	0.0254777	157	RANGAP1|BUB3|AHCTF1|NSMCE3
GO:0017137	Rab GTPase binding	GO|GO.MF	0.182794	1	1	4	0.0212766	0.0118152	1.80079	188	0.0254777	157	MYO5A|OPTN|KIF3A|RAB11FIP5
GO:0060090	molecular adaptor activity	GO|GO.MF	0.182794	1	1	4	0.0212766	0.0118152	1.80079	188	0.0254777	157	ANK2|MAP1A|OPTN|FLRT3
GO:0051082	unfolded protein binding	GO|GO.MF	0.186082	1	1	3	0.0159574	0.00790187	2.01945	188	0.0285714	105	PPIA|AIP|CCT8
GO:0030120	vesicle coat	GO|GO.CC	0.18773	1	1	2	0.0106383	0.00421433	2.52432	188	0.0357143	56	CLTA|CLTB
GO:0055013	cardiac muscle cell development	GO|GO.BP	0.18773	1	1	2	0.0106383	0.00421433	2.52432	188	0.0357143	56	MAP2K4|SLC8A1
GO:0097756	negative regulation of blood vessel diameter	GO|GO.BP	0.18773	1	1	2	0.0106383	0.00421433	2.52432	188	0.0357143	56	CHGA|SLC8A1
GO:0098659	inorganic cation import across plasma membrane	GO|GO.BP	0.18773	1	1	2	0.0106383	0.00421433	2.52432	188	0.0357143	56	KCNJ3|SLC8A1
GO:0099587	inorganic ion import across plasma membrane	GO|GO.BP	0.18773	1	1	2	0.0106383	0.00421433	2.52432	188	0.0357143	56	KCNJ3|SLC8A1
GO:0015850	organic hydroxy compound transport	GO|GO.BP	0.18847	1	1	4	0.0212766	0.0119657	1.77813	188	0.0251572	159	CHGA|DRD1|SYT1|OSBPL11
GO:0048518	positive regulation of biological process	GO|GO.BP	0.188818	1	1	69	0.367021	0.334287	1.09792	188	0.0155335	4442	ABL2|ADARB1|ANK2|APAF1|CHGA|DRD1|ELK1|EPHA7|EPHB6|GRIN1|HLF|JAK2|KCNA1|KCNC1|KCNC2|MAP1A|MAP1B|MAP6|MC4R|OPRD1|PPIA|PRKCB|PTPRD|SORT1|MAP2K4|ITSN1|SLC8A1|SYT1|TCF20|TEF|UBE2L3|UBE3A|YWHAB|PIP4K2B|RNF8|AIP|ZBTB24|OPTN|SEMA3A|ARL6IP5|CCT8|STMN2|MYT1L|TOGARAM1|LARP1|FLRT3|DSTYK|SLITRK5|ZBTB20|GMEB2|SESN1|IP6K2|ATP8A2|DCAF6|NSMCE3|HIVEP3|PLEKHA1|HMBOX1|LRRK1|ABHD17A|WDR24|TTBK1|RASL10B|OSBPL11|NCOA7|…
GO:0099512	supramolecular fiber	GO|GO.CC	0.189178	1	1	12	0.0638298	0.0477875	1.3357	188	0.0188976	635	ANK2|MAP1A|MAP1B|MAP6|MYO5A|NEFM|SLC8A1|CCT8|KIF3A|TOGARAM1|MTUS2|ARHGEF25
GO:0051384	response to glucocorticoid	GO|GO.BP	0.189653	1	1	3	0.0159574	0.00797712	2.0004	188	0.0283019	106	ATP2B1|HSD11B2|UBE2L3
GO:0015075	ion transmembrane transporter activity	GO|GO.MF	0.190564	1	1	12	0.0638298	0.0478627	1.3336	188	0.0188679	636	ATP2B1|GRIN1|KCNA1|KCNC1|KCNC2|KCND3|KCNJ3|SLC8A1|ATP6V1F|KCNH5|KCNK9|KCNK12
GO:0051606	detection of stimulus	GO|GO.BP	0.19133	1	1	4	0.0212766	0.0120409	1.76702	188	0.025	160	NR2F6|KCNA1|SYT1|ATP8A2
GO:0031346	positive regulation of cell projection organization	GO|GO.BP	0.191449	1	1	7	0.037234	0.0249849	1.49026	188	0.0210843	332	ABL2|MAP1B|MAP6|PTPRD|SYT1|STMN2|ATP8A2
GO:0051403	stress-activated MAPK cascade	GO|GO.BP	0.191717	1	1	5	0.0265957	0.0162553	1.63613	188	0.0231481	216	MAP2K4|CUL1|SEMA3A|ARL6IP5|SIRPA
GO:0002021	response to dietary excess	GO|GO.BP	0.192531	1	1	1	0.00531915	0.00112884	4.71206	188	0.0666667	15	MC4R
GO:0004697	protein kinase C activity	GO|GO.MF	0.192531	1	1	1	0.00531915	0.00112884	4.71206	188	0.0666667	15	PRKCB
GO:0005242	inward rectifier potassium channel activity	GO|GO.MF	0.192531	1	1	1	0.00531915	0.00112884	4.71206	188	0.0666667	15	KCNJ3
GO:0005545	1-phosphatidylinositol binding	GO|GO.MF	0.192531	1	1	1	0.00531915	0.00112884	4.71206	188	0.0666667	15	SYT1
GO:0006047	UDP-N-acetylglucosamine metabolic process	GO|GO.BP	0.192531	1	1	1	0.00531915	0.00112884	4.71206	188	0.0666667	15	GNPDA1
GO:0007158	neuron cell-cell adhesion	GO|GO.BP	0.192531	1	1	1	0.00531915	0.00112884	4.71206	188	0.0666667	15	CNTN4
GO:0007274	neuromuscular synaptic transmission	GO|GO.BP	0.192531	1	1	1	0.00531915	0.00112884	4.71206	188	0.0666667	15	ADARB1
GO:0008484	sulfuric ester hydrolase activity	GO|GO.MF	0.192531	1	1	1	0.00531915	0.00112884	4.71206	188	0.0666667	15	ARSK
GO:0008656	cysteine-type endopeptidase activator activity involved in apoptotic process	GO|GO.MF	0.192531	1	1	1	0.00531915	0.00112884	4.71206	188	0.0666667	15	APAF1
GO:0009309	amine biosynthetic process	GO|GO.BP	0.192531	1	1	1	0.00531915	0.00112884	4.71206	188	0.0666667	15	AMD1
GO:0010894	negative regulation of steroid biosynthetic process	GO|GO.BP	0.192531	1	1	1	0.00531915	0.00112884	4.71206	188	0.0666667	15	DKK3
GO:0021542	dentate gyrus development	GO|GO.BP	0.192531	1	1	1	0.00531915	0.00112884	4.71206	188	0.0666667	15	DRD1
GO:0030506	ankyrin binding	GO|GO.MF	0.192531	1	1	1	0.00531915	0.00112884	4.71206	188	0.0666667	15	SLC8A1
GO:0031083	BLOC-1 complex	GO|GO.CC	0.192531	1	1	1	0.00531915	0.00112884	4.71206	188	0.0666667	15	PI4K2A
GO:0031468	nuclear envelope reassembly	GO|GO.BP	0.192531	1	1	1	0.00531915	0.00112884	4.71206	188	0.0666667	15	UBXN2B
GO:0031489	myosin V binding	GO|GO.MF	0.192531	1	1	1	0.00531915	0.00112884	4.71206	188	0.0666667	15	RAB6B
GO:0032433	filopodium tip	GO|GO.CC	0.192531	1	1	1	0.00531915	0.00112884	4.71206	188	0.0666667	15	MYO5A
GO:0032793	positive regulation of CREB transcription factor activity	GO|GO.BP	0.192531	1	1	1	0.00531915	0.00112884	4.71206	188	0.0666667	15	OPRD1
GO:0033178	proton-transporting two-sector ATPase complex, catalytic domain	GO|GO.CC	0.192531	1	1	1	0.00531915	0.00112884	4.71206	188	0.0666667	15	ATP6V1F
GO:0035902	response to immobilization stress	GO|GO.BP	0.192531	1	1	1	0.00531915	0.00112884	4.71206	188	0.0666667	15	SLC8A1
GO:0036019	endolysosome	GO|GO.CC	0.192531	1	1	1	0.00531915	0.00112884	4.71206	188	0.0666667	15	CLTA
GO:0043968	histone H2A acetylation	GO|GO.BP	0.192531	1	1	1	0.00531915	0.00112884	4.71206	188	0.0666667	15	MSL3
GO:0045780	positive regulation of bone resorption	GO|GO.BP	0.192531	1	1	1	0.00531915	0.00112884	4.71206	188	0.0666667	15	MC4R
GO:0045939	negative regulation of steroid metabolic process	GO|GO.BP	0.192531	1	1	1	0.00531915	0.00112884	4.71206	188	0.0666667	15	DKK3
GO:0046852	positive regulation of bone remodeling	GO|GO.BP	0.192531	1	1	1	0.00531915	0.00112884	4.71206	188	0.0666667	15	MC4R
GO:0048791	calcium ion-regulated exocytosis of neurotransmitter	GO|GO.BP	0.192531	1	1	1	0.00531915	0.00112884	4.71206	188	0.0666667	15	SYT1
GO:0050765	negative regulation of phagocytosis	GO|GO.BP	0.192531	1	1	1	0.00531915	0.00112884	4.71206	188	0.0666667	15	SIRPA
GO:0051412	response to corticosterone	GO|GO.BP	0.192531	1	1	1	0.00531915	0.00112884	4.71206	188	0.0666667	15	ATP2B1
GO:0060259	regulation of feeding behavior	GO|GO.BP	0.192531	1	1	1	0.00531915	0.00112884	4.71206	188	0.0666667	15	MC4R
GO:0060396	growth hormone receptor signaling pathway	GO|GO.BP	0.192531	1	1	1	0.00531915	0.00112884	4.71206	188	0.0666667	15	JAK2
GO:0070102	interleukin-6-mediated signaling pathway	GO|GO.BP	0.192531	1	1	1	0.00531915	0.00112884	4.71206	188	0.0666667	15	JAK2
GO:0071467	cellular response to pH	GO|GO.BP	0.192531	1	1	1	0.00531915	0.00112884	4.71206	188	0.0666667	15	RAB11FIP5
GO:0071731	response to nitric oxide	GO|GO.BP	0.192531	1	1	1	0.00531915	0.00112884	4.71206	188	0.0666667	15	KCNC2
GO:0090151	establishment of protein localization to mitochondrial membrane	GO|GO.BP	0.192531	1	1	1	0.00531915	0.00112884	4.71206	188	0.0666667	15	TIMM22
GO:0099509	regulation of presynaptic cytosolic calcium ion concentration	GO|GO.BP	0.192531	1	1	1	0.00531915	0.00112884	4.71206	188	0.0666667	15	ATP2B1
GO:1901524	regulation of mitophagy	GO|GO.BP	0.192531	1	1	1	0.00531915	0.00112884	4.71206	188	0.0666667	15	OPTN
GO:1901881	positive regulation of protein depolymerization	GO|GO.BP	0.192531	1	1	1	0.00531915	0.00112884	4.71206	188	0.0666667	15	STMN2
GO:1904262	negative regulation of TORC1 signaling	GO|GO.BP	0.192531	1	1	1	0.00531915	0.00112884	4.71206	188	0.0666667	15	SESN1
GO:1904874	positive regulation of telomerase RNA localization to Cajal body	GO|GO.BP	0.192531	1	1	1	0.00531915	0.00112884	4.71206	188	0.0666667	15	CCT8
GO:1905874	regulation of postsynaptic density organization	GO|GO.BP	0.192531	1	1	1	0.00531915	0.00112884	4.71206	188	0.0666667	15	PTPRD
GO:2001224	positive regulation of neuron migration	GO|GO.BP	0.192531	1	1	1	0.00531915	0.00112884	4.71206	188	0.0666667	15	SEMA3A
GO:2001267	regulation of cysteine-type endopeptidase activity involved in apoptotic signaling pathway	GO|GO.BP	0.192531	1	1	1	0.00531915	0.00112884	4.71206	188	0.0666667	15	JAK2
GO:0032418	lysosome localization	GO|GO.BP	0.192857	1	1	2	0.0106383	0.00428958	2.48003	188	0.0350877	57	CHGA|MAP6
GO:0046209	nitric oxide metabolic process	GO|GO.BP	0.192857	1	1	2	0.0106383	0.00428958	2.48003	188	0.0350877	57	JAK2|SIRPA
GO:0051865	protein autoubiquitination	GO|GO.BP	0.192857	1	1	2	0.0106383	0.00428958	2.48003	188	0.0350877	57	UBE3A|RNF8
GO:0042133	neurotransmitter metabolic process	GO|GO.BP	0.19324	1	1	3	0.0159574	0.00805238	1.98171	188	0.0280374	107	JAK2|PDE1B|SIRPA
GO:0101002	ficolin-1-rich granule	GO|GO.CC	0.194203	1	1	4	0.0212766	0.0121162	1.75605	188	0.0248447	161	APAF1|PPIA|CCT8|SIRPA
GO:1903530	regulation of secretion by cell	GO|GO.BP	0.194557	1	1	10	0.0531915	0.0387568	1.37244	188	0.0194175	515	CHGA|DRD1|JAK2|KCNC2|PPIA|PRKCB|SYT1|PREPL|RAB11FIP5|RASL10B
GO:0099081	supramolecular polymer	GO|GO.CC	0.194748	1	1	12	0.0638298	0.0480885	1.32734	188	0.0187793	639	ANK2|MAP1A|MAP1B|MAP6|MYO5A|NEFM|SLC8A1|CCT8|KIF3A|TOGARAM1|MTUS2|ARHGEF25
GO:0099080	supramolecular complex	GO|GO.CC	0.196152	1	1	12	0.0638298	0.0481638	1.32527	188	0.01875	640	ANK2|MAP1A|MAP1B|MAP6|MYO5A|NEFM|SLC8A1|CCT8|KIF3A|TOGARAM1|MTUS2|ARHGEF25
GO:0043280	positive regulation of cysteine-type endopeptidase activity involved in apoptotic process	GO|GO.BP	0.196845	1	1	3	0.0159574	0.00812763	1.96336	188	0.0277778	108	APAF1|JAK2|ARL6IP5
GO:0051262	protein tetramerization	GO|GO.BP	0.196845	1	1	3	0.0159574	0.00812763	1.96336	188	0.0277778	108	ADSL|GRIN1|KCNC1
GO:0071466	cellular response to xenobiotic stimulus	GO|GO.BP	0.196845	1	1	3	0.0159574	0.00812763	1.96336	188	0.0277778	108	GRIN1|SLC8A1|AIP
GO:0070507	regulation of microtubule cytoskeleton organization	GO|GO.BP	0.197089	1	1	4	0.0212766	0.0121915	1.74521	188	0.0246914	162	MAP6|STMN2|TOGARAM1|UBXN2B
GO:0099568	cytoplasmic region	GO|GO.CC	0.197541	1	1	8	0.0425532	0.0297261	1.43151	188	0.0202532	395	CLTA|CLTB|DBN1|MAP1A|RANGAP1|MAP2K4|IFT140|KIF3A
GO:0032387	negative regulation of intracellular transport	GO|GO.BP	0.198002	1	1	2	0.0106383	0.00436484	2.43727	188	0.0344828	58	MAP1B|RANGAP1
GO:0051966	regulation of synaptic transmission, glutamatergic	GO|GO.BP	0.198002	1	1	2	0.0106383	0.00436484	2.43727	188	0.0344828	58	DRD1|SYT1
GO:0090734	site of DNA damage	GO|GO.CC	0.198002	1	1	2	0.0106383	0.00436484	2.43727	188	0.0344828	58	RNF8|RNF168
GO:0006836	neurotransmitter transport	GO|GO.BP	0.199087	1	1	5	0.0265957	0.016481	1.61372	188	0.0228311	219	DRD1|PRKCB|SYT1|PREPL|ARL6IP5
GO:0051648	vesicle localization	GO|GO.BP	0.199376	1	1	6	0.0319149	0.0208459	1.53099	188	0.0216606	277	DRD1|MYO5A|PRKCB|SYT1|PREPL|KIF3A
GO:0043169	cation binding	GO|GO.MF	0.199873	1	1	52	0.276596	0.247742	1.11647	188	0.0157959	3292	ABL2|ADARB1|ADCY9|AMD1|ATP2B1|CDH18|DRD1|NR2F6|GRIN1|HTR1E|JAK2|KCND3|MYO5A|PCDH7|PDE1B|PFKP|PRKCB|ITSN1|SLC8A1|SYT1|TCF20|UBE3A|RNF8|ADAMTS2|ZBTB24|OPTN|MYT1L|PEG10|ZBTB20|GMEB2|ZNF777|SESN1|YARS2|ATP8A2|PI4K2A|PRDM8|INTS12|ASPHD2|PCDH10|PITPNM2|NGB|HIVEP3|ZNF426|ZMAT4|LRRK1|ZNF570|ARSK|ZNF483|RNF168|PRICKLE2|CISD2|ZNF316
GO:0009894	regulation of catabolic process	GO|GO.BP	0.200478	1	1	14	0.0744681	0.0578718	1.28678	188	0.0182055	769	ABL2|APAF1|MAP1A|UBE3A|YWHAB|PIP4K2B|OPTN|LARP1|SMG5|ZBTB20|SESN1|WDR24|SNX32|CISD2
GO:1901653	cellular response to peptide	GO|GO.BP	0.201565	1	1	6	0.0319149	0.0209211	1.52549	188	0.0215827	278	ADCY9|JAK2|MYO5A|PRKCB|RANGAP1|ATP6V1F
GO:0051239	regulation of multicellular organismal process	GO|GO.BP	0.201593	1	1	36	0.191489	0.166466	1.15032	188	0.0162749	2212	ABL2|ANK2|ATP2B1|CAMK2G|CHGA|DBN1|EPHA7|GRIN1|JAK2|KCNA1|KCND3|KCNJ3|MAP1B|MAP6|MC4R|NPY1R|OPRD1|PRKCB|PTPRD|SLC8A1|SYT1|SEMA3A|STMN2|FLRT3|SLITRK5|RAB11FIP5|ZBTB20|ATP8A2|LRRC4C|TTBK1|SIRPA|CNTN4|PRICKLE2|LHFPL4|SHISA9|MOSMO
GO:0005496	steroid binding	GO|GO.MF	0.203164	1	1	2	0.0106383	0.0044401	2.39596	188	0.0338983	59	HSD11B2|OSBPL11
GO:0006096	glycolytic process	GO|GO.BP	0.203164	1	1	2	0.0106383	0.0044401	2.39596	188	0.0338983	59	PFKP|ZBTB20
GO:0072347	response to anesthetic	GO|GO.BP	0.203164	1	1	2	0.0106383	0.0044401	2.39596	188	0.0338983	59	DRD1|GRIN1
GO:0048519	negative regulation of biological process	GO|GO.BP	0.203645	1	1	62	0.329787	0.299744	1.10023	188	0.0155662	3983	ADARB1|ANK2|APAF1|CHGA|DRD1|EPHA7|EPHB6|NR2F6|GRIN1|JAK2|MAP1A|MAP1B|MC4R|MYO5A|OPRD1|PRKCB|RANGAP1|SORT1|SATB1|MAP2K4|ITSN1|SLC8A1|YWHAB|CUL1|RNF8|BUB3|ZBTB24|OPTN|SEMA3A|ARL6IP5|CERS1|MSL3|DUSP14|STMN2|PTPRT|MYT1L|PEG10|LARP1|SMG5|DSTYK|INTS7|RAB11FIP5|ZBTB20|FBXO2|DKK3|SESN1|IP6K2|ATP8A2|RPRM|PLEKHA1|HMBOX1|LRRK1|ABHD17A|TTBK1|PLPP7|NCOA7|UBXN2B|SIRPA|CNTN4|CNST|RNF168|MOSMO
GO:0005215	transporter activity	GO|GO.MF	0.203803	1	1	16	0.0851064	0.067655	1.25795	188	0.0177976	899	ATP2B1|GRIN1|KCNA1|KCNC1|KCNC2|KCND3|KCNJ3|SLC8A1|ATP6V1F|KCNH5|TIMM22|KCNK9|ATP8A2|KCNK12|PITPNM2|OSBPL11
GO:0000146	microfilament motor activity	GO|GO.MF	0.203968	1	1	1	0.00531915	0.00120409	4.41755	188	0.0625	16	MYO5A
GO:0000339	RNA cap binding	GO|GO.MF	0.203968	1	1	1	0.00531915	0.00120409	4.41755	188	0.0625	16	LARP1
GO:0004708	MAP kinase kinase activity	GO|GO.MF	0.203968	1	1	1	0.00531915	0.00120409	4.41755	188	0.0625	16	MAP2K4
GO:0005847	mRNA cleavage and polyadenylation specificity factor complex	GO|GO.CC	0.203968	1	1	1	0.00531915	0.00120409	4.41755	188	0.0625	16	SSU72
GO:0006516	glycoprotein catabolic process	GO|GO.BP	0.203968	1	1	1	0.00531915	0.00120409	4.41755	188	0.0625	16	FBXO2
GO:0007252	I-kappaB phosphorylation	GO|GO.BP	0.203968	1	1	1	0.00531915	0.00120409	4.41755	188	0.0625	16	SIRPA
GO:0008090	retrograde axonal transport	GO|GO.BP	0.203968	1	1	1	0.00531915	0.00120409	4.41755	188	0.0625	16	MAP1A
GO:0008210	estrogen metabolic process	GO|GO.BP	0.203968	1	1	1	0.00531915	0.00120409	4.41755	188	0.0625	16	PLEKHA1
GO:0009975	cyclase activity	GO|GO.MF	0.203968	1	1	1	0.00531915	0.00120409	4.41755	188	0.0625	16	ADCY9
GO:0010664	negative regulation of striated muscle cell apoptotic process	GO|GO.BP	0.203968	1	1	1	0.00531915	0.00120409	4.41755	188	0.0625	16	JAK2
GO:0010884	positive regulation of lipid storage	GO|GO.BP	0.203968	1	1	1	0.00531915	0.00120409	4.41755	188	0.0625	16	OSBPL11
GO:0016849	phosphorus-oxygen lyase activity	GO|GO.MF	0.203968	1	1	1	0.00531915	0.00120409	4.41755	188	0.0625	16	ADCY9
GO:0031435	mitogen-activated protein kinase kinase kinase binding	GO|GO.MF	0.203968	1	1	1	0.00531915	0.00120409	4.41755	188	0.0625	16	MAP2K4
GO:0031958	corticosteroid receptor signaling pathway	GO|GO.BP	0.203968	1	1	1	0.00531915	0.00120409	4.41755	188	0.0625	16	JAK2
GO:0033764	steroid dehydrogenase activity, acting on the CH-OH group of donors, NAD or NADP as acceptor	GO|GO.MF	0.203968	1	1	1	0.00531915	0.00120409	4.41755	188	0.0625	16	HSD11B2
GO:0034719	SMN-Sm protein complex	GO|GO.CC	0.203968	1	1	1	0.00531915	0.00120409	4.41755	188	0.0625	16	GEMIN7
GO:0035994	response to muscle stretch	GO|GO.BP	0.203968	1	1	1	0.00531915	0.00120409	4.41755	188	0.0625	16	SLC8A1
GO:0043034	costamere	GO|GO.CC	0.203968	1	1	1	0.00531915	0.00120409	4.41755	188	0.0625	16	ANK2
GO:0047555	3',5'-cyclic-GMP phosphodiesterase activity	GO|GO.MF	0.203968	1	1	1	0.00531915	0.00120409	4.41755	188	0.0625	16	PDE1B
GO:0050811	GABA receptor binding	GO|GO.MF	0.203968	1	1	1	0.00531915	0.00120409	4.41755	188	0.0625	16	LHFPL4
GO:0055106	ubiquitin-protein transferase regulator activity	GO|GO.MF	0.203968	1	1	1	0.00531915	0.00120409	4.41755	188	0.0625	16	UBE2L3
GO:0071295	cellular response to vitamin	GO|GO.BP	0.203968	1	1	1	0.00531915	0.00120409	4.41755	188	0.0625	16	ATP2B1
GO:0071378	cellular response to growth hormone stimulus	GO|GO.BP	0.203968	1	1	1	0.00531915	0.00120409	4.41755	188	0.0625	16	JAK2
GO:0097440	apical dendrite	GO|GO.CC	0.203968	1	1	1	0.00531915	0.00120409	4.41755	188	0.0625	16	MAP1B
GO:0098688	parallel fiber to Purkinje cell synapse	GO|GO.CC	0.203968	1	1	1	0.00531915	0.00120409	4.41755	188	0.0625	16	KCNJ3
GO:0098810	neurotransmitter reuptake	GO|GO.BP	0.203968	1	1	1	0.00531915	0.00120409	4.41755	188	0.0625	16	DRD1
GO:0098945	intrinsic component of presynaptic active zone membrane	GO|GO.CC	0.203968	1	1	1	0.00531915	0.00120409	4.41755	188	0.0625	16	ATP2B1
GO:0140058	neuron projection arborization	GO|GO.BP	0.203968	1	1	1	0.00531915	0.00120409	4.41755	188	0.0625	16	SEMA3A
GO:1900115	extracellular regulation of signal transduction	GO|GO.BP	0.203968	1	1	1	0.00531915	0.00120409	4.41755	188	0.0625	16	DKK3
GO:1900116	extracellular negative regulation of signal transduction	GO|GO.BP	0.203968	1	1	1	0.00531915	0.00120409	4.41755	188	0.0625	16	DKK3
GO:1903792	negative regulation of anion transport	GO|GO.BP	0.203968	1	1	1	0.00531915	0.00120409	4.41755	188	0.0625	16	ARL6IP5
GO:0048771	tissue remodeling	GO|GO.BP	0.204104	1	1	3	0.0159574	0.00827815	1.92766	188	0.0272727	110	MC4R|NCDN|LRRK1
GO:0060078	regulation of postsynaptic membrane potential	GO|GO.BP	0.204104	1	1	3	0.0159574	0.00827815	1.92766	188	0.0272727	110	GRIN1|KCNA1|SLC8A1
GO:0003018	vascular process in circulatory system	GO|GO.BP	0.207756	1	1	3	0.0159574	0.0083534	1.91029	188	0.027027	111	CHGA|DRD1|SLC8A1
GO:0006757	ATP generation from ADP	GO|GO.BP	0.208341	1	1	2	0.0106383	0.00451535	2.35603	188	0.0333333	60	PFKP|ZBTB20
GO:0042641	actomyosin	GO|GO.CC	0.208341	1	1	2	0.0106383	0.00451535	2.35603	188	0.0333333	60	DBN1|MYO5A
GO:2001057	reactive nitrogen species metabolic process	GO|GO.BP	0.208341	1	1	2	0.0106383	0.00451535	2.35603	188	0.0333333	60	JAK2|SIRPA
GO:0010008	endosome membrane	GO|GO.CC	0.210347	1	1	8	0.0425532	0.0302529	1.40658	188	0.0199005	402	CLTA|SORT1|OPTN|RAB11FIP5|PI4K2A|ABHD17A|OSBPL11|WASHC2A
GO:0044389	ubiquitin-like protein ligase binding	GO|GO.MF	0.21041	1	1	6	0.0319149	0.0212222	1.50385	188	0.0212766	282	MC4R|RANGAP1|UBE2L3|CUL1|RNF8|SMG5
GO:0008277	regulation of G protein-coupled receptor signaling pathway	GO|GO.BP	0.211423	1	1	3	0.0159574	0.00842866	1.89324	188	0.0267857	112	CHGA|YWHAB|KCTD16
GO:1903322	positive regulation of protein modification by small protein conjugation or removal	GO|GO.BP	0.211423	1	1	3	0.0159574	0.00842866	1.89324	188	0.0267857	112	UBE2L3|UBE3A|NSMCE3
GO:0043281	regulation of cysteine-type endopeptidase activity involved in apoptotic process	GO|GO.BP	0.211716	1	1	4	0.0212766	0.0125677	1.69295	188	0.0239521	167	APAF1|EPHA7|JAK2|ARL6IP5
GO:0007338	single fertilization	GO|GO.BP	0.213531	1	1	2	0.0106383	0.00459061	2.3174	188	0.0327869	61	GNPDA1|CCT8
GO:0008088	axo-dendritic transport	GO|GO.BP	0.213531	1	1	2	0.0106383	0.00459061	2.3174	188	0.0327869	61	MAP1A|KIF3A
GO:0035418	protein localization to synapse	GO|GO.BP	0.213531	1	1	2	0.0106383	0.00459061	2.3174	188	0.0327869	61	GRIN1|MAP1A
GO:0044291	cell-cell contact zone	GO|GO.CC	0.213531	1	1	2	0.0106383	0.00459061	2.3174	188	0.0327869	61	ANK2|SLC8A1
GO:0048708	astrocyte differentiation	GO|GO.BP	0.213531	1	1	2	0.0106383	0.00459061	2.3174	188	0.0327869	61	DRD1|TTBK1
GO:0055006	cardiac cell development	GO|GO.BP	0.213531	1	1	2	0.0106383	0.00459061	2.3174	188	0.0327869	61	MAP2K4|SLC8A1
GO:0060191	regulation of lipase activity	GO|GO.BP	0.213531	1	1	2	0.0106383	0.00459061	2.3174	188	0.0327869	61	ABL2|SORT1
GO:0071479	cellular response to ionizing radiation	GO|GO.BP	0.213531	1	1	2	0.0106383	0.00459061	2.3174	188	0.0327869	61	ELK1|INTS7
GO:0097306	cellular response to alcohol	GO|GO.BP	0.213531	1	1	2	0.0106383	0.00459061	2.3174	188	0.0327869	61	ATP2B1|LARP1
GO:2000573	positive regulation of DNA biosynthetic process	GO|GO.BP	0.213531	1	1	2	0.0106383	0.00459061	2.3174	188	0.0327869	61	CCT8|HMBOX1
GO:0034504	protein localization to nucleus	GO|GO.BP	0.214112	1	1	5	0.0265957	0.0169326	1.57069	188	0.0222222	225	DRD1|JAK2|OPRD1|RANGAP1|CCT8
GO:0097305	response to alcohol	GO|GO.BP	0.214678	1	1	4	0.0212766	0.012643	1.68288	188	0.0238095	168	ATP2B1|GRIN1|KCNC2|LARP1
GO:0060041	retina development in camera-type eye	GO|GO.BP	0.215105	1	1	3	0.0159574	0.00850391	1.87648	188	0.0265487	113	ATP2B1|IFT140|ATP8A2
GO:0071236	cellular response to antibiotic	GO|GO.BP	0.215105	1	1	3	0.0159574	0.00850391	1.87648	188	0.0265487	113	LARP1|PLEKHA1|SIRPA
GO:0004012	phospholipid-translocating ATPase activity	GO|GO.MF	0.215244	1	1	1	0.00531915	0.00127935	4.1577	188	0.0588235	17	ATP8A2
GO:0004623	phospholipase A2 activity	GO|GO.MF	0.215244	1	1	1	0.00531915	0.00127935	4.1577	188	0.0588235	17	PAFAH1B3
GO:0004993	G protein-coupled serotonin receptor activity	GO|GO.MF	0.215244	1	1	1	0.00531915	0.00127935	4.1577	188	0.0588235	17	HTR1E
GO:0005921	gap junction	GO|GO.CC	0.215244	1	1	1	0.00531915	0.00127935	4.1577	188	0.0588235	17	DBN1
GO:0006044	N-acetylglucosamine metabolic process	GO|GO.BP	0.215244	1	1	1	0.00531915	0.00127935	4.1577	188	0.0588235	17	GNPDA1
GO:0006895	Golgi to endosome transport	GO|GO.BP	0.215244	1	1	1	0.00531915	0.00127935	4.1577	188	0.0588235	17	SORT1
GO:0007339	binding of sperm to zona pellucida	GO|GO.BP	0.215244	1	1	1	0.00531915	0.00127935	4.1577	188	0.0588235	17	CCT8
GO:0008045	motor neuron axon guidance	GO|GO.BP	0.215244	1	1	1	0.00531915	0.00127935	4.1577	188	0.0588235	17	SEMA3A
GO:0008209	androgen metabolic process	GO|GO.BP	0.215244	1	1	1	0.00531915	0.00127935	4.1577	188	0.0588235	17	PLEKHA1
GO:0009190	cyclic nucleotide biosynthetic process	GO|GO.BP	0.215244	1	1	1	0.00531915	0.00127935	4.1577	188	0.0588235	17	ADCY9
GO:0010447	response to acidic pH	GO|GO.BP	0.215244	1	1	1	0.00531915	0.00127935	4.1577	188	0.0588235	17	RAB11FIP5
GO:0010842	retina layer formation	GO|GO.BP	0.215244	1	1	1	0.00531915	0.00127935	4.1577	188	0.0588235	17	ATP8A2
GO:0030325	adrenal gland development	GO|GO.BP	0.215244	1	1	1	0.00531915	0.00127935	4.1577	188	0.0588235	17	DKK3
GO:0031210	phosphatidylcholine binding	GO|GO.MF	0.215244	1	1	1	0.00531915	0.00127935	4.1577	188	0.0588235	17	PITPNM2
GO:0031290	retinal ganglion cell axon guidance	GO|GO.BP	0.215244	1	1	1	0.00531915	0.00127935	4.1577	188	0.0588235	17	EPHA7
GO:0031640	killing of cells of other organism	GO|GO.BP	0.215244	1	1	1	0.00531915	0.00127935	4.1577	188	0.0588235	17	CHGA
GO:0032288	myelin assembly	GO|GO.BP	0.215244	1	1	1	0.00531915	0.00127935	4.1577	188	0.0588235	17	ANK2
GO:0033194	response to hydroperoxide	GO|GO.BP	0.215244	1	1	1	0.00531915	0.00127935	4.1577	188	0.0588235	17	JAK2
GO:0034389	lipid droplet organization	GO|GO.BP	0.215244	1	1	1	0.00531915	0.00127935	4.1577	188	0.0588235	17	PPIA
GO:0035371	microtubule plus-end	GO|GO.CC	0.215244	1	1	1	0.00531915	0.00127935	4.1577	188	0.0588235	17	MYO5A
GO:0035518	histone H2A monoubiquitination	GO|GO.BP	0.215244	1	1	1	0.00531915	0.00127935	4.1577	188	0.0588235	17	RNF168
GO:0042629	mast cell granule	GO|GO.CC	0.215244	1	1	1	0.00531915	0.00127935	4.1577	188	0.0588235	17	CHGA
GO:0042759	long-chain fatty acid biosynthetic process	GO|GO.BP	0.215244	1	1	1	0.00531915	0.00127935	4.1577	188	0.0588235	17	MYO5A
GO:0043032	positive regulation of macrophage activation	GO|GO.BP	0.215244	1	1	1	0.00531915	0.00127935	4.1577	188	0.0588235	17	TTBK1
GO:0043501	skeletal muscle adaptation	GO|GO.BP	0.215244	1	1	1	0.00531915	0.00127935	4.1577	188	0.0588235	17	CAMK2G
GO:0043576	regulation of respiratory gaseous exchange	GO|GO.BP	0.215244	1	1	1	0.00531915	0.00127935	4.1577	188	0.0588235	17	GRIN1
GO:0044364	disruption of cells of other organism	GO|GO.BP	0.215244	1	1	1	0.00531915	0.00127935	4.1577	188	0.0588235	17	CHGA
GO:0045822	negative regulation of heart contraction	GO|GO.BP	0.215244	1	1	1	0.00531915	0.00127935	4.1577	188	0.0588235	17	JAK2
GO:0050750	low-density lipoprotein particle receptor binding	GO|GO.MF	0.215244	1	1	1	0.00531915	0.00127935	4.1577	188	0.0588235	17	SYT1
GO:0050997	quaternary ammonium group binding	GO|GO.MF	0.215244	1	1	1	0.00531915	0.00127935	4.1577	188	0.0588235	17	PITPNM2
GO:0051482	positive regulation of cytosolic calcium ion concentration involved in phospholipase C-activating G protein-coupled signaling pathway	GO|GO.BP	0.215244	1	1	1	0.00531915	0.00127935	4.1577	188	0.0588235	17	DRD1
GO:0051537	2 iron, 2 sulfur cluster binding	GO|GO.MF	0.215244	1	1	1	0.00531915	0.00127935	4.1577	188	0.0588235	17	CISD2
GO:0052652	cyclic purine nucleotide metabolic process	GO|GO.BP	0.215244	1	1	1	0.00531915	0.00127935	4.1577	188	0.0588235	17	ADCY9
GO:0070064	proline-rich region binding	GO|GO.MF	0.215244	1	1	1	0.00531915	0.00127935	4.1577	188	0.0588235	17	ITSN1
GO:0098664	G protein-coupled serotonin receptor signaling pathway	GO|GO.BP	0.215244	1	1	1	0.00531915	0.00127935	4.1577	188	0.0588235	17	HTR1E
GO:0099092	postsynaptic density, intracellular component	GO|GO.CC	0.215244	1	1	1	0.00531915	0.00127935	4.1577	188	0.0588235	17	TANC2
GO:0099524	postsynaptic cytosol	GO|GO.CC	0.215244	1	1	1	0.00531915	0.00127935	4.1577	188	0.0588235	17	DBN1
GO:0099589	serotonin receptor activity	GO|GO.MF	0.215244	1	1	1	0.00531915	0.00127935	4.1577	188	0.0588235	17	HTR1E
GO:1902170	cellular response to reactive nitrogen species	GO|GO.BP	0.215244	1	1	1	0.00531915	0.00127935	4.1577	188	0.0588235	17	KCNC2
GO:0098805	whole membrane	GO|GO.CC	0.21542	1	1	23	0.12234	0.102649	1.19183	188	0.0168622	1364	ANK2|ATP2B1|CAMK2G|CHGA|CLTA|CLTB|JAK2|MAP6|OPRD1|PCDH7|SORT1|SYT1|ATP6V1F|OPTN|RAB11FIP5|PI4K2A|ABHD17A|WDR24|UNC5A|OSBPL11|SIRPA|WASHC2A|CISD2
GO:0044257	cellular protein catabolic process	GO|GO.BP	0.216289	1	1	12	0.0638298	0.0492173	1.2969	188	0.0183486	654	CLTA|MAP1A|PSMA1|PSMA4|UBE2L3|UBE3A|CUL1|RNF8|BUB3|FBXO2|UBXN2B|RNF168
GO:0006887	exocytosis	GO|GO.BP	0.217265	1	1	13	0.0691489	0.0540337	1.27974	188	0.0181058	718	APAF1|CHGA|DRD1|MYO5A|PCDH7|PPIA|PRKCB|SYT1|PREPL|CCT8|RAB11FIP5|PI4K2A|SIRPA
GO:0001578	microtubule bundle formation	GO|GO.BP	0.218734	1	1	2	0.0106383	0.00466586	2.28003	188	0.0322581	62	MAP1B|TOGARAM1
GO:0006805	xenobiotic metabolic process	GO|GO.BP	0.218734	1	1	2	0.0106383	0.00466586	2.28003	188	0.0322581	62	GRIN1|AIP
GO:0036465	synaptic vesicle recycling	GO|GO.BP	0.218734	1	1	2	0.0106383	0.00466586	2.28003	188	0.0322581	62	ITSN1|SYT1
GO:0042866	pyruvate biosynthetic process	GO|GO.BP	0.218734	1	1	2	0.0106383	0.00466586	2.28003	188	0.0322581	62	PFKP|ZBTB20
GO:0044070	regulation of anion transport	GO|GO.BP	0.218734	1	1	2	0.0106383	0.00466586	2.28003	188	0.0322581	62	ARL6IP5|ATP8A2
GO:0090277	positive regulation of peptide hormone secretion	GO|GO.BP	0.218734	1	1	2	0.0106383	0.00466586	2.28003	188	0.0322581	62	JAK2|RASL10B
GO:1990782	protein tyrosine kinase binding	GO|GO.MF	0.218734	1	1	2	0.0106383	0.00466586	2.28003	188	0.0322581	62	PITPNM2|SIRPA
GO:0042542	response to hydrogen peroxide	GO|GO.BP	0.2188	1	1	3	0.0159574	0.00857917	1.86002	188	0.0263158	114	SLC8A1|PLEKHA1|SIRPA
GO:0043487	regulation of RNA stability	GO|GO.BP	0.2188	1	1	3	0.0159574	0.00857917	1.86002	188	0.0263158	114	YWHAB|LARP1|SMG5
GO:0052547	regulation of peptidase activity	GO|GO.BP	0.21939	1	1	6	0.0319149	0.0215232	1.48282	188	0.020979	286	APAF1|EPHA7|GRIN1|JAK2|ARL6IP5|TTBK1
GO:0071241	cellular response to inorganic substance	GO|GO.BP	0.220636	1	1	4	0.0212766	0.0127935	1.66308	188	0.0235294	170	KCNA1|KCNC2|SYT1|NSMCE3
GO:0048878	chemical homeostasis	GO|GO.BP	0.22177	1	1	14	0.0744681	0.0590759	1.26055	188	0.0178344	785	ABL2|ADCY9|ANK2|ATP2B1|DRD1|GRIN1|JAK2|KCNA1|MYO5A|PRKCB|SLC8A1|CUL1|RAB11FIP5|ZBTB20
GO:0008022	protein C-terminus binding	GO|GO.MF	0.223631	1	1	4	0.0212766	0.0128688	1.65335	188	0.0233918	171	JAK2|SYT1|YWHAB|OPTN
GO:0016528	sarcoplasm	GO|GO.CC	0.223948	1	1	2	0.0106383	0.00474112	2.24384	188	0.031746	63	CAMK2G|RTN2
GO:1900182	positive regulation of protein localization to nucleus	GO|GO.BP	0.223948	1	1	2	0.0106383	0.00474112	2.24384	188	0.031746	63	JAK2|CCT8
GO:0072522	purine-containing compound biosynthetic process	GO|GO.BP	0.224325	1	1	5	0.0265957	0.0172336	1.54325	188	0.0218341	229	ADCY9|ADSL|AMD1|PFKP|ZBTB20
GO:0098609	cell-cell adhesion	GO|GO.BP	0.225525	1	1	11	0.0585106	0.0449278	1.30233	188	0.0184255	597	CDH18|EPHA7|JAK2|PCDH7|PTPRD|PTPRT|FLRT3|PCDH10|LRRC4C|SIRPA|CNTN4
GO:0005769	early endosome	GO|GO.CC	0.22621	1	1	6	0.0319149	0.0217489	1.46742	188	0.0207612	289	ANK2|MYO5A|SORT1|RAB11FIP5|PI4K2A|WASHC2A
GO:0006650	glycerophospholipid metabolic process	GO|GO.BP	0.22621	1	1	6	0.0319149	0.0217489	1.46742	188	0.0207612	289	PIP4K2B|EFR3A|IP6K2|PI4K2A|PITPNM2|PLEKHA1
GO:0001965	G-protein alpha-subunit binding	GO|GO.MF	0.226361	1	1	1	0.00531915	0.00135461	3.92671	188	0.0555556	18	DRD1
GO:0003785	actin monomer binding	GO|GO.MF	0.226361	1	1	1	0.00531915	0.00135461	3.92671	188	0.0555556	18	ABL2
GO:0004970	ionotropic glutamate receptor activity	GO|GO.MF	0.226361	1	1	1	0.00531915	0.00135461	3.92671	188	0.0555556	18	GRIN1
GO:0006700	C21-steroid hormone biosynthetic process	GO|GO.BP	0.226361	1	1	1	0.00531915	0.00135461	3.92671	188	0.0555556	18	DKK3
GO:0007210	serotonin receptor signaling pathway	GO|GO.BP	0.226361	1	1	1	0.00531915	0.00135461	3.92671	188	0.0555556	18	HTR1E
GO:0014829	vascular smooth muscle contraction	GO|GO.BP	0.226361	1	1	1	0.00531915	0.00135461	3.92671	188	0.0555556	18	SLC8A1
GO:0014850	response to muscle activity	GO|GO.BP	0.226361	1	1	1	0.00531915	0.00135461	3.92671	188	0.0555556	18	ADSL
GO:0016505	peptidase activator activity involved in apoptotic process	GO|GO.MF	0.226361	1	1	1	0.00531915	0.00135461	3.92671	188	0.0555556	18	APAF1
GO:0030547	receptor inhibitor activity	GO|GO.MF	0.226361	1	1	1	0.00531915	0.00135461	3.92671	188	0.0555556	18	DKK3
GO:0032516	positive regulation of phosphoprotein phosphatase activity	GO|GO.BP	0.226361	1	1	1	0.00531915	0.00135461	3.92671	188	0.0555556	18	JAK2
GO:0032799	low-density lipoprotein receptor particle metabolic process	GO|GO.BP	0.226361	1	1	1	0.00531915	0.00135461	3.92671	188	0.0555556	18	CLTA
GO:0034472	snRNA 3'-end processing	GO|GO.BP	0.226361	1	1	1	0.00531915	0.00135461	3.92671	188	0.0555556	18	INTS7
GO:0035267	NuA4 histone acetyltransferase complex	GO|GO.CC	0.226361	1	1	1	0.00531915	0.00135461	3.92671	188	0.0555556	18	MSL3
GO:0043153	entrainment of circadian clock by photoperiod	GO|GO.BP	0.226361	1	1	1	0.00531915	0.00135461	3.92671	188	0.0555556	18	NR2F6
GO:0043189	H4/H2A histone acetyltransferase complex	GO|GO.CC	0.226361	1	1	1	0.00531915	0.00135461	3.92671	188	0.0555556	18	MSL3
GO:0044550	secondary metabolite biosynthetic process	GO|GO.BP	0.226361	1	1	1	0.00531915	0.00135461	3.92671	188	0.0555556	18	MYO5A
GO:0045332	phospholipid translocation	GO|GO.BP	0.226361	1	1	1	0.00531915	0.00135461	3.92671	188	0.0555556	18	ATP8A2
GO:0048670	regulation of collateral sprouting	GO|GO.BP	0.226361	1	1	1	0.00531915	0.00135461	3.92671	188	0.0555556	18	EPHA7
GO:0060330	regulation of response to interferon-gamma	GO|GO.BP	0.226361	1	1	1	0.00531915	0.00135461	3.92671	188	0.0555556	18	JAK2
GO:0060334	regulation of interferon-gamma-mediated signaling pathway	GO|GO.BP	0.226361	1	1	1	0.00531915	0.00135461	3.92671	188	0.0555556	18	JAK2
GO:0060445	branching involved in salivary gland morphogenesis	GO|GO.BP	0.226361	1	1	1	0.00531915	0.00135461	3.92671	188	0.0555556	18	SEMA3A
GO:0060571	morphogenesis of an epithelial fold	GO|GO.BP	0.226361	1	1	1	0.00531915	0.00135461	3.92671	188	0.0555556	18	LUZP1
GO:0061162	establishment of monopolar cell polarity	GO|GO.BP	0.226361	1	1	1	0.00531915	0.00135461	3.92671	188	0.0555556	18	MAP1B
GO:0097107	postsynaptic density assembly	GO|GO.BP	0.226361	1	1	1	0.00531915	0.00135461	3.92671	188	0.0555556	18	PTPRD
GO:0099623	regulation of cardiac muscle cell membrane repolarization	GO|GO.BP	0.226361	1	1	1	0.00531915	0.00135461	3.92671	188	0.0555556	18	ANK2
GO:0101031	chaperone complex	GO|GO.CC	0.226361	1	1	1	0.00531915	0.00135461	3.92671	188	0.0555556	18	CCT8
GO:1903204	negative regulation of oxidative stress-induced neuron death	GO|GO.BP	0.226361	1	1	1	0.00531915	0.00135461	3.92671	188	0.0555556	18	NCOA7
GO:1904872	regulation of telomerase RNA localization to Cajal body	GO|GO.BP	0.226361	1	1	1	0.00531915	0.00135461	3.92671	188	0.0555556	18	CCT8
GO:0032872	regulation of stress-activated MAPK cascade	GO|GO.BP	0.226638	1	1	4	0.0212766	0.012944	1.64374	188	0.0232558	172	MAP2K4|SEMA3A|ARL6IP5|SIRPA
GO:0035303	regulation of dephosphorylation	GO|GO.BP	0.226638	1	1	4	0.0212766	0.012944	1.64374	188	0.0232558	172	JAK2|YWHAB|SMG5|CNST
GO:0051051	negative regulation of transport	GO|GO.BP	0.227638	1	1	7	0.037234	0.0263396	1.41362	188	0.02	350	CHGA|MAP1B|PRKCB|RANGAP1|ARL6IP5|RAB11FIP5|SIRPA
GO:0002377	immunoglobulin production	GO|GO.BP	0.229171	1	1	2	0.0106383	0.00481638	2.20878	188	0.03125	64	RNF8|RNF168
GO:0006513	protein monoubiquitination	GO|GO.BP	0.229171	1	1	2	0.0106383	0.00481638	2.20878	188	0.03125	64	CUL1|RNF168
GO:0031110	regulation of microtubule polymerization or depolymerization	GO|GO.BP	0.229171	1	1	2	0.0106383	0.00481638	2.20878	188	0.03125	64	STMN2|TOGARAM1
GO:0051881	regulation of mitochondrial membrane potential	GO|GO.BP	0.229171	1	1	2	0.0106383	0.00481638	2.20878	188	0.03125	64	OPRD1|ARL6IP5
GO:0071806	protein transmembrane transport	GO|GO.BP	0.229171	1	1	2	0.0106383	0.00481638	2.20878	188	0.03125	64	RTN2|TIMM22
GO:1903747	regulation of establishment of protein localization to mitochondrion	GO|GO.BP	0.229171	1	1	2	0.0106383	0.00481638	2.20878	188	0.03125	64	UBE2L3|YWHAB
GO:0000781	chromosome, telomeric region	GO|GO.CC	0.229963	1	1	3	0.0159574	0.00880494	1.81233	188	0.025641	117	RNF8|NSMCE3|HMBOX1
GO:1904813	ficolin-1-rich granule lumen	GO|GO.CC	0.229963	1	1	3	0.0159574	0.00880494	1.81233	188	0.025641	117	APAF1|PPIA|CCT8
GO:0016791	phosphatase activity	GO|GO.MF	0.23208	1	1	5	0.0265957	0.0174594	1.52329	188	0.0215517	232	CAMK2G|PTPRD|DUSP14|PTPRT|SSU72
GO:0017157	regulation of exocytosis	GO|GO.BP	0.232682	1	1	4	0.0212766	0.0130945	1.62485	188	0.0229885	174	DRD1|PRKCB|SYT1|PREPL
GO:0031396	regulation of protein ubiquitination	GO|GO.BP	0.232682	1	1	4	0.0212766	0.0130945	1.62485	188	0.0229885	174	UBE2L3|UBE3A|FBXO2|NSMCE3
GO:0070302	regulation of stress-activated protein kinase signaling cascade	GO|GO.BP	0.232682	1	1	4	0.0212766	0.0130945	1.62485	188	0.0229885	174	MAP2K4|SEMA3A|ARL6IP5|SIRPA
GO:0009127	purine nucleoside monophosphate biosynthetic process	GO|GO.BP	0.233708	1	1	3	0.0159574	0.00888019	1.79697	188	0.0254237	118	ADSL|PFKP|ZBTB20
GO:0009168	purine ribonucleoside monophosphate biosynthetic process	GO|GO.BP	0.233708	1	1	3	0.0159574	0.00888019	1.79697	188	0.0254237	118	ADSL|PFKP|ZBTB20
GO:0031960	response to corticosteroid	GO|GO.BP	0.233708	1	1	3	0.0159574	0.00888019	1.79697	188	0.0254237	118	ATP2B1|HSD11B2|UBE2L3
GO:0006303	double-strand break repair via nonhomologous end joining	GO|GO.BP	0.234403	1	1	2	0.0106383	0.00489163	2.1748	188	0.0307692	65	RNF8|RNF168
GO:0034502	protein localization to chromosome	GO|GO.BP	0.234403	1	1	2	0.0106383	0.00489163	2.1748	188	0.0307692	65	BUB3|CCT8
GO:2000379	positive regulation of reactive oxygen species metabolic process	GO|GO.BP	0.234403	1	1	2	0.0106383	0.00489163	2.1748	188	0.0307692	65	GRIN1|JAK2
GO:0030545	receptor regulator activity	GO|GO.MF	0.234682	1	1	5	0.0265957	0.0175346	1.51676	188	0.0214592	233	EPHA7|PDYN|SEMA3A|FLRT3|DKK3
GO:0010498	proteasomal protein catabolic process	GO|GO.BP	0.234955	1	1	8	0.0425532	0.0312312	1.36252	188	0.0192771	415	MAP1A|PSMA1|PSMA4|UBE3A|CUL1|BUB3|FBXO2|UBXN2B
GO:0046903	secretion	GO|GO.BP	0.235071	1	1	20	0.106383	0.0891782	1.19293	188	0.0168776	1185	APAF1|CAMK2G|CHGA|DRD1|JAK2|KCNC2|MC4R|MYO5A|PCDH7|PPIA|PRKCB|SYT1|PREPL|CCT8|RAB11FIP5|PI4K2A|MON1A|RASL10B|TANGO2|SIRPA
GO:0051603	proteolysis involved in cellular protein catabolic process	GO|GO.BP	0.236642	1	1	11	0.0585106	0.0454545	1.28723	188	0.0182119	604	MAP1A|PSMA1|PSMA4|UBE2L3|UBE3A|CUL1|RNF8|BUB3|FBXO2|UBXN2B|RNF168
GO:0001963	synaptic transmission, dopaminergic	GO|GO.BP	0.237321	1	1	1	0.00531915	0.00142986	3.72004	188	0.0526316	19	DRD1
GO:0005697	telomerase holoenzyme complex	GO|GO.CC	0.237321	1	1	1	0.00531915	0.00142986	3.72004	188	0.0526316	19	SMG5
GO:0006817	phosphate ion transport	GO|GO.BP	0.237321	1	1	1	0.00531915	0.00142986	3.72004	188	0.0526316	19	IP6K2
GO:0007190	activation of adenylate cyclase activity	GO|GO.BP	0.237321	1	1	1	0.00531915	0.00142986	3.72004	188	0.0526316	19	DRD1
GO:0008188	neuropeptide receptor activity	GO|GO.MF	0.237321	1	1	1	0.00531915	0.00142986	3.72004	188	0.0526316	19	NPY1R
GO:0008320	protein transmembrane transporter activity	GO|GO.MF	0.237321	1	1	1	0.00531915	0.00142986	3.72004	188	0.0526316	19	TIMM22
GO:0009648	photoperiodism	GO|GO.BP	0.237321	1	1	1	0.00531915	0.00142986	3.72004	188	0.0526316	19	NR2F6
GO:0019200	carbohydrate kinase activity	GO|GO.MF	0.237321	1	1	1	0.00531915	0.00142986	3.72004	188	0.0526316	19	PFKP
GO:0021895	cerebral cortex neuron differentiation	GO|GO.BP	0.237321	1	1	1	0.00531915	0.00142986	3.72004	188	0.0526316	19	DRD1
GO:0032350	regulation of hormone metabolic process	GO|GO.BP	0.237321	1	1	1	0.00531915	0.00142986	3.72004	188	0.0526316	19	DKK3
GO:0032402	melanosome transport	GO|GO.BP	0.237321	1	1	1	0.00531915	0.00142986	3.72004	188	0.0526316	19	MYO5A
GO:0034204	lipid translocation	GO|GO.BP	0.237321	1	1	1	0.00531915	0.00142986	3.72004	188	0.0526316	19	ATP8A2
GO:0034390	smooth muscle cell apoptotic process	GO|GO.BP	0.237321	1	1	1	0.00531915	0.00142986	3.72004	188	0.0526316	19	MAP2K4
GO:0034391	regulation of smooth muscle cell apoptotic process	GO|GO.BP	0.237321	1	1	1	0.00531915	0.00142986	3.72004	188	0.0526316	19	MAP2K4
GO:0036010	protein localization to endosome	GO|GO.BP	0.237321	1	1	1	0.00531915	0.00142986	3.72004	188	0.0526316	19	ABHD17A
GO:0038191	neuropilin binding	GO|GO.MF	0.237321	1	1	1	0.00531915	0.00142986	3.72004	188	0.0526316	19	SEMA3A
GO:0043325	phosphatidylinositol-3,4-bisphosphate binding	GO|GO.MF	0.237321	1	1	1	0.00531915	0.00142986	3.72004	188	0.0526316	19	PLEKHA1
GO:0050974	detection of mechanical stimulus involved in sensory perception	GO|GO.BP	0.237321	1	1	1	0.00531915	0.00142986	3.72004	188	0.0526316	19	KCNA1
GO:0051194	positive regulation of cofactor metabolic process	GO|GO.BP	0.237321	1	1	1	0.00531915	0.00142986	3.72004	188	0.0526316	19	ZBTB20
GO:0061339	establishment or maintenance of monopolar cell polarity	GO|GO.BP	0.237321	1	1	1	0.00531915	0.00142986	3.72004	188	0.0526316	19	MAP1B
GO:0070325	lipoprotein particle receptor binding	GO|GO.MF	0.237321	1	1	1	0.00531915	0.00142986	3.72004	188	0.0526316	19	SYT1
GO:0071377	cellular response to glucagon stimulus	GO|GO.BP	0.237321	1	1	1	0.00531915	0.00142986	3.72004	188	0.0526316	19	ADCY9
GO:0090670	RNA localization to Cajal body	GO|GO.BP	0.237321	1	1	1	0.00531915	0.00142986	3.72004	188	0.0526316	19	CCT8
GO:0090671	telomerase RNA localization to Cajal body	GO|GO.BP	0.237321	1	1	1	0.00531915	0.00142986	3.72004	188	0.0526316	19	CCT8
GO:0090672	telomerase RNA localization	GO|GO.BP	0.237321	1	1	1	0.00531915	0.00142986	3.72004	188	0.0526316	19	CCT8
GO:0090685	RNA localization to nucleus	GO|GO.BP	0.237321	1	1	1	0.00531915	0.00142986	3.72004	188	0.0526316	19	CCT8
GO:0098780	response to mitochondrial depolarisation	GO|GO.BP	0.237321	1	1	1	0.00531915	0.00142986	3.72004	188	0.0526316	19	OPTN
GO:1903599	positive regulation of autophagy of mitochondrion	GO|GO.BP	0.237321	1	1	1	0.00531915	0.00142986	3.72004	188	0.0526316	19	OPTN
GO:1903861	positive regulation of dendrite extension	GO|GO.BP	0.237321	1	1	1	0.00531915	0.00142986	3.72004	188	0.0526316	19	SYT1
GO:1904893	negative regulation of STAT cascade	GO|GO.BP	0.237321	1	1	1	0.00531915	0.00142986	3.72004	188	0.0526316	19	PTPRT
GO:0004842	ubiquitin-protein transferase activity	GO|GO.MF	0.238094	1	1	7	0.037234	0.0267158	1.39371	188	0.0197183	355	UBE2L3|UBE3A|CUL1|RNF8|FBXO2|FBXO27|RNF168
GO:0008589	regulation of smoothened signaling pathway	GO|GO.BP	0.239641	1	1	2	0.0106383	0.00496689	2.14184	188	0.030303	66	IFT140|MOSMO
GO:0099094	ligand-gated cation channel activity	GO|GO.MF	0.239641	1	1	2	0.0106383	0.00496689	2.14184	188	0.030303	66	GRIN1|KCNJ3
GO:0034399	nuclear periphery	GO|GO.CC	0.24123	1	1	3	0.0159574	0.0090307	1.76702	188	0.025	120	JAK2|SATB1|AHCTF1
GO:0006835	dicarboxylic acid transport	GO|GO.BP	0.244886	1	1	2	0.0106383	0.00504214	2.10988	188	0.0298507	67	SYT1|ARL6IP5
GO:0014902	myotube differentiation	GO|GO.BP	0.244886	1	1	2	0.0106383	0.00504214	2.10988	188	0.0298507	67	SORT1|PLPP7
GO:0032507	maintenance of protein location in cell	GO|GO.BP	0.244886	1	1	2	0.0106383	0.00504214	2.10988	188	0.0298507	67	DBN1|RANGAP1
GO:0042136	neurotransmitter biosynthetic process	GO|GO.BP	0.244886	1	1	2	0.0106383	0.00504214	2.10988	188	0.0298507	67	JAK2|SIRPA
GO:0046785	microtubule polymerization	GO|GO.BP	0.244886	1	1	2	0.0106383	0.00504214	2.10988	188	0.0298507	67	STMN2|TOGARAM1
GO:0016310	phosphorylation	GO|GO.BP	0.244954	1	1	29	0.154255	0.134859	1.14383	188	0.016183	1792	ABL2|ADARB1|CAMK2G|DRD1|EPHA7|EPHB6|GRIN1|JAK2|OPRD1|PFKP|PRKCB|MAP2K4|ITSN1|YWHAB|PIP4K2B|CUL1|SEMA3A|ARL6IP5|DUSP14|EFR3A|DSTYK|ZBTB20|KCNH5|IP6K2|PI4K2A|LRRK1|TTBK1|SIRPA|STK35
GO:0071346	cellular response to interferon-gamma	GO|GO.BP	0.245006	1	1	3	0.0159574	0.00910596	1.75242	188	0.0247934	121	CAMK2G|JAK2|SIRPA
GO:0050890	cognition	GO|GO.BP	0.245173	1	1	5	0.0265957	0.0178356	1.49116	188	0.021097	237	DRD1|GRIN1|MAP1A|PDE1B|TTBK1
GO:0017038	protein import	GO|GO.BP	0.24796	1	1	4	0.0212766	0.0134708	1.57946	188	0.0223464	179	DRD1|JAK2|OPRD1|TIMM22
GO:0000132	establishment of mitotic spindle orientation	GO|GO.BP	0.248127	1	1	1	0.00531915	0.00150512	3.53404	188	0.05	20	UBXN2B
GO:0000423	mitophagy	GO|GO.BP	0.248127	1	1	1	0.00531915	0.00150512	3.53404	188	0.05	20	OPTN
GO:0001956	positive regulation of neurotransmitter secretion	GO|GO.BP	0.248127	1	1	1	0.00531915	0.00150512	3.53404	188	0.05	20	SYT1
GO:0005849	mRNA cleavage factor complex	GO|GO.CC	0.248127	1	1	1	0.00531915	0.00150512	3.53404	188	0.05	20	SSU72
GO:0006309	apoptotic DNA fragmentation	GO|GO.BP	0.248127	1	1	1	0.00531915	0.00150512	3.53404	188	0.05	20	APAF1
GO:0008649	rRNA methyltransferase activity	GO|GO.MF	0.248127	1	1	1	0.00531915	0.00150512	3.53404	188	0.05	20	MRM3
GO:0016229	steroid dehydrogenase activity	GO|GO.MF	0.248127	1	1	1	0.00531915	0.00150512	3.53404	188	0.05	20	HSD11B2
GO:0031082	BLOC complex	GO|GO.CC	0.248127	1	1	1	0.00531915	0.00150512	3.53404	188	0.05	20	PI4K2A
GO:0032401	establishment of melanosome localization	GO|GO.BP	0.248127	1	1	1	0.00531915	0.00150512	3.53404	188	0.05	20	MYO5A
GO:0034643	establishment of mitochondrion localization, microtubule-mediated	GO|GO.BP	0.248127	1	1	1	0.00531915	0.00150512	3.53404	188	0.05	20	MAP1B
GO:0035561	regulation of chromatin binding	GO|GO.BP	0.248127	1	1	1	0.00531915	0.00150512	3.53404	188	0.05	20	HMBOX1
GO:0043984	histone H4-K16 acetylation	GO|GO.BP	0.248127	1	1	1	0.00531915	0.00150512	3.53404	188	0.05	20	MSL3
GO:0046058	cAMP metabolic process	GO|GO.BP	0.248127	1	1	1	0.00531915	0.00150512	3.53404	188	0.05	20	ADCY9
GO:0046961	proton-transporting ATPase activity, rotational mechanism	GO|GO.MF	0.248127	1	1	1	0.00531915	0.00150512	3.53404	188	0.05	20	ATP6V1F
GO:0047497	mitochondrion transport along microtubule	GO|GO.BP	0.248127	1	1	1	0.00531915	0.00150512	3.53404	188	0.05	20	MAP1B
GO:0051904	pigment granule transport	GO|GO.BP	0.248127	1	1	1	0.00531915	0.00150512	3.53404	188	0.05	20	MYO5A
GO:0070199	establishment of protein localization to chromosome	GO|GO.BP	0.248127	1	1	1	0.00531915	0.00150512	3.53404	188	0.05	20	CCT8
GO:0090079	translation regulator activity, nucleic acid binding	GO|GO.MF	0.248127	1	1	1	0.00531915	0.00150512	3.53404	188	0.05	20	LARP1
GO:0099091	postsynaptic specialization, intracellular component	GO|GO.CC	0.248127	1	1	1	0.00531915	0.00150512	3.53404	188	0.05	20	TANC2
GO:0140102	catalytic activity, acting on a rRNA	GO|GO.MF	0.248127	1	1	1	0.00531915	0.00150512	3.53404	188	0.05	20	MRM3
GO:1900739	regulation of protein insertion into mitochondrial membrane involved in apoptotic signaling pathway	GO|GO.BP	0.248127	1	1	1	0.00531915	0.00150512	3.53404	188	0.05	20	YWHAB
GO:1900740	positive regulation of protein insertion into mitochondrial membrane involved in apoptotic signaling pathway	GO|GO.BP	0.248127	1	1	1	0.00531915	0.00150512	3.53404	188	0.05	20	YWHAB
GO:1901071	glucosamine-containing compound metabolic process	GO|GO.BP	0.248127	1	1	1	0.00531915	0.00150512	3.53404	188	0.05	20	GNPDA1
GO:1903859	regulation of dendrite extension	GO|GO.BP	0.248127	1	1	1	0.00531915	0.00150512	3.53404	188	0.05	20	SYT1
GO:0002440	production of molecular mediator of immune response	GO|GO.BP	0.248792	1	1	3	0.0159574	0.00918122	1.73805	188	0.0245902	122	CHGA|RNF8|RNF168
[truncated: 2,369 more rows]

## Sheet: s9_Oli_up_CI-DEG_GO
dataSetID	dataSetName	inGroups	pValue	Bonferroni	FDR	nCommonGenes	fracOfEffectiveClassSize	expectedFracOfEffectiveClassSize	enrichmentRatio	effectiveClassSize	fracOfEffectiveSetSize	effectiveSetSize	overlapGenes
GO:1904170	regulation of bleb assembly	GO|GO.BP	6.30389e-05	1	0.718391	2	0.0188679	0.000150512	125.358	106	1	2	P2RX7|ANLN
GO:1904172	positive regulation of bleb assembly	GO|GO.BP	6.30389e-05	1	0.718391	2	0.0188679	0.000150512	125.358	106	1	2	P2RX7|ANLN
GO:0090161	Golgi ribbon formation	GO|GO.BP	0.000103016	1	0.78265	3	0.0283019	0.00090307	31.3396	106	0.25	12	STX16|OPTN|GOLPH3
GO:0044430	cytoskeletal part	GO|GO.CC	0.000262026	1	1	22	0.207547	0.093242	2.2259	106	0.0177563	1239	KIF1A|FNTB|HSPA2|MECP2|MYO9B|SKI|MAP7|TRIP4|PDE4DIP|CCP110|SIPA1L3|KIF1B|FBXL7|CLIC4|ANLN|ZNF322|PPP4R2|RANBP3L|HIPK1|HARBI1|SH3PXD2B|C4orf47
GO:0005813	centrosome	GO|GO.CC	0.000273018	1	1	12	0.113208	0.0343167	3.29891	106	0.0263158	456	MECP2|SKI|TRIP4|PDE4DIP|CCP110|FBXL7|CLIC4|ZNF322|PPP4R2|RANBP3L|HIPK1|C4orf47
GO:0015630	microtubule cytoskeleton	GO|GO.CC	0.000307248	1	1	19	0.179245	0.0750301	2.38898	106	0.0190572	997	KIF1A|FNTB|HSPA2|MECP2|SKI|MAP7|TRIP4|PDE4DIP|CCP110|KIF1B|FBXL7|CLIC4|ZNF322|ZNF397|PPP4R2|RANBP3L|HIPK1|HARBI1|C4orf47
GO:0005856	cytoskeleton	GO|GO.CC	0.000474826	1	1	26	0.245283	0.124849	1.96463	106	0.0156721	1659	KIF1A|FNTB|HSPA2|MECP2|MYO9B|SKI|MAP7|TRIP4|PDE4DIP|CCP110|SWAP70|SIPA1L3|KIF1B|FBXL7|CLIC4|MYLIP|ANLN|ARHGAP21|ZNF322|ZNF397|PPP4R2|RANBP3L|HIPK1|HARBI1|SH3PXD2B|C4orf47
GO:0046513	ceramide biosynthetic process	GO|GO.BP	0.000524146	1	1	4	0.0377358	0.00353703	10.6688	106	0.0851064	47	CLN8|P2RX7|UGT8|CERS4
GO:1990049	retrograde neuronal dense core vesicle transport	GO|GO.BP	0.000620577	1	1	2	0.0188679	0.000376279	50.1434	106	0.4	5	KIF1A|KIF1B
GO:0048147	negative regulation of fibroblast proliferation	GO|GO.BP	0.00112249	1	1	3	0.0283019	0.00195665	14.4644	106	0.115385	26	SFRP1|SKI|CDC73
GO:1990048	anterograde neuronal dense core vesicle transport	GO|GO.BP	0.00128967	1	1	2	0.0188679	0.000526791	35.8167	106	0.285714	7	KIF1A|KIF1B
GO:0043228	non-membrane-bounded organelle	GO|GO.CC	0.00137928	1	1	41	0.386792	0.251279	1.53929	106	0.0122791	3339	KIF1A|FKBP1A|FNTB|HSPA2|MECP2|MLLT1|MYO9B|TONSL|PHF2|RING1|SKI|MAP7|TRIP4|PDE4DIP|CCP110|NCAPD2|ACIN1|SWAP70|SIPA1L3|KIF1B|FBXL7|CLIC4|NSL1|TANC2|MYLIP|HP1BP3|ZFR|ANLN|ARHGAP21|CDC73|ZNF322|POLDIP3|ZNF397|MTG1|PPP4R2|ASXL1|RANBP3L|HIPK1|HARBI1|SH3PXD2B|C4orf47
GO:0001654	eye development	GO|GO.BP	0.00138513	1	1	8	0.0754717	0.0202438	3.72813	106	0.0297398	269	CLN8|RING1|SKI|SIPA1L3|CLIC4|ZNF513|HIPK1|SH3PXD2B
GO:0150063	visual system development	GO|GO.BP	0.00141814	1	1	8	0.0754717	0.0203191	3.71433	106	0.0296296	270	CLN8|RING1|SKI|SIPA1L3|CLIC4|ZNF513|HIPK1|SH3PXD2B
GO:0048880	sensory system development	GO|GO.BP	0.00145177	1	1	8	0.0754717	0.0203943	3.70062	106	0.0295203	271	CLN8|RING1|SKI|SIPA1L3|CLIC4|ZNF513|HIPK1|SH3PXD2B
GO:0005815	microtubule organizing center	GO|GO.CC	0.0015728	1	1	13	0.122642	0.0477122	2.57044	106	0.0205047	634	MECP2|SKI|TRIP4|PDE4DIP|CCP110|FBXL7|CLIC4|ZNF322|PPP4R2|RANBP3L|HIPK1|HARBI1|C4orf47
GO:0032253	dense core granule localization	GO|GO.BP	0.00171062	1	1	2	0.0188679	0.000602047	31.3396	106	0.25	8	KIF1A|KIF1B
GO:0099519	dense core granule cytoskeletal transport	GO|GO.BP	0.00171062	1	1	2	0.0188679	0.000602047	31.3396	106	0.25	8	KIF1A|KIF1B
GO:1901950	dense core granule transport	GO|GO.BP	0.00171062	1	1	2	0.0188679	0.000602047	31.3396	106	0.25	8	KIF1A|KIF1B
GO:0019827	stem cell population maintenance	GO|GO.BP	0.00185274	1	1	5	0.0471698	0.00827815	5.69811	106	0.0454545	110	SFRP1|SKI|SRRT|CDC73|ZNF322
GO:0098727	maintenance of cell number	GO|GO.BP	0.0020055	1	1	5	0.0471698	0.00842866	5.59636	106	0.0446429	112	SFRP1|SKI|SRRT|CDC73|ZNF322
GO:0060041	retina development in camera-type eye	GO|GO.BP	0.00208524	1	1	5	0.0471698	0.00850391	5.54684	106	0.0442478	113	CLN8|SKI|CLIC4|ZNF513|HIPK1
GO:0032059	bleb	GO|GO.CC	0.00218793	1	1	2	0.0188679	0.000677303	27.8574	106	0.222222	9	P2RX7|ANLN
GO:0006672	ceramide metabolic process	GO|GO.BP	0.00222171	1	1	4	0.0377358	0.00519266	7.26716	106	0.057971	69	CLN8|P2RX7|UGT8|CERS4
GO:0046332	SMAD binding	GO|GO.MF	0.00222171	1	1	4	0.0377358	0.00519266	7.26716	106	0.057971	69	FKBP1A|SKI|PMEPA1|RANBP3L
GO:0000086	G2/M transition of mitotic cell cycle	GO|GO.BP	0.00231598	1	1	6	0.0566038	0.0127182	4.4506	106	0.035503	169	HSPA2|MECP2|PPM1D|CCP110|OPTN|FBXL7
GO:0007030	Golgi organization	GO|GO.BP	0.00242752	1	1	5	0.0471698	0.00880494	5.3572	106	0.042735	117	STX16|PDE4DIP|OPTN|ARHGAP21|GOLPH3
GO:0045668	negative regulation of osteoblast differentiation	GO|GO.BP	0.00246673	1	1	3	0.0283019	0.0025587	11.061	106	0.0882353	34	SFRP1|SKI|RANBP3L
GO:0043232	intracellular non-membrane-bounded organelle	GO|GO.CC	0.00254577	1	1	40	0.377358	0.250677	1.50536	106	0.0120084	3331	KIF1A|FKBP1A|FNTB|HSPA2|MECP2|MLLT1|MYO9B|TONSL|PHF2|RING1|SKI|MAP7|TRIP4|PDE4DIP|CCP110|NCAPD2|ACIN1|SWAP70|SIPA1L3|KIF1B|FBXL7|CLIC4|NSL1|MYLIP|HP1BP3|ZFR|ANLN|ARHGAP21|CDC73|ZNF322|POLDIP3|ZNF397|MTG1|PPP4R2|ASXL1|RANBP3L|HIPK1|HARBI1|SH3PXD2B|C4orf47
GO:0048145	regulation of fibroblast proliferation	GO|GO.BP	0.00259616	1	1	4	0.0377358	0.00541842	6.96436	106	0.0555556	72	FNTB|SFRP1|SKI|CDC73
GO:0005096	GTPase activator activity	GO|GO.MF	0.00267287	1	1	7	0.0660377	0.0176099	3.75004	106	0.0299145	234	MYO9B|SIPA1L3|SGSM3|ARHGAP21|ARAP2|ARAP1|RANBP3L
GO:0032252	secretory granule localization	GO|GO.BP	0.0027207	1	1	2	0.0188679	0.000752559	25.0717	106	0.2	10	KIF1A|KIF1B
GO:0046851	negative regulation of bone remodeling	GO|GO.BP	0.0027207	1	1	2	0.0188679	0.000752559	25.0717	106	0.2	10	P2RX7|SFRP1
GO:0048144	fibroblast proliferation	GO|GO.BP	0.00273003	1	1	4	0.0377358	0.00549368	6.86896	106	0.0547945	73	FNTB|SFRP1|SKI|CDC73
GO:0001843	neural tube closure	GO|GO.BP	0.00315992	1	1	4	0.0377358	0.00571945	6.59782	106	0.0526316	76	APAF1|SFRP1|SKI|PLXNB2
GO:0060606	tube closure	GO|GO.BP	0.00315992	1	1	4	0.0377358	0.00571945	6.59782	106	0.0526316	76	APAF1|SFRP1|SKI|PLXNB2
GO:0007183	SMAD protein complex assembly	GO|GO.BP	0.00330803	1	1	2	0.0188679	0.000827815	22.7925	106	0.181818	11	FKBP1A|PMEPA1
GO:0032060	bleb assembly	GO|GO.BP	0.00330803	1	1	2	0.0188679	0.000827815	22.7925	106	0.181818	11	P2RX7|ANLN
GO:0032231	regulation of actin filament bundle assembly	GO|GO.BP	0.0033129	1	1	4	0.0377358	0.0057947	6.51213	106	0.0519481	77	SFRP1|SWAP70|ARAP1|SH3PXD2B
GO:1901981	phosphatidylinositol phosphate binding	GO|GO.MF	0.00334464	1	1	5	0.0471698	0.00948224	4.97454	106	0.0396825	126	GOLPH3|SNX27|ARAP2|ARAP1|SH3PXD2B
GO:0043087	regulation of GTPase activity	GO|GO.BP	0.00369012	1	1	9	0.0849057	0.0290488	2.92287	106	0.0233161	386	MYO9B|SFRP1|SIPA1L3|PLXNB2|SGSM3|ARHGAP21|ARAP2|ARAP1|RANBP3L
GO:0044839	cell cycle G2/M phase transition	GO|GO.BP	0.00372403	1	1	6	0.0566038	0.0139976	4.04382	106	0.0322581	186	HSPA2|MECP2|PPM1D|CCP110|OPTN|FBXL7
GO:0044065	regulation of respiratory system process	GO|GO.BP	0.00394904	1	1	2	0.0188679	0.00090307	20.8931	106	0.166667	12	MECP2|MTG1
GO:0050884	neuromuscular process controlling posture	GO|GO.BP	0.00394904	1	1	2	0.0188679	0.00090307	20.8931	106	0.166667	12	CLN8|MECP2
GO:0014020	primary neural tube formation	GO|GO.BP	0.00397532	1	1	4	0.0377358	0.00609573	6.19054	106	0.0493827	81	APAF1|SFRP1|SKI|PLXNB2
GO:0043547	positive regulation of GTPase activity	GO|GO.BP	0.00405143	1	1	8	0.0754717	0.0240819	3.13396	106	0.025	320	MYO9B|SFRP1|SIPA1L3|SGSM3|ARHGAP21|ARAP2|ARAP1|RANBP3L
GO:1905268	negative regulation of chromatin organization	GO|GO.BP	0.00451907	1	1	3	0.0283019	0.00316075	8.95418	106	0.0714286	42	MECP2|PHF2|SKI
GO:0003712	transcription coregulator activity	GO|GO.MF	0.00453659	1	1	10	0.0943396	0.0356713	2.64469	106	0.021097	474	ATN1|MECP2|MAP3K10|TONSL|PHF2|SKI|TRIP4|MED13L|MRTFA|ASXL1
GO:0030148	sphingolipid biosynthetic process	GO|GO.BP	0.00472215	1	1	4	0.0377358	0.00639675	5.89922	106	0.0470588	85	CLN8|P2RX7|UGT8|CERS4
GO:0030695	GTPase regulator activity	GO|GO.MF	0.00476837	1	1	7	0.0660377	0.0195665	3.37504	106	0.0269231	260	MYO9B|SIPA1L3|SGSM3|ARHGAP21|ARAP2|ARAP1|RANBP3L
GO:0120034	positive regulation of plasma membrane bounded cell projection assembly	GO|GO.BP	0.0049226	1	1	4	0.0377358	0.006472	5.83063	106	0.0465116	86	P2RX7|CCP110|ANLN|ARAP1
GO:0001841	neural tube formation	GO|GO.BP	0.00512869	1	1	4	0.0377358	0.00654726	5.76361	106	0.045977	87	APAF1|SFRP1|SKI|PLXNB2
GO:0031985	Golgi cisterna	GO|GO.CC	0.00534049	1	1	4	0.0377358	0.00662252	5.69811	106	0.0454545	88	STX16|GOLPH3|ARAP1|B4GALNT3
GO:0034104	negative regulation of tissue remodeling	GO|GO.BP	0.00618536	1	1	2	0.0188679	0.00112884	16.7145	106	0.133333	15	P2RX7|SFRP1
GO:0001838	embryonic epithelial tube formation	GO|GO.BP	0.00673509	1	1	4	0.0377358	0.00707405	5.3344	106	0.0425532	94	APAF1|SFRP1|SKI|PLXNB2
GO:0045598	regulation of fat cell differentiation	GO|GO.BP	0.00673509	1	1	4	0.0377358	0.00707405	5.3344	106	0.0425532	94	SFRP1|CCDC3|ASXL1|SH3PXD2B
GO:0002089	lens morphogenesis in camera-type eye	GO|GO.BP	0.00703238	1	1	2	0.0188679	0.00120409	15.6698	106	0.125	16	SKI|HIPK1
GO:0008090	retrograde axonal transport	GO|GO.BP	0.00703238	1	1	2	0.0188679	0.00120409	15.6698	106	0.125	16	KIF1A|KIF1B
GO:0044815	DNA packaging complex	GO|GO.CC	0.00703238	1	1	2	0.0188679	0.00120409	15.6698	106	0.125	16	NCAPD2|HP1BP3
GO:0022402	cell cycle process	GO|GO.BP	0.00735647	1	1	16	0.150943	0.0774383	1.94921	106	0.0155491	1029	APAF1|HSPA2|MECP2|RING1|SFRP1|PPM1D|CCP110|NCAPD2|OPTN|FBXL7|NSL1|SGSM3|ANLN|RPRM|CDC73|ARAP1
GO:0008047	enzyme activator activity	GO|GO.MF	0.00748836	1	1	9	0.0849057	0.0324353	2.61769	106	0.0208817	431	APAF1|MYO9B|SIPA1L3|SGSM3|ARHGAP21|ARAP2|ARAP1|RANBP3L|SH3PXD2B
GO:0008023	transcription elongation factor complex	GO|GO.CC	0.00778457	1	1	3	0.0283019	0.00383805	7.37403	106	0.0588235	51	MLLT1|TONSL|CDC73
GO:0032233	positive regulation of actin filament bundle assembly	GO|GO.BP	0.00778457	1	1	3	0.0283019	0.00383805	7.37403	106	0.0588235	51	SFRP1|SWAP70|SH3PXD2B
GO:0032925	regulation of activin receptor signaling pathway	GO|GO.BP	0.00792879	1	1	2	0.0188679	0.00127935	14.7481	106	0.117647	17	FKBP1A|SKI
GO:0043576	regulation of respiratory gaseous exchange	GO|GO.BP	0.00792879	1	1	2	0.0188679	0.00127935	14.7481	106	0.117647	17	MECP2|MTG1
GO:0000797	condensin core heterodimer	GO|GO.CC	0.00797712	1	1	1	0.00943396	7.52559e-05	125.358	106	1	1	NCAPD2
GO:0001770	establishment of natural killer cell polarity	GO|GO.BP	0.00797712	1	1	1	0.00943396	7.52559e-05	125.358	106	1	1	SNX27
GO:0004014	adenosylmethionine decarboxylase activity	GO|GO.MF	0.00797712	1	1	1	0.00943396	7.52559e-05	125.358	106	1	1	AMD1
GO:0004155	6,7-dihydropteridine reductase activity	GO|GO.MF	0.00797712	1	1	1	0.00943396	7.52559e-05	125.358	106	1	1	QDPR
GO:0005295	neutral amino acid:sodium symporter activity	GO|GO.MF	0.00797712	1	1	1	0.00943396	7.52559e-05	125.358	106	1	1	SLC6A9
GO:0006557	S-adenosylmethioninamine biosynthetic process	GO|GO.BP	0.00797712	1	1	1	0.00943396	7.52559e-05	125.358	106	1	1	AMD1
GO:0006649	phospholipid transfer to membrane	GO|GO.BP	0.00797712	1	1	1	0.00943396	7.52559e-05	125.358	106	1	1	P2RX7
GO:0008489	UDP-galactose:glucosylceramide beta-1,4-galactosyltransferase activity	GO|GO.MF	0.00797712	1	1	1	0.00943396	7.52559e-05	125.358	106	1	1	UGT8
GO:0008903	hydroxypyruvate isomerase activity	GO|GO.MF	0.00797712	1	1	1	0.00943396	7.52559e-05	125.358	106	1	1	HYI
GO:0015375	glycine:sodium symporter activity	GO|GO.MF	0.00797712	1	1	1	0.00943396	7.52559e-05	125.358	106	1	1	SLC6A9
GO:0018120	peptidyl-arginine ADP-ribosylation	GO|GO.BP	0.00797712	1	1	1	0.00943396	7.52559e-05	125.358	106	1	1	ART3
GO:0019353	protoporphyrinogen IX biosynthetic process from glutamate	GO|GO.BP	0.00797712	1	1	1	0.00943396	7.52559e-05	125.358	106	1	1	CPOX
GO:0019810	putrescine binding	GO|GO.MF	0.00797712	1	1	1	0.00943396	7.52559e-05	125.358	106	1	1	AMD1
GO:0030037	actin filament reorganization involved in cell cycle	GO|GO.BP	0.00797712	1	1	1	0.00943396	7.52559e-05	125.358	106	1	1	ARAP1
GO:0033526	tetrapyrrole biosynthetic process from glutamate	GO|GO.BP	0.00797712	1	1	1	0.00943396	7.52559e-05	125.358	106	1	1	CPOX
GO:0044332	Wnt signaling pathway involved in dorsal/ventral axis specification	GO|GO.BP	0.00797712	1	1	1	0.00943396	7.52559e-05	125.358	106	1	1	SFRP1
GO:0044343	canonical Wnt signaling pathway involved in regulation of type B pancreatic cell proliferation	GO|GO.BP	0.00797712	1	1	1	0.00943396	7.52559e-05	125.358	106	1	1	SFRP1
GO:0044345	stromal-epithelial cell signaling involved in prostate gland development	GO|GO.BP	0.00797712	1	1	1	0.00943396	7.52559e-05	125.358	106	1	1	SFRP1
GO:0046499	S-adenosylmethioninamine metabolic process	GO|GO.BP	0.00797712	1	1	1	0.00943396	7.52559e-05	125.358	106	1	1	AMD1
GO:0047263	N-acylsphingosine galactosyltransferase activity	GO|GO.MF	0.00797712	1	1	1	0.00943396	7.52559e-05	125.358	106	1	1	UGT8
GO:0060378	regulation of brood size	GO|GO.BP	0.00797712	1	1	1	0.00943396	7.52559e-05	125.358	106	1	1	SH3PXD2B
GO:0061536	glycine secretion	GO|GO.BP	0.00797712	1	1	1	0.00943396	7.52559e-05	125.358	106	1	1	SLC6A9
GO:0061537	glycine secretion, neurotransmission	GO|GO.BP	0.00797712	1	1	1	0.00943396	7.52559e-05	125.358	106	1	1	SLC6A9
GO:0072414	response to mitotic cell cycle checkpoint signaling	GO|GO.BP	0.00797712	1	1	1	0.00943396	7.52559e-05	125.358	106	1	1	APAF1
GO:0072432	response to G1 DNA damage checkpoint signaling	GO|GO.BP	0.00797712	1	1	1	0.00943396	7.52559e-05	125.358	106	1	1	APAF1
GO:0090246	convergent extension involved in somitogenesis	GO|GO.BP	0.00797712	1	1	1	0.00943396	7.52559e-05	125.358	106	1	1	SFRP1
GO:0097298	regulation of nucleus size	GO|GO.BP	0.00797712	1	1	1	0.00943396	7.52559e-05	125.358	106	1	1	HP1BP3
GO:1901706	mesenchymal cell differentiation involved in bone development	GO|GO.BP	0.00797712	1	1	1	0.00943396	7.52559e-05	125.358	106	1	1	RANBP3L
GO:1904647	response to rotenone	GO|GO.BP	0.00797712	1	1	1	0.00943396	7.52559e-05	125.358	106	1	1	KIF1B
GO:2000053	regulation of Wnt signaling pathway involved in dorsal/ventral axis specification	GO|GO.BP	0.00797712	1	1	1	0.00943396	7.52559e-05	125.358	106	1	1	SFRP1
GO:2000054	negative regulation of Wnt signaling pathway involved in dorsal/ventral axis specification	GO|GO.BP	0.00797712	1	1	1	0.00943396	7.52559e-05	125.358	106	1	1	SFRP1
GO:2000079	regulation of canonical Wnt signaling pathway involved in controlling type B pancreatic cell proliferation	GO|GO.BP	0.00797712	1	1	1	0.00943396	7.52559e-05	125.358	106	1	1	SFRP1
GO:2000080	negative regulation of canonical Wnt signaling pathway involved in controlling type B pancreatic cell proliferation	GO|GO.BP	0.00797712	1	1	1	0.00943396	7.52559e-05	125.358	106	1	1	SFRP1
GO:0072175	epithelial tube formation	GO|GO.BP	0.00806663	1	1	4	0.0377358	0.00745033	5.06499	106	0.040404	99	APAF1|SFRP1|SKI|PLXNB2
GO:0006342	chromatin silencing	GO|GO.BP	0.00821393	1	1	3	0.0283019	0.00391331	7.23222	106	0.0576923	52	MECP2|PHF2|PPM1D
GO:0030279	negative regulation of ossification	GO|GO.BP	0.00821393	1	1	3	0.0283019	0.00391331	7.23222	106	0.0576923	52	SFRP1|SKI|RANBP3L
GO:0045600	positive regulation of fat cell differentiation	GO|GO.BP	0.00821393	1	1	3	0.0283019	0.00391331	7.23222	106	0.0576923	52	SFRP1|CCDC3|SH3PXD2B
GO:0060343	trabecula formation	GO|GO.BP	0.00887377	1	1	2	0.0188679	0.00135461	13.9287	106	0.111111	18	FKBP1A|SFRP1
GO:0007010	cytoskeleton organization	GO|GO.BP	0.00893933	1	1	16	0.150943	0.0790939	1.90841	106	0.0152236	1051	CLN8|MECP2|P2RX7|SFRP1|UGT8|MAP7|CCP110|SWAP70|SIPA1L3|CLIC4|ANLN|KLHL24|MRTFA|CLMN|ARAP1|SH3PXD2B
GO:0046471	phosphatidylglycerol metabolic process	GO|GO.BP	0.00986649	1	1	2	0.0188679	0.00142986	13.1956	106	0.105263	19	MECP2|CDS2
GO:0060589	nucleoside-triphosphatase regulator activity	GO|GO.MF	0.00997437	1	1	7	0.0660377	0.0225015	2.93481	106	0.0234114	299	MYO9B|SIPA1L3|SGSM3|ARHGAP21|ARAP2|ARAP1|RANBP3L
GO:0043010	camera-type eye development	GO|GO.BP	0.010226	1	1	6	0.0566038	0.0173089	3.27022	106	0.026087	230	CLN8|RING1|SKI|CLIC4|ZNF513|HIPK1
GO:0007097	nuclear migration	GO|GO.BP	0.0109061	1	1	2	0.0188679	0.00150512	12.5358	106	0.1	20	KIF1A|CLMN
GO:0070530	K63-linked polyubiquitin modification-dependent protein binding	GO|GO.MF	0.0109061	1	1	2	0.0188679	0.00150512	12.5358	106	0.1	20	OPTN|OTUD7A
GO:0140110	transcription regulator activity	GO|GO.MF	0.0112271	1	1	21	0.198113	0.117775	1.68213	106	0.0134185	1565	ATN1|MECP2|MAP3K10|MLLT1|TONSL|PHF2|SKI|TRIP4|ZNF592|MED13L|KLF13|MRTFA|HIVEP3|ZNF322|ZNF397|ZNF513|ZNF565|GLIS1|SSBP4|ASXL1|CC2D1B
GO:0016331	morphogenesis of embryonic epithelium	GO|GO.BP	0.0115776	1	1	4	0.0377358	0.00827815	4.55849	106	0.0363636	110	APAF1|SFRP1|SKI|PLXNB2
GO:0035148	tube formation	GO|GO.BP	0.0115776	1	1	4	0.0377358	0.00827815	4.55849	106	0.0363636	110	APAF1|SFRP1|SKI|PLXNB2
GO:0045638	negative regulation of myeloid cell differentiation	GO|GO.BP	0.0116079	1	1	3	0.0283019	0.0044401	6.37416	106	0.0508475	59	SFRP1|KLF13|CDC73
GO:0001919	regulation of receptor recycling	GO|GO.BP	0.0119919	1	1	2	0.0188679	0.00158037	11.9389	106	0.0952381	21	OPTN|ARAP1
GO:0008574	ATP-dependent microtubule motor activity, plus-end-directed	GO|GO.MF	0.0119919	1	1	2	0.0188679	0.00158037	11.9389	106	0.0952381	21	KIF1A|KIF1B
GO:0007423	sensory organ development	GO|GO.BP	0.0120084	1	1	8	0.0754717	0.0290488	2.5981	106	0.0207254	386	CLN8|RING1|SKI|SIPA1L3|CLIC4|ZNF513|HIPK1|SH3PXD2B
GO:0005795	Golgi stack	GO|GO.CC	0.0130636	1	1	4	0.0377358	0.00857917	4.39854	106	0.0350877	114	STX16|GOLPH3|ARAP1|B4GALNT3
GO:0003016	respiratory system process	GO|GO.BP	0.0131231	1	1	2	0.0188679	0.00165563	11.3962	106	0.0909091	22	MECP2|MTG1
GO:0010971	positive regulation of G2/M transition of mitotic cell cycle	GO|GO.BP	0.0131231	1	1	2	0.0188679	0.00165563	11.3962	106	0.0909091	22	HSPA2|MECP2
GO:0051235	maintenance of location	GO|GO.BP	0.0133916	1	1	6	0.0566038	0.0183624	3.08259	106	0.0245902	244	FKBP1A|TONSL|P2RX7|ARHGAP21|GOLPH3|CLMN
GO:0007163	establishment or maintenance of cell polarity	GO|GO.BP	0.0136332	1	1	5	0.0471698	0.0133203	3.5412	106	0.0282486	177	MAP7|SIPA1L3|CLIC4|GOLPH3|SNX27
GO:0048523	negative regulation of cellular process	GO|GO.BP	0.0141969	1	1	39	0.367925	0.267008	1.37795	106	0.0109921	3548	APAF1|ATN1|CLN8|FKBP1A|FNTB|HSPA2|MECP2|MAP3K10|MLLT1|TONSL|P2RX7|PHF2|RING1|SFRP1|SKI|PPM1D|CCP110|OPTN|SWAP70|FBXL7|PHLPP1|PLXNB2|CLIC4|SGSM3|MYLIP|KLF13|RPRM|PMEPA1|GOLPH3|CDC73|CLMN|CCDC3|ARAP1|GLIS1|OTUD7A|ASXL1|CC2D1B|RANBP3L|UNC5B
GO:0005875	microtubule associated complex	GO|GO.CC	0.0142545	1	1	4	0.0377358	0.00880494	4.28576	106	0.034188	117	KIF1A|FNTB|MAP7|KIF1B
GO:0030261	chromosome condensation	GO|GO.BP	0.0142988	1	1	2	0.0188679	0.00173089	10.9007	106	0.0869565	23	NCAPD2|ACIN1
GO:0051647	nucleus localization	GO|GO.BP	0.0142988	1	1	2	0.0188679	0.00173089	10.9007	106	0.0869565	23	KIF1A|CLMN
GO:0070273	phosphatidylinositol-4-phosphate binding	GO|GO.MF	0.0142988	1	1	2	0.0188679	0.00173089	10.9007	106	0.0869565	23	GOLPH3|SH3PXD2B
GO:0003382	epithelial cell morphogenesis	GO|GO.BP	0.0155183	1	1	2	0.0188679	0.00180614	10.4465	106	0.0833333	24	SIPA1L3|CLIC4
GO:0034067	protein localization to Golgi apparatus	GO|GO.BP	0.0155183	1	1	2	0.0188679	0.00180614	10.4465	106	0.0833333	24	OPTN|GOLPH3
GO:0051492	regulation of stress fiber assembly	GO|GO.BP	0.015699	1	1	3	0.0283019	0.00496689	5.69811	106	0.0454545	66	SFRP1|ARAP1|SH3PXD2B
GO:0000799	nuclear condensin complex	GO|GO.CC	0.0158912	1	1	1	0.00943396	0.000150512	62.6792	106	0.5	2	NCAPD2
GO:0000921	septin ring assembly	GO|GO.BP	0.0158912	1	1	1	0.00943396	0.000150512	62.6792	106	0.5	2	ANLN
GO:0001306	age-dependent response to oxidative stress	GO|GO.BP	0.0158912	1	1	1	0.00943396	0.000150512	62.6792	106	0.5	2	CLN8
GO:0001602	pancreatic polypeptide receptor activity	GO|GO.MF	0.0158912	1	1	1	0.00943396	0.000150512	62.6792	106	0.5	2	NPY1R
GO:0001920	negative regulation of receptor recycling	GO|GO.BP	0.0158912	1	1	1	0.00943396	0.000150512	62.6792	106	0.5	2	OPTN
GO:0002249	lymphocyte anergy	GO|GO.BP	0.0158912	1	1	1	0.00943396	0.000150512	62.6792	106	0.5	2	PHLPP1
GO:0002667	regulation of T cell anergy	GO|GO.BP	0.0158912	1	1	1	0.00943396	0.000150512	62.6792	106	0.5	2	PHLPP1
GO:0002870	T cell anergy	GO|GO.BP	0.0158912	1	1	1	0.00943396	0.000150512	62.6792	106	0.5	2	PHLPP1
GO:0002911	regulation of lymphocyte anergy	GO|GO.BP	0.0158912	1	1	1	0.00943396	0.000150512	62.6792	106	0.5	2	PHLPP1
GO:0003956	NAD(P)+-protein-arginine ADP-ribosyltransferase activity	GO|GO.MF	0.0158912	1	1	1	0.00943396	0.000150512	62.6792	106	0.5	2	ART3
GO:0004109	coproporphyrinogen oxidase activity	GO|GO.MF	0.0158912	1	1	1	0.00943396	0.000150512	62.6792	106	0.5	2	CPOX
GO:0004660	protein farnesyltransferase activity	GO|GO.MF	0.0158912	1	1	1	0.00943396	0.000150512	62.6792	106	0.5	2	FNTB
GO:0005965	protein farnesyltransferase complex	GO|GO.CC	0.0158912	1	1	1	0.00943396	0.000150512	62.6792	106	0.5	2	FNTB
GO:0006597	spermine biosynthetic process	GO|GO.BP	0.0158912	1	1	1	0.00943396	0.000150512	62.6792	106	0.5	2	AMD1
GO:0007571	age-dependent general metabolic decline	GO|GO.BP	0.0158912	1	1	1	0.00943396	0.000150512	62.6792	106	0.5	2	CLN8
GO:0009405	pathogenesis	GO|GO.BP	0.0158912	1	1	1	0.00943396	0.000150512	62.6792	106	0.5	2	MECP2
GO:0014034	neural crest cell fate commitment	GO|GO.BP	0.0158912	1	1	1	0.00943396	0.000150512	62.6792	106	0.5	2	SFRP1
GO:0014054	positive regulation of gamma-aminobutyric acid secretion	GO|GO.BP	0.0158912	1	1	1	0.00943396	0.000150512	62.6792	106	0.5	2	P2RX7
GO:0018343	protein farnesylation	GO|GO.BP	0.0158912	1	1	1	0.00943396	0.000150512	62.6792	106	0.5	2	FNTB
GO:0032730	positive regulation of interleukin-1 alpha production	GO|GO.BP	0.0158912	1	1	1	0.00943396	0.000150512	62.6792	106	0.5	2	P2RX7
GO:0033633	negative regulation of cell-cell adhesion mediated by integrin	GO|GO.BP	0.0158912	1	1	1	0.00943396	0.000150512	62.6792	106	0.5	2	SWAP70
GO:0033842	N-acetyl-beta-glucosaminyl-glycoprotein 4-beta-N-acetylgalactosaminyltransferase activity	GO|GO.MF	0.0158912	1	1	1	0.00943396	0.000150512	62.6792	106	0.5	2	B4GALNT3
GO:0034402	recruitment of 3'-end processing factors to RNA polymerase II holoenzyme complex	GO|GO.BP	0.0158912	1	1	1	0.00943396	0.000150512	62.6792	106	0.5	2	CDC73
GO:0036128	CatSper complex	GO|GO.CC	0.0158912	1	1	1	0.00943396	0.000150512	62.6792	106	0.5	2	HSPA2
GO:0043132	NAD transport	GO|GO.BP	0.0158912	1	1	1	0.00943396	0.000150512	62.6792	106	0.5	2	P2RX7
GO:0043293	apoptosome	GO|GO.CC	0.0158912	1	1	1	0.00943396	0.000150512	62.6792	106	0.5	2	APAF1
GO:0043585	nose morphogenesis	GO|GO.BP	0.0158912	1	1	1	0.00943396	0.000150512	62.6792	106	0.5	2	SKI
GO:0046811	histone deacetylase inhibitor activity	GO|GO.MF	0.0158912	1	1	1	0.00943396	0.000150512	62.6792	106	0.5	2	SKI
GO:0050705	regulation of interleukin-1 alpha secretion	GO|GO.BP	0.0158912	1	1	1	0.00943396	0.000150512	62.6792	106	0.5	2	P2RX7
GO:0050717	positive regulation of interleukin-1 alpha secretion	GO|GO.BP	0.0158912	1	1	1	0.00943396	0.000150512	62.6792	106	0.5	2	P2RX7
GO:0051066	dihydrobiopterin metabolic process	GO|GO.BP	0.0158912	1	1	1	0.00943396	0.000150512	62.6792	106	0.5	2	QDPR
GO:0060430	lung saccule development	GO|GO.BP	0.0158912	1	1	1	0.00943396	0.000150512	62.6792	106	0.5	2	ASXL1
GO:0061188	negative regulation of chromatin silencing at rDNA	GO|GO.BP	0.0158912	1	1	1	0.00943396	0.000150512	62.6792	106	0.5	2	PHF2
GO:0061689	tricellular tight junction	GO|GO.CC	0.0158912	1	1	1	0.00943396	0.000150512	62.6792	106	0.5	2	SIPA1L3
GO:0070194	synaptonemal complex disassembly	GO|GO.BP	0.0158912	1	1	1	0.00943396	0.000150512	62.6792	106	0.5	2	HSPA2
GO:0072741	protein localization to cell division site	GO|GO.BP	0.0158912	1	1	1	0.00943396	0.000150512	62.6792	106	0.5	2	ANLN
GO:0090164	asymmetric Golgi ribbon formation	GO|GO.BP	0.0158912	1	1	1	0.00943396	0.000150512	62.6792	106	0.5	2	GOLPH3
GO:0098944	postsynaptic recycling endosome membrane	GO|GO.CC	0.0158912	1	1	1	0.00943396	0.000150512	62.6792	106	0.5	2	ABHD17B
GO:0098949	intrinsic component of postsynaptic endosome membrane	GO|GO.CC	0.0158912	1	1	1	0.00943396	0.000150512	62.6792	106	0.5	2	ABHD17B
GO:0098951	intrinsic component of postsynaptic recycling endosome membrane	GO|GO.CC	0.0158912	1	1	1	0.00943396	0.000150512	62.6792	106	0.5	2	ABHD17B
GO:0099033	anchored component of postsynaptic recycling endosome membrane	GO|GO.CC	0.0158912	1	1	1	0.00943396	0.000150512	62.6792	106	0.5	2	ABHD17B
GO:0099034	anchored component of postsynaptic endosome membrane	GO|GO.CC	0.0158912	1	1	1	0.00943396	0.000150512	62.6792	106	0.5	2	ABHD17B
GO:1900114	positive regulation of histone H3-K9 trimethylation	GO|GO.BP	0.0158912	1	1	1	0.00943396	0.000150512	62.6792	106	0.5	2	MECP2
GO:1903119	protein localization to actin cytoskeleton	GO|GO.BP	0.0158912	1	1	1	0.00943396	0.000150512	62.6792	106	0.5	2	ANLN
GO:1904498	protein localization to mitotic actomyosin contractile ring	GO|GO.BP	0.0158912	1	1	1	0.00943396	0.000150512	62.6792	106	0.5	2	ANLN
GO:1905643	positive regulation of DNA methylation	GO|GO.BP	0.0158912	1	1	1	0.00943396	0.000150512	62.6792	106	0.5	2	MECP2
GO:1990179	protein localization to actomyosin contractile ring	GO|GO.BP	0.0158912	1	1	1	0.00943396	0.000150512	62.6792	106	0.5	2	ANLN
GO:2000040	regulation of planar cell polarity pathway involved in axis elongation	GO|GO.BP	0.0158912	1	1	1	0.00943396	0.000150512	62.6792	106	0.5	2	SFRP1
GO:2000041	negative regulation of planar cell polarity pathway involved in axis elongation	GO|GO.BP	0.0158912	1	1	1	0.00943396	0.000150512	62.6792	106	0.5	2	SFRP1
GO:0051495	positive regulation of cytoskeleton organization	GO|GO.BP	0.0162236	1	1	5	0.0471698	0.0139223	3.38807	106	0.027027	185	MECP2|P2RX7|SFRP1|SWAP70|SH3PXD2B
GO:0032580	Golgi cisterna membrane	GO|GO.CC	0.0163414	1	1	3	0.0283019	0.00504214	5.61307	106	0.0447761	67	GOLPH3|ARAP1|B4GALNT3
GO:0045814	negative regulation of gene expression, epigenetic	GO|GO.BP	0.0163414	1	1	3	0.0283019	0.00504214	5.61307	106	0.0447761	67	MECP2|PHF2|PPM1D
GO:0009952	anterior/posterior pattern specification	GO|GO.BP	0.0163885	1	1	4	0.0377358	0.00918122	4.11011	106	0.0327869	122	RING1|SFRP1|SKI|HIPK1
GO:0046467	membrane lipid biosynthetic process	GO|GO.BP	0.0163885	1	1	4	0.0377358	0.00918122	4.11011	106	0.0327869	122	CLN8|P2RX7|UGT8|CERS4
GO:0032924	activin receptor signaling pathway	GO|GO.BP	0.0167809	1	1	2	0.0188679	0.0018814	10.0287	106	0.08	25	FKBP1A|SKI
GO:0042026	protein refolding	GO|GO.BP	0.0167809	1	1	2	0.0188679	0.0018814	10.0287	106	0.08	25	FKBP1A|HSPA2
GO:1902751	positive regulation of cell cycle G2/M phase transition	GO|GO.BP	0.0167809	1	1	2	0.0188679	0.0018814	10.0287	106	0.08	25	HSPA2|MECP2
GO:0019233	sensory perception of pain	GO|GO.BP	0.0169984	1	1	3	0.0283019	0.0051174	5.53052	106	0.0441176	68	MECP2|NPY1R|P2RX7
GO:0033043	regulation of organelle organization	GO|GO.BP	0.0172729	1	1	15	0.141509	0.0779651	1.81504	106	0.0144788	1036	MECP2|P2RX7|PHF2|SFRP1|SKI|PDE4DIP|CCP110|OPTN|SWAP70|SMG5|CLIC4|ANLN|GOLPH3|ARAP1|SH3PXD2B
GO:0006665	sphingolipid metabolic process	GO|GO.BP	0.0172952	1	1	4	0.0377358	0.00933173	4.04382	106	0.0322581	124	CLN8|P2RX7|UGT8|CERS4
GO:0050794	regulation of cellular process	GO|GO.BP	0.0178668	1	1	72	0.679245	0.575181	1.18093	106	0.00942038	7643	APAF1|ATN1|CLN8|FKBP1A|FNTB|HSPA2|IFIT2|MECP2|MAP3K10|MLLT1|MYO9B|TONSL|NPY1R|P2RX7|PDYN|PHF2|RING1|SFRP1|SKI|PPM1D|TRIP4|ZNF592|PDE4DIP|CCP110|OPTN|ACIN1|SWAP70|SIPA1L3|FBXL7|PHLPP1|SMG5|MED13L|PLXNB2|CLIC4|SGSM3|MYLIP|RMC1|HP1BP3|ABHD17B|RASL12|SRRT|KLF13|ANLN|KLHL24|RPRM|PMEPA1|ARHGAP21|MRTFA|HIVEP3|GOLPH3|CDC73|ZNF322|CLMN|SNX27|CCDC3|POLDIP3|ZNF397|MTG1|ARAP2|ARAP1|ZNF513|ZNF565|GLIS1|PPP4R2…
GO:0051017	actin filament bundle assembly	GO|GO.BP	0.0182327	1	1	4	0.0377358	0.00948224	3.97963	106	0.031746	126	SFRP1|SWAP70|ARAP1|SH3PXD2B
GO:0044772	mitotic cell cycle phase transition	GO|GO.BP	0.0188026	1	1	8	0.0754717	0.0315322	2.39348	106	0.0190931	419	HSPA2|MECP2|PPM1D|CCP110|OPTN|FBXL7|ANLN|CDC73
GO:1901989	positive regulation of cell cycle phase transition	GO|GO.BP	0.0190574	1	1	3	0.0283019	0.00534317	5.29684	106	0.0422535	71	HSPA2|MECP2|CDC73
GO:0030262	apoptotic nuclear changes	GO|GO.BP	0.0194322	1	1	2	0.0188679	0.00203191	9.28581	106	0.0740741	27	APAF1|ACIN1
GO:0090162	establishment of epithelial cell polarity	GO|GO.BP	0.0194322	1	1	2	0.0188679	0.00203191	9.28581	106	0.0740741	27	SIPA1L3|GOLPH3
GO:0003714	transcription corepressor activity	GO|GO.MF	0.0195087	1	1	5	0.0471698	0.0145996	3.23089	106	0.0257732	194	ATN1|MECP2|MAP3K10|TONSL|SKI
GO:0061572	actin filament bundle organization	GO|GO.BP	0.0196974	1	1	4	0.0377358	0.00970801	3.88708	106	0.0310078	129	SFRP1|SWAP70|ARAP1|SH3PXD2B
GO:0110020	regulation of actomyosin structure organization	GO|GO.BP	0.0197731	1	1	3	0.0283019	0.00541842	5.22327	106	0.0416667	72	SFRP1|ARAP1|SH3PXD2B
GO:0005911	cell-cell junction	GO|GO.CC	0.0198469	1	1	7	0.0660377	0.0258128	2.55834	106	0.0204082	343	P2RX7|SIPA1L3|CLDN15|CLIC4|SGSM3|CDH19|KLHL24
GO:0010389	regulation of G2/M transition of mitotic cell cycle	GO|GO.BP	0.0202014	1	1	4	0.0377358	0.00978326	3.85718	106	0.0307692	130	HSPA2|MECP2|CCP110|FBXL7
GO:0072384	organelle transport along microtubule	GO|GO.BP	0.0205036	1	1	3	0.0283019	0.00549368	5.15172	106	0.0410959	73	KIF1A|KIF1B|ARHGAP21
GO:0016607	nuclear speck	GO|GO.CC	0.0207046	1	1	7	0.0660377	0.0260385	2.53615	106	0.0202312	346	RING1|ACIN1|SRRM2|NSL1|HP1BP3|POLDIP3|HIPK1
GO:0021915	neural tube development	GO|GO.BP	0.0207132	1	1	4	0.0377358	0.00985852	3.82774	106	0.0305344	131	APAF1|SFRP1|SKI|PLXNB2
GO:0010390	histone monoubiquitination	GO|GO.BP	0.0208194	1	1	2	0.0188679	0.00210716	8.95418	106	0.0714286	28	RING1|CDC73
GO:0051056	regulation of small GTPase mediated signal transduction	GO|GO.BP	0.0209884	1	1	6	0.0566038	0.0203191	2.78574	106	0.0222222	270	MYO9B|SIPA1L3|SGSM3|ARHGAP21|ARAP2|ARAP1
GO:0001501	skeletal system development	GO|GO.BP	0.0209961	1	1	7	0.0660377	0.0261138	2.52885	106	0.0201729	347	P2RX7|PRELP|SFRP1|SKI|ASXL1|RANBP3L|SH3PXD2B
GO:0048519	negative regulation of biological process	GO|GO.BP	0.0210492	1	1	42	0.396226	0.299744	1.32188	106	0.0105448	3983	APAF1|ATN1|CLN8|FKBP1A|FNTB|HSPA2|MECP2|MAP3K10|MLLT1|TONSL|P2RX7|PHF2|RING1|SFRP1|SKI|PPM1D|CCP110|OPTN|SWAP70|FBXL7|PHLPP1|SMG5|PLXNB2|CLIC4|SGSM3|MYLIP|ABHD17B|SRRT|KLF13|RPRM|PMEPA1|GOLPH3|CDC73|CLMN|CCDC3|ARAP1|GLIS1|OTUD7A|ASXL1|CC2D1B|RANBP3L|UNC5B
GO:0051345	positive regulation of hydrolase activity	GO|GO.BP	0.0220389	1	1	10	0.0943396	0.0453793	2.07891	106	0.0165837	603	APAF1|HSPA2|MYO9B|SFRP1|SIPA1L3|SGSM3|ARHGAP21|ARAP2|ARAP1|RANBP3L
GO:0001881	receptor recycling	GO|GO.BP	0.0222468	1	1	2	0.0188679	0.00218242	8.64541	106	0.0689655	29	OPTN|ARAP1
GO:0006921	cellular component disassembly involved in execution phase of apoptosis	GO|GO.BP	0.0222468	1	1	2	0.0188679	0.00218242	8.64541	106	0.0689655	29	APAF1|ACIN1
GO:0044451	nucleoplasm part	GO|GO.CC	0.0223214	1	1	14	0.132075	0.073224	1.80372	106	0.0143885	973	MLLT1|TONSL|RING1|SKI|TRIP4|ACIN1|MED13L|SRRM2|NSL1|HP1BP3|CDC73|POLDIP3|ZNF513|HIPK1
GO:0030234	enzyme regulator activity	GO|GO.MF	0.0225156	1	1	12	0.113208	0.0591511	1.91387	106	0.0152672	786	APAF1|MYO9B|RING1|SKI|SIPA1L3|SGSM3|ARHGAP21|ARAP2|ARAP1|PPP4R2|RANBP3L|SH3PXD2B
GO:0035091	phosphatidylinositol binding	GO|GO.MF	0.0232045	1	1	5	0.0471698	0.0152769	3.08765	106	0.0246305	203	GOLPH3|SNX27|ARAP2|ARAP1|SH3PXD2B
GO:0043001	Golgi to plasma membrane protein transport	GO|GO.BP	0.0237135	1	1	2	0.0188679	0.00225768	8.35723	106	0.0666667	30	OPTN|GOLPH3
GO:0001515	opioid peptide activity	GO|GO.MF	0.0237427	1	1	1	0.00943396	0.000225768	41.7862	106	0.333333	3	PDYN
GO:0001601	peptide YY receptor activity	GO|GO.MF	0.0237427	1	1	1	0.00943396	0.000225768	41.7862	106	0.333333	3	NPY1R
GO:0002517	T cell tolerance induction	GO|GO.BP	0.0237427	1	1	1	0.00943396	0.000225768	41.7862	106	0.333333	3	PHLPP1
GO:0002664	regulation of T cell tolerance induction	GO|GO.BP	0.0237427	1	1	1	0.00943396	0.000225768	41.7862	106	0.333333	3	PHLPP1
GO:0004605	phosphatidate cytidylyltransferase activity	GO|GO.MF	0.0237427	1	1	1	0.00943396	0.000225768	41.7862	106	0.333333	3	CDS2
GO:0010385	double-stranded methylated DNA binding	GO|GO.MF	0.0237427	1	1	1	0.00943396	0.000225768	41.7862	106	0.333333	3	MECP2
GO:0010735	positive regulation of transcription via serum response element binding	GO|GO.BP	0.0237427	1	1	1	0.00943396	0.000225768	41.7862	106	0.333333	3	MRTFA
GO:0019230	proprioception	GO|GO.BP	0.0237427	1	1	1	0.00943396	0.000225768	41.7862	106	0.333333	3	MECP2
GO:0019808	polyamine binding	GO|GO.MF	0.0237427	1	1	1	0.00943396	0.000225768	41.7862	106	0.333333	3	AMD1
GO:0030263	apoptotic chromosome condensation	GO|GO.BP	0.0237427	1	1	1	0.00943396	0.000225768	41.7862	106	0.333333	3	ACIN1
GO:0031064	negative regulation of histone deacetylation	GO|GO.BP	0.0237427	1	1	1	0.00943396	0.000225768	41.7862	106	0.333333	3	SKI
GO:0031106	septin ring organization	GO|GO.BP	0.0237427	1	1	1	0.00943396	0.000225768	41.7862	106	0.333333	3	ANLN
GO:0031302	intrinsic component of endosome membrane	GO|GO.CC	0.0237427	1	1	1	0.00943396	0.000225768	41.7862	106	0.333333	3	ABHD17B
GO:0032650	regulation of interleukin-1 alpha production	GO|GO.BP	0.0237427	1	1	1	0.00943396	0.000225768	41.7862	106	0.333333	3	P2RX7
GO:0035033	histone deacetylase regulator activity	GO|GO.MF	0.0237427	1	1	1	0.00943396	0.000225768	41.7862	106	0.333333	3	SKI
GO:0035101	FACT complex	GO|GO.CC	0.0237427	1	1	1	0.00943396	0.000225768	41.7862	106	0.333333	3	TONSL
GO:0035359	negative regulation of peroxisome proliferator activated receptor signaling pathway	GO|GO.BP	0.0237427	1	1	1	0.00943396	0.000225768	41.7862	106	0.333333	3	ASXL1
GO:0045578	negative regulation of B cell differentiation	GO|GO.BP	0.0237427	1	1	1	0.00943396	0.000225768	41.7862	106	0.333333	3	SFRP1
GO:0050703	interleukin-1 alpha secretion	GO|GO.BP	0.0237427	1	1	1	0.00943396	0.000225768	41.7862	106	0.333333	3	P2RX7
GO:0051684	maintenance of Golgi location	GO|GO.BP	0.0237427	1	1	1	0.00943396	0.000225768	41.7862	106	0.333333	3	ARHGAP21
GO:0060235	lens induction in camera-type eye	GO|GO.BP	0.0237427	1	1	1	0.00943396	0.000225768	41.7862	106	0.333333	3	HIPK1
GO:0060526	prostate glandular acinus morphogenesis	GO|GO.BP	0.0237427	1	1	1	0.00943396	0.000225768	41.7862	106	0.333333	3	SFRP1
GO:0060527	prostate epithelial cord arborization involved in prostate glandular acinus morphogenesis	GO|GO.BP	0.0237427	1	1	1	0.00943396	0.000225768	41.7862	106	0.333333	3	SFRP1
GO:0061187	regulation of chromatin silencing at rDNA	GO|GO.BP	0.0237427	1	1	1	0.00943396	0.000225768	41.7862	106	0.333333	3	PHF2
GO:0070404	NADH binding	GO|GO.MF	0.0237427	1	1	1	0.00943396	0.000225768	41.7862	106	0.333333	3	QDPR
GO:0099030	anchored component of postsynaptic specialization membrane	GO|GO.CC	0.0237427	1	1	1	0.00943396	0.000225768	41.7862	106	0.333333	3	ABHD17B
GO:0099031	anchored component of postsynaptic density membrane	GO|GO.CC	0.0237427	1	1	1	0.00943396	0.000225768	41.7862	106	0.333333	3	ABHD17B
GO:0099053	activating signal cointegrator 1 complex	GO|GO.CC	0.0237427	1	1	1	0.00943396	0.000225768	41.7862	106	0.333333	3	TRIP4
GO:1902309	negative regulation of peptidyl-serine dephosphorylation	GO|GO.BP	0.0237427	1	1	1	0.00943396	0.000225768	41.7862	106	0.333333	3	SWAP70
GO:1990425	ryanodine receptor complex	GO|GO.CC	0.0237427	1	1	1	0.00943396	0.000225768	41.7862	106	0.333333	3	FKBP1A
GO:2000312	regulation of kainate selective glutamate receptor activity	GO|GO.BP	0.0237427	1	1	1	0.00943396	0.000225768	41.7862	106	0.333333	3	KLHL24
GO:2000820	negative regulation of transcription from RNA polymerase II promoter involved in smooth muscle cell differentiation	GO|GO.BP	0.0237427	1	1	1	0.00943396	0.000225768	41.7862	106	0.333333	3	MECP2
GO:0030038	contractile actin filament bundle assembly	GO|GO.BP	0.0243766	1	1	3	0.0283019	0.00586996	4.82148	106	0.0384615	78	SFRP1|ARAP1|SH3PXD2B
GO:0043149	stress fiber assembly	GO|GO.BP	0.0243766	1	1	3	0.0283019	0.00586996	4.82148	106	0.0384615	78	SFRP1|ARAP1|SH3PXD2B
GO:0060255	regulation of macromolecule metabolic process	GO|GO.BP	0.024548	1	1	47	0.443396	0.34693	1.27806	106	0.0101952	4610	APAF1|ATN1|CLN8|FKBP1A|FNTB|HSPA2|MECP2|MAP3K10|MLLT1|TONSL|P2RX7|PHF2|RING1|SFRP1|SKI|PPM1D|TRIP4|ZNF592|OPTN|SWAP70|KIF1B|PHLPP1|SMG5|MED13L|PLXNB2|SGSM3|MYLIP|HP1BP3|SRRT|KLF13|PMEPA1|MRTFA|HIVEP3|CDC73|ZNF322|POLDIP3|ZNF397|MTG1|ARAP1|ZNF513|ZNF565|GLIS1|PPP4R2|SSBP4|ASXL1|CC2D1B|SH3PXD2B
GO:0006996	organelle organization	GO|GO.BP	0.024605	1	1	34	0.320755	0.233444	1.37401	106	0.0109607	3102	CLN8|HSPA2|IFIT2|MECP2|P2RX7|PHF2|RING1|SFRP1|SKI|UGT8|PPM1D|STX16|MAP7|PDE4DIP|CCP110|NCAPD2|OPTN|ACIN1|SWAP70|SIPA1L3|SMG5|CLIC4|NSL1|HP1BP3|ANLN|KLHL24|ARHGAP21|MRTFA|GOLPH3|CDC73|CLMN|ARAP1|ASXL1|SH3PXD2B
GO:0044089	positive regulation of cellular component biogenesis	GO|GO.BP	0.024939	1	1	8	0.0754717	0.0332631	2.26893	106	0.0180995	442	MECP2|P2RX7|SFRP1|CCP110|SWAP70|ANLN|ARAP1|SH3PXD2B
GO:0030278	regulation of ossification	GO|GO.BP	0.0250959	1	1	4	0.0377358	0.0104606	3.60744	106	0.028777	139	P2RX7|SFRP1|SKI|RANBP3L
GO:0098876	vesicle-mediated transport to the plasma membrane	GO|GO.BP	0.0251954	1	1	3	0.0283019	0.00594521	4.76045	106	0.0379747	79	OPTN|GOLPH3|SNX27
GO:0005547	phosphatidylinositol-3,4,5-trisphosphate binding	GO|GO.MF	0.0252189	1	1	2	0.0188679	0.00233293	8.08764	106	0.0645161	31	ARAP2|ARAP1
GO:0005891	voltage-gated calcium channel complex	GO|GO.CC	0.0252189	1	1	2	0.0188679	0.00233293	8.08764	106	0.0645161	31	FKBP1A|HSPA2
GO:0045104	intermediate filament cytoskeleton organization	GO|GO.BP	0.0252189	1	1	2	0.0188679	0.00233293	8.08764	106	0.0645161	31	CLN8|KLHL24
GO:0032266	phosphatidylinositol-3-phosphate binding	GO|GO.MF	0.0267623	1	1	2	0.0188679	0.00240819	7.83491	106	0.0625	32	SNX27|SH3PXD2B
GO:0043124	negative regulation of I-kappaB kinase/NF-kappaB signaling	GO|GO.BP	0.0267623	1	1	2	0.0188679	0.00240819	7.83491	106	0.0625	32	OPTN|OTUD7A
GO:0045103	intermediate filament-based process	GO|GO.BP	0.0267623	1	1	2	0.0188679	0.00240819	7.83491	106	0.0625	32	CLN8|KLHL24
GO:0051651	maintenance of location in cell	GO|GO.BP	0.0268771	1	1	3	0.0283019	0.00609573	4.64291	106	0.037037	81	ARHGAP21|GOLPH3|CLMN
GO:0044770	cell cycle phase transition	GO|GO.BP	0.0280029	1	1	8	0.0754717	0.0340157	2.21873	106	0.0176991	452	HSPA2|MECP2|PPM1D|CCP110|OPTN|FBXL7|ANLN|CDC73
GO:0051276	chromosome organization	GO|GO.BP	0.0281438	1	1	13	0.122642	0.0682571	1.79676	106	0.014333	907	HSPA2|MECP2|PHF2|RING1|SKI|PPM1D|NCAPD2|ACIN1|SMG5|NSL1|HP1BP3|CDC73|ASXL1
GO:1990939	ATP-dependent microtubule motor activity	GO|GO.MF	0.0283429	1	1	2	0.0188679	0.00248344	7.59748	106	0.0606061	33	KIF1A|KIF1B
GO:0048593	camera-type eye morphogenesis	GO|GO.BP	0.0286176	1	1	3	0.0283019	0.00624624	4.53103	106	0.0361446	83	RING1|SKI|HIPK1
GO:1902749	regulation of cell cycle G2/M phase transition	GO|GO.BP	0.0287241	1	1	4	0.0377358	0.0109121	3.45817	106	0.0275862	145	HSPA2|MECP2|CCP110|FBXL7
GO:0048705	skeletal system morphogenesis	GO|GO.BP	0.0293576	1	1	4	0.0377358	0.0109874	3.43448	106	0.0273973	146	P2RX7|SFRP1|SKI|SH3PXD2B
GO:0002520	immune system development	GO|GO.BP	0.0295351	1	1	10	0.0943396	0.047637	1.98039	106	0.0157978	633	SFRP1|ACIN1|SWAP70|SIPA1L3|PHLPP1|KLF13|ANLN|CDC73|ASXL1|HIPK1
GO:0006576	cellular biogenic amine metabolic process	GO|GO.BP	0.0299602	1	1	2	0.0188679	0.0025587	7.37403	106	0.0588235	34	AMD1|MECP2
GO:0046850	regulation of bone remodeling	GO|GO.BP	0.0299602	1	1	2	0.0188679	0.0025587	7.37403	106	0.0588235	34	P2RX7|SFRP1
GO:0031032	actomyosin structure organization	GO|GO.BP	0.0313077	1	1	4	0.0377358	0.0112131	3.36533	106	0.0268456	149	SFRP1|ANLN|ARAP1|SH3PXD2B
GO:0120032	regulation of plasma membrane bounded cell projection assembly	GO|GO.BP	0.0313077	1	1	4	0.0377358	0.0112131	3.36533	106	0.0268456	149	P2RX7|CCP110|ANLN|ARAP1
GO:0002244	hematopoietic progenitor cell differentiation	GO|GO.BP	0.0313381	1	1	3	0.0283019	0.006472	4.37297	106	0.0348837	86	SFRP1|SIPA1L3|ANLN
GO:0000444	MIS12/MIND type complex	GO|GO.CC	0.0315322	1	1	1	0.00943396	0.000301023	31.3396	106	0.25	4	NSL1
GO:0002051	osteoblast fate commitment	GO|GO.BP	0.0315322	1	1	1	0.00943396	0.000301023	31.3396	106	0.25	4	SH3PXD2B
GO:0004311	farnesyltranstransferase activity	GO|GO.MF	0.0315322	1	1	1	0.00943396	0.000301023	31.3396	106	0.25	4	FNTB
GO:0004931	extracellularly ATP-gated cation channel activity	GO|GO.MF	0.0315322	1	1	1	0.00943396	0.000301023	31.3396	106	0.25	4	P2RX7
GO:0005826	actomyosin contractile ring	GO|GO.CC	0.0315322	1	1	1	0.00943396	0.000301023	31.3396	106	0.25	4	ANLN
GO:0008295	spermidine biosynthetic process	GO|GO.BP	0.0315322	1	1	1	0.00943396	0.000301023	31.3396	106	0.25	4	AMD1
GO:0010626	negative regulation of Schwann cell proliferation	GO|GO.BP	0.0315322	1	1	1	0.00943396	0.000301023	31.3396	106	0.25	4	SKI
GO:0010989	negative regulation of low-density lipoprotein particle clearance	GO|GO.BP	0.0315322	1	1	1	0.00943396	0.000301023	31.3396	106	0.25	4	MYLIP
GO:0010991	negative regulation of SMAD protein complex assembly	GO|GO.BP	0.0315322	1	1	1	0.00943396	0.000301023	31.3396	106	0.25	4	PMEPA1
GO:0014052	regulation of gamma-aminobutyric acid secretion	GO|GO.BP	0.0315322	1	1	1	0.00943396	0.000301023	31.3396	106	0.25	4	P2RX7
GO:0014802	terminal cisterna	GO|GO.CC	0.0315322	1	1	1	0.00943396	0.000301023	31.3396	106	0.25	4	FKBP1A
GO:0021523	somatic motor neuron differentiation	GO|GO.BP	0.0315322	1	1	1	0.00943396	0.000301023	31.3396	106	0.25	4	CLN8
GO:0030289	protein phosphatase 4 complex	GO|GO.CC	0.0315322	1	1	1	0.00943396	0.000301023	31.3396	106	0.25	4	PPP4R2
GO:0032053	ciliary basal body organization	GO|GO.BP	0.0315322	1	1	1	0.00943396	0.000301023	31.3396	106	0.25	4	CCP110
GO:0032185	septin cytoskeleton organization	GO|GO.BP	0.0315322	1	1	1	0.00943396	0.000301023	31.3396	106	0.25	4	ANLN
GO:0032483	regulation of Rab protein signal transduction	GO|GO.BP	0.0315322	1	1	1	0.00943396	0.000301023	31.3396	106	0.25	4	SGSM3
GO:0032610	interleukin-1 alpha production	GO|GO.BP	0.0315322	1	1	1	0.00943396	0.000301023	31.3396	106	0.25	4	P2RX7
GO:0032803	regulation of low-density lipoprotein particle receptor catabolic process	GO|GO.BP	0.0315322	1	1	1	0.00943396	0.000301023	31.3396	106	0.25	4	MYLIP
GO:0035381	ATP-gated ion channel activity	GO|GO.MF	0.0315322	1	1	1	0.00943396	0.000301023	31.3396	106	0.25	4	P2RX7
GO:0035517	PR-DUB complex	GO|GO.CC	0.0315322	1	1	1	0.00943396	0.000301023	31.3396	106	0.25	4	ASXL1
GO:0035521	monoubiquitinated histone deubiquitination	GO|GO.BP	0.0315322	1	1	1	0.00943396	0.000301023	31.3396	106	0.25	4	ASXL1
GO:0035522	monoubiquitinated histone H2A deubiquitination	GO|GO.BP	0.0315322	1	1	1	0.00943396	0.000301023	31.3396	106	0.25	4	ASXL1
GO:0035585	calcium-mediated signaling using extracellular calcium source	GO|GO.BP	0.0315322	1	1	1	0.00943396	0.000301023	31.3396	106	0.25	4	P2RX7
GO:0048386	positive regulation of retinoic acid receptor signaling pathway	GO|GO.BP	0.0315322	1	1	1	0.00943396	0.000301023	31.3396	106	0.25	4	ASXL1
GO:0048495	Roundabout binding	GO|GO.MF	0.0315322	1	1	1	0.00943396	0.000301023	31.3396	106	0.25	4	MYO9B
GO:0051933	amino acid neurotransmitter reuptake	GO|GO.BP	0.0315322	1	1	1	0.00943396	0.000301023	31.3396	106	0.25	4	CLN8
GO:0051935	glutamate reuptake	GO|GO.BP	0.0315322	1	1	1	0.00943396	0.000301023	31.3396	106	0.25	4	CLN8
GO:0060012	synaptic transmission, glycinergic	GO|GO.BP	0.0315322	1	1	1	0.00943396	0.000301023	31.3396	106	0.25	4	SLC6A9
GO:0061574	ASAP complex	GO|GO.CC	0.0315322	1	1	1	0.00943396	0.000301023	31.3396	106	0.25	4	ACIN1
GO:0071504	cellular response to heparin	GO|GO.BP	0.0315322	1	1	1	0.00943396	0.000301023	31.3396	106	0.25	4	SFRP1
GO:0071947	protein deubiquitination involved in ubiquitin-dependent protein catabolic process	GO|GO.BP	0.0315322	1	1	1	0.00943396	0.000301023	31.3396	106	0.25	4	OTUD7A
GO:0090063	positive regulation of microtubule nucleation	GO|GO.BP	0.0315322	1	1	1	0.00943396	0.000301023	31.3396	106	0.25	4	MECP2
GO:0090244	Wnt signaling pathway involved in somitogenesis	GO|GO.BP	0.0315322	1	1	1	0.00943396	0.000301023	31.3396	106	0.25	4	SFRP1
GO:0090245	axis elongation involved in somitogenesis	GO|GO.BP	0.0315322	1	1	1	0.00943396	0.000301023	31.3396	106	0.25	4	SFRP1
GO:0098895	postsynaptic endosome membrane	GO|GO.CC	0.0315322	1	1	1	0.00943396	0.000301023	31.3396	106	0.25	4	ABHD17B
GO:1901896	positive regulation of calcium-transporting ATPase activity	GO|GO.BP	0.0315322	1	1	1	0.00943396	0.000301023	31.3396	106	0.25	4	HSPA2
GO:1904177	regulation of adipose tissue development	GO|GO.BP	0.0315322	1	1	1	0.00943396	0.000301023	31.3396	106	0.25	4	SH3PXD2B
GO:1904179	positive regulation of adipose tissue development	GO|GO.BP	0.0315322	1	1	1	0.00943396	0.000301023	31.3396	106	0.25	4	SH3PXD2B
GO:2000051	negative regulation of non-canonical Wnt signaling pathway	GO|GO.BP	0.0315322	1	1	1	0.00943396	0.000301023	31.3396	106	0.25	4	SFRP1
GO:1901990	regulation of mitotic cell cycle phase transition	GO|GO.BP	0.031534	1	1	6	0.0566038	0.022351	2.53249	106	0.020202	297	HSPA2|MECP2|CCP110|FBXL7|ANLN|CDC73
GO:0031057	negative regulation of histone modification	GO|GO.BP	0.0316134	1	1	2	0.0188679	0.00263396	7.16334	106	0.0571429	35	MECP2|SKI
GO:0070317	negative regulation of G0 to G1 transition	GO|GO.BP	0.0316134	1	1	2	0.0188679	0.00263396	7.16334	106	0.0571429	35	APAF1|RING1
GO:0000779	condensed chromosome, centromeric region	GO|GO.CC	0.0322742	1	1	3	0.0283019	0.00654726	4.32271	106	0.0344828	87	PHF2|NCAPD2|NSL1
GO:0060491	regulation of cell projection assembly	GO|GO.BP	0.0326493	1	1	4	0.0377358	0.0113636	3.32075	106	0.0264901	151	P2RX7|CCP110|ANLN|ARAP1
GO:0006458	'de novo' protein folding	GO|GO.BP	0.0333018	1	1	2	0.0188679	0.00270921	6.96436	106	0.0555556	36	FKBP1A|HSPA2
GO:0043531	ADP binding	GO|GO.MF	0.0333018	1	1	2	0.0188679	0.00270921	6.96436	106	0.0555556	36	APAF1|MYO9B
GO:0090101	negative regulation of transmembrane receptor protein serine/threonine kinase signaling pathway	GO|GO.BP	0.0341899	1	1	3	0.0283019	0.00669777	4.22557	106	0.0337079	89	SFRP1|SKI|PMEPA1
GO:0016458	gene silencing	GO|GO.BP	0.0347243	1	1	4	0.0377358	0.0115894	3.25606	106	0.025974	154	MECP2|PHF2|PPM1D|SRRT
GO:0060348	bone development	GO|GO.BP	0.0347243	1	1	4	0.0377358	0.0115894	3.25606	106	0.025974	154	SKI|ASXL1|RANBP3L|SH3PXD2B
GO:0008376	acetylgalactosaminyltransferase activity	GO|GO.MF	0.0350249	1	1	2	0.0188679	0.00278447	6.77613	106	0.0540541	37	GALNT7|B4GALNT3
GO:0045661	regulation of myoblast differentiation	GO|GO.BP	0.0350249	1	1	2	0.0188679	0.00278447	6.77613	106	0.0540541	37	TRIP4|RANBP3L
GO:0005829	cytosol	GO|GO.CC	0.0355223	1	1	43	0.40566	0.318483	1.27373	106	0.0101607	4232	AMD1|APAF1|KIF1A|CPOX|FKBP1A|FNTB|HSPA2|IFIT2|MECP2|MLLT1|MYO9B|QDPR|RING1|SFRP1|PPM1D|STX16|MAP7|TRIP4|CCP110|NCAPD2|OPTN|ACIN1|FBXL7|PHLPP1|SMG5|CLIC4|NSL1|SGSM3|MYLIP|ARHGAP21|MRTFA|GOLPH3|CDC73|ZNF322|SNX27|POLDIP3|ZNF397|TNRC18|ARAP2|ARAP1|OTUD7A|HIPK1|HARBI1
GO:0045667	regulation of osteoblast differentiation	GO|GO.BP	0.0361636	1	1	3	0.0283019	0.00684828	4.1327	106	0.032967	91	SFRP1|SKI|RANBP3L
GO:0010639	negative regulation of organelle organization	GO|GO.BP	0.036186	1	1	6	0.0566038	0.0231036	2.45	106	0.019544	307	MECP2|PHF2|SKI|CCP110|SWAP70|ARAP1
GO:0035019	somatic stem cell population maintenance	GO|GO.BP	0.036782	1	1	2	0.0188679	0.00285972	6.59782	106	0.0526316	38	SFRP1|SKI
GO:0000793	condensed chromosome	GO|GO.CC	0.0368745	1	1	4	0.0377358	0.0118152	3.19385	106	0.0254777	157	HSPA2|PHF2|NCAPD2|NSL1
GO:0045185	maintenance of protein location	GO|GO.BP	0.037172	1	1	3	0.0283019	0.00692354	4.08778	106	0.0326087	92	TONSL|GOLPH3|CLMN
GO:0016604	nuclear body	GO|GO.CC	0.0373758	1	1	10	0.0943396	0.0495936	1.90225	106	0.0151745	659	TONSL|RING1|SKI|TRIP4|ACIN1|SRRM2|NSL1|HP1BP3|POLDIP3|HIPK1
GO:1903047	mitotic cell cycle process	GO|GO.BP	0.0380337	1	1	10	0.0943396	0.0497441	1.8965	106	0.0151286	661	HSPA2|MECP2|PPM1D|CCP110|NCAPD2|OPTN|FBXL7|NSL1|ANLN|CDC73
GO:0060562	epithelial tube morphogenesis	GO|GO.BP	0.038085	1	1	5	0.0471698	0.0174594	2.70169	106	0.0215517	232	APAF1|SFRP1|SKI|PLXNB2|CLIC4
GO:0042742	defense response to bacterium	GO|GO.BP	0.0381948	1	1	3	0.0283019	0.0069988	4.04382	106	0.0322581	93	P2RX7|OPTN|LEAP2
GO:0030514	negative regulation of BMP signaling pathway	GO|GO.BP	0.0385723	1	1	2	0.0188679	0.00293498	6.42864	106	0.0512821	39	SFRP1|SKI
GO:0061383	trabecula morphogenesis	GO|GO.BP	0.0385723	1	1	2	0.0188679	0.00293498	6.42864	106	0.0512821	39	FKBP1A|SFRP1
GO:0070316	regulation of G0 to G1 transition	GO|GO.BP	0.0385723	1	1	2	0.0188679	0.00293498	6.42864	106	0.0512821	39	APAF1|RING1
GO:1903707	negative regulation of hemopoiesis	GO|GO.BP	0.0392319	1	1	3	0.0283019	0.00707405	4.0008	106	0.0319149	94	SFRP1|KLF13|CDC73
GO:0000912	assembly of actomyosin apparatus involved in cytokinesis	GO|GO.BP	0.0392601	1	1	1	0.00943396	0.000376279	25.0717	106	0.2	5	ANLN
GO:0000915	actomyosin contractile ring assembly	GO|GO.BP	0.0392601	1	1	1	0.00943396	0.000376279	25.0717	106	0.2	5	ANLN
GO:0001739	sex chromatin	GO|GO.CC	0.0392601	1	1	1	0.00943396	0.000376279	25.0717	106	0.2	5	RING1
GO:0002175	protein localization to paranode region of axon	GO|GO.BP	0.0392601	1	1	1	0.00943396	0.000376279	25.0717	106	0.2	5	UGT8
GO:0003402	planar cell polarity pathway involved in axis elongation	GO|GO.BP	0.0392601	1	1	1	0.00943396	0.000376279	25.0717	106	0.2	5	SFRP1
GO:0004983	neuropeptide Y receptor activity	GO|GO.MF	0.0392601	1	1	1	0.00943396	0.000376279	25.0717	106	0.2	5	NPY1R
GO:0006682	galactosylceramide biosynthetic process	GO|GO.BP	0.0392601	1	1	1	0.00943396	0.000376279	25.0717	106	0.2	5	UGT8
GO:0007270	neuron-neuron synaptic transmission	GO|GO.BP	0.0392601	1	1	1	0.00943396	0.000376279	25.0717	106	0.2	5	KIF1B
GO:0008215	spermine metabolic process	GO|GO.BP	0.0392601	1	1	1	0.00943396	0.000376279	25.0717	106	0.2	5	AMD1
GO:0010032	meiotic chromosome condensation	GO|GO.BP	0.0392601	1	1	1	0.00943396	0.000376279	25.0717	106	0.2	5	NCAPD2
GO:0010044	response to aluminum ion	GO|GO.BP	0.0392601	1	1	1	0.00943396	0.000376279	25.0717	106	0.2	5	QDPR
GO:0010624	regulation of Schwann cell proliferation	GO|GO.BP	0.0392601	1	1	1	0.00943396	0.000376279	25.0717	106	0.2	5	SKI
GO:0010968	regulation of microtubule nucleation	GO|GO.BP	0.0392601	1	1	1	0.00943396	0.000376279	25.0717	106	0.2	5	MECP2
GO:0010990	regulation of SMAD protein complex assembly	GO|GO.BP	0.0392601	1	1	1	0.00943396	0.000376279	25.0717	106	0.2	5	PMEPA1
GO:0014049	positive regulation of glutamate secretion	GO|GO.BP	0.0392601	1	1	1	0.00943396	0.000376279	25.0717	106	0.2	5	P2RX7
GO:0015187	glycine transmembrane transporter activity	GO|GO.MF	0.0392601	1	1	1	0.00943396	0.000376279	25.0717	106	0.2	5	SLC6A9
GO:0019375	galactolipid biosynthetic process	GO|GO.BP	0.0392601	1	1	1	0.00943396	0.000376279	25.0717	106	0.2	5	UGT8
GO:0022027	interkinetic nuclear migration	GO|GO.BP	0.0392601	1	1	1	0.00943396	0.000376279	25.0717	106	0.2	5	KIF1A
GO:0033564	anterior/posterior axon guidance	GO|GO.BP	0.0392601	1	1	1	0.00943396	0.000376279	25.0717	106	0.2	5	UNC5B
GO:0035658	Mon1-Ccz1 complex	GO|GO.CC	0.0392601	1	1	1	0.00943396	0.000376279	25.0717	106	0.2	5	RMC1
GO:0042268	regulation of cytolysis	GO|GO.BP	0.0392601	1	1	1	0.00943396	0.000376279	25.0717	106	0.2	5	P2RX7
GO:0044340	canonical Wnt signaling pathway involved in regulation of cell proliferation	GO|GO.BP	0.0392601	1	1	1	0.00943396	0.000376279	25.0717	106	0.2	5	SFRP1
GO:0045053	protein retention in Golgi apparatus	GO|GO.BP	0.0392601	1	1	1	0.00943396	0.000376279	25.0717	106	0.2	5	GOLPH3
GO:0045794	negative regulation of cell volume	GO|GO.BP	0.0392601	1	1	1	0.00943396	0.000376279	25.0717	106	0.2	5	P2RX7
GO:0045919	positive regulation of cytolysis	GO|GO.BP	0.0392601	1	1	1	0.00943396	0.000376279	25.0717	106	0.2	5	P2RX7
GO:0050291	sphingosine N-acyltransferase activity	GO|GO.MF	0.0392601	1	1	1	0.00943396	0.000376279	25.0717	106	0.2	5	CERS4
GO:0060352	cell adhesion molecule production	GO|GO.BP	0.0392601	1	1	1	0.00943396	0.000376279	25.0717	106	0.2	5	GOLPH3
GO:0060687	regulation of branching involved in prostate gland morphogenesis	GO|GO.BP	0.0392601	1	1	1	0.00943396	0.000376279	25.0717	106	0.2	5	SFRP1
GO:0060754	positive regulation of mast cell chemotaxis	GO|GO.BP	0.0392601	1	1	1	0.00943396	0.000376279	25.0717	106	0.2	5	SWAP70
GO:0061476	response to anticoagulant	GO|GO.BP	0.0392601	1	1	1	0.00943396	0.000376279	25.0717	106	0.2	5	SFRP1
GO:0071503	response to heparin	GO|GO.BP	0.0392601	1	1	1	0.00943396	0.000376279	25.0717	106	0.2	5	SFRP1
GO:0099025	anchored component of postsynaptic membrane	GO|GO.CC	0.0392601	1	1	1	0.00943396	0.000376279	25.0717	106	0.2	5	ABHD17B
GO:1902308	regulation of peptidyl-serine dephosphorylation	GO|GO.BP	0.0392601	1	1	1	0.00943396	0.000376279	25.0717	106	0.2	5	SWAP70
GO:1902459	positive regulation of stem cell population maintenance	GO|GO.BP	0.0392601	1	1	1	0.00943396	0.000376279	25.0717	106	0.2	5	ZNF322
GO:1902816	regulation of protein localization to microtubule	GO|GO.BP	0.0392601	1	1	1	0.00943396	0.000376279	25.0717	106	0.2	5	ABHD17B
GO:1902817	negative regulation of protein localization to microtubule	GO|GO.BP	0.0392601	1	1	1	0.00943396	0.000376279	25.0717	106	0.2	5	ABHD17B
GO:1904956	regulation of midbrain dopaminergic neuron differentiation	GO|GO.BP	0.0392601	1	1	1	0.00943396	0.000376279	25.0717	106	0.2	5	SFRP1
GO:0051336	regulation of hydrolase activity	GO|GO.BP	0.0396658	1	1	13	0.122642	0.0717188	1.71003	106	0.0136411	953	APAF1|FKBP1A|HSPA2|MYO9B|SFRP1|SIPA1L3|PLXNB2|SGSM3|ARHGAP21|ARAP2|ARAP1|PPP4R2|RANBP3L
GO:0031400	negative regulation of protein modification process	GO|GO.BP	0.0403645	1	1	8	0.0754717	0.0365744	2.06351	106	0.0164609	486	FKBP1A|MECP2|MLLT1|P2RX7|SFRP1|SKI|SWAP70|PMEPA1
GO:0045023	G0 to G1 transition	GO|GO.BP	0.0403954	1	1	2	0.0188679	0.00301023	6.26792	106	0.05	40	APAF1|RING1
GO:0010564	regulation of cell cycle process	GO|GO.BP	0.0408227	1	1	9	0.0849057	0.0434226	1.95533	106	0.0155979	577	APAF1|HSPA2|MECP2|RING1|SFRP1|CCP110|FBXL7|ANLN|CDC73
GO:0048646	anatomical structure formation involved in morphogenesis	GO|GO.BP	0.040999	1	1	11	0.103774	0.0574955	1.8049	106	0.0143979	764	APAF1|FKBP1A|MECP2|SFRP1|SKI|UGT8|PLXNB2|CLIC4|CDC73|HIPK1|UNC5B
GO:0045444	fat cell differentiation	GO|GO.BP	0.0414014	1	1	4	0.0377358	0.0122667	3.07628	106	0.0245399	163	SFRP1|CCDC3|ASXL1|SH3PXD2B
GO:0051129	negative regulation of cellular component organization	GO|GO.BP	0.0419629	1	1	9	0.0849057	0.0436484	1.94522	106	0.0155172	580	HSPA2|MECP2|PHF2|SKI|CCP110|SWAP70|MYLIP|PMEPA1|ARAP1
GO:0005871	kinesin complex	GO|GO.CC	0.0422505	1	1	2	0.0188679	0.00308549	6.11505	106	0.0487805	41	KIF1A|KIF1B
GO:0031648	protein destabilization	GO|GO.BP	0.0422505	1	1	2	0.0188679	0.00308549	6.11505	106	0.0487805	41	MYLIP|CDC73
GO:0047496	vesicle transport along microtubule	GO|GO.BP	0.0422505	1	1	2	0.0188679	0.00308549	6.11505	106	0.0487805	41	KIF1A|KIF1B
GO:0019222	regulation of metabolic process	GO|GO.BP	0.0429366	1	1	49	0.462264	0.37643	1.22802	106	0.00979608	5002	APAF1|ATN1|CLN8|FKBP1A|FNTB|HSPA2|MECP2|MAP3K10|MLLT1|TONSL|P2RX7|PHF2|RING1|SFRP1|SKI|PPM1D|TRIP4|ZNF592|OPTN|SWAP70|KIF1B|PHLPP1|SMG5|MED13L|PLXNB2|SGSM3|MYLIP|RMC1|HP1BP3|SRRT|KLF13|PMEPA1|MRTFA|HIVEP3|CDC73|ZNF322|CCDC3|POLDIP3|ZNF397|MTG1|ARAP1|ZNF513|ZNF565|GLIS1|PPP4R2|SSBP4|ASXL1|CC2D1B|SH3PXD2B
GO:0001649	osteoblast differentiation	GO|GO.BP	0.0429776	1	1	4	0.0377358	0.0124172	3.03899	106	0.0242424	165	SFRP1|SKI|RANBP3L|SH3PXD2B
GO:1902905	positive regulation of supramolecular fiber organization	GO|GO.BP	0.0437782	1	1	4	0.0377358	0.0124925	3.02069	106	0.0240964	166	MECP2|SFRP1|SWAP70|SH3PXD2B
GO:0035176	social behavior	GO|GO.BP	0.0441371	1	1	2	0.0188679	0.00316075	5.96945	106	0.047619	42	CLN8|MECP2
GO:0051703	intraspecies interaction between organisms	GO|GO.BP	0.0441371	1	1	2	0.0188679	0.00316075	5.96945	106	0.047619	42	CLN8|MECP2
GO:1901987	regulation of cell cycle phase transition	GO|GO.BP	0.0445114	1	1	6	0.0566038	0.0243076	2.32864	106	0.0185759	323	HSPA2|MECP2|CCP110|FBXL7|ANLN|CDC73
GO:0006643	membrane lipid metabolic process	GO|GO.BP	0.0445873	1	1	4	0.0377358	0.0125677	3.0026	106	0.0239521	167	CLN8|P2RX7|UGT8|CERS4
GO:0090092	regulation of transmembrane receptor protein serine/threonine kinase signaling pathway	GO|GO.BP	0.0445873	1	1	4	0.0377358	0.0125677	3.0026	106	0.0239521	167	FKBP1A|SFRP1|SKI|PMEPA1
GO:0000278	mitotic cell cycle	GO|GO.BP	0.0453811	1	1	11	0.103774	0.0584738	1.7747	106	0.014157	777	HSPA2|MECP2|PPM1D|CCP110|NCAPD2|OPTN|FBXL7|NSL1|ANLN|RPRM|CDC73
GO:0008089	anterograde axonal transport	GO|GO.BP	0.0460545	1	1	2	0.0188679	0.003236	5.83063	106	0.0465116	43	KIF1A|KIF1B
GO:0051496	positive regulation of stress fiber assembly	GO|GO.BP	0.0460545	1	1	2	0.0188679	0.003236	5.83063	106	0.0465116	43	SFRP1|SH3PXD2B
GO:0045596	negative regulation of cell differentiation	GO|GO.BP	0.0468285	1	1	8	0.0754717	0.0377032	2.00173	106	0.0159681	501	MECP2|SFRP1|SKI|MYLIP|KLF13|CDC73|ASXL1|RANBP3L
GO:0003774	motor activity	GO|GO.MF	0.0468887	1	1	3	0.0283019	0.00760084	3.72352	106	0.029703	101	KIF1A|MYO9B|KIF1B
GO:0006323	DNA packaging	GO|GO.BP	0.0468887	1	1	3	0.0283019	0.00760084	3.72352	106	0.029703	101	NCAPD2|ACIN1|HP1BP3
GO:0000796	condensin complex	GO|GO.CC	0.046927	1	1	1	0.00943396	0.000451535	20.8931	106	0.166667	6	NCAPD2
GO:0001976	neurological system process involved in regulation of systemic arterial blood pressure	GO|GO.BP	0.046927	1	1	1	0.00943396	0.000451535	20.8931	106	0.166667	6	MECP2
GO:0005042	netrin receptor activity	GO|GO.MF	0.046927	1	1	1	0.00943396	0.000451535	20.8931	106	0.166667	6	UNC5B
GO:0010265	SCF complex assembly	GO|GO.BP	0.046927	1	1	1	0.00943396	0.000451535	20.8931	106	0.166667	6	FBXL7
GO:0010985	negative regulation of lipoprotein particle clearance	GO|GO.BP	0.046927	1	1	1	0.00943396	0.000451535	20.8931	106	0.166667	6	MYLIP
GO:0014010	Schwann cell proliferation	GO|GO.BP	0.046927	1	1	1	0.00943396	0.000451535	20.8931	106	0.166667	6	SKI
GO:0016176	superoxide-generating NADPH oxidase activator activity	GO|GO.MF	0.046927	1	1	1	0.00943396	0.000451535	20.8931	106	0.166667	6	SH3PXD2B
GO:0031702	type 1 angiotensin receptor binding	GO|GO.MF	0.046927	1	1	1	0.00943396	0.000451535	20.8931	106	0.166667	6	ARAP1
GO:0032306	regulation of prostaglandin secretion	GO|GO.BP	0.046927	1	1	1	0.00943396	0.000451535	20.8931	106	0.166667	6	P2RX7
GO:0032308	positive regulation of prostaglandin secretion	GO|GO.BP	0.046927	1	1	1	0.00943396	0.000451535	20.8931	106	0.166667	6	P2RX7
GO:0032926	negative regulation of activin receptor signaling pathway	GO|GO.BP	0.046927	1	1	1	0.00943396	0.000451535	20.8931	106	0.166667	6	SKI
GO:0044837	actomyosin contractile ring organization	GO|GO.BP	0.046927	1	1	1	0.00943396	0.000451535	20.8931	106	0.166667	6	ANLN
GO:0048865	stem cell fate commitment	GO|GO.BP	0.046927	1	1	1	0.00943396	0.000451535	20.8931	106	0.166667	6	SFRP1
GO:0051574	positive regulation of histone H3-K9 methylation	GO|GO.BP	0.046927	1	1	1	0.00943396	0.000451535	20.8931	106	0.166667	6	MECP2
GO:0051709	regulation of killing of cells of other organism	GO|GO.BP	0.046927	1	1	1	0.00943396	0.000451535	20.8931	106	0.166667	6	P2RX7
GO:0060028	convergent extension involved in axis elongation	GO|GO.BP	0.046927	1	1	1	0.00943396	0.000451535	20.8931	106	0.166667	6	SFRP1
GO:0060059	embryonic retina morphogenesis in camera-type eye	GO|GO.BP	0.046927	1	1	1	0.00943396	0.000451535	20.8931	106	0.166667	6	HIPK1
GO:0060346	bone trabecula formation	GO|GO.BP	0.046927	1	1	1	0.00943396	0.000451535	20.8931	106	0.166667	6	SFRP1
GO:0060525	prostate glandular acinus development	GO|GO.BP	0.046927	1	1	1	0.00943396	0.000451535	20.8931	106	0.166667	6	SFRP1
GO:0060753	regulation of mast cell chemotaxis	GO|GO.BP	0.046927	1	1	1	0.00943396	0.000451535	20.8931	106	0.166667	6	SWAP70
GO:0061072	iris morphogenesis	GO|GO.BP	0.046927	1	1	1	0.00943396	0.000451535	20.8931	106	0.166667	6	HIPK1
GO:0061734	parkin-mediated stimulation of mitophagy in response to mitochondrial depolarization	GO|GO.BP	0.046927	1	1	1	0.00943396	0.000451535	20.8931	106	0.166667	6	OPTN
GO:0072687	meiotic spindle	GO|GO.CC	0.046927	1	1	1	0.00943396	0.000451535	20.8931	106	0.166667	6	HSPA2
GO:0090521	glomerular visceral epithelial cell migration	GO|GO.BP	0.046927	1	1	1	0.00943396	0.000451535	20.8931	106	0.166667	6	ANLN
GO:0098837	postsynaptic recycling endosome	GO|GO.CC	0.046927	1	1	1	0.00943396	0.000451535	20.8931	106	0.166667	6	ABHD17B
GO:1901894	regulation of calcium-transporting ATPase activity	GO|GO.BP	0.046927	1	1	1	0.00943396	0.000451535	20.8931	106	0.166667	6	HSPA2
GO:1904415	regulation of xenophagy	GO|GO.BP	0.046927	1	1	1	0.00943396	0.000451535	20.8931	106	0.166667	6	OPTN
GO:1904417	positive regulation of xenophagy	GO|GO.BP	0.046927	1	1	1	0.00943396	0.000451535	20.8931	106	0.166667	6	OPTN
GO:2000270	negative regulation of fibroblast apoptotic process	GO|GO.BP	0.046927	1	1	1	0.00943396	0.000451535	20.8931	106	0.166667	6	SFRP1
GO:0016574	histone ubiquitination	GO|GO.BP	0.0480021	1	1	2	0.0188679	0.00331126	5.69811	106	0.0454545	44	RING1|CDC73
GO:0031519	PcG protein complex	GO|GO.CC	0.0480021	1	1	2	0.0188679	0.00331126	5.69811	106	0.0454545	44	RING1|ASXL1
GO:0031593	polyubiquitin modification-dependent protein binding	GO|GO.MF	0.0480021	1	1	2	0.0188679	0.00331126	5.69811	106	0.0454545	44	OPTN|OTUD7A
GO:0035303	regulation of dephosphorylation	GO|GO.BP	0.0487585	1	1	4	0.0377358	0.012944	2.91531	106	0.0232558	172	FKBP1A|SWAP70|SMG5|PPP4R2
GO:0061951	establishment of protein localization to plasma membrane	GO|GO.BP	0.0499794	1	1	2	0.0188679	0.00338651	5.57149	106	0.0444444	45	OPTN|GOLPH3
GO:0006865	amino acid transport	GO|GO.BP	0.0503798	1	1	3	0.0283019	0.00782661	3.61611	106	0.0288462	104	CLN8|P2RX7|SLC6A9
GO:0045637	regulation of myeloid cell differentiation	GO|GO.BP	0.0504857	1	1	4	0.0377358	0.0130945	2.8818	106	0.0229885	174	SFRP1|ACIN1|KLF13|CDC73
GO:0044427	chromosomal part	GO|GO.CC	0.0508846	1	1	10	0.0943396	0.0523781	1.80113	106	0.0143678	696	HSPA2|MECP2|TONSL|PHF2|RING1|NCAPD2|NSL1|HP1BP3|CDC73|ASXL1
GO:0005254	chloride channel activity	GO|GO.MF	0.0519858	1	1	2	0.0188679	0.00346177	5.45037	106	0.0434783	46	CLCA4|CLIC4
GO:0099518	vesicle cytoskeletal trafficking	GO|GO.BP	0.0519858	1	1	2	0.0188679	0.00346177	5.45037	106	0.0434783	46	KIF1A|KIF1B
GO:0008194	UDP-glycosyltransferase activity	GO|GO.MF	0.0527758	1	1	3	0.0283019	0.00797712	3.54788	106	0.0283019	106	UGT8|GALNT7|B4GALNT3
GO:0003677	DNA binding	GO|GO.MF	0.05351	1	1	21	0.198113	0.138019	1.4354	106	0.0114504	1834	ATN1|MECP2|MLLT1|ZNF592|SWAP70|SMG5|HP1BP3|SRRT|KLF13|ZFR|HIVEP3|CERS4|ZNF322|ZNF397|ZNF513|ZNF565|GLIS1|OTUD7A|SSBP4|ASXL1|CC2D1B
GO:2001251	negative regulation of chromosome organization	GO|GO.BP	0.0539942	1	1	3	0.0283019	0.00805238	3.51472	106	0.0280374	107	MECP2|PHF2|SKI
GO:0005527	macrolide binding	GO|GO.MF	0.0545332	1	1	1	0.00943396	0.000526791	17.9084	106	0.142857	7	FKBP1A
GO:0005528	FK506 binding	GO|GO.MF	0.0545332	1	1	1	0.00943396	0.000526791	17.9084	106	0.142857	7	FKBP1A
GO:0006558	L-phenylalanine metabolic process	GO|GO.BP	0.0545332	1	1	1	0.00943396	0.000526791	17.9084	106	0.142857	7	QDPR
GO:0006559	L-phenylalanine catabolic process	GO|GO.BP	0.0545332	1	1	1	0.00943396	0.000526791	17.9084	106	0.142857	7	QDPR
GO:0006681	galactosylceramide metabolic process	GO|GO.BP	0.0545332	1	1	1	0.00943396	0.000526791	17.9084	106	0.142857	7	UGT8
GO:0006729	tetrahydrobiopterin biosynthetic process	GO|GO.BP	0.0545332	1	1	1	0.00943396	0.000526791	17.9084	106	0.142857	7	QDPR
GO:0008216	spermidine metabolic process	GO|GO.BP	0.0545332	1	1	1	0.00943396	0.000526791	17.9084	106	0.142857	7	AMD1
GO:0008318	protein prenyltransferase activity	GO|GO.MF	0.0545332	1	1	1	0.00943396	0.000526791	17.9084	106	0.142857	7	FNTB
GO:0008635	activation of cysteine-type endopeptidase activity involved in apoptotic process by cytochrome c	GO|GO.BP	0.0545332	1	1	1	0.00943396	0.000526791	17.9084	106	0.142857	7	APAF1
GO:0014051	gamma-aminobutyric acid secretion	GO|GO.BP	0.0545332	1	1	1	0.00943396	0.000526791	17.9084	106	0.142857	7	P2RX7
GO:0017121	phospholipid scrambling	GO|GO.BP	0.0545332	1	1	1	0.00943396	0.000526791	17.9084	106	0.142857	7	P2RX7
GO:0019374	galactolipid metabolic process	GO|GO.BP	0.0545332	1	1	1	0.00943396	0.000526791	17.9084	106	0.142857	7	UGT8
GO:0030913	paranodal junction assembly	GO|GO.BP	0.0545332	1	1	1	0.00943396	0.000526791	17.9084	106	0.142857	7	UGT8
GO:0031701	angiotensin receptor binding	GO|GO.MF	0.0545332	1	1	1	0.00943396	0.000526791	17.9084	106	0.142857	7	ARAP1
GO:0031936	negative regulation of chromatin silencing	GO|GO.BP	0.0545332	1	1	1	0.00943396	0.000526791	17.9084	106	0.142857	7	PHF2
GO:0032305	positive regulation of icosanoid secretion	GO|GO.BP	0.0545332	1	1	1	0.00943396	0.000526791	17.9084	106	0.142857	7	P2RX7
GO:0033632	regulation of cell-cell adhesion mediated by integrin	GO|GO.BP	0.0545332	1	1	1	0.00943396	0.000526791	17.9084	106	0.142857	7	SWAP70
GO:0034992	microtubule organizing center attachment site	GO|GO.CC	0.0545332	1	1	1	0.00943396	0.000526791	17.9084	106	0.142857	7	CLMN
GO:0034993	meiotic nuclear membrane microtubule tethering complex	GO|GO.CC	0.0545332	1	1	1	0.00943396	0.000526791	17.9084	106	0.142857	7	CLMN
GO:0035385	Roundabout signaling pathway	GO|GO.BP	0.0545332	1	1	1	0.00943396	0.000526791	17.9084	106	0.142857	7	MYO9B
GO:0046146	tetrahydrobiopterin metabolic process	GO|GO.BP	0.0545332	1	1	1	0.00943396	0.000526791	17.9084	106	0.142857	7	QDPR
GO:0046476	glycosylceramide biosynthetic process	GO|GO.BP	0.0545332	1	1	1	0.00943396	0.000526791	17.9084	106	0.142857	7	UGT8
GO:0048539	bone marrow development	GO|GO.BP	0.0545332	1	1	1	0.00943396	0.000526791	17.9084	106	0.142857	7	ASXL1
GO:0051182	coenzyme transport	GO|GO.BP	0.0545332	1	1	1	0.00943396	0.000526791	17.9084	106	0.142857	7	P2RX7
GO:0060027	convergent extension involved in gastrulation	GO|GO.BP	0.0545332	1	1	1	0.00943396	0.000526791	17.9084	106	0.142857	7	SFRP1
GO:0072396	response to cell cycle checkpoint signaling	GO|GO.BP	0.0545332	1	1	1	0.00943396	0.000526791	17.9084	106	0.142857	7	APAF1
GO:0072402	response to DNA integrity checkpoint signaling	GO|GO.BP	0.0545332	1	1	1	0.00943396	0.000526791	17.9084	106	0.142857	7	APAF1
GO:0072423	response to DNA damage checkpoint signaling	GO|GO.BP	0.0545332	1	1	1	0.00943396	0.000526791	17.9084	106	0.142857	7	APAF1
GO:0090286	cytoskeletal anchoring at nuclear membrane	GO|GO.BP	0.0545332	1	1	1	0.00943396	0.000526791	17.9084	106	0.142857	7	CLMN
GO:0097027	ubiquitin-protein transferase activator activity	GO|GO.MF	0.0545332	1	1	1	0.00943396	0.000526791	17.9084	106	0.142857	7	RING1
GO:0106083	nuclear membrane protein complex	GO|GO.CC	0.0545332	1	1	1	0.00943396	0.000526791	17.9084	106	0.142857	7	CLMN
GO:0106094	nuclear membrane microtubule tethering complex	GO|GO.CC	0.0545332	1	1	1	0.00943396	0.000526791	17.9084	106	0.142857	7	CLMN
GO:1902221	erythrose 4-phosphate/phosphoenolpyruvate family amino acid metabolic process	GO|GO.BP	0.0545332	1	1	1	0.00943396	0.000526791	17.9084	106	0.142857	7	QDPR
GO:1902222	erythrose 4-phosphate/phosphoenolpyruvate family amino acid catabolic process	GO|GO.BP	0.0545332	1	1	1	0.00943396	0.000526791	17.9084	106	0.142857	7	QDPR
GO:2000193	positive regulation of fatty acid transport	GO|GO.BP	0.0545332	1	1	1	0.00943396	0.000526791	17.9084	106	0.142857	7	P2RX7
GO:2000271	positive regulation of fibroblast apoptotic process	GO|GO.BP	0.0545332	1	1	1	0.00943396	0.000526791	17.9084	106	0.142857	7	SFRP1
GO:0051493	regulation of cytoskeleton organization	GO|GO.BP	0.055083	1	1	7	0.0660377	0.0322095	2.05026	106	0.0163551	428	MECP2|P2RX7|SFRP1|SWAP70|CLIC4|ARAP1|SH3PXD2B
GO:0005694	chromosome	GO|GO.CC	0.0550968	1	1	11	0.103774	0.0604305	1.71724	106	0.0136986	803	HSPA2|MECP2|TONSL|PHF2|RING1|NCAPD2|NSL1|HP1BP3|ZFR|CDC73|ASXL1
GO:0030177	positive regulation of Wnt signaling pathway	GO|GO.BP	0.0552261	1	1	3	0.0283019	0.00812763	3.48218	106	0.0277778	108	SFRP1|SKI|CDC73
GO:0048592	eye morphogenesis	GO|GO.BP	0.0552261	1	1	3	0.0283019	0.00812763	3.48218	106	0.0277778	108	RING1|SKI|HIPK1
GO:0006305	DNA alkylation	GO|GO.BP	0.0560833	1	1	2	0.0188679	0.00361228	5.22327	106	0.0416667	48	MECP2|PPM1D
GO:0006306	DNA methylation	GO|GO.BP	0.0560833	1	1	2	0.0188679	0.00361228	5.22327	106	0.0416667	48	MECP2|PPM1D
GO:0010803	regulation of tumor necrosis factor-mediated signaling pathway	GO|GO.BP	0.0560833	1	1	2	0.0188679	0.00361228	5.22327	106	0.0416667	48	CCDC3|HIPK1
GO:0015800	acidic amino acid transport	GO|GO.BP	0.0560833	1	1	2	0.0188679	0.00361228	5.22327	106	0.0416667	48	CLN8|P2RX7
GO:0034103	regulation of tissue remodeling	GO|GO.BP	0.0560833	1	1	2	0.0188679	0.00361228	5.22327	106	0.0416667	48	P2RX7|SFRP1
GO:0051145	smooth muscle cell differentiation	GO|GO.BP	0.0560833	1	1	2	0.0188679	0.00361228	5.22327	106	0.0416667	48	MECP2|MRTFA
GO:0010256	endomembrane system organization	GO|GO.BP	0.056489	1	1	6	0.0566038	0.0258128	2.19286	106	0.0174927	343	P2RX7|STX16|PDE4DIP|OPTN|ARHGAP21|GOLPH3
GO:0007218	neuropeptide signaling pathway	GO|GO.BP	0.0581734	1	1	2	0.0188679	0.00368754	5.11667	106	0.0408163	49	NPY1R|PDYN
GO:0007585	respiratory gaseous exchange	GO|GO.BP	0.0581734	1	1	2	0.0188679	0.00368754	5.11667	106	0.0408163	49	MECP2|MTG1
GO:0031670	cellular response to nutrient	GO|GO.BP	0.0581734	1	1	2	0.0188679	0.00368754	5.11667	106	0.0408163	49	P2RX7|SFRP1
GO:0097191	extrinsic apoptotic signaling pathway	GO|GO.BP	0.0586702	1	1	4	0.0377358	0.0137718	2.74008	106	0.0218579	183	P2RX7|SFRP1|HIPK1|UNC5B
GO:0090288	negative regulation of cellular response to growth factor stimulus	GO|GO.BP	0.0590022	1	1	3	0.0283019	0.0083534	3.38807	106	0.027027	111	SFRP1|SKI|PMEPA1
GO:1990778	protein localization to cell periphery	GO|GO.BP	0.0592912	1	1	5	0.0471698	0.0197923	2.38324	106	0.0190114	263	MAP7|OPTN|KIF1B|ANLN|GOLPH3
GO:0031965	nuclear membrane	GO|GO.CC	0.0600685	1	1	5	0.0471698	0.0198675	2.37421	106	0.0189394	264	P2RX7|PHLPP1|CERS4|CLMN|TNRC18
GO:0007224	smoothened signaling pathway	GO|GO.BP	0.0602874	1	1	3	0.0283019	0.00842866	3.35782	106	0.0267857	112	MAP3K10|SFRP1|HIPK1
GO:0034704	calcium channel complex	GO|GO.CC	0.0602903	1	1	2	0.0188679	0.00376279	5.01434	106	0.04	50	FKBP1A|HSPA2
GO:0040014	regulation of multicellular organism growth	GO|GO.BP	0.0602903	1	1	2	0.0188679	0.00376279	5.01434	106	0.04	50	NPY1R|SH3PXD2B
GO:0007049	cell cycle	GO|GO.BP	0.0602938	1	1	17	0.160377	0.107616	1.49028	106	0.0118881	1430	APAF1|FNTB|HSPA2|MECP2|RING1|SFRP1|PPM1D|CCP110|NCAPD2|OPTN|FBXL7|NSL1|SGSM3|ANLN|RPRM|CDC73|ARAP1
GO:0050789	regulation of biological process	GO|GO.BP	0.0603966	1	1	73	0.688679	0.611379	1.12644	106	0.00898572	8124	APAF1|ATN1|CLN8|FKBP1A|FNTB|HSPA2|IFIT2|MECP2|MAP3K10|MLLT1|MYO9B|TONSL|NPY1R|P2RX7|PDYN|PHF2|RING1|SFRP1|SKI|PPM1D|TRIP4|ZNF592|PDE4DIP|CCP110|OPTN|ACIN1|SWAP70|SIPA1L3|KIF1B|FBXL7|PHLPP1|SMG5|MED13L|PLXNB2|CLIC4|SGSM3|MYLIP|RMC1|HP1BP3|ABHD17B|RASL12|SRRT|KLF13|ANLN|KLHL24|RPRM|PMEPA1|ARHGAP21|MRTFA|HIVEP3|GOLPH3|CDC73|ZNF322|CLMN|SNX27|CCDC3|POLDIP3|ZNF397|MTG1|ARAP2|ARAP1|ZNF513|ZNF565|GLIS1|…
GO:0051402	neuron apoptotic process	GO|GO.BP	0.0605801	1	1	4	0.0377358	0.0139223	2.71045	106	0.0216216	185	APAF1|ATN1|MECP2|UNC5B
GO:0001767	establishment of lymphocyte polarity	GO|GO.BP	0.0620793	1	1	1	0.00943396	0.000602047	15.6698	106	0.125	8	SNX27
GO:0002643	regulation of tolerance induction	GO|GO.BP	0.0620793	1	1	1	0.00943396	0.000602047	15.6698	106	0.125	8	PHLPP1
GO:0004706	JUN kinase kinase kinase activity	GO|GO.MF	0.0620793	1	1	1	0.00943396	0.000602047	15.6698	106	0.125	8	MAP3K10
GO:0006655	phosphatidylglycerol biosynthetic process	GO|GO.BP	0.0620793	1	1	1	0.00943396	0.000602047	15.6698	106	0.125	8	CDS2
GO:0006782	protoporphyrinogen IX biosynthetic process	GO|GO.BP	0.0620793	1	1	1	0.00943396	0.000602047	15.6698	106	0.125	8	CPOX
GO:0010988	regulation of low-density lipoprotein particle clearance	GO|GO.BP	0.0620793	1	1	1	0.00943396	0.000602047	15.6698	106	0.125	8	MYLIP
GO:0015816	glycine transport	GO|GO.BP	0.0620793	1	1	1	0.00943396	0.000602047	15.6698	106	0.125	8	SLC6A9
GO:0016593	Cdc73/Paf1 complex	GO|GO.CC	0.0620793	1	1	1	0.00943396	0.000602047	15.6698	106	0.125	8	CDC73
GO:0016634	oxidoreductase activity, acting on the CH-CH group of donors, oxygen as acceptor	GO|GO.MF	0.0620793	1	1	1	0.00943396	0.000602047	15.6698	106	0.125	8	CPOX
GO:0016861	intramolecular oxidoreductase activity, interconverting aldoses and ketoses	GO|GO.MF	0.0620793	1	1	1	0.00943396	0.000602047	15.6698	106	0.125	8	HYI
GO:0018342	protein prenylation	GO|GO.BP	0.0620793	1	1	1	0.00943396	0.000602047	15.6698	106	0.125	8	FNTB
GO:0032303	regulation of icosanoid secretion	GO|GO.BP	0.0620793	1	1	1	0.00943396	0.000602047	15.6698	106	0.125	8	P2RX7
GO:0032310	prostaglandin secretion	GO|GO.BP	0.0620793	1	1	1	0.00943396	0.000602047	15.6698	106	0.125	8	P2RX7
GO:0033689	negative regulation of osteoblast proliferation	GO|GO.BP	0.0620793	1	1	1	0.00943396	0.000602047	15.6698	106	0.125	8	SFRP1
GO:0035457	cellular response to interferon-alpha	GO|GO.BP	0.0620793	1	1	1	0.00943396	0.000602047	15.6698	106	0.125	8	IFIT2
GO:0045779	negative regulation of bone resorption	GO|GO.BP	0.0620793	1	1	1	0.00943396	0.000602047	15.6698	106	0.125	8	P2RX7
GO:0048227	plasma membrane to endosome transport	GO|GO.BP	0.0620793	1	1	1	0.00943396	0.000602047	15.6698	106	0.125	8	SGSM3
GO:0051657	maintenance of organelle location	GO|GO.BP	0.0620793	1	1	1	0.00943396	0.000602047	15.6698	106	0.125	8	ARHGAP21
GO:0051683	establishment of Golgi localization	GO|GO.BP	0.0620793	1	1	1	0.00943396	0.000602047	15.6698	106	0.125	8	ARHGAP21
GO:0051901	positive regulation of mitochondrial depolarization	GO|GO.BP	0.0620793	1	1	1	0.00943396	0.000602047	15.6698	106	0.125	8	P2RX7
GO:0060052	neurofilament cytoskeleton organization	GO|GO.BP	0.0620793	1	1	1	0.00943396	0.000602047	15.6698	106	0.125	8	CLN8
GO:0070567	cytidylyltransferase activity	GO|GO.MF	0.0620793	1	1	1	0.00943396	0.000602047	15.6698	106	0.125	8	CDS2
GO:0090527	actin filament reorganization	GO|GO.BP	0.0620793	1	1	1	0.00943396	0.000602047	15.6698	106	0.125	8	ARAP1
GO:0097354	prenylation	GO|GO.BP	0.0620793	1	1	1	0.00943396	0.000602047	15.6698	106	0.125	8	FNTB
GO:0099612	protein localization to axon	GO|GO.BP	0.0620793	1	1	1	0.00943396	0.000602047	15.6698	106	0.125	8	UGT8
GO:1904338	regulation of dopaminergic neuron differentiation	GO|GO.BP	0.0620793	1	1	1	0.00943396	0.000602047	15.6698	106	0.125	8	SFRP1
GO:2000644	regulation of receptor catabolic process	GO|GO.BP	0.0620793	1	1	1	0.00943396	0.000602047	15.6698	106	0.125	8	MYLIP
GO:0002088	lens development in camera-type eye	GO|GO.BP	0.0624334	1	1	2	0.0188679	0.00383805	4.91602	106	0.0392157	51	SKI|HIPK1
GO:0006893	Golgi to plasma membrane transport	GO|GO.BP	0.0624334	1	1	2	0.0188679	0.00383805	4.91602	106	0.0392157	51	OPTN|GOLPH3
GO:0098930	axonal transport	GO|GO.BP	0.0624334	1	1	2	0.0188679	0.00383805	4.91602	106	0.0392157	51	KIF1A|KIF1B
GO:0071560	cellular response to transforming growth factor beta stimulus	GO|GO.BP	0.0625228	1	1	4	0.0377358	0.0140728	2.68147	106	0.0213904	187	APAF1|SFRP1|SKI|PMEPA1
GO:0009889	regulation of biosynthetic process	GO|GO.BP	0.0632915	1	1	33	0.311321	0.242324	1.28473	106	0.0102484	3220	ATN1|FNTB|MECP2|MAP3K10|MLLT1|TONSL|P2RX7|PHF2|RING1|SFRP1|SKI|PPM1D|TRIP4|ZNF592|SMG5|MED13L|HP1BP3|SRRT|KLF13|MRTFA|HIVEP3|CDC73|ZNF322|CCDC3|POLDIP3|ZNF397|MTG1|ZNF513|ZNF565|GLIS1|SSBP4|ASXL1|CC2D1B
GO:0007422	peripheral nervous system development	GO|GO.BP	0.0646021	1	1	2	0.0188679	0.00391331	4.82148	106	0.0384615	52	SKI|UGT8
GO:0035308	negative regulation of protein dephosphorylation	GO|GO.BP	0.0646021	1	1	2	0.0188679	0.00391331	4.82148	106	0.0384615	52	FKBP1A|SWAP70
GO:0044380	protein localization to cytoskeleton	GO|GO.BP	0.0646021	1	1	2	0.0188679	0.00391331	4.82148	106	0.0384615	52	ABHD17B|ANLN
GO:1904115	axon cytoplasm	GO|GO.CC	0.0646021	1	1	2	0.0188679	0.00391331	4.82148	106	0.0384615	52	KIF1A|KIF1B
GO:0035264	multicellular organism growth	GO|GO.BP	0.0655588	1	1	3	0.0283019	0.00872968	3.24203	106	0.0258621	116	NPY1R|CLIC4|SH3PXD2B
GO:0008289	lipid binding	GO|GO.MF	0.0655788	1	1	8	0.0754717	0.0404877	1.86407	106	0.0148699	538	FNTB|HSPA2|P2RX7|GOLPH3|SNX27|ARAP2|ARAP1|SH3PXD2B
GO:0044271	cellular nitrogen compound biosynthetic process	GO|GO.BP	0.066436	1	1	38	0.358491	0.287252	1.248	106	0.00995546	3817	AMD1|CPOX|ATN1|CLN8|MECP2|MAP3K10|MLLT1|TONSL|P2RX7|PHF2|QDPR|RING1|SFRP1|SKI|UGT8|PPM1D|CDS2|TRIP4|ZNF592|SMG5|MED13L|HP1BP3|SRRT|KLF13|MRTFA|HIVEP3|CDC73|CERS4|ZNF322|POLDIP3|ZNF397|MTG1|ZNF513|ZNF565|GLIS1|SSBP4|ASXL1|CC2D1B
GO:0048872	homeostasis of number of cells	GO|GO.BP	0.0665064	1	1	4	0.0377358	0.0143739	2.62531	106	0.0209424	191	P2RX7|ACIN1|KLF13|ASXL1
GO:0071559	response to transforming growth factor beta	GO|GO.BP	0.0665064	1	1	4	0.0377358	0.0143739	2.62531	106	0.0209424	191	APAF1|SFRP1|SKI|PMEPA1
GO:0008150	biological_process	GO|GO.BP	0.0667817	1	1	102	0.962264	0.920078	1.04585	106	0.00834288	12226	AMD1|APAF1|ART3|KIF1A|CPOX|ATN1|CLN8|FKBP1A|FNTB|HSPA2|IFIT2|MECP2|MAP3K10|MLLT1|MYO9B|TONSL|NPY1R|P2RX7|PDYN|PHF2|PRELP|PTMS|QDPR|RING1|SFRP1|SKI|SLC6A9|UGT8|PPM1D|STX16|CDS2|MAP7|TRIP4|ZNF592|PDE4DIP|CCP110|NCAPD2|OPTN|CLCA4|ACIN1|SWAP70|SIPA1L3|KIF1B|FBXL7|PHLPP1|SMG5|MED13L|SRRM2|PLXNB2|CLDN15|CLIC4|NSL1|TANC2|CNNM3|SGSM3|CDH19|MYLIP|RMC1|HP1BP3|ABHD17B|RASL12|SRRT|KLF13|ZFR|GALNT7|ANLN|KLHL2…
GO:0030010	establishment of cell polarity	GO|GO.BP	0.0669089	1	1	3	0.0283019	0.00880494	3.21432	106	0.025641	117	SIPA1L3|GOLPH3|SNX27
GO:0035304	regulation of protein dephosphorylation	GO|GO.BP	0.0669089	1	1	3	0.0283019	0.00880494	3.21432	106	0.025641	117	FKBP1A|SWAP70|PPP4R2
GO:0006470	protein dephosphorylation	GO|GO.BP	0.0673271	1	1	5	0.0471698	0.0205449	2.29594	106	0.018315	273	FKBP1A|PPM1D|SWAP70|PHLPP1|PPP4R2
GO:0051705	multi-organism behavior	GO|GO.BP	0.0690146	1	1	2	0.0188679	0.00406382	4.64291	106	0.037037	54	CLN8|MECP2
GO:0061077	chaperone-mediated protein folding	GO|GO.BP	0.0690146	1	1	2	0.0188679	0.00406382	4.64291	106	0.037037	54	FKBP1A|HSPA2
GO:0002084	protein depalmitoylation	GO|GO.BP	0.0695657	1	1	1	0.00943396	0.000677303	13.9287	106	0.111111	9	ABHD17B
GO:0002087	regulation of respiratory gaseous exchange by neurological system process	GO|GO.BP	0.0695657	1	1	1	0.00943396	0.000677303	13.9287	106	0.111111	9	MECP2
GO:0016338	calcium-independent cell-cell adhesion via plasma membrane cell-adhesion molecules	GO|GO.BP	0.0695657	1	1	1	0.00943396	0.000677303	13.9287	106	0.111111	9	CLDN15
GO:0022417	protein maturation by protein folding	GO|GO.BP	0.0695657	1	1	1	0.00943396	0.000677303	13.9287	106	0.111111	9	FKBP1A
GO:0033629	negative regulation of cell adhesion mediated by integrin	GO|GO.BP	0.0695657	1	1	1	0.00943396	0.000677303	13.9287	106	0.111111	9	SWAP70
GO:0035197	siRNA binding	GO|GO.MF	0.0695657	1	1	1	0.00943396	0.000677303	13.9287	106	0.111111	9	MECP2
GO:0035520	monoubiquitinated protein deubiquitination	GO|GO.BP	0.0695657	1	1	1	0.00943396	0.000677303	13.9287	106	0.111111	9	ASXL1
GO:0035871	protein K11-linked deubiquitination	GO|GO.BP	0.0695657	1	1	1	0.00943396	0.000677303	13.9287	106	0.111111	9	OTUD7A
GO:0042340	keratan sulfate catabolic process	GO|GO.BP	0.0695657	1	1	1	0.00943396	0.000677303	13.9287	106	0.111111	9	PRELP
GO:0042622	photoreceptor outer segment membrane	GO|GO.CC	0.0695657	1	1	1	0.00943396	0.000677303	13.9287	106	0.111111	9	PHLPP1
GO:0045647	negative regulation of erythrocyte differentiation	GO|GO.BP	0.0695657	1	1	1	0.00943396	0.000677303	13.9287	106	0.111111	9	KLF13
GO:0045657	positive regulation of monocyte differentiation	GO|GO.BP	0.0695657	1	1	1	0.00943396	0.000677303	13.9287	106	0.111111	9	ACIN1
GO:0060442	branching involved in prostate gland morphogenesis	GO|GO.BP	0.0695657	1	1	1	0.00943396	0.000677303	13.9287	106	0.111111	9	SFRP1
GO:0061430	bone trabecula morphogenesis	GO|GO.BP	0.0695657	1	1	1	0.00943396	0.000677303	13.9287	106	0.111111	9	SFRP1
GO:0061469	regulation of type B pancreatic cell proliferation	GO|GO.BP	0.0695657	1	1	1	0.00943396	0.000677303	13.9287	106	0.111111	9	SFRP1
GO:0098779	positive regulation of mitophagy in response to mitochondrial depolarization	GO|GO.BP	0.0695657	1	1	1	0.00943396	0.000677303	13.9287	106	0.111111	9	OPTN
GO:1900112	regulation of histone H3-K9 trimethylation	GO|GO.BP	0.0695657	1	1	1	0.00943396	0.000677303	13.9287	106	0.111111	9	MECP2
GO:1901526	positive regulation of mitophagy	GO|GO.BP	0.0695657	1	1	1	0.00943396	0.000677303	13.9287	106	0.111111	9	OPTN
GO:1902510	regulation of apoptotic DNA fragmentation	GO|GO.BP	0.0695657	1	1	1	0.00943396	0.000677303	13.9287	106	0.111111	9	APAF1
GO:1902950	regulation of dendritic spine maintenance	GO|GO.BP	0.0695657	1	1	1	0.00943396	0.000677303	13.9287	106	0.111111	9	ABHD17B
GO:1905666	regulation of protein localization to endosome	GO|GO.BP	0.0695657	1	1	1	0.00943396	0.000677303	13.9287	106	0.111111	9	ABHD17B
GO:1905668	positive regulation of protein localization to endosome	GO|GO.BP	0.0695657	1	1	1	0.00943396	0.000677303	13.9287	106	0.111111	9	ABHD17B
GO:0030518	intracellular steroid hormone receptor signaling pathway	GO|GO.BP	0.0696473	1	1	3	0.0283019	0.00895545	3.1603	106	0.0252101	119	SFRP1|TRIP4|PMEPA1
GO:0051726	regulation of cell cycle	GO|GO.BP	0.0699914	1	1	12	0.113208	0.07059	1.60373	106	0.0127932	938	APAF1|FNTB|HSPA2|MECP2|RING1|SFRP1|CCP110|FBXL7|SGSM3|ANLN|RPRM|CDC73
GO:0048513	animal organ development	GO|GO.BP	0.0702197	1	1	25	0.235849	0.175798	1.34159	106	0.0107021	2336	APAF1|KIF1A|CLN8|FKBP1A|MECP2|NPY1R|P2RX7|PHF2|QDPR|RING1|SFRP1|SKI|ACIN1|SIPA1L3|PLXNB2|CLIC4|KLF13|ANLN|HIVEP3|CDC73|ZNF513|ASXL1|RANBP3L|HIPK1|SH3PXD2B
GO:0015807	L-amino acid transport	GO|GO.BP	0.0712573	1	1	2	0.0188679	0.00413907	4.55849	106	0.0363636	55	CLN8|SLC6A9
GO:1902476	chloride transmembrane transport	GO|GO.BP	0.0712573	1	1	2	0.0188679	0.00413907	4.55849	106	0.0363636	55	CLCA4|CLIC4
GO:0048856	anatomical structure development	GO|GO.BP	0.0714107	1	1	40	0.377358	0.306668	1.23051	106	0.00981595	4075	APAF1|KIF1A|ATN1|CLN8|FKBP1A|HSPA2|MECP2|NPY1R|P2RX7|PHF2|PRELP|QDPR|RING1|SFRP1|SKI|UGT8|TRIP4|ACIN1|SWAP70|SIPA1L3|PHLPP1|PLXNB2|CLIC4|TANC2|MYLIP|SRRT|KLF13|ZFR|ANLN|MRTFA|HIVEP3|CDC73|CLMN|ARAP1|ZNF513|ASXL1|RANBP3L|HIPK1|UNC5B|SH3PXD2B
GO:0098656	anion transmembrane transport	GO|GO.BP	0.0716683	1	1	4	0.0377358	0.0147502	2.55834	106	0.0204082	196	CLN8|SLC6A9|CLCA4|CLIC4
GO:0001503	ossification	GO|GO.BP	0.0724276	1	1	5	0.0471698	0.0209964	2.24657	106	0.0179211	279	P2RX7|SFRP1|SKI|RANBP3L|SH3PXD2B
GO:1903507	negative regulation of nucleic acid-templated transcription	GO|GO.BP	0.0731235	1	1	12	0.113208	0.0711168	1.59185	106	0.0126984	945	ATN1|MECP2|MAP3K10|TONSL|PHF2|RING1|SFRP1|SKI|PPM1D|CDC73|GLIS1|CC2D1B
GO:0005253	anion channel activity	GO|GO.MF	0.0735235	1	1	2	0.0188679	0.00421433	4.47709	106	0.0357143	56	CLCA4|CLIC4
GO:0007040	lysosome organization	GO|GO.BP	0.0735235	1	1	2	0.0188679	0.00421433	4.47709	106	0.0357143	56	CLN8|P2RX7
GO:0080171	lytic vacuole organization	GO|GO.BP	0.0735235	1	1	2	0.0188679	0.00421433	4.47709	106	0.0357143	56	CLN8|P2RX7
GO:1902679	negative regulation of RNA biosynthetic process	GO|GO.BP	0.0735783	1	1	12	0.113208	0.0711921	1.59017	106	0.012685	946	ATN1|MECP2|MAP3K10|TONSL|PHF2|RING1|SFRP1|SKI|PPM1D|CDC73|GLIS1|CC2D1B
GO:0044446	intracellular organelle part	GO|GO.CC	0.0739453	1	1	67	0.632075	0.558098	1.13255	106	0.00903452	7416	APAF1|KIF1A|CPOX|ATN1|CLN8|FKBP1A|FNTB|HSPA2|MECP2|MLLT1|MYO9B|TONSL|P2RX7|PHF2|PRELP|RING1|SKI|SLC6A9|PPM1D|STX16|CDS2|MAP7|TRIP4|PDE4DIP|CCP110|NCAPD2|OPTN|ACIN1|SIPA1L3|KIF1B|FBXL7|PHLPP1|SMG5|MED13L|SRRM2|CLIC4|NSL1|RMC1|HP1BP3|ABHD17B|SRRT|GALNT7|ANLN|PMEPA1|ARHGAP21|MRTFA|GOLPH3|CDC73|CERS4|ZNF322|CLMN|SNX27|POLDIP3|ZNF397|TNRC18|MTG1|ARAP1|ZNF513|PPP4R2|ASXL1|CC2D1B|RANBP3L|HIPK1|HARBI1|B4…
GO:0048731	system development	GO|GO.BP	0.0745696	1	1	34	0.320755	0.254515	1.26026	106	0.0100532	3382	APAF1|KIF1A|ATN1|CLN8|FKBP1A|MECP2|NPY1R|P2RX7|PHF2|PRELP|QDPR|RING1|SFRP1|SKI|UGT8|ACIN1|SWAP70|SIPA1L3|PHLPP1|PLXNB2|CLIC4|MYLIP|SRRT|KLF13|ANLN|HIVEP3|CDC73|CLMN|ZNF513|ASXL1|RANBP3L|HIPK1|UNC5B|SH3PXD2B
GO:0030512	negative regulation of transforming growth factor beta receptor signaling pathway	GO|GO.BP	0.0758128	1	1	2	0.0188679	0.00428958	4.39854	106	0.0350877	57	SKI|PMEPA1
GO:0005802	trans-Golgi network	GO|GO.CC	0.0759419	1	1	4	0.0377358	0.0150512	2.50717	106	0.02	200	STX16|OPTN|GOLPH3|ARAP1
GO:1902903	regulation of supramolecular fiber organization	GO|GO.BP	0.0759432	1	1	5	0.0471698	0.0212974	2.21481	106	0.0176678	283	MECP2|SFRP1|SWAP70|ARAP1|SH3PXD2B
GO:0000183	chromatin silencing at rDNA	GO|GO.BP	0.0769929	1	1	1	0.00943396	0.000752559	12.5358	106	0.1	10	PHF2
GO:0000786	nucleosome	GO|GO.CC	0.0769929	1	1	1	0.00943396	0.000752559	12.5358	106	0.1	10	HP1BP3
GO:0001673	male germ cell nucleus	GO|GO.CC	0.0769929	1	1	1	0.00943396	0.000752559	12.5358	106	0.1	10	HSPA2
GO:0001711	endodermal cell fate commitment	GO|GO.BP	0.0769929	1	1	1	0.00943396	0.000752559	12.5358	106	0.1	10	CDC73
GO:0002551	mast cell chemotaxis	GO|GO.BP	0.0769929	1	1	1	0.00943396	0.000752559	12.5358	106	0.1	10	SWAP70
GO:0007256	activation of JNKK activity	GO|GO.BP	0.0769929	1	1	1	0.00943396	0.000752559	12.5358	106	0.1	10	MAP3K10
GO:0008474	palmitoyl-(protein) hydrolase activity	GO|GO.MF	0.0769929	1	1	1	0.00943396	0.000752559	12.5358	106	0.1	10	ABHD17B
GO:0014029	neural crest formation	GO|GO.BP	0.0769929	1	1	1	0.00943396	0.000752559	12.5358	106	0.1	10	SFRP1
GO:0014048	regulation of glutamate secretion	GO|GO.BP	0.0769929	1	1	1	0.00943396	0.000752559	12.5358	106	0.1	10	P2RX7
GO:0015732	prostaglandin transport	GO|GO.BP	0.0769929	1	1	1	0.00943396	0.000752559	12.5358	106	0.1	10	P2RX7
GO:0031053	primary miRNA processing	GO|GO.BP	0.0769929	1	1	1	0.00943396	0.000752559	12.5358	106	0.1	10	SRRT
GO:0034713	type I transforming growth factor beta receptor binding	GO|GO.MF	0.0769929	1	1	1	0.00943396	0.000752559	12.5358	106	0.1	10	FKBP1A
GO:0035358	regulation of peroxisome proliferator activated receptor signaling pathway	GO|GO.BP	0.0769929	1	1	1	0.00943396	0.000752559	12.5358	106	0.1	10	ASXL1
GO:0043522	leucine zipper domain binding	GO|GO.MF	0.0769929	1	1	1	0.00943396	0.000752559	12.5358	106	0.1	10	MRTFA
GO:0046501	protoporphyrinogen IX metabolic process	GO|GO.BP	0.0769929	1	1	1	0.00943396	0.000752559	12.5358	106	0.1	10	CPOX
GO:0070230	positive regulation of lymphocyte apoptotic process	GO|GO.BP	0.0769929	1	1	1	0.00943396	0.000752559	12.5358	106	0.1	10	P2RX7
GO:0070938	contractile ring	GO|GO.CC	0.0769929	1	1	1	0.00943396	0.000752559	12.5358	106	0.1	10	ANLN
GO:0071481	cellular response to X-ray	GO|GO.BP	0.0769929	1	1	1	0.00943396	0.000752559	12.5358	106	0.1	10	SFRP1
GO:0072697	protein localization to cell cortex	GO|GO.BP	0.0769929	1	1	1	0.00943396	0.000752559	12.5358	106	0.1	10	ANLN
GO:0090084	negative regulation of inclusion body assembly	GO|GO.BP	0.0769929	1	1	1	0.00943396	0.000752559	12.5358	106	0.1	10	HSPA2
GO:0090179	planar cell polarity pathway involved in neural tube closure	GO|GO.BP	0.0769929	1	1	1	0.00943396	0.000752559	12.5358	106	0.1	10	SFRP1
GO:0098599	palmitoyl hydrolase activity	GO|GO.MF	0.0769929	1	1	1	0.00943396	0.000752559	12.5358	106	0.1	10	ABHD17B
GO:0098734	macromolecule depalmitoylation	GO|GO.BP	0.0769929	1	1	1	0.00943396	0.000752559	12.5358	106	0.1	10	ABHD17B
GO:0098792	xenophagy	GO|GO.BP	0.0769929	1	1	1	0.00943396	0.000752559	12.5358	106	0.1	10	OPTN
GO:1904181	positive regulation of membrane depolarization	GO|GO.BP	0.0769929	1	1	1	0.00943396	0.000752559	12.5358	106	0.1	10	P2RX7
GO:0009798	axis specification	GO|GO.BP	0.0781246	1	1	2	0.0188679	0.00436484	4.32271	106	0.0344828	58	SFRP1|SKI
GO:1901992	positive regulation of mitotic cell cycle phase transition	GO|GO.BP	0.0781246	1	1	2	0.0188679	0.00436484	4.32271	106	0.0344828	58	HSPA2|MECP2
GO:0034329	cell junction assembly	GO|GO.BP	0.0781262	1	1	4	0.0377358	0.0152017	2.48235	106	0.019802	202	SFRP1|UGT8|CDH19|HIPK1
GO:0061061	muscle structure development	GO|GO.BP	0.0788975	1	1	7	0.0660377	0.0350692	1.88307	106	0.0150215	466	FKBP1A|MECP2|SKI|TRIP4|MRTFA|HIVEP3|RANBP3L
GO:0018130	heterocycle biosynthetic process	GO|GO.BP	0.0800371	1	1	33	0.311321	0.247291	1.25893	106	0.0100426	3286	AMD1|CPOX|ATN1|MECP2|MAP3K10|MLLT1|TONSL|P2RX7|PHF2|QDPR|RING1|SFRP1|SKI|PPM1D|CDS2|TRIP4|ZNF592|SMG5|MED13L|HP1BP3|SRRT|KLF13|MRTFA|HIVEP3|CDC73|ZNF322|ZNF397|ZNF513|ZNF565|GLIS1|SSBP4|ASXL1|CC2D1B
GO:0019438	aromatic compound biosynthetic process	GO|GO.BP	0.0803131	1	1	33	0.311321	0.247366	1.25854	106	0.0100395	3287	AMD1|CPOX|ATN1|MECP2|MAP3K10|MLLT1|TONSL|P2RX7|PHF2|QDPR|RING1|SFRP1|SKI|PPM1D|CDS2|TRIP4|ZNF592|SMG5|MED13L|HP1BP3|SRRT|KLF13|MRTFA|HIVEP3|CDC73|ZNF322|ZNF397|ZNF513|ZNF565|GLIS1|SSBP4|ASXL1|CC2D1B
GO:0008344	adult locomotory behavior	GO|GO.BP	0.0804586	1	1	2	0.0188679	0.0044401	4.24944	106	0.0338983	59	CLN8|MECP2
GO:0044106	cellular amine metabolic process	GO|GO.BP	0.0804586	1	1	2	0.0188679	0.0044401	4.24944	106	0.0338983	59	AMD1|MECP2
GO:1903845	negative regulation of cellular response to transforming growth factor beta stimulus	GO|GO.BP	0.0804586	1	1	2	0.0188679	0.0044401	4.24944	106	0.0338983	59	SKI|PMEPA1
GO:0006355	regulation of transcription, DNA-templated	GO|GO.BP	0.0814888	1	1	27	0.254717	0.195665	1.3018	106	0.0103846	2600	ATN1|MECP2|MAP3K10|MLLT1|TONSL|PHF2|RING1|SFRP1|SKI|PPM1D|TRIP4|ZNF592|MED13L|HP1BP3|SRRT|KLF13|MRTFA|HIVEP3|CDC73|ZNF322|ZNF397|ZNF513|ZNF565|GLIS1|SSBP4|ASXL1|CC2D1B
GO:0032502	developmental process	GO|GO.BP	0.0818206	1	1	42	0.396226	0.327815	1.20869	106	0.00964187	4356	APAF1|KIF1A|ATN1|CLN8|FKBP1A|HSPA2|MECP2|NPY1R|P2RX7|PHF2|PRELP|QDPR|RING1|SFRP1|SKI|UGT8|TRIP4|ACIN1|SWAP70|SIPA1L3|PHLPP1|PLXNB2|CLIC4|TANC2|MYLIP|SRRT|KLF13|ZFR|ANLN|MRTFA|HIVEP3|CDC73|ZNF322|CLMN|CCDC3|ARAP1|ZNF513|ASXL1|RANBP3L|HIPK1|UNC5B|SH3PXD2B
GO:0140030	modification-dependent protein binding	GO|GO.MF	0.0825821	1	1	3	0.0283019	0.00963275	2.93809	106	0.0234375	128	PHF2|OPTN|OTUD7A
GO:0015108	chloride transmembrane transporter activity	GO|GO.MF	0.0828141	1	1	2	0.0188679	0.00451535	4.17862	106	0.0333333	60	CLCA4|CLIC4
GO:0097194	execution phase of apoptosis	GO|GO.BP	0.0828141	1	1	2	0.0188679	0.00451535	4.17862	106	0.0333333	60	APAF1|ACIN1
GO:0010556	regulation of macromolecule biosynthetic process	GO|GO.BP	0.0829049	1	1	31	0.292453	0.230584	1.26831	106	0.0101175	3064	ATN1|FNTB|MECP2|MAP3K10|MLLT1|TONSL|PHF2|RING1|SFRP1|SKI|PPM1D|TRIP4|ZNF592|SMG5|MED13L|HP1BP3|SRRT|KLF13|MRTFA|HIVEP3|CDC73|ZNF322|POLDIP3|ZNF397|MTG1|ZNF513|ZNF565|GLIS1|SSBP4|ASXL1|CC2D1B
GO:0034332	adherens junction organization	GO|GO.BP	0.0840793	1	1	3	0.0283019	0.00970801	2.91531	106	0.0232558	129	SFRP1|CDH19|HIPK1
GO:0001614	purinergic nucleotide receptor activity	GO|GO.MF	0.0843614	1	1	1	0.00943396	0.000827815	11.3962	106	0.0909091	11	P2RX7
GO:0001886	endothelial cell morphogenesis	GO|GO.BP	0.0843614	1	1	1	0.00943396	0.000827815	11.3962	106	0.0909091	11	CLIC4
GO:0002116	semaphorin receptor complex	GO|GO.CC	0.0843614	1	1	1	0.00943396	0.000827815	11.3962	106	0.0909091	11	PLXNB2
GO:0002507	tolerance induction	GO|GO.BP	0.0843614	1	1	1	0.00943396	0.000827815	11.3962	106	0.0909091	11	PHLPP1
GO:0005639	integral component of nuclear inner membrane	GO|GO.CC	0.0843614	1	1	1	0.00943396	0.000827815	11.3962	106	0.0909091	11	P2RX7
GO:0006020	inositol metabolic process	GO|GO.BP	0.0843614	1	1	1	0.00943396	0.000827815	11.3962	106	0.0909091	11	MECP2
GO:0009950	dorsal/ventral axis specification	GO|GO.BP	0.0843614	1	1	1	0.00943396	0.000827815	11.3962	106	0.0909091	11	SFRP1
GO:0015812	gamma-aminobutyric acid transport	GO|GO.BP	0.0843614	1	1	1	0.00943396	0.000827815	11.3962	106	0.0909091	11	P2RX7
GO:0016502	nucleotide receptor activity	GO|GO.MF	0.0843614	1	1	1	0.00943396	0.000827815	11.3962	106	0.0909091	11	P2RX7
GO:0016857	racemase and epimerase activity, acting on carbohydrates and derivatives	GO|GO.MF	0.0843614	1	1	1	0.00943396	0.000827815	11.3962	106	0.0909091	11	HYI
GO:0016973	poly(A)+ mRNA export from nucleus	GO|GO.BP	0.0843614	1	1	1	0.00943396	0.000827815	11.3962	106	0.0909091	11	POLDIP3
GO:0017154	semaphorin receptor activity	GO|GO.MF	0.0843614	1	1	1	0.00943396	0.000827815	11.3962	106	0.0909091	11	PLXNB2
GO:0030021	extracellular matrix structural constituent conferring compression resistance	GO|GO.MF	0.0843614	1	1	1	0.00943396	0.000827815	11.3962	106	0.0909091	11	PRELP
GO:0031229	intrinsic component of nuclear inner membrane	GO|GO.CC	0.0843614	1	1	1	0.00943396	0.000827815	11.3962	106	0.0909091	11	P2RX7
GO:0031442	positive regulation of mRNA 3'-end processing	GO|GO.BP	0.0843614	1	1	1	0.00943396	0.000827815	11.3962	106	0.0909091	11	CDC73
GO:0032454	histone demethylase activity (H3-K9 specific)	GO|GO.MF	0.0843614	1	1	1	0.00943396	0.000827815	11.3962	106	0.0909091	11	PHF2
GO:0033631	cell-cell adhesion mediated by integrin	GO|GO.BP	0.0843614	1	1	1	0.00943396	0.000827815	11.3962	106	0.0909091	11	SWAP70
GO:0038007	netrin-activated signaling pathway	GO|GO.BP	0.0843614	1	1	1	0.00943396	0.000827815	11.3962	106	0.0909091	11	UNC5B
GO:0042555	MCM complex	GO|GO.CC	0.0843614	1	1	1	0.00943396	0.000827815	11.3962	106	0.0909091	11	TONSL
GO:0042975	peroxisome proliferator activated receptor binding	GO|GO.MF	0.0843614	1	1	1	0.00943396	0.000827815	11.3962	106	0.0909091	11	ASXL1
GO:0043508	negative regulation of JUN kinase activity	GO|GO.BP	0.0843614	1	1	1	0.00943396	0.000827815	11.3962	106	0.0909091	11	SFRP1
GO:0044453	nuclear membrane part	GO|GO.CC	0.0843614	1	1	1	0.00943396	0.000827815	11.3962	106	0.0909091	11	P2RX7
GO:0051770	positive regulation of nitric-oxide synthase biosynthetic process	GO|GO.BP	0.0843614	1	1	1	0.00943396	0.000827815	11.3962	106	0.0909091	11	FNTB
GO:0051957	positive regulation of amino acid transport	GO|GO.BP	0.0843614	1	1	1	0.00943396	0.000827815	11.3962	106	0.0909091	11	P2RX7
GO:0060253	negative regulation of glial cell proliferation	GO|GO.BP	0.0843614	1	1	1	0.00943396	0.000827815	11.3962	106	0.0909091	11	SKI
GO:0060347	heart trabecula formation	GO|GO.BP	0.0843614	1	1	1	0.00943396	0.000827815	11.3962	106	0.0909091	11	FKBP1A
GO:0060394	negative regulation of pathway-restricted SMAD protein phosphorylation	GO|GO.BP	0.0843614	1	1	1	0.00943396	0.000827815	11.3962	106	0.0909091	11	PMEPA1
GO:0061299	retina vasculature morphogenesis in camera-type eye	GO|GO.BP	0.0843614	1	1	1	0.00943396	0.000827815	11.3962	106	0.0909091	11	CLIC4
GO:0071203	WASH complex	GO|GO.CC	0.0843614	1	1	1	0.00943396	0.000827815	11.3962	106	0.0909091	11	SNX27
GO:0090178	regulation of establishment of planar polarity involved in neural tube closure	GO|GO.BP	0.0843614	1	1	1	0.00943396	0.000827815	11.3962	106	0.0909091	11	SFRP1
GO:0097531	mast cell migration	GO|GO.BP	0.0843614	1	1	1	0.00943396	0.000827815	11.3962	106	0.0909091	11	SWAP70
GO:0099144	anchored component of synaptic membrane	GO|GO.CC	0.0843614	1	1	1	0.00943396	0.000827815	11.3962	106	0.0909091	11	ABHD17B
GO:1902018	negative regulation of cilium assembly	GO|GO.BP	0.0843614	1	1	1	0.00943396	0.000827815	11.3962	106	0.0909091	11	CCP110
GO:1903624	regulation of DNA catabolic process	GO|GO.BP	0.0843614	1	1	1	0.00943396	0.000827815	11.3962	106	0.0909091	11	APAF1
[truncated: 2,686 more rows]

## Sheet: s10_Mic_up_CI-DEG_GO
dataSetID	dataSetName	inGroups	pValue	Bonferroni	FDR	nCommonGenes	fracOfEffectiveClassSize	expectedFracOfEffectiveClassSize	enrichmentRatio	effectiveClassSize	fracOfEffectiveSetSize	effectiveSetSize	overlapGenes
[truncated: 1,875 more rows]

[truncated: 9 more sheets: s11_Ast_up_CI-DEG_GO, s12_End_up_CI-DEG_GO, s13_Neu_down_CI-DEG_GO, s14_Oli_down_CI-DEG_GO, s15_Mic_down_CI-DEG_GO, s16_Ast_down_CI-DEG_GO, s17_End_down_CI-DEG_GO, s18_DeconvBulk_snDLPFC_Top-Rank, s19_Overlap_DeconvBulk_snDLPFC]
